# Supplementary material for: Predicting 3D soft tissue dynamics from 2D imaging using physics informed neural networks
Source: Commun Biol. 2023 May 18;6:541. doi: 10.1038/s42003-023-04914-y (PMC10199019; doi:10.1038/s42003-023-04914-y)
Supplement: Supplementary file 3 — Supplementary Data 1 [file 42003_2023_4914_MOESM3_ESM.zip]

Archive with 1 entries (1 files):
- supplementary data 1.txt
