# Supplementary material for: Predicting 3D soft tissue dynamics from 2D imaging using physics informed neural networks
Source: Commun Biol. 2023 May 18;6:541. doi: 10.1038/s42003-023-04914-y (PMC10199019; doi:10.1038/s42003-023-04914-y)
Supplement: Supplementary file 3 — Supplementary Data 1 [file 42003_2023_4914_MOESM3_ESM.zip › supplementary data 1.txt]

# notes on format
# lines starting with # are comments
# data for each sub figure are separated by titles in comments


# ---------- Figure 1b
# figure generated in Tecplot using tetrahedral mesh

TITLE     = "vf.body_mesh"
VARIABLES = "x"
"y"
"z"
ZONE T="ZONE 001"
 STRANDID=0, SOLUTIONTIME=0
 Nodes=4219, Elements=20643, ZONETYPE=FETetrahedron
 DATAPACKING=POINT
 DT=(SINGLE SINGLE SINGLE )
 7.795590401E+000 1.741914034E+000 4.960863113E+000
 6.811566353E+000 1.741883278E+000 4.960905075E+000
 5.913037300E+000 1.741883159E+000 4.960946083E+000
 5.867062569E+000 3.430296183E-001 5.775388718E+000
 7.995602608E+000 7.706516385E-001 4.723181725E+000
 7.862866402E+000 1.449046254E+000 6.157620907E+000
 5.903790474E+000 1.314352989E+000 6.707998753E+000
 5.997784615E+000 -2.005955577E-001 4.485497952E+000
 7.095593452E+000 -2.005955577E-001 4.485497952E+000
 6.819119453E+000 -2.070647627E-001 6.238833427E+000
 5.917233467E+000 -4.996882081E-001 5.707622528E+000
 5.869839668E+000 -8.050978780E-001 6.955689430E+000
 8.195599556E+000 -2.005955577E-001 4.485497952E+000
 7.821438789E+000 1.156086683E+000 7.354748249E+000
 1.118542194E+001 8.867309690E-001 8.455442429E+000
 1.230795002E+001 8.722054362E-001 8.514831543E+000
 1.466830158E+001 3.306097388E-001 1.072797108E+001
 8.243115425E+000 -5.042045712E-001 5.726089478E+000
 6.032589912E+000 9.215332866E-001 8.313198090E+000
 6.883511543E+000 -2.787900567E-001 7.864112377E+000
 5.896924019E+000 -2.143104792E+000 4.010133266E+000
 5.859005928E+000 -1.378154516E+000 5.067816257E+000
 7.095593452E+000 -2.143287897E+000 4.010840893E+000
 6.586697578E+000 -1.472903371E+000 5.748035431E+000
 8.295773506E+000 -1.365490437E+000 4.944377899E+000
 8.198956490E+000 -8.200956583E-001 7.016950607E+000
 6.489560127E+000 -1.654391527E+000 7.295499802E+000
 5.746060371E+000 -1.645237207E+000 6.141807079E+000
 5.783352852E+000 -3.851655722E-001 8.751525879E+000
 5.740307808E+000 -1.101444125E+000 8.166633606E+000
 5.563199043E+000 -1.921260595E+000 7.279673100E+000
 6.528897285E+000 -2.080854177E+000 6.496248245E+000
 8.395596504E+000 -2.143471003E+000 4.011552334E+000
 7.658566475E+000 8.569483757E-001 8.577064514E+000
 1.124035358E+001 5.877138376E-001 9.677402496E+000
 1.139559650E+001 -1.039605737E+000 7.914004803E+000
 1.131458759E+001 -1.684480757E-001 9.270028114E+000
 1.346864033E+001 -1.630312204E-001 8.759541512E+000
 1.333431721E+001 5.523010492E-001 9.822067261E+000
 1.300222492E+001 -1.003155231E+000 7.765038490E+000
 1.557581806E+001 2.767203562E-002 1.196578693E+001
 1.428976154E+001 -4.045426548E-001 9.690462112E+000
 1.486135578E+001 -7.477450371E-001 1.095059967E+001
 1.366866779E+001 1.027543843E-001 1.165904427E+001
 6.026654243E+000 5.490818024E-001 9.835198402E+000
 6.331128120E+000 -1.756067395E+000 8.132691383E+000
 5.658413887E+000 -7.449072599E-001 1.016834641E+001
 5.457425117E+000 -1.377330661E+000 9.294057846E+000
 5.990262032E+000 -1.492295980E+000 9.368867874E+000
 6.025601387E+000 -2.188923359E+000 8.807692528E+000
 5.270810127E+000 -2.188175440E+000 8.358198166E+000
 7.553463936E+000 5.494482517E-001 9.833726883E+000
 1.446430683E+001 -1.134660006E+000 8.302376747E+000
 1.378144550E+001 -2.029680490E+000 7.539457321E+000
 1.608393478E+001 -3.376536667E-001 1.345863056E+001
 1.536550617E+001 -1.028925419E+000 1.214608288E+001
 5.716153145E+000 2.138896883E-001 1.120491600E+001
 7.627911568E+000 2.370353937E-001 1.111027336E+001
 1.661217880E+001 -6.931537986E-001 1.491134262E+001
 5.158429146E+000 -7.905420661E-002 1.240200329E+001
 6.398571968E+000 -1.107132584E-001 1.253135967E+001
 7.820034981E+000 -7.081516087E-002 1.236829948E+001
 1.638177109E+001 -1.070899248E+000 1.645506668E+001
 8.314053535E+000 -2.521277428E+000 5.555469036E+000
 6.746060371E+000 -8.828806281E-001 9.149243355E+000
 8.073056221E+000 -1.139679432E+000 8.322923660E+000
 5.712368965E+000 -3.600013733E+000 3.653642178E+000
 5.730313301E+000 -2.448804379E+000 5.259322643E+000
 5.926175117E+000 -3.433981419E+000 4.741131783E+000
 7.092862129E+000 -3.436605930E+000 3.694088459E+000
 8.279446602E+000 -3.627858400E+000 4.813148499E+000
 6.132855415E+000 -2.704855204E+000 6.150937557E+000
 7.081021309E+000 -3.886656284E+000 5.151220798E+000
 6.887417793E+000 -2.921435833E+000 6.130164623E+000
 8.241162300E+000 -2.889639139E+000 7.060688019E+000
 7.153073311E+000 -3.313584328E+000 7.329123020E+000
 7.546811104E+000 -2.253950596E+000 8.375703812E+000
 6.435452461E+000 -2.589920998E+000 7.959159374E+000
 5.504712105E+000 -2.737476349E+000 6.438928127E+000
 5.219540596E+000 -2.992887020E+000 7.482646942E+000
 5.904202461E+000 -2.996548653E+000 7.349682808E+000
 8.295605659E+000 -3.600181580E+000 3.654319763E+000
 7.791150093E+000 -3.166748285E-001 9.634564400E+000
 1.117832661E+001 2.761405408E-001 1.095072460E+001
 1.232914448E+001 2.995913029E-001 1.085474110E+001
 1.146976948E+001 -2.258634806E+000 8.465077400E+000
 1.245731831E+001 -1.973471761E+000 7.596010685E+000
 1.159153461E+001 -2.958755732E+000 7.343126297E+000
 1.143952656E+001 -1.371410847E+000 9.269785881E+000
 1.300024128E+001 -7.589744329E-001 9.843418121E+000
 1.336739826E+001 -1.595207810E+000 8.888489723E+000
 1.446944904E+001 -2.587720156E-001 1.313634682E+001
 1.454601765E+001 -1.510193348E+000 9.836966515E+000
 1.465531635E+001 -1.885756254E+000 1.137165356E+001
 1.244526386E+001 -1.148849726E+000 1.108032799E+001
 1.395034504E+001 -1.650745034E+000 1.272290134E+001
 1.315102863E+001 -2.188889831E-001 1.297349358E+001
 1.200390339E+001 -4.138331860E-002 1.224817467E+001
 6.399731636E+000 -1.032037973E+000 1.027988911E+001
 6.443661690E+000 -2.106975079E+000 8.907629013E+000
 4.986767769E+000 -1.614279389E+000 1.026232147E+001
 5.242276192E+000 -1.270817876E+000 1.139963436E+001
 5.903897285E+000 -1.169371009E+000 1.216011715E+001
 5.841687202E+000 -2.056030035E+000 1.083947468E+001
 4.804348946E+000 -2.433851957E+000 9.354284286E+000
 5.286801338E+000 -2.997112989E+000 9.298279762E+000
 5.581967354E+000 -2.629544735E+000 1.004455185E+001
 6.214566231E+000 -2.189945459E+000 9.880722046E+000
 5.536648750E+000 -3.389978647E+000 8.491754532E+000
 5.918728828E+000 -3.126374960E+000 9.276783943E+000
 4.808560371E+000 -3.215584993E+000 8.392602921E+000
 1.445187092E+001 -2.345816135E+000 8.969973564E+000
 1.386538410E+001 -2.941652298E+000 7.273223877E+000
 1.443609333E+001 -3.152281761E+000 8.133948326E+000
 1.276360798E+001 -2.968886852E+000 7.384485245E+000
 1.332757282E+001 -2.818950891E+000 8.391683578E+000
 1.493540668E+001 -5.949712992E-001 1.451021671E+001
 1.621395493E+001 -2.543797255E+000 1.406057072E+001
 1.554539204E+001 -2.200610161E+000 1.265821362E+001
 7.105862617E+000 -1.007793784E+000 1.197288990E+001
 6.872296333E+000 -1.168516874E+000 1.082131958E+001
 8.219449043E+000 -9.351677299E-001 1.169383144E+001
 8.015332222E+000 -8.673331738E-001 1.063295650E+001
 1.622211838E+001 -1.958244681E+000 1.544450569E+001
 1.509283161E+001 -9.269293547E-001 1.586673069E+001
 5.163311958E+000 -1.098758936E+000 1.229212284E+001
 1.485169697E+001 -1.247275591E+000 1.717577171E+001
 1.530093098E+001 -2.102642298E+000 1.640064240E+001
 5.527829170E+000 -5.056891441E+000 3.297150373E+000
 6.261807442E+000 -4.467707634E+000 4.942622662E+000
 5.467190742E+000 -3.911266565E+000 4.925522327E+000
 8.195599556E+000 -5.056891918E+000 3.297085762E+000
 6.333035469E+000 -3.774406672E+000 6.787638187E+000
 6.236599922E+000 -3.749186039E+000 8.123703003E+000
 1.062151814E+001 -1.816153340E-002 1.215356636E+001
 1.259646320E+001 -1.320938826E+000 1.261643982E+001
 1.218189716E+001 -3.705338240E-001 1.359315872E+001
 1.086367512E+001 -3.684890270E-001 1.358485413E+001
 4.309887886E+000 -1.810460687E+000 1.106392384E+001
 4.373944283E+000 -2.407120943E+000 1.029929161E+001
 4.593365669E+000 -2.038361788E+000 1.202262878E+001
 4.254147530E+000 -2.971358299E+000 9.796580315E+000
 4.332608223E+000 -3.412453175E+000 9.197094917E+000
 4.785824776E+000 -3.476122618E+000 9.897328377E+000
 1.354119587E+001 -1.527997971E+000 1.832293320E+001
 5.420834541E+000 -6.029878616E+000 3.059442282E+000
 5.258542061E+000 -5.332167149E+000 4.425581932E+000
 5.173230171E+000 -4.789976597E+000 5.394878864E+000
 9.567105293E+000 -2.485189587E-001 1.309459400E+001
 9.501736641E+000 -5.332545042E-001 1.425812721E+001
 3.451168776E+000 -2.006519318E+000 1.186510277E+001
 3.984951735E+000 -2.045044661E+000 1.202563286E+001
 3.867764235E+000 -3.083119869E+000 1.032860661E+001
 3.807690382E+000 -3.587624311E+000 9.912909508E+000
 3.950253248E+000 -4.220017910E+000 9.268403053E+000
 5.308331490E+000 -6.999950409E+000 2.824034929E+000
 5.114468575E+000 -6.293359756E+000 4.135368347E+000
 2.909344435E+000 -2.953613758E+000 1.163227654E+001
 3.615170240E+000 -4.955398560E+000 9.192211151E+000
 5.277249336E+000 -7.487015724E+000 2.704522848E+000
 4.612057686E+000 -5.044533253E+000 6.987283230E+000
 8.133236885E+000 -4.201525688E+000 6.154013157E+000
 8.159207344E+000 -1.470981240E+000 9.676683426E+000
 8.270535469E+000 -3.243903399E+000 8.508326530E+000
 6.629635811E+000 -5.056891918E+000 3.297118902E+000
 6.266034126E+000 -5.365397930E+000 4.742102146E+000
 5.885510445E+000 -4.169896603E+000 5.943580627E+000
 7.255352974E+000 -4.869255066E+000 4.473919868E+000
 8.146389961E+000 -5.382638931E+000 4.630477905E+000
 6.537228584E+000 -4.873038769E+000 5.460777283E+000
 8.142788887E+000 -3.950432539E+000 7.554095268E+000
 6.626492500E+000 -4.720692635E+000 7.230781078E+000
 7.332638741E+000 -3.930155277E+000 8.440281868E+000
 7.683514595E+000 -3.793249846E+000 9.527466774E+000
 6.750058174E+000 -3.205881834E+000 9.855571747E+000
 8.080792427E+000 -2.949754000E+000 1.067657280E+001
 6.517209053E+000 -3.965598583E+000 9.135669708E+000
 5.178097725E+000 -4.195315361E+000 6.086284161E+000
 5.270489693E+000 -4.008685589E+000 7.449631691E+000
 4.825802803E+000 -4.434751511E+000 7.064649105E+000
 5.558789253E+000 -4.304025173E+000 8.256253242E+000
 5.710553169E+000 -4.646846294E+000 7.388513088E+000
 1.113174152E+001 -1.692168951E+000 1.058058739E+001
 1.121423054E+001 -3.439047098E+000 9.305793762E+000
 1.232543659E+001 -2.875663757E+000 9.146663666E+000
 1.159356403E+001 -4.411880493E+000 6.971240044E+000
 1.136600971E+001 -4.589691639E+000 7.859056950E+000
 1.277187824E+001 -4.028505325E+000 7.057257652E+000
 1.258530903E+001 -4.086880684E+000 8.518918037E+000
 1.298249531E+001 -2.348745823E+000 1.007834435E+001
 1.339892292E+001 -2.768280983E+000 9.819571495E+000
 1.328449726E+001 -5.557442307E-001 1.434996891E+001
 1.403645039E+001 -1.975470185E+000 1.445290565E+001
 1.459537983E+001 -2.699362755E+000 1.047092915E+001
 1.350758076E+001 -2.567492247E+000 1.128878307E+001
 1.495977497E+001 -3.044044971E+000 1.190045643E+001
 1.257894611E+001 -2.349462509E+000 1.141920662E+001
 1.186175251E+001 -1.950890660E+000 1.260392380E+001
 1.289422321E+001 -1.711744785E+000 1.384500122E+001
 1.376293659E+001 -2.578767776E+000 1.345566463E+001
 6.990460396E+000 -2.262495041E+000 1.053164864E+001
 4.830639839E+000 -2.883460045E+000 1.064926147E+001
 5.175442696E+000 -2.434400558E+000 1.120729637E+001
 5.894894600E+000 -2.015628338E+000 1.190233803E+001
 5.168255806E+000 -2.085004091E+000 1.218584442E+001
 6.762875557E+000 -1.945245266E+000 1.161468887E+001
 6.099392891E+000 -3.069616556E+000 1.086810017E+001
 5.296948433E+000 -3.409615517E+000 1.027623749E+001
 5.419583321E+000 -3.920650005E+000 9.518697739E+000
 5.148571968E+000 -3.888075113E+000 8.633101463E+000
 5.998898506E+000 -4.049621582E+000 1.021052647E+001
 5.982541084E+000 -4.346319199E+000 8.637887001E+000
 4.430386543E+000 -4.632549763E+000 7.872985363E+000
 4.351223946E+000 -4.071775913E+000 8.656539917E+000
 1.443511677E+001 -3.521346092E+000 9.642085075E+000
 1.373530293E+001 -4.623639107E+000 7.581943035E+000
 1.379031086E+001 -4.848505020E+000 8.896764755E+000
 1.388950825E+001 -8.284872174E-001 1.546447849E+001
 1.577290058E+001 -3.789221764E+000 1.458838081E+001
 1.548669147E+001 -3.388864756E+000 1.324650002E+001
 1.579946613E+001 -2.888632536E+000 1.546976089E+001
 1.472474384E+001 -3.061759233E+000 1.442450237E+001
 7.684063911E+000 -1.872925162E+000 1.131920528E+001
 8.618817329E+000 -1.799551368E+000 1.101936436E+001
 1.363450336E+001 -1.142807961E+000 1.674891090E+001
 1.381725788E+001 -2.108317375E+000 1.573842716E+001
 1.405309772E+001 -2.236861944E+000 1.732123184E+001
 1.445911884E+001 -3.095386982E+000 1.631465530E+001
 5.893872261E+000 -5.838503361E+000 3.106289387E+000
 5.810208321E+000 -6.356281757E+000 4.368879318E+000
 5.566876411E+000 -5.621205330E+000 5.465709209E+000
 8.095608711E+000 -6.278468609E+000 3.967452526E+000
 7.412625313E+000 -5.697325230E+000 3.819128275E+000
 6.755917549E+000 -6.324195862E+000 2.988995552E+000
 7.868741035E+000 -7.000621319E+000 2.826755524E+000
 9.847867012E+000 -1.079778433E+000 1.228477001E+001
 1.012859821E+001 -1.911038041E+000 1.147494030E+001
 1.253834248E+001 -3.126908541E+000 1.227627468E+001
 1.158300495E+001 -1.655474782E+000 1.369851589E+001
 1.170351887E+001 -6.633558273E-001 1.478972912E+001
 1.037058735E+001 -7.299390435E-001 1.506188965E+001
 9.548306465E+000 -1.454960585E+000 1.369703579E+001
 3.690151930E+000 -2.643581390E+000 1.093417549E+001
 4.342038155E+000 -2.751970768E+000 1.151245975E+001
 4.242337227E+000 -3.683243275E+000 1.040320015E+001
 4.433300972E+000 -2.343801975E+000 1.283395767E+001
 4.871304512E+000 -2.942170858E+000 1.199036694E+001
 4.447445869E+000 -4.093151093E+000 9.678236008E+000
 4.863278389E+000 -3.804570913E+000 1.065317154E+001
 4.960522652E+000 -4.368412495E+000 9.675074577E+000
 1.227084064E+001 -1.805090189E+000 1.945517921E+001
 1.322926044E+001 -2.603484869E+000 1.858558464E+001
 1.208181477E+001 -1.336059451E+000 1.753861046E+001
 5.749478340E+000 -6.819194794E+000 2.867018223E+000
 5.575268745E+000 -7.604162216E+000 3.658851385E+000
 4.972424507E+000 -5.595557690E+000 5.487094402E+000
 5.390423775E+000 -6.853538990E+000 4.952098846E+000
 4.891995430E+000 -4.986173153E+000 6.242580414E+000
 9.742856026E+000 -1.566065669E+000 1.473050880E+001
 3.540341139E+000 -3.082539797E+000 1.208574581E+001
 3.612057447E+000 -3.235129833E+000 1.318275356E+001
 3.281155348E+000 -3.752756119E+000 1.058768845E+001
 3.469784498E+000 -4.009921551E+000 1.163767529E+001
 3.744900465E+000 -4.327292919E+000 1.070646763E+001
 3.504284620E+000 -4.362507343E+000 9.892699242E+000
 4.223202705E+000 -4.498192310E+000 1.028837299E+001
 4.021100044E+000 -4.803250790E+000 8.570524216E+000
 4.376339912E+000 -4.803632259E+000 9.208155632E+000
 3.954205275E+000 -4.935731888E+000 9.851483345E+000
 4.962719917E+000 -7.279727459E+000 4.098990440E+000
 4.828747749E+000 -6.654214859E+000 4.961652279E+000
 2.559902906E+000 -3.949028730E+000 1.138973713E+001
 2.821209669E+000 -4.015902519E+000 1.162350178E+001
 3.243038893E+000 -5.103854179E+000 9.798864365E+000
 3.555844069E+000 -5.516783714E+000 8.832343102E+000
 3.725842237E+000 -5.526639938E+000 9.581092834E+000
 5.242352486E+000 -7.970648289E+000 2.584037304E+000
 5.029919624E+000 -8.213074684E+000 3.299447298E+000
 6.079617500E+000 -7.970709324E+000 2.584300995E+000
 4.357098579E+000 -5.373958111E+000 7.317899704E+000
 4.597867012E+000 -5.834642887E+000 6.457003593E+000
 4.780423164E+000 -5.444859028E+000 7.738534451E+000
 5.084546089E+000 -5.259266853E+000 7.085151196E+000
 7.300992012E+000 -2.842478037E+000 1.155071640E+001
 9.755673409E+000 -2.824703217E+000 1.096122837E+001
 8.602475166E+000 -2.084820986E+000 1.218506622E+001
 1.125443745E+001 -2.978727579E+000 1.182794285E+001
 1.159560871E+001 -5.865005016E+000 6.599356174E+000
 1.302721882E+001 -5.875594139E+000 6.642577171E+000
 1.254037189E+001 -9.276158214E-001 1.586960983E+001
 4.021389961E+000 -5.411903381E+000 8.008113861E+000
 1.520400715E+001 -3.916851044E+000 1.601740456E+001
 1.519068623E+001 -4.549823761E+000 1.384481144E+001
 7.795590401E+000 -7.970785141E+000 2.584565401E+000
 9.555752754E+000 -2.318336964E+000 1.313930988E+001
 1.088909626E+001 -9.987614751E-001 1.616031837E+001
 4.335812569E+000 -2.637478352E+000 1.380395317E+001
 1.173908710E+001 -1.961784363E+000 2.009547806E+001
 1.109238911E+001 -1.654773235E+000 1.884091187E+001
 1.051434040E+001 -1.278690815E+000 1.730422211E+001
 4.552777290E+000 -6.713429451E+000 5.843575954E+000
 5.033413887E+000 -7.489075184E+000 4.947163582E+000
 3.050427198E+000 -4.474802494E+000 1.048836994E+001
 3.217510939E+000 -4.648829460E+000 1.189073563E+001
 3.516995192E+000 -5.753793716E+000 1.019796562E+001
 3.749874830E+000 -6.222809315E+000 8.095472336E+000
 5.926465034E+000 -8.942185402E+000 2.347412348E+000
 7.595608711E+000 -8.942429543E+000 2.348471642E+000
 4.181775093E+000 -6.033768654E+000 7.322476864E+000
 1.089548969E+001 -1.975669026E+000 2.015221786E+001
 1.154635334E+001 -3.058555365E+000 2.054038811E+001
 1.010517597E+001 -2.989834785E+000 2.073348808E+001
 9.227337837E+000 -2.485406876E+000 2.003934669E+001
 9.728695869E+000 -3.865005493E+000 2.052908325E+001
 4.650769234E+000 -5.603506565E+000 2.141477013E+001
 4.774487495E+000 -5.253438473E+000 2.123404121E+001
 7.059521675E+000 -5.798940182E+000 7.159052372E+000
 8.191723824E+000 -5.132126808E+000 7.653158665E+000
 7.961453438E+000 -5.712689877E+000 5.952267647E+000
 8.771603584E+000 -3.566111326E+000 9.825030327E+000
 8.419064522E+000 -4.250196934E+000 8.622856140E+000
 6.878293037E+000 -6.360172272E+000 4.274798870E+000
 6.177472115E+000 -6.251737595E+000 5.572381973E+000
 5.947155952E+000 -5.584053516E+000 6.552261353E+000
 8.106274605E+000 -6.506064892E+000 5.146435261E+000
 6.611142159E+000 -6.472970963E+000 6.497547150E+000
 7.075711250E+000 -5.135986805E+000 8.221245766E+000
 6.135128975E+000 -5.668504238E+000 7.522340775E+000
 5.932156563E+000 -5.328628063E+000 8.430203438E+000
 7.969235420E+000 -5.213860989E+000 8.828717232E+000
 6.962857246E+000 -4.741686821E+000 9.024388313E+000
 7.745556831E+000 -4.898641109E+000 9.840620041E+000
 7.352810860E+000 -3.616903305E+000 1.092409229E+001
 6.802365303E+000 -4.559421062E+000 9.892883301E+000
 7.972683907E+000 -4.398346901E+000 1.094070053E+001
 8.280987740E+000 -3.653201103E+000 1.186903381E+001
 9.140591621E+000 -4.262982845E+000 1.130121994E+001
 5.620831490E+000 -4.687049866E+000 9.095418930E+000
 6.002758980E+000 -5.106173515E+000 9.630008698E+000
 5.371731758E+000 -4.906971455E+000 8.162528992E+000
 4.840817451E+000 -5.018580437E+000 8.356500626E+000
 5.313916206E+000 -5.695540428E+000 7.848675728E+000
 1.011021137E+001 -3.680145979E+000 1.029103470E+001
 1.197152424E+001 -3.690658092E+000 1.116629219E+001
 1.068700886E+001 -4.955825806E+000 8.976605415E+000
 1.230097675E+001 -5.029870510E+000 9.964140892E+000
 1.327880573E+001 -3.913021088E+000 1.065380192E+001
 1.212789631E+001 -5.583062172E+000 8.306406975E+000
 1.108201313E+001 -6.051650524E+000 7.632586002E+000
 1.237711811E+001 -2.089917421E+000 1.509616089E+001
 1.331141376E+001 -2.912998676E+000 1.488773918E+001
 1.483596516E+001 -3.871749640E+000 1.107389927E+001
 1.374899006E+001 -3.688873291E+000 1.197649479E+001
 1.501469135E+001 -4.217911720E+000 1.248855305E+001
 1.422567463E+001 -3.682129145E+000 1.341423512E+001
 1.281228352E+001 -3.233497858E+000 1.377336121E+001
 1.090563679E+001 -2.864876270E+000 1.324085426E+001
 1.171551228E+001 -2.796583652E+000 1.422951412E+001
 4.728650093E+000 -3.618276834E+000 1.160223579E+001
 4.218792915E+000 -3.690734386E+000 1.133567429E+001
 5.266217232E+000 -3.808156252E+000 1.111244106E+001
 5.794247627E+000 -3.322662592E+000 1.199726200E+001
 6.375973701E+000 -2.233551264E+000 1.279284954E+001
 6.601208687E+000 -3.528272629E+000 1.157401752E+001
 6.802792549E+000 -3.302950144E+000 1.252020741E+001
 5.337430000E+000 -2.374545813E+000 1.336902809E+001
 4.893033028E+000 -3.288393974E+000 1.302079010E+001
 7.456051826E+000 -2.125314474E+000 1.235059071E+001
 5.943463326E+000 -3.933038950E+000 1.111583614E+001
 6.722607613E+000 -4.372058392E+000 1.109054565E+001
 5.599362373E+000 -4.612760544E+000 9.978724480E+000
 5.283719063E+000 -4.649425030E+000 1.077030945E+001
 5.099667549E+000 -4.708791733E+000 8.913299561E+000
 5.947720528E+000 -5.204905033E+000 1.083301163E+001
 4.442257881E+000 -5.365520954E+000 8.491164207E+000
 1.403521442E+001 -5.230613708E+000 1.036412239E+001
 1.326488972E+001 -6.216233253E+000 8.034586906E+000
 1.331258869E+001 -6.578843117E+000 9.516405106E+000
 1.541621113E+001 -4.869514465E+000 1.515114307E+001
 1.413457966E+001 -3.763649940E+000 1.532653046E+001
 1.275224018E+001 -2.525427103E+000 1.637889862E+001
 1.328042316E+001 -3.348066092E+000 1.734716034E+001
 1.393798542E+001 -4.241515160E+000 1.654470444E+001
 5.886105537E+000 -7.519742966E+000 4.806413174E+000
 6.371151924E+000 -7.798359871E+000 3.825394392E+000
 5.580868721E+000 -7.306168079E+000 5.736188889E+000
 5.815335274E+000 -6.875433445E+000 6.605422974E+000
 5.214734077E+000 -6.270992279E+000 6.382752895E+000
 7.743588448E+000 -7.338742733E+000 4.208453178E+000
 7.569851875E+000 -8.263698578E+000 3.782790422E+000
 9.930325508E+000 -3.477053165E+000 1.228599548E+001
 1.235397053E+001 -4.333899021E+000 1.238308907E+001
 1.118832111E+001 -4.125298500E+000 1.269962788E+001
 1.098772907E+001 -1.877517581E+000 1.507297516E+001
 1.022079182E+001 -2.727085590E+000 1.467588234E+001
 9.790585518E+000 -1.929408550E+000 1.594985867E+001
 9.010373116E+000 -2.706091642E+000 1.472383499E+001
 4.480130196E+000 -3.493927956E+000 1.212187958E+001
 5.305630684E+000 -3.944405794E+000 1.196098709E+001
 4.464779854E+000 -5.124665737E+000 9.943009377E+000
 4.797757149E+000 -4.822322369E+000 1.040244579E+001
 4.674099922E+000 -4.404358387E+000 1.124341106E+001
 4.806561470E+000 -5.329909801E+000 9.361491203E+000
 5.299191475E+000 -5.441594601E+000 9.717728615E+000
 1.243118000E+001 -2.958862305E+000 1.980023384E+001
 1.124232197E+001 -2.946076870E+000 1.943140984E+001
 1.194575214E+001 -3.020472765E+000 1.758070374E+001
 1.319970417E+001 -3.715069771E+000 1.884690666E+001
 1.063949299E+001 -2.597671747E+000 1.782169342E+001
 1.127451801E+001 -2.443982363E+000 1.650363159E+001
 5.704693794E+000 -8.812664032E+000 4.490609169E+000
 5.367901802E+000 -7.866408825E+000 4.600449562E+000
 5.472928047E+000 -8.874898911E+000 3.455973625E+000
 5.333920479E+000 -7.786535740E+000 5.449728012E+000
 5.043286324E+000 -7.243811131E+000 5.734715939E+000
 3.555462599E+000 -4.189441681E+000 1.237874985E+001
 3.373104811E+000 -3.972846031E+000 1.408227825E+001
 3.963436842E+000 -3.342039585E+000 1.463262081E+001
 3.240414381E+000 -4.436277390E+000 1.339963436E+001
 4.285305977E+000 -4.151785851E+000 1.339370918E+001
 4.687466621E+000 -3.538083076E+000 1.399372768E+001
 2.844631910E+000 -4.707769394E+000 1.143424225E+001
 3.964962721E+000 -4.612592697E+000 1.156585598E+001
 4.110409737E+000 -5.143935680E+000 1.073533154E+001
 3.341763258E+000 -5.298570633E+000 1.128095531E+001
 3.386502028E+000 -5.213677883E+000 1.062521458E+001
 4.496029854E+000 -5.151091576E+000 1.110260487E+001
 4.314694405E+000 -5.777747631E+000 9.389624596E+000
 4.091794014E+000 -5.638889313E+000 1.012892818E+001
 4.827618599E+000 -8.402679443E+000 4.373952389E+000
 4.662442207E+000 -7.558115959E+000 5.199900627E+000
 2.469265699E+000 -4.681480408E+000 1.121313763E+001
 2.888272047E+000 -5.246969700E+000 1.038368988E+001
 3.112026930E+000 -5.829241753E+000 9.592349052E+000
 3.343014479E+000 -6.420683861E+000 8.817455292E+000
 3.899410963E+000 -6.329672813E+000 9.026533127E+000
 3.799801588E+000 -6.287348270E+000 9.846461296E+000
 5.164242744E+000 -8.941910744E+000 2.346355915E+000
 4.924878120E+000 -9.233938217E+000 3.539678574E+000
 5.255703926E+000 -9.259449005E+000 4.478234768E+000
 7.576611519E+000 -9.223410606E+000 3.496637344E+000
 6.403607368E+000 -9.049811363E+000 4.121737957E+000
 6.465390205E+000 -9.811878204E+000 3.247367382E+000
 4.281888008E+000 -6.177280903E+000 8.220088005E+000
 4.641049385E+000 -6.678291321E+000 7.259863377E+000
 4.121853828E+000 -6.924181461E+000 6.763441563E+000
 4.889416695E+000 -6.277034760E+000 8.055350304E+000
 5.210736275E+000 -6.615903854E+000 7.378359795E+000
 7.965481758E+000 -3.476336241E+000 1.238433933E+001
 8.960263252E+000 -3.396631002E+000 1.258141232E+001
 1.069956684E+001 -4.508979321E+000 1.144446754E+001
 7.837887764E+000 -2.418227911E+000 1.354744148E+001
 1.114449787E+001 -6.908115387E+000 6.421264172E+000
 1.255711079E+001 -7.060690403E+000 6.855259895E+000
 1.507761860E+001 -5.166364670E+000 1.636419678E+001
 1.484187031E+001 -5.501464844E+000 1.420152760E+001
 1.471130085E+001 -5.245626926E+000 1.314471912E+001
 1.411814594E+001 -4.737399578E+000 1.391627312E+001
 1.000701618E+001 -3.830813885E+000 1.343736267E+001
 8.801327705E+000 -3.883345127E+000 1.346032238E+001
 5.232754707E+000 -2.678399086E+000 1.461064529E+001
 9.857647896E+000 -1.535886884E+000 1.835513687E+001
 1.009719563E+001 -1.843493223E+000 1.961211395E+001
 9.275540352E+000 -2.368901253E+000 1.734063148E+001
 1.010763264E+001 -2.950714827E+000 1.665523911E+001
 4.348446846E+000 -7.830981255E+000 6.131847858E+000
 4.696438789E+000 -7.427083969E+000 6.543849945E+000
 5.129406929E+000 -8.379442215E+000 5.350569248E+000
 2.788937330E+000 -5.207849503E+000 1.208264446E+001
 2.980053663E+000 -4.871939659E+000 1.269545364E+001
 3.618160963E+000 -5.387887955E+000 1.186391163E+001
 2.813259840E+000 -6.134102345E+000 1.024524879E+001
 3.290570021E+000 -6.335440159E+000 1.011240101E+001
 3.280148268E+000 -5.846635342E+000 1.104697132E+001
 3.748181105E+000 -6.058150291E+000 1.063385201E+001
 2.939785719E+000 -5.828677177E+000 1.088325214E+001
 3.445095778E+000 -6.640254498E+000 1.066534901E+001
 3.840985060E+000 -6.698049545E+000 7.526136398E+000
 3.476757765E+000 -6.948075294E+000 8.095714569E+000
 3.952481031E+000 -6.966338158E+000 8.244614601E+000
 6.342160225E+000 -9.951743126E+000 2.100926399E+000
 5.574078560E+000 -9.999103546E+000 2.089678049E+000
 7.267010689E+000 -1.088463306E+001 1.871815085E+000
 7.570889473E+000 -1.016472340E+001 3.195968628E+000
 4.441876411E+000 -6.827952385E+000 7.940846443E+000
 1.264835835E+001 -4.062391758E+000 2.026610565E+001
 1.123162556E+001 -4.295862675E+000 2.122018242E+001
 1.105479145E+001 -4.091564655E+000 1.997140694E+001
 9.623211861E+000 -4.379122257E+000 2.156040764E+001
 8.357480049E+000 -3.127351522E+000 2.046658516E+001
 1.030605793E+001 -3.562663078E+000 1.908134270E+001
 9.540707588E+000 -3.814656496E+000 1.957434082E+001
 8.767910957E+000 -2.561129808E+000 1.882288361E+001
 9.780285835E+000 -4.366855621E+000 1.969547272E+001
 8.128979683E+000 -4.376101494E+000 2.154808807E+001
 9.579739571E+000 -4.826290131E+000 2.058530426E+001
 1.049281025E+001 -5.042397022E+000 2.006334877E+001
 8.938870430E+000 -4.461147308E+000 1.983330727E+001
 3.946713209E+000 -6.355671406E+000 2.122413254E+001
 3.845547438E+000 -5.741312504E+000 2.108777237E+001
 5.745663643E+000 -4.781951904E+000 2.126529312E+001
 5.080288887E+000 -6.328817844E+000 2.111441612E+001
 4.451657295E+000 -6.084621906E+000 2.053026772E+001
 4.925534248E+000 -4.959060192E+000 2.040730667E+001
 3.930905104E+000 -5.482118607E+000 2.012799644E+001
 8.260922432E+000 -6.009478569E+000 7.248612881E+000
 8.840435982E+000 -6.588150024E+000 6.394003391E+000
 6.116528511E+000 -7.417365074E+000 5.809827328E+000
 6.400662422E+000 -2.571748734E+000 1.417488861E+001
 5.650982857E+000 -8.249799728E+000 5.506385326E+000
 5.335598946E+000 -7.198191166E+000 6.606794834E+000
 7.435711861E+000 -2.807752609E+000 1.513925362E+001
 1.338502216E+001 -4.590301514E+000 1.928086853E+001
 5.332821846E+000 -1.014762020E+001 4.092113495E+000
 4.857831001E+000 -3.445379019E+000 1.578314114E+001
 4.034680367E+000 -5.836702824E+000 1.095668507E+001
 2.464108229E+000 -5.407371998E+000 1.103915405E+001
 4.126492500E+000 -6.602263451E+000 9.472712517E+000
 4.645138741E+000 -8.667198181E+000 5.397669792E+000
 4.733395576E+000 -9.495573997E+000 4.608790874E+000
 2.987301588E+000 -7.075780392E+000 9.127662659E+000
 3.174603224E+000 -7.395638466E+000 8.602725029E+000
 3.742428541E+000 -6.892247677E+000 9.507728577E+000
 4.974514961E+000 -9.908199310E+000 2.112009048E+000
 4.823513985E+000 -1.027514076E+001 2.895513296E+000
 4.729245186E+000 -1.032915401E+001 3.831367254E+000
 4.999279976E+000 -1.033058739E+001 4.567164898E+000
 3.732342482E+000 -7.422323704E+000 7.450561047E+000
 1.168369770E+001 -7.933480263E+000 6.638717175E+000
 6.033230782E+000 -2.917316914E+000 1.558692741E+001
 2.412609816E+000 -6.022417068E+000 1.132841301E+001
 3.436138868E+000 -7.700422287E+000 8.026125908E+000
 1.320046711E+001 -5.163632870E+000 2.055965614E+001
 1.183044147E+001 -5.016443729E+000 1.955244446E+001
 7.535977364E+000 -3.733577967E+000 2.087005997E+001
 7.193387032E+000 -3.997959852E+000 2.000290871E+001
 9.587796211E+000 -4.753602982E+000 1.951416397E+001
 6.912732124E+000 -5.312317371E+000 2.150040817E+001
 6.764492989E+000 -4.302896500E+000 2.124898148E+001
 2.995602369E+000 -6.245176792E+000 2.077264023E+001
 5.732754707E+000 -4.517828941E+000 2.023138046E+001
 4.254925728E+000 -3.864807367E+000 1.634141350E+001
 4.570111275E+000 -9.731515884E+000 5.573042870E+000
 4.632199287E+000 -1.037672615E+001 4.715017796E+000
 1.375254536E+001 -6.264904499E+000 2.085320854E+001
 6.715603828E+000 -4.031038284E+000 2.013804817E+001
 6.730954170E+000 -3.752756357E+000 1.900086594E+001
 2.135174513E+000 -6.863975048E+000 2.011073112E+001
 3.604397535E+000 -4.259656906E+000 1.673196983E+001
 1.339588642E+001 -7.025079727E+000 2.082618332E+001
 4.083279610E+000 -4.465419292E+000 1.758496094E+001
 3.964031935E+000 -4.992489815E+000 1.830933762E+001
 3.519711256E+000 -1.574082279E+001 6.830669641E-001
 4.365536690E+000 -1.282811928E+001 1.400466561E+000
 7.568478584E+000 -6.891774654E+000 6.532646179E+000
 7.597607613E+000 -6.236785412E+000 8.510951042E+000
 6.984967232E+000 -6.967604637E+000 7.664136887E+000
 9.200955391E+000 -6.243376255E+000 8.245992661E+000
 9.184140205E+000 -5.037392616E+000 9.105626106E+000
 6.991681099E+000 -7.108644962E+000 5.279643536E+000
 8.915768623E+000 -5.242026329E+000 1.040727520E+001
 5.718853951E+000 -6.385347843E+000 7.817360401E+000
 8.150692940E+000 -7.644991875E+000 5.459850311E+000
 6.087491035E+000 -6.987912178E+000 7.419894218E+000
 6.607907295E+000 -7.750512600E+000 6.698521614E+000
 6.999997139E+000 -5.603705883E+000 9.286715508E+000
 6.379025459E+000 -6.591873646E+000 8.738511086E+000
 5.458065987E+000 -5.668351173E+000 8.818650246E+000
 6.190365791E+000 -6.249860764E+000 9.852058411E+000
 8.383877754E+000 -5.965506554E+000 9.489330292E+000
 7.323254585E+000 -5.209024429E+000 1.095657921E+001
 7.520153999E+000 -5.953575134E+000 1.025941372E+001
 8.275479317E+000 -5.847062588E+000 1.099005604E+001
 7.155194283E+000 -4.365116119E+000 1.217791939E+001
 7.921795845E+000 -5.273243427E+000 1.180325317E+001
 8.351193428E+000 -4.538060188E+000 1.231513786E+001
 9.052319527E+000 -5.317016602E+000 1.171263409E+001
 9.322140694E+000 -4.569993973E+000 1.252330112E+001
 1.015748310E+001 -5.702589512E+000 1.064061642E+001
 5.366940498E+000 -6.294306278E+000 9.451380730E+000
 5.670025826E+000 -5.839830875E+000 1.030302811E+001
 4.958539009E+000 -6.108286381E+000 8.936810493E+000
 5.211590767E+000 -6.857307911E+000 8.221711159E+000
 1.289437580E+001 -4.989117622E+000 1.149941921E+001
 1.160964680E+001 -5.742807865E+000 1.113306618E+001
 1.025530720E+001 -6.328436852E+000 8.341052055E+000
 1.163126850E+001 -6.470896721E+000 9.162231445E+000
 1.224277973E+001 -6.700003147E+000 1.037360764E+001
 1.278294086E+001 -7.228431702E+000 7.836276054E+000
 1.287478352E+001 -7.418570042E+000 8.758399963E+000
 1.000045490E+001 -6.756211281E+000 7.021560192E+000
 1.089324665E+001 -7.559946537E+000 7.424128056E+000
 1.164663410E+001 -3.223458529E+000 1.541892147E+001
 1.302570820E+001 -4.382647514E+000 1.476039696E+001
 1.230982685E+001 -4.119791031E+000 1.624323273E+001
 1.432598591E+001 -5.615041256E+000 1.195497227E+001
 1.327001667E+001 -5.471865177E+000 1.296704674E+001
 1.218053913E+001 -4.599532604E+000 1.356696320E+001
 1.083559895E+001 -3.703092813E+000 1.430563927E+001
 1.144668293E+001 -4.920261383E+000 1.475217152E+001
 4.631558418E+000 -4.236861706E+000 1.214969444E+001
 5.104535103E+000 -4.792570591E+000 1.166328716E+001
 5.749112129E+000 -4.612196445E+000 1.182858276E+001
 5.991696358E+000 -3.813267469E+000 1.284867382E+001
 7.017422676E+000 -3.040856361E+000 1.349428749E+001
 7.224759102E+000 -3.937509537E+000 1.395969582E+001
 6.351468086E+000 -4.756928921E+000 1.293299103E+001
 7.839230537E+000 -4.267956734E+000 1.312253189E+001
 5.646145821E+000 -3.632237196E+000 1.378461266E+001
 5.167126656E+000 -4.260571480E+000 1.284986401E+001
 6.724194527E+000 -5.507765770E+000 1.199375248E+001
 5.399716377E+000 -5.604620934E+000 1.145329857E+001
 5.125546455E+000 -5.631031513E+000 1.070800495E+001
 6.614041328E+000 -6.158086777E+000 1.094961739E+001
 5.842862129E+000 -6.212678432E+000 1.122427368E+001
 4.435666084E+000 -6.558215141E+000 8.958179474E+000
 1.355740070E+001 -6.942429543E+000 1.100212765E+001
 1.307200336E+001 -7.766777039E+000 1.011226559E+001
 1.475901508E+001 -6.440808773E+000 1.506598663E+001
 1.367274189E+001 -5.520536900E+000 1.511216354E+001
 1.276907063E+001 -5.222664356E+000 1.576262474E+001
 1.308033466E+001 -4.492028236E+000 1.792156982E+001
 1.329469013E+001 -5.293306828E+000 1.688293076E+001
 6.590176582E+000 -8.305748940E+000 5.134979725E+000
 5.237637520E+000 -8.065916061E+000 6.281953335E+000
 5.866604805E+000 -8.121605873E+000 6.307930470E+000
 5.574612617E+000 -7.237707615E+000 7.496512890E+000
 5.560254097E+000 -8.015565872E+000 7.039086342E+000
 4.978085518E+000 -7.398399830E+000 7.203326225E+000
 7.818799019E+000 -8.539554596E+000 4.908737183E+000
 7.729489326E+000 -9.501129150E+000 4.631587029E+000
 1.194369221E+001 -5.386637211E+000 1.243982887E+001
 1.127038288E+001 -5.323928356E+000 1.379610634E+001
 1.067260456E+001 -5.631519794E+000 1.215038204E+001
 1.025689411E+001 -5.000118256E+000 1.327300358E+001
 1.030842304E+001 -3.563197374E+000 1.554814053E+001
 9.517682076E+000 -3.904309511E+000 1.455884647E+001
 8.513394356E+000 -3.059440374E+000 1.616773605E+001
 7.958737373E+000 -3.994511604E+000 1.412423897E+001
 9.038891792E+000 -4.339605331E+000 1.569970417E+001
 8.393979073E+000 -4.591873646E+000 1.496190834E+001
 4.485424995E+000 -6.121392250E+000 1.003523540E+001
 4.588437080E+000 -5.704694748E+000 1.048431969E+001
 4.167202950E+000 -5.152174950E+000 1.193803501E+001
 4.884289742E+000 -6.106180668E+000 9.890071869E+000
 1.132310200E+001 -3.689758301E+000 1.855546570E+001
 1.191926289E+001 -4.675224781E+000 1.853645706E+001
 1.099572468E+001 -3.874862432E+000 1.702344131E+001
 9.537716866E+000 -3.275730371E+000 1.811915398E+001
 5.742840767E+000 -9.360546112E+000 5.722002506E+000
 5.374752998E+000 -9.200128555E+000 5.377913475E+000
 6.374997139E+000 -9.342190742E+000 5.291920662E+000
 5.739407539E+000 -9.941978455E+000 4.088661671E+000
 5.380673409E+000 -1.038350010E+001 3.151396990E+000
 4.822506905E+000 -8.527745247E+000 6.381703854E+000
 4.611477852E+000 -4.623517513E+000 1.292636776E+001
 3.828167677E+000 -5.037026405E+000 1.268058014E+001
 3.183682203E+000 -4.175496101E+000 1.498810482E+001
 2.831234694E+000 -4.673134804E+000 1.434430313E+001
 3.745220900E+000 -4.741229057E+000 1.449574471E+001
 3.748501539E+000 -3.851091146E+000 1.571134377E+001
 4.528454781E+000 -4.411346436E+000 1.503487301E+001
 2.409847975E+000 -5.186976910E+000 1.354206657E+001
 4.238339424E+000 -5.087009907E+000 1.336799622E+001
 3.347943068E+000 -5.326262951E+000 1.378965759E+001
 3.130139112E+000 -5.694228172E+000 1.296713734E+001
 4.806790352E+000 -4.950607777E+000 1.402121925E+001
 5.472531319E+000 -4.493462563E+000 1.393586254E+001
 5.483044624E+000 -4.161123276E+000 1.467669868E+001
 2.570523024E+000 -5.542919159E+000 1.159306145E+001
 2.834225416E+000 -6.325888634E+000 1.179441452E+001
 2.934826612E+000 -5.829852104E+000 1.229955959E+001
 3.514492750E+000 -6.043212891E+000 1.146091652E+001
 4.709012032E+000 -5.517302036E+000 1.166638851E+001
 4.067105293E+000 -5.992405415E+000 1.163416958E+001
 4.612393379E+000 -6.255826473E+000 1.122732925E+001
 4.599911690E+000 -6.590942860E+000 9.613635063E+000
 4.228085518E+000 -6.620465279E+000 1.011175632E+001
 5.022000313E+000 -9.542506218E+000 5.508901119E+000
 2.511715651E+000 -6.143805504E+000 1.086320019E+001
 2.941189528E+000 -6.655054569E+000 9.745508194E+000
 3.322857618E+000 -7.011958122E+000 9.833921432E+000
 3.566189528E+000 -7.379251957E+000 9.233207703E+000
 4.089932442E+000 -7.213921547E+000 9.083045959E+000
 3.832653761E+000 -6.935151577E+000 1.073861885E+001
 3.873348951E+000 -7.198907375E+000 1.009055328E+001
 5.376370430E+000 -1.042217731E+001 5.327468872E+000
 6.642361641E+000 -1.020331001E+001 4.715559959E+000
 5.778958321E+000 -1.088730335E+001 3.325982094E+000
 6.520718575E+000 -1.090623856E+001 3.632596254E+000
 4.267910957E+000 -7.390496731E+000 7.701456547E+000
 4.735135078E+000 -7.098819256E+000 8.375754356E+000
 4.005002022E+000 -8.077404976E+000 6.958265305E+000
 4.456143379E+000 -8.027222633E+000 7.029347420E+000
 1.048888874E+001 -7.852676868E+000 6.308523655E+000
 1.229369831E+001 -8.208054543E+000 7.760771751E+000
 1.396914387E+001 -6.694602013E+000 1.649158669E+001
 1.432766438E+001 -6.339818954E+000 1.350362778E+001
 1.344335651E+001 -5.657564640E+000 1.461636066E+001
 8.526608467E+000 -4.790724754E+000 1.403207779E+001
 8.655392647E+000 -5.331892967E+000 1.329524708E+001
 6.404614449E+000 -3.591012001E+000 1.463956451E+001
 8.061108589E+000 -3.381022215E+000 1.748181152E+001
 9.627194405E+000 -4.014377117E+000 1.718336678E+001
 4.381756783E+000 -8.909594536E+000 6.280767918E+000
 5.128674507E+000 -8.065747261E+000 6.989990711E+000
 5.148419380E+000 -8.716649055E+000 6.679059505E+000
 2.331814528E+000 -5.729930878E+000 1.235733032E+001
 2.474514723E+000 -5.407203674E+000 1.279590130E+001
 3.418591261E+000 -6.223404408E+000 1.228541756E+001
 3.853848219E+000 -5.837954044E+000 1.239184952E+001
 2.424786329E+000 -6.909747601E+000 1.070713806E+001
 3.080685377E+000 -6.743853092E+000 1.038313675E+001
 2.978176832E+000 -6.371767998E+000 1.130453777E+001
 4.134030342E+000 -6.549899578E+000 1.094702148E+001
 2.731350660E+000 -6.611143112E+000 1.110112953E+001
 3.197415113E+000 -6.959273815E+000 1.067046452E+001
 3.411801100E+000 -7.164533138E+000 1.096396065E+001
 3.476818800E+000 -7.251058102E+000 1.039240074E+001
 3.509777784E+000 -7.048057079E+000 1.143625927E+001
 3.535732985E+000 -7.905483246E+000 8.766623497E+000
 3.844616652E+000 -7.859528065E+000 8.151594162E+000
 4.377697945E+000 -7.387078762E+000 8.398666382E+000
 7.491574287E+000 -1.112974548E+001 2.873430729E+000
 5.929516792E+000 -1.110133553E+001 1.819763064E+000
 5.335965157E+000 -1.117115498E+001 1.803921223E+000
 6.995892525E+000 -1.187692070E+001 1.628435493E+000
 7.786099434E+000 -1.137265968E+001 3.866135836E+000
 4.707486153E+000 -7.777579308E+000 7.867588997E+000
 1.159571552E+001 -5.691390038E+000 1.982839584E+001
 1.205328083E+001 -6.328985691E+000 2.111512375E+001
 1.039704609E+001 -6.339407444E+000 2.115765381E+001
 1.081762409E+001 -4.704458714E+000 1.875992203E+001
 9.952206612E+000 -4.628430367E+000 1.870951843E+001
 8.386715889E+000 -5.184062958E+000 2.064436913E+001
 8.890988350E+000 -6.281672478E+000 2.092176247E+001
 7.623547554E+000 -3.692122698E+000 1.875311661E+001
 8.313900948E+000 -4.380815983E+000 1.903686523E+001
 9.084073067E+000 -4.234541893E+000 1.864543724E+001
 7.551159859E+000 -6.324454784E+000 2.109656906E+001
 8.999936104E+000 -5.264302254E+000 2.001315308E+001
 9.849057198E+000 -5.272449493E+000 1.964662170E+001
 1.117620564E+001 -5.580499172E+000 1.935101700E+001
 7.957180977E+000 -5.203424454E+000 1.951374245E+001
 8.878506660E+000 -5.451450825E+000 1.908526421E+001
 3.971188307E+000 -6.833246231E+000 2.046163368E+001
 6.276394844E+000 -6.322837353E+000 2.108998108E+001
 6.891171455E+000 -5.183392048E+000 2.020079041E+001
 5.688199043E+000 -5.868728638E+000 1.992308998E+001
 5.870816231E+000 -6.864890575E+000 2.043981743E+001
 4.840649605E+000 -7.022974014E+000 2.010792923E+001
 4.811795235E+000 -6.343068600E+000 1.950020218E+001
 4.733441353E+000 -5.001934052E+000 1.929953957E+001
 3.771572828E+000 -5.752389908E+000 1.875523186E+001
 3.108624220E+000 -5.973639011E+000 1.966258240E+001
 4.591458321E+000 -5.753716946E+000 1.894771194E+001
 3.675076246E+000 -6.564119816E+000 1.920960426E+001
 8.228421211E+000 -7.238409996E+000 7.579479694E+000
 9.186108589E+000 -7.836336136E+000 6.241741657E+000
 8.154294014E+000 -7.824770927E+000 6.643252373E+000
 6.418881416E+000 -8.762191772E+000 6.251461983E+000
 5.514264107E+000 -8.915987968E+000 6.549117565E+000
 6.796780586E+000 -3.167920589E+000 1.661098862E+001
 6.755246162E+000 -4.268445015E+000 1.545991611E+001
 7.598568916E+000 -4.383104801E+000 1.564391994E+001
 1.327624226E+001 -5.714306831E+000 1.860330200E+001
 5.091794014E+000 -1.097056293E+001 3.451371908E+000
 5.444851875E+000 -1.105248070E+001 4.356935501E+000
 5.837445259E+000 -3.534864187E+000 1.679084587E+001
 5.936123848E+000 -4.261991024E+000 1.561829281E+001
 4.776425362E+000 -3.974462986E+000 1.707442284E+001
 4.970761299E+000 -4.776794434E+000 1.600515175E+001
 4.534390450E+000 -7.291749954E+000 9.025556564E+000
 4.508419991E+000 -7.293794632E+000 9.767709732E+000
 4.798474312E+000 -9.916651726E+000 6.158292770E+000
 4.889096260E+000 -1.055720711E+001 5.480483532E+000
 2.777432203E+000 -7.372752190E+000 9.554620743E+000
 2.977185011E+000 -7.842179775E+000 9.043107986E+000
 3.239407301E+000 -7.661881447E+000 9.529773712E+000
 3.339840651E+000 -8.461131096E+000 8.447413445E+000
 4.782971382E+000 -1.088532066E+001 1.874680638E+000
 4.667523384E+000 -1.117124462E+001 3.043008089E+000
 4.577282906E+000 -1.144528580E+001 4.162900448E+000
 5.000668526E+000 -1.140935421E+001 4.421252251E+000
 5.086758614E+000 -1.094442749E+001 5.007843971E+000
 3.662777662E+000 -8.287851334E+000 7.722245216E+000
 1.117420673E+001 -9.160885811E+000 7.130866528E+000
 2.232067823E+000 -6.646098137E+000 1.141172028E+001
 2.589306593E+000 -6.724308014E+000 1.138452625E+001
 2.126156569E+000 -6.389649868E+000 1.183423710E+001
 3.799328566E+000 -8.266170502E+000 8.516547203E+000
 1.317164326E+001 -7.002650738E+000 1.976130676E+001
 1.189411640E+001 -6.504081249E+000 1.923596764E+001
 1.162756062E+001 -5.356625557E+000 1.889362335E+001
 6.879971504E+000 -4.823848248E+000 1.949452591E+001
 3.046826124E+000 -7.143203259E+000 2.003013229E+001
 5.731747627E+000 -4.279689312E+000 1.914533615E+001
 5.586911201E+000 -5.613851070E+000 1.898089409E+001
 4.190030098E+000 -4.792448997E+000 1.598637962E+001
 4.323132515E+000 -9.940178871E+000 6.425589561E+000
 4.503567696E+000 -1.070430470E+001 5.399729729E+000
 4.698849678E+000 -1.151713276E+001 4.841356754E+000
 6.847546577E+000 -3.468662024E+000 1.783993912E+001
 5.788418770E+000 -3.923503160E+000 1.799299049E+001
 7.067349434E+000 -4.604598045E+000 1.829472733E+001
 1.469616652E+000 -7.432576180E+000 1.931481552E+001
 2.235867262E+000 -7.461870670E+000 1.943461800E+001
 2.141201735E+000 -6.655648708E+000 1.911573219E+001
 2.626675367E+000 -4.763352394E+000 1.679613876E+001
 2.840420485E+000 -4.404450417E+000 1.591171455E+001
 3.255551100E+000 -4.841852665E+000 1.755997658E+001
 3.277401686E+000 -5.063543797E+000 1.629069901E+001
 3.963528395E+000 -5.194087505E+000 1.695297432E+001
 1.304163837E+001 -7.781821251E+000 2.074207306E+001
 4.859417915E+000 -4.445645332E+000 1.823864746E+001
 4.919232368E+000 -5.183346272E+000 1.724856377E+001
 3.152020216E+000 -5.598594666E+000 1.812586975E+001
 4.931744576E+000 -5.467379093E+000 1.823261833E+001
 4.083050728E+000 -5.887967587E+000 1.784255791E+001
 3.402828932E+000 -1.598861980E+001 1.695660949E+000
 3.991421461E+000 -1.428461647E+001 1.042338133E+000
 3.892178297E+000 -1.610897064E+001 1.435434222E+000
 4.285840034E+000 -1.574083805E+001 6.831632257E-001
 3.683575392E+000 -1.521535397E+001 1.660804033E+000
 4.256863594E+000 -1.487964344E+001 8.950557709E-001
 4.585659981E+000 -1.184382725E+001 1.641200304E+000
 4.437924385E+000 -1.237933445E+001 2.634156942E+000
 4.281216621E+000 -1.308174515E+001 2.436918974E+000
 4.641659737E+000 -1.377580929E+001 1.166476488E+000
 4.684414864E+000 -1.297431755E+001 2.088556528E+000
 4.989361763E+000 -1.240269470E+001 1.503217578E+000
 5.944973946E+000 -7.636631012E+000 8.059471130E+000
 9.697827339E+000 -7.524930477E+000 8.243785858E+000
 8.618344307E+000 -8.738145828E+000 5.724650860E+000
 1.074343586E+001 -6.967833042E+000 1.020888138E+001
 5.061749458E+000 -6.906390667E+000 9.789977074E+000
 5.109799385E+000 -6.256222725E+000 1.142255020E+001
 1.379082966E+001 -7.320052624E+000 1.254524040E+001
 1.334443378E+001 -8.178134918E+000 1.156787872E+001
 1.427250385E+001 -8.100489616E+000 1.573435307E+001
 4.434826851E+000 -5.940224648E+000 1.217712212E+001
 5.419110298E+000 -9.850464821E+000 6.093342304E+000
 5.890973091E+000 -1.072285748E+001 4.691435814E+000
 4.572415352E+000 -9.501891136E+000 6.865927696E+000
 2.388302565E+000 -4.880514622E+000 1.519000149E+001
 4.189328194E+000 -5.245199680E+000 1.509838009E+001
 3.281872511E+000 -6.551898479E+000 1.181939602E+001
 5.240674019E+000 -1.044941235E+001 6.055211067E+000
 2.289074659E+000 -6.948486328E+000 1.087974262E+001
 3.591213942E+000 -8.139761925E+000 9.382410049E+000
 7.404126167E+000 -1.224195576E+001 3.030240774E+000
 3.888516188E+000 -8.971082687E+000 7.608967781E+000
 4.150418282E+000 -9.247365952E+000 7.008509636E+000
 3.077709913E+000 -8.586654663E+000 9.066743851E+000
 3.689572096E+000 -8.643351555E+000 8.870779991E+000
 5.701169014E+000 -1.250501060E+001 1.476151347E+000
 6.595608711E+000 -1.282692909E+001 1.395624518E+000
 6.872204781E+000 -1.306561756E+001 2.370917559E+000
 9.822262764E+000 -6.418867588E+000 1.957667160E+001
 8.174084663E+000 -5.142547607E+000 1.867958260E+001
 6.635388374E+000 -6.154730320E+000 2.011609650E+001
 2.906201124E+000 -6.313468933E+000 1.867092896E+001
 3.035763502E+000 -7.460406780E+000 1.942858124E+001
 4.763287544E+000 -6.223388672E+000 1.806933784E+001
 6.998852730E+000 -4.528462887E+000 1.621258926E+001
 6.755398750E+000 -5.196650982E+000 1.587709904E+001
 5.099087715E+000 -1.202114964E+001 4.712181091E+000
 5.811108589E+000 -4.875876904E+000 1.622969818E+001
 4.840741158E+000 -1.129722691E+001 5.952661514E+000
 4.956234932E+000 -1.162750530E+001 5.198238850E+000
 4.795575142E+000 -1.163014603E+001 5.536699772E+000
 3.624768019E+000 -9.064367294E+000 8.278579712E+000
 4.432553291E+000 -1.240548611E+001 3.729340315E+000
 4.439511299E+000 -1.169445610E+001 5.181101799E+000
 4.989926338E+000 -1.173008251E+001 5.717304230E+000
 4.084774971E+000 -1.012741947E+001 7.190784931E+000
 4.285153389E+000 -1.094851589E+001 6.341925144E+000
 1.182705641E+000 -7.710568428E+000 1.886814499E+001
 2.106838942E+000 -7.721904755E+000 1.892448425E+001
 3.302273512E+000 -6.122399807E+000 1.733563423E+001
 1.269991779E+001 -8.515600204E+000 2.053758621E+001
 3.883755445E+000 -1.456459141E+001 2.186425924E+000
 5.051983833E+000 -1.574086857E+001 6.832600236E-001
 4.838955879E+000 -1.480225754E+001 9.134508967E-001
 7.148785591E+000 -1.330427456E+001 3.346213102E+000
 3.975582838E+000 -9.668290138E+000 7.578358173E+000
 6.300656319E+000 -1.381437874E+001 2.065145493E+000
 5.459912300E+000 -1.502602386E+001 8.578401804E-001
 7.475674629E+000 -8.453289032E+000 6.034645557E+000
 8.479016304E+000 -7.160993576E+000 8.883745193E+000
 7.558957100E+000 -7.567330837E+000 8.406106949E+000
 7.319348335E+000 -6.977979183E+000 9.517568588E+000
 6.701199532E+000 -7.528180599E+000 8.938257217E+000
 7.697476387E+000 -8.435224533E+000 7.472055435E+000
 6.076779366E+000 -8.440335274E+000 7.349476814E+000
 9.367032051E+000 -6.738848209E+000 9.779974937E+000
 8.999630928E+000 -6.429136276E+000 1.149256229E+001
 5.509518623E+000 -6.993740559E+000 8.897934914E+000
 6.878979683E+000 -9.157620430E+000 7.195411205E+000
 5.710309029E+000 -7.054343224E+000 9.874105453E+000
 6.482327461E+000 -7.396965504E+000 1.046967220E+001
 7.405850410E+000 -6.902988434E+000 1.079812241E+001
 8.313992500E+000 -7.326140404E+000 1.030293369E+001
 7.617245674E+000 -6.693090916E+000 1.185449123E+001
 8.279843330E+000 -6.212678432E+000 1.266062546E+001
 7.429821968E+000 -5.522062302E+000 1.300729084E+001
 9.537060738E+000 -6.035172462E+000 1.270444870E+001
 9.973172188E+000 -6.834665298E+000 1.104591751E+001
 5.423733711E+000 -6.852120399E+000 1.114793301E+001
 5.414547920E+000 -7.261921883E+000 1.047958088E+001
 5.068875313E+000 -7.451038361E+000 9.097973824E+000
 5.314969063E+000 -7.720089436E+000 8.096350670E+000
 1.239065266E+001 -6.659112453E+000 1.208333874E+001
 1.040375996E+001 -6.929460049E+000 1.210290146E+001
 1.069769001E+001 -7.797048569E+000 1.119533157E+001
 1.113261127E+001 -8.050704002E+000 8.918982506E+000
 1.177827168E+001 -7.995929718E+000 1.015547752E+001
 1.184948444E+001 -8.125267982E+000 1.167349529E+001
 1.255666828E+001 -8.546436310E+000 9.143512726E+000
 8.861737251E+000 -8.326483727E+000 7.728352070E+000
 1.009112263E+001 -8.540927887E+000 7.359986305E+000
 1.151522541E+001 -4.823024750E+000 1.599016380E+001
 1.198318195E+001 -6.110208511E+000 1.471088696E+001
 1.179913044E+001 -5.439488888E+000 1.772060585E+001
 1.276774311E+001 -6.679954529E+000 1.365424061E+001
 1.026925373E+001 -4.640117645E+000 1.505275059E+001
 1.194926167E+001 -5.941369534E+000 1.613458633E+001
 1.112971210E+001 -6.516760349E+000 1.540395260E+001
 1.033993244E+001 -5.793189049E+000 1.492784119E+001
 4.547467232E+000 -5.425146580E+000 1.255586147E+001
 5.053067207E+000 -5.109743595E+000 1.304684258E+001
 4.975674629E+000 -6.092204571E+000 1.216941547E+001
 5.745694160E+000 -5.263051033E+000 1.249581432E+001
 6.281918526E+000 -4.503623962E+000 1.400166416E+001
 6.872036934E+000 -5.275470257E+000 1.379213715E+001
 7.256985664E+000 -4.884603977E+000 1.462092781E+001
 6.448178291E+000 -5.766396046E+000 1.293467331E+001
 5.684918404E+000 -5.181941986E+000 1.355641174E+001
 5.697415352E+000 -6.096324444E+000 1.208453560E+001
 6.568539619E+000 -6.554995537E+000 1.193202686E+001
 4.766140938E+000 -6.808453083E+000 1.052147007E+001
 6.084713936E+000 -7.174694061E+000 1.134124088E+001
 5.748150826E+000 -6.941895008E+000 1.205301762E+001
 1.270516682E+001 -8.904132843E+000 1.060517311E+001
 1.397404194E+001 -7.714352131E+000 1.415647030E+001
 1.296218586E+001 -7.075078487E+000 1.526540279E+001
 1.274770832E+001 -6.933579922E+000 1.721530724E+001
 5.374936104E+000 -8.564012527E+000 7.091037750E+000
 5.909161568E+000 -9.499892235E+000 7.025677681E+000
 5.760434151E+000 -8.691763878E+000 8.126349449E+000
 8.490445137E+000 -9.730021477E+000 5.566885471E+000
 8.558514595E+000 -1.078770256E+001 5.134232521E+000
 6.975125313E+000 -9.944342613E+000 5.941918373E+000
 7.281399727E+000 -1.125540638E+001 5.123574257E+000
 1.124241352E+001 -6.417632103E+000 1.333941936E+001
 1.073611164E+001 -6.647974491E+000 1.441449070E+001
 8.999478340E+000 -5.417335033E+000 1.451802540E+001
 9.790280342E+000 -6.667245388E+000 1.390820313E+001
 1.033921528E+001 -4.931810379E+000 1.617531204E+001
 8.791317940E+000 -5.244071007E+000 1.525847626E+001
 7.790432930E+000 -4.431959629E+000 1.645271492E+001
 8.348690987E+000 -5.046241760E+000 1.587590408E+001
 8.953900337E+000 -5.026834965E+000 1.659631729E+001
 7.549618721E+000 -5.155882359E+000 1.593362045E+001
 7.273297310E+000 -5.701398849E+000 1.516638851E+001
 7.513836861E+000 -5.950951099E+000 1.425733757E+001
 1.080993366E+001 -4.851204872E+000 1.761347771E+001
 8.525052071E+000 -4.647365093E+000 1.807128143E+001
 6.052243233E+000 -9.879468918E+000 6.183958530E+000
 5.765789986E+000 -1.034200001E+001 5.558326721E+000
 5.655102730E+000 -1.003364563E+001 6.694094181E+000
 6.249661446E+000 -1.089120960E+001 5.617539406E+000
 5.378918648E+000 -1.158687496E+001 3.582000732E+000
 4.766247749E+000 -8.908466339E+000 7.142303467E+000
 5.145230293E+000 -9.491104126E+000 6.839841843E+000
 4.098111153E+000 -6.037170887E+000 1.308758545E+001
 3.358608961E+000 -5.096561909E+000 1.541817951E+001
 2.079876661E+000 -5.277912140E+000 1.445797729E+001
 2.901089430E+000 -5.463717937E+000 1.474817467E+001
 2.510281324E+000 -5.818485260E+000 1.403093338E+001
 4.112652779E+000 -5.418708324E+000 1.414584541E+001
 3.720654249E+000 -6.106989384E+000 1.444415951E+001
 5.464581490E+000 -5.166364193E+000 1.497859001E+001
 1.789715528E+000 -5.658128738E+000 1.389304352E+001
 1.869610548E+000 -5.932123184E+000 1.318350792E+001
 2.490261793E+000 -6.124062538E+000 1.334393024E+001
 4.893292427E+000 -5.601813793E+000 1.362504673E+001
 3.334225416E+000 -6.233214855E+000 1.367518711E+001
 3.134091139E+000 -6.416487694E+000 1.294562817E+001
 5.211056709E+000 -5.804280758E+000 1.428005886E+001
 6.454556465E+000 -5.176052570E+000 1.515090656E+001
 1.944180250E+000 -6.269390583E+000 1.232975960E+001
 2.573345900E+000 -6.341756344E+000 1.243338203E+001
 2.787167311E+000 -7.016031265E+000 1.191342640E+001
 3.001507521E+000 -6.740160465E+000 1.242316151E+001
 3.920483351E+000 -6.743318558E+000 1.174128914E+001
 4.421704292E+000 -6.605315208E+000 1.205293179E+001
 4.935498238E+000 -7.014399529E+000 1.153543472E+001
 4.479825020E+000 -7.027978420E+000 1.128518009E+001
 4.285061836E+000 -7.372187138E+000 1.046219349E+001
 2.152569532E+000 -6.986965656E+000 1.105127525E+001
 2.549633741E+000 -7.352093220E+000 1.015216923E+001
 3.142758131E+000 -7.496032238E+000 1.027533150E+001
 3.731091261E+000 -8.041870117E+000 9.958481789E+000
 3.968456984E+000 -8.096583366E+000 9.102457047E+000
 4.459164619E+000 -7.996387959E+000 9.053464890E+000
 4.319333076E+000 -8.083553314E+000 8.258624077E+000
 4.230755806E+000 -7.953208923E+000 1.003255081E+001
 4.020596504E+000 -7.269809723E+000 1.104773521E+001
 3.850430250E+000 -7.713925362E+000 1.068887615E+001
 5.277096748E+000 -1.119416237E+001 6.089260101E+000
 5.637005806E+000 -1.126800823E+001 6.191962719E+000
 5.676663399E+000 -1.137389565E+001 5.318827629E+000
 6.252606392E+000 -1.152686691E+001 4.880707264E+000
 5.656018257E+000 -1.191500282E+001 3.015576363E+000
 5.845211983E+000 -1.161810780E+001 4.152143955E+000
 6.013607979E+000 -1.220127964E+001 3.047764063E+000
 5.984555244E+000 -1.227463818E+001 4.022663593E+000
 6.773404121E+000 -1.197568226E+001 4.103976727E+000
 4.735623360E+000 -7.778388500E+000 8.563441277E+000
 4.382641792E+000 -8.713902473E+000 7.637969494E+000
 4.008221626E+000 -8.651071548E+000 8.200222969E+000
 5.005429268E+000 -8.461314201E+000 7.551237106E+000
 9.640530586E+000 -8.859840393E+000 6.217623711E+000
 1.183079243E+001 -9.467317581E+000 8.721775055E+000
 1.305053425E+001 -8.259503365E+000 1.638410759E+001
 8.597271919E+000 -6.426070213E+000 1.396554852E+001
 7.235150337E+000 -4.568361282E+000 1.701011658E+001
 7.725827217E+000 -5.148284435E+000 1.769655418E+001
 9.728405952E+000 -5.252950668E+000 1.754260063E+001
 5.335034370E+000 -9.208336830E+000 7.613035679E+000
 3.822582960E+000 -6.816875458E+000 1.265743828E+001
 2.171993971E+000 -7.398323536E+000 1.081306458E+001
 2.443325758E+000 -7.670379639E+000 1.099321556E+001
 2.965878248E+000 -7.332869053E+000 1.082153034E+001
 2.805172682E+000 -7.134963989E+000 1.133128834E+001
 2.311611891E+000 -7.045035839E+000 1.143877029E+001
 3.173001051E+000 -7.516890049E+000 1.157927227E+001
 3.053906202E+000 -7.764961720E+000 1.119433308E+001
 3.456005812E+000 -7.895550728E+000 1.053770828E+001
 3.338192701E+000 -7.236731529E+000 1.205774879E+001
 3.814480543E+000 -7.589927197E+000 1.156483555E+001
 3.203427076E+000 -8.484063148E+000 9.694752693E+000
 5.339840889E+000 -1.234852982E+001 2.910123348E+000
 4.924862862E+000 -1.241184902E+001 3.134521008E+000
 8.368344307E+000 -1.159078121E+001 4.757427216E+000
 7.860669136E+000 -1.268596458E+001 4.251411438E+000
 4.688366890E+000 -8.697500229E+000 8.146299362E+000
 1.075753498E+001 -7.182261944E+000 1.950694656E+001
 1.156878376E+001 -7.857437611E+000 2.105103493E+001
 1.009516621E+001 -7.841523647E+000 2.098600960E+001
 1.134698200E+001 -6.174503803E+000 1.843116951E+001
 1.043229389E+001 -5.615179062E+000 1.828107071E+001
 7.953213692E+000 -6.377977848E+000 1.974715233E+001
 8.748410225E+000 -7.845735073E+000 2.100321007E+001
 7.979611397E+000 -7.043937206E+000 2.074207878E+001
 8.862637520E+000 -7.151075840E+000 1.964978027E+001
 6.966336250E+000 -6.963805676E+000 2.061805725E+001
 7.484341621E+000 -5.561823845E+000 1.860148430E+001
 8.512600899E+000 -5.910152435E+000 1.852577209E+001
 6.516110420E+000 -5.926782608E+000 1.893863869E+001
 9.731091499E+000 -6.435086727E+000 1.837100220E+001
 3.872921705E+000 -7.455920219E+000 1.941027451E+001
 5.930264473E+000 -6.498023987E+000 1.932172394E+001
 6.513211250E+000 -7.700559139E+000 2.040999222E+001
 5.653378487E+000 -7.561044693E+000 1.983990288E+001
 6.607571602E+000 -7.023889065E+000 1.960632706E+001
 4.757946968E+000 -7.479508400E+000 1.950666237E+001
 5.334485054E+000 -7.154814243E+000 1.904487419E+001
 4.660702705E+000 -6.824717999E+000 1.898892212E+001
 5.071911812E+000 -6.422270775E+000 1.877060699E+001
 5.877804756E+000 -5.074986458E+000 1.821410942E+001
 4.023327827E+000 -6.449749947E+000 1.842518425E+001
 2.643536329E+000 -7.171200752E+000 1.882561684E+001
 4.046643257E+000 -6.946563721E+000 1.868481064E+001
 3.559735060E+000 -7.114823818E+000 1.846252632E+001
 8.316006660E+000 -8.275492668E+000 8.638358116E+000
 8.346615791E+000 -9.219444275E+000 6.990524769E+000
 1.251322651E+001 -7.425772190E+000 1.857700539E+001
 5.233212471E+000 -1.200412273E+001 5.359755516E+000
 5.543972969E+000 -1.212612152E+001 4.675857544E+000
 6.025631905E+000 -4.707937241E+000 1.706160355E+001
 4.654019356E+000 -5.555293560E+000 1.642672539E+001
 5.240735054E+000 -6.156499863E+000 1.584350491E+001
 5.549206734E+000 -5.688552856E+000 1.673607635E+001
 4.628506660E+000 -6.030915737E+000 1.503404140E+001
 4.700345039E+000 -8.085674286E+000 9.706395149E+000
 4.807904243E+000 -7.591392040E+000 1.026422882E+001
 4.518628120E+000 -1.022906399E+001 7.100322247E+000
 4.890545845E+000 -1.025594807E+001 7.368216515E+000
 5.257611275E+000 -1.041285610E+001 6.860445499E+000
 4.859768867E+000 -1.072569561E+001 6.570992470E+000
 5.102231026E+000 -1.090928841E+001 6.290863037E+000
 2.710583448E+000 -8.109155655E+000 9.761165619E+000
 3.162853956E+000 -8.273768425E+000 1.023525810E+001
 3.383831739E+000 -9.185191154E+000 8.931837082E+000
 4.299420357E+000 -1.259150600E+001 4.723016739E+000
 4.764447212E+000 -1.223309231E+001 4.878332615E+000
 4.776944160E+000 -1.287261009E+001 4.039003849E+000
 5.188305855E+000 -1.230625057E+001 4.025945187E+000
 9.785702705E+000 -9.792637825E+000 5.822720528E+000
 1.072358418E+001 -1.011992741E+001 7.184008598E+000
 1.005823994E+001 -9.057867050E+000 8.518173218E+000
 1.876873732E+000 -6.718281269E+000 1.192612171E+001
 1.709088087E+000 -7.128540516E+000 1.164805031E+001
 2.283108473E+000 -7.153882980E+000 1.187401772E+001
 4.064480782E+000 -8.887120247E+000 9.150336266E+000
 1.257424641E+001 -8.091151237E+000 1.969485283E+001
 6.102108955E+000 -6.039612770E+000 1.802655411E+001
 3.982784986E+000 -5.918574810E+000 1.558363247E+001
 3.685726881E+000 -6.010760307E+000 1.638040352E+001
 6.741787910E+000 -5.404182434E+000 1.757587051E+001
 1.448818922E+000 -7.220330238E+000 1.844758606E+001
 2.186306715E+000 -6.760879993E+000 1.835272980E+001
 2.014416456E+000 -5.283617973E+000 1.682845497E+001
 2.484020948E+000 -5.457874298E+000 1.755765915E+001
 1.957943678E+000 -5.073003292E+000 1.597803307E+001
 2.946652174E+000 -5.474047184E+000 1.583479595E+001
 2.766384840E+000 -5.651567936E+000 1.669327354E+001
 4.067776680E+000 -6.182667255E+000 1.709353638E+001
 1.205224323E+001 -8.667305946E+000 2.081258583E+001
 5.283398628E+000 -6.237456322E+000 1.747277260E+001
 4.632809639E+000 -6.425505161E+000 1.720740509E+001
 2.494229078E+000 -6.259793758E+000 1.783535194E+001
 4.286755562E+000 -6.771850109E+000 1.759657669E+001
 3.392834425E+000 -6.949066639E+000 1.746789932E+001
 3.287106276E+000 -1.622688103E+001 2.669266701E+000
 3.537106276E+000 -1.557265377E+001 2.733014584E+000
 3.880978346E+000 -1.661838913E+001 2.477724314E+000
 4.119046211E+000 -1.537337589E+001 2.227066994E+000
 4.499615669E+000 -1.459567070E+001 1.802094579E+000
 4.463971138E+000 -1.615852737E+001 1.645249248E+000
 4.706814766E+000 -1.327337933E+001 2.787901163E+000
 4.240262032E+000 -1.332261467E+001 3.421132803E+000
 4.722500801E+000 -1.408631420E+001 2.636557341E+000
 5.252636909E+000 -1.373746681E+001 1.174522758E+000
 4.947659492E+000 -1.361194229E+001 2.529431820E+000
 5.028073311E+000 -1.488980484E+001 1.867813826E+000
 5.307705879E+000 -1.319393253E+001 2.655733347E+000
 5.633969307E+000 -7.763451099E+000 8.656020164E+000
 6.297513008E+000 -8.416441917E+000 8.676621437E+000
 9.367627144E+000 -8.316184998E+000 8.912816048E+000
 9.857220650E+000 -8.254010201E+000 9.881915092E+000
 5.238537788E+000 -7.708356380E+000 9.921974182E+000
 5.113080025E+000 -6.858971119E+000 1.222311115E+001
 1.351058674E+001 -8.540500641E+000 1.309111500E+001
 1.196590900E+001 -7.364726543E+000 1.300677204E+001
 1.280131245E+001 -9.283556938E+000 1.215563869E+001
 1.336390400E+001 -9.047935486E+000 1.572062016E+001
 1.383477497E+001 -9.079380035E+000 1.453506184E+001
 4.629361153E+000 -9.497009277E+000 7.702717304E+000
 4.195004463E+000 -9.417700768E+000 8.066445351E+000
 4.219265938E+000 -1.012900543E+001 7.760045528E+000
 1.521878004E+000 -5.592155933E+000 1.520641518E+001
 2.244869947E+000 -5.587929726E+000 1.524786758E+001
 3.671383619E+000 -8.752320290E+000 9.672054291E+000
 6.354840279E+000 -1.267815304E+001 3.298549891E+000
 3.790768385E+000 -9.714566231E+000 8.139311790E+000
 2.818875074E+000 -8.700475693E+000 9.689730644E+000
 3.162121534E+000 -9.283983231E+000 9.551578522E+000
 3.670056105E+000 -9.427801132E+000 9.186522484E+000
 3.964230299E+000 -9.411459923E+000 8.682084084E+000
 5.805600166E+000 -1.428383827E+001 1.039182186E+000
 5.769497871E+000 -1.351435566E+001 2.910734177E+000
 6.611126900E+000 -1.401661777E+001 3.243276596E+000
 2.658428907E+000 -7.106569767E+000 1.784871674E+001
 2.825039625E+000 -7.884870052E+000 1.858321190E+001
 3.474682570E+000 -7.808002949E+000 1.877155113E+001
 5.064587593E+000 -6.969205856E+000 1.777925491E+001
 4.541684151E+000 -7.073598385E+000 1.845329094E+001
 6.646603584E+000 -5.278507233E+000 1.665152740E+001
 6.121396065E+000 -5.652330875E+000 1.597055435E+001
 6.782589912E+000 -5.947762012E+000 1.570708370E+001
 4.973477364E+000 -1.217526531E+001 5.356438637E+000
 5.032132149E+000 -1.264399147E+001 5.079127312E+000
 4.988247871E+000 -1.135085678E+001 6.454406738E+000
 4.663189888E+000 -1.175658417E+001 6.142325401E+000
 4.635464668E+000 -1.235501480E+001 5.833684921E+000
 4.971875191E+000 -1.222889519E+001 5.924926281E+000
 3.583492994E+000 -9.825488091E+000 8.765229225E+000
 4.116711617E+000 -1.354342079E+001 4.323435307E+000
 4.269742012E+000 -1.192842960E+001 6.137156010E+000
 4.203701973E+000 -1.286748409E+001 5.744462013E+000
 5.139477730E+000 -1.181740093E+001 6.163469315E+000
 3.861752272E+000 -1.029862404E+001 7.890379429E+000
 4.045147896E+000 -1.078454399E+001 7.254657745E+000
 4.062909126E+000 -1.142987633E+001 7.009742737E+000
 4.433438301E+000 -1.119577980E+001 7.106249332E+000
 4.544857979E+000 -1.198289967E+001 6.669525623E+000
 9.249542356E-001 -7.971502781E+000 1.843158722E+001
 1.639675856E+000 -7.986927509E+000 1.838573074E+001
 2.257412672E+000 -8.004412651E+000 1.832195663E+001
 2.703366041E+000 -6.317924976E+000 1.697465706E+001
 3.222973585E+000 -6.503028393E+000 1.654941177E+001
 1.239559650E+001 -9.175945282E+000 2.012905312E+001
 3.796780348E+000 -1.482898808E+001 3.266850948E+000
 4.568234444E+000 -1.470398331E+001 2.952249765E+000
 5.029461861E+000 -1.609578896E+001 2.133628845E+000
 5.477612495E+000 -1.523639393E+001 1.718480825E+000
 7.425396919E+000 -1.354294872E+001 4.321508884E+000
 6.159726143E+000 -1.299949169E+001 4.044944286E+000
 5.898037910E+000 -1.463826942E+001 2.487500668E+000
 7.330182076E+000 -8.651544571E+000 8.514415741E+000
 7.416562080E+000 -7.875623703E+000 1.055201340E+001
 1.205404377E+001 -9.856628418E+000 1.029129791E+001
 5.599865913E+000 -9.956870079E+000 8.438455582E+000
 5.491650581E+000 -1.028228283E+001 7.449398994E+000
 9.778698921E+000 -1.045513439E+001 5.609065056E+000
 9.605053902E+000 -1.111619663E+001 5.472922802E+000
 9.307599068E+000 -1.174709415E+001 5.396169186E+000
 7.666211128E+000 -5.939309597E+000 1.602401924E+001
 1.558682203E+000 -5.791113377E+000 1.447924423E+001
 1.964047194E+000 -6.199847221E+000 1.419083309E+001
 1.367825270E+000 -6.124474525E+000 1.396951008E+001
 1.515469313E+000 -6.417937279E+000 1.308507347E+001
 2.128506422E+000 -6.554781914E+000 1.300337315E+001
 2.940533400E+000 -7.155088425E+000 1.288363838E+001
 1.936062574E+000 -6.812252522E+000 1.258921528E+001
 1.923916578E+000 -7.392434120E+000 1.129722118E+001
 2.451962233E+000 -8.103175163E+000 1.055036545E+001
 4.082211494E+000 -8.586471558E+000 1.004832649E+001
 5.372509956E+000 -1.226127243E+001 6.140727043E+000
 2.494045973E+000 -7.592856884E+000 1.141930676E+001
 8.566769600E+000 -1.281220531E+001 5.335271358E+000
 9.649701118E+000 -7.439594746E+000 1.888799095E+001
 7.464230537E+000 -7.457843304E+000 1.991717339E+001
 7.318234444E+000 -6.617948055E+000 1.893454361E+001
 8.325497627E+000 -7.814517498E+000 1.950516701E+001
 4.070645332E+000 -7.452472687E+000 1.864048958E+001
 7.019436836E+000 -7.609502792E+000 1.920468903E+001
 6.296200752E+000 -7.938729286E+000 1.941080093E+001
 4.615567207E+000 -6.481393814E+000 1.658473587E+001
 2.593594313E+000 -8.836999893E+000 1.033084297E+001
 4.056668282E+000 -1.375769711E+001 5.199044704E+000
 2.838742018E+000 -6.091563702E+000 1.613940430E+001
 1.317440748E+000 -5.746286869E+000 1.612535858E+001
 4.717190742E+000 -7.027871132E+000 1.706190491E+001
 3.496044874E+000 -1.690629768E+001 3.422980785E+000
 3.175839186E+000 -1.645250893E+001 3.591281414E+000
 3.439572096E+000 -1.575707150E+001 3.850031614E+000
 4.565426826E+000 -1.652365494E+001 2.589291334E+000
 3.930416822E+000 -1.709462166E+001 3.509575367E+000
 3.665570021E+000 -1.507759476E+001 4.282770634E+000
 4.004467964E+000 -1.275823975E+001 6.626441479E+000
 3.069210768E+000 -1.666827965E+001 4.472983837E+000
 3.453213453E+000 -1.649847984E+001 4.770463943E+000
 7.951855659E+000 -1.013594723E+001 6.468708992E+000
 8.337719917E+000 -8.483086586E+000 9.679952621E+000
 7.207898140E+000 -8.271587372E+000 9.654026985E+000
 6.054745674E+000 -7.961585045E+000 9.669980049E+000
 7.557171822E+000 -9.714015961E+000 8.010684967E+000
 8.619885445E+000 -9.354396820E+000 8.429754257E+000
 6.122235298E+000 -9.434971809E+000 8.394391060E+000
 9.287503242E+000 -7.751489639E+000 1.107666302E+001
 8.541501045E+000 -7.425344944E+000 1.193324375E+001
 9.444317818E+000 -7.296418667E+000 1.285613441E+001
 5.899533272E+000 -1.023216152E+001 7.900710583E+000
 6.970685005E+000 -1.028211403E+001 7.030887604E+000
 6.496380806E+000 -1.030494022E+001 8.545670509E+000
 5.810513496E+000 -8.249890327E+000 1.047735023E+001
 7.272336006E+000 -8.046324730E+000 1.153015327E+001
 5.893338203E+000 -8.127937317E+000 1.138928795E+001
 6.571133614E+000 -8.579087257E+000 1.056050396E+001
 7.015698433E+000 -7.381647110E+000 1.219836521E+001
 8.221859932E+000 -8.381181717E+000 1.087252903E+001
 8.185635567E+000 -7.288637161E+000 1.305181408E+001
 7.042706490E+000 -6.725238800E+000 1.332192135E+001
 5.016537666E+000 -7.626850605E+000 1.088825321E+001
 5.284131050E+000 -7.475664139E+000 1.182725716E+001
 5.328824043E+000 -8.303658485E+000 1.070196629E+001
 5.191845894E+000 -8.221604347E+000 9.307645798E+000
 5.276303291E+000 -8.546451569E+000 8.479838371E+000
 1.106440449E+001 -7.941552162E+000 1.237222767E+001
 1.060609150E+001 -7.851135731E+000 1.333142948E+001
 1.008366108E+001 -8.335546494E+000 1.222606659E+001
 1.066853046E+001 -8.574982643E+000 1.161043262E+001
 9.749035835E+000 -9.190821648E+000 1.052624607E+001
 1.082545185E+001 -9.040184021E+000 1.087740326E+001
 1.078078938E+001 -9.488510132E+000 9.590878487E+000
 1.138937092E+001 -9.260013580E+000 1.232439423E+001
 1.203240681E+001 -8.556718826E+000 1.333186340E+001
 9.000348091E+000 -1.014617062E+001 7.116735458E+000
 1.096246052E+001 -6.592635632E+000 1.656161308E+001
 1.158343220E+001 -7.466234684E+000 1.447005463E+001
 8.931454659E+000 -5.968130589E+000 1.551578903E+001
 1.160090351E+001 -7.574669838E+000 1.610531807E+001
 9.799038887E+000 -6.337332249E+000 1.615955162E+001
 1.028701496E+001 -7.290117741E+000 1.514740849E+001
 5.271054268E+000 -5.962638378E+000 1.303716564E+001
 4.828808784E+000 -6.888829708E+000 1.298257351E+001
 6.557370186E+000 -5.904751778E+000 1.449418259E+001
 5.960736275E+000 -6.135536194E+000 1.374357700E+001
 5.926419258E+000 -6.979459286E+000 1.286827660E+001
 6.021756172E+000 -7.756127357E+000 1.269982529E+001
 5.370831490E+000 -7.545543194E+000 1.298760700E+001
 1.224422932E+001 -1.023278618E+001 1.182832527E+001
 1.233700275E+001 -9.034279823E+000 1.440902901E+001
 1.232987690E+001 -8.573426247E+000 1.553538704E+001
 1.208987141E+001 -8.507758141E+000 1.739861870E+001
 1.115655231E+001 -7.085147858E+000 1.770174408E+001
 5.473294258E+000 -9.399803162E+000 8.498270988E+000
 5.928082466E+000 -1.062881088E+001 6.737220764E+000
 5.621426582E+000 -8.463801384E+000 9.091019630E+000
 5.871121407E+000 -8.936539650E+000 8.770780563E+000
 8.847378731E+000 -1.076678467E+001 6.207371712E+000
 8.162167549E+000 -1.161198807E+001 5.894619942E+000
 7.790249825E+000 -1.109025860E+001 6.640075207E+000
 6.836239815E+000 -1.131802273E+001 6.573990822E+000
 6.709591866E+000 -1.179573536E+001 5.719637394E+000
 7.223843575E+000 -1.262409592E+001 5.873063564E+000
 9.821835518E+000 -8.201173782E+000 1.432447815E+001
 8.383343697E+000 -7.374812126E+000 1.426892662E+001
 8.738812447E+000 -8.004031181E+000 1.368238163E+001
 8.868268013E+000 -7.967413425E+000 1.477657413E+001
 8.597058296E+000 -6.960418701E+000 1.506051636E+001
 7.947659492E+000 -5.935632706E+000 1.703664017E+001
 8.502606392E+000 -6.446606636E+000 1.630527878E+001
 8.892697334E+000 -6.348149776E+000 1.724014282E+001
 6.782620430E+000 -6.540134430E+000 1.521422768E+001
 7.568448067E+000 -7.061117649E+000 1.455467129E+001
 5.677304268E+000 -1.114427090E+001 7.368431568E+000
 5.928891182E+000 -1.180730152E+001 6.168961525E+000
 5.528729439E+000 -1.297689533E+001 3.925889254E+000
 4.991940498E+000 -9.722560883E+000 8.053820610E+000
 3.976086378E+000 -6.754273891E+000 1.345510769E+001
 4.500226021E+000 -6.400299549E+000 1.385399532E+001
 3.142239332E+000 -6.051818371E+000 1.549759960E+001
 2.670178175E+000 -6.101756573E+000 1.496600151E+001
 3.052532911E+000 -6.780776024E+000 1.394136810E+001
 2.755078077E+000 -6.602110386E+000 1.446567917E+001
 2.446697950E+000 -6.700567722E+000 1.379394817E+001
 3.325131178E+000 -6.503821850E+000 1.493473339E+001
 4.153256416E+000 -6.726764202E+000 1.485674667E+001
 3.586148024E+000 -7.047309875E+000 1.414029408E+001
 5.918271065E+000 -6.132637501E+000 1.516855621E+001
 1.721157789E+000 -6.641963482E+000 1.375896931E+001
 3.124478102E+000 -6.993862629E+000 1.335517025E+001
 5.343121529E+000 -6.759477139E+000 1.473102760E+001
 1.368359327E+000 -6.841683865E+000 1.274655628E+001
 1.256771803E+000 -7.275516033E+000 1.224674511E+001
 2.335003614E+000 -7.188822746E+000 1.298521805E+001
 2.093228102E+000 -7.328306675E+000 1.257871914E+001
 2.869839430E+000 -7.596823692E+000 1.222625732E+001
 2.482174635E+000 -7.801808357E+000 1.187138176E+001
 3.764294386E+000 -7.479768276E+000 1.221866131E+001
 4.578824043E+000 -7.549021721E+000 1.181830406E+001
 4.780148506E+000 -7.676300526E+000 1.258773136E+001
 4.036297798E+000 -7.456424236E+000 1.306062126E+001
 4.329236031E+000 -7.707303047E+000 1.108221531E+001
 2.198330641E+000 -7.683563232E+000 1.144514084E+001
 2.644451857E+000 -8.343235970E+000 1.072328949E+001
 2.727917433E+000 -8.248167038E+000 1.113957119E+001
 3.820400953E+000 -8.932663918E+000 1.033636951E+001
 3.732052565E+000 -8.452892303E+000 1.094218349E+001
 3.363095045E+000 -8.516469955E+000 1.080227947E+001
 4.403790474E+000 -8.756363869E+000 9.673241615E+000
 4.482586861E+000 -9.090075493E+000 8.832988739E+000
 4.825757027E+000 -8.616468430E+000 8.911082268E+000
 4.656582832E+000 -8.259564400E+000 1.051354408E+001
 4.250576973E+000 -8.658944130E+000 1.056443405E+001
 3.835385084E+000 -8.203203201E+000 1.136085796E+001
 3.196148634E+000 -8.252881050E+000 1.153961277E+001
 5.442379951E+000 -1.170640278E+001 6.845139027E+000
 5.089016914E+000 -1.108357620E+001 7.147514820E+000
 5.639828682E+000 -1.291609383E+001 6.110843182E+000
 5.996487617E+000 -1.240717983E+001 5.202982903E+000
 6.509350777E+000 -1.357677460E+001 4.878715992E+000
 4.619458199E+000 -9.271625519E+000 8.265327454E+000
 5.073895454E+000 -9.232398033E+000 8.609056473E+000
 1.108984089E+001 -1.052861500E+001 8.765770912E+000
 1.249819660E+001 -9.295975685E+000 1.645900726E+001
 7.859662056E+000 -6.658457279E+000 1.813068390E+001
 7.345242500E+000 -6.551363945E+000 1.763881302E+001
 9.972683907E+000 -7.133438110E+000 1.711672020E+001
 5.340924263E+000 -1.010436440E+001 8.212008476E+000
 3.296841383E+000 -7.669526100E+000 1.285100746E+001
 2.032025099E+000 -7.923227787E+000 1.112461758E+001
 3.441952467E+000 -8.042724609E+000 1.212721825E+001
 2.618130445E+000 -8.493186951E+000 1.180235863E+001
 3.958126783E+000 -8.225874901E+000 1.183258152E+001
 2.921780348E+000 -9.407172203E+000 1.013956833E+001
 3.385617018E+000 -9.045050621E+000 1.032420921E+001
 2.886517286E+000 -8.910540581E+000 1.063135242E+001
 5.030758858E+000 -1.366004944E+001 3.643356562E+000
 7.698056221E+000 -1.377821922E+001 5.282870293E+000
 1.022091389E+001 -8.292459488E+000 1.936690903E+001
 1.111562824E+001 -7.934061050E+000 1.859634209E+001
 1.158880329E+001 -8.546053886E+000 1.976191902E+001
 1.087530231E+001 -9.262714386E+000 2.048364639E+001
 9.442288399E+000 -9.241476059E+000 2.039680290E+001
 8.804440498E+000 -8.231673241E+000 1.936920738E+001
 8.565487862E+000 -7.426443100E+000 1.851494026E+001
 7.537426949E+000 -7.806430817E+000 2.084254837E+001
 8.152188301E+000 -9.235998154E+000 2.037444115E+001
 6.237851143E+000 -7.094393730E+000 1.804267502E+001
 8.786648750E+000 -7.352475166E+000 1.745659447E+001
 9.521679878E+000 -7.997455120E+000 1.791056061E+001
 4.182476997E+000 -8.108514786E+000 1.840419960E+001
 4.988919258E+000 -7.976475716E+000 1.905530357E+001
 5.738171577E+000 -7.509917259E+000 1.843829536E+001
 6.523282051E+000 -8.426755905E+000 2.061486435E+001
 6.040753365E+000 -8.248853683E+000 2.010660553E+001
 6.808728218E+000 -8.555224419E+000 1.964613724E+001
 5.641369820E+000 -8.370699883E+000 1.960144424E+001
 6.028302193E+000 -8.160481453E+000 1.870552635E+001
 6.587994576E+000 -7.745630264E+000 1.832780457E+001
 6.256146431E+000 -6.012225151E+000 1.715660095E+001
 3.770504713E+000 -7.395637989E+000 1.807374763E+001
 3.156933546E+000 -7.565698147E+000 1.784137917E+001
 2.326351881E+000 -7.654756546E+000 1.778005791E+001
 7.800702095E+000 -9.416341782E+000 9.248641014E+000
 1.192989826E+001 -8.844202042E+000 1.877342415E+001
 5.240384102E+000 -1.335720348E+001 5.763856411E+000
 5.613720894E+000 -1.307614517E+001 5.043381214E+000
 5.117733955E+000 -1.332551289E+001 4.694608688E+000
 4.492901802E+000 -6.704702377E+000 1.567800140E+001
 5.978451729E+000 -6.627072334E+000 1.585857391E+001
 5.158261299E+000 -6.942933083E+000 1.577993202E+001
 5.613949776E+000 -6.703817368E+000 1.662373543E+001
 4.804440498E+000 -7.232275963E+000 1.513150024E+001
 4.961194038E+000 -8.810985565E+000 9.681238174E+000
 4.552304268E+000 -1.075450134E+001 7.791149139E+000
 4.792340279E+000 -1.043439865E+001 8.310003281E+000
 5.161602974E+000 -1.084749699E+001 7.960916996E+000
 4.783719063E+000 -1.151455498E+001 7.015710831E+000
 3.384594679E+000 -9.949211121E+000 9.378538132E+000
 4.580426216E+000 -1.355123329E+001 4.776233673E+000
 4.837994576E+000 -1.318477917E+001 5.567633152E+000
 4.572552681E+000 -1.434061146E+001 3.893475771E+000
 1.032175922E+001 -1.137432289E+001 7.538980961E+000
 9.890652657E+000 -1.111352634E+001 6.371733665E+000
 9.607098579E+000 -1.044506359E+001 8.413413048E+000
 9.377652168E+000 -9.675628662E+000 9.420676231E+000
 1.563442945E+000 -7.774466991E+000 1.176558876E+001
 4.225049019E+000 -9.971624374E+000 9.127233505E+000
 4.103970528E+000 -9.156582832E+000 9.779574394E+000
 3.897763014E+000 -9.837190628E+000 9.539384842E+000
 6.011151314E+000 -7.161985397E+000 1.724758720E+001
 3.626950026E+000 -6.680260181E+000 1.583810520E+001
 4.052990913E+000 -7.190989494E+000 1.679927635E+001
 6.745694160E+000 -6.482522964E+000 1.659046936E+001
 1.066281080E+000 -7.545665741E+000 1.773341560E+001
 1.654309034E+000 -7.669190407E+000 1.780139160E+001
 1.804501295E+000 -7.036018848E+000 1.769442940E+001
 1.436459303E+000 -6.105784416E+000 1.676752663E+001
 1.908230543E+000 -6.167958260E+000 1.731763268E+001
 2.210446119E+000 -6.043259144E+000 1.580986977E+001
 2.148464918E+000 -6.471338749E+000 1.653219604E+001
 2.053677320E+000 -6.770522594E+000 1.717211342E+001
 2.603665113E+000 -7.036873341E+000 1.699329185E+001
 3.529400587E+000 -7.765129089E+000 1.731142616E+001
 4.489468575E+000 -7.679382324E+000 1.746035194E+001
 3.258099318E+000 -7.188441753E+000 1.643101311E+001
 4.035244942E+000 -1.600720406E+001 3.496204138E+000
 4.396389961E+000 -1.696912766E+001 3.368998051E+000
 4.670681953E+000 -1.543455887E+001 2.510987997E+000
 4.524685860E+000 -1.548374939E+001 3.468847275E+000
 4.991864204E+000 -1.447379398E+001 3.205517530E+000
 5.321820259E+000 -1.441677666E+001 2.612662077E+000
 5.512631416E+000 -1.553446484E+001 2.917222977E+000
 5.463360786E+000 -1.403854275E+001 3.602705956E+000
 6.749051094E+000 -9.180460930E+000 9.120072365E+000
 5.423611641E+000 -8.586334229E+000 9.944289207E+000
 1.308920002E+001 -9.657319069E+000 1.368291664E+001
 1.256957722E+001 -1.060290337E+001 1.333683109E+001
 1.281014729E+001 -1.002700996E+001 1.519357967E+001
 4.486538887E+000 -9.788015366E+000 8.439155579E+000
 4.079281807E+000 -1.024767780E+001 8.415117264E+000
 4.396939278E+000 -1.046973515E+001 8.603002548E+000
 4.125576973E+000 -1.094871426E+001 8.179012299E+000
 1.102947950E+000 -6.308785439E+000 1.472272396E+001
 1.917355299E+000 -6.284418583E+000 1.566187191E+001
 9.299286008E-001 -6.495094776E+000 1.548401451E+001
 1.849850416E+000 -6.463038921E+000 1.493927002E+001
 3.551083326E+000 -9.555902481E+000 9.839898109E+000
 3.656948805E+000 -1.045829296E+001 8.542879105E+000
 3.821713209E+000 -1.024065971E+001 8.965499878E+000
 3.206417799E+000 -1.002410984E+001 9.952753067E+000
 5.986584663E+000 -1.496000385E+001 3.802216768E+000
 5.759274483E+000 -1.398984051E+001 4.474127769E+000
 6.639889717E+000 -1.447129154E+001 4.301280975E+000
 2.683270216E+000 -8.211457253E+000 1.787970734E+001
 3.370236158E+000 -8.172779083E+000 1.805422592E+001
 5.263211250E+000 -7.507934093E+000 1.715208817E+001
 5.147488594E+000 -7.750695705E+000 1.802355003E+001
 6.619214058E+000 -7.183040142E+000 1.592657757E+001
 7.638363838E+000 -7.260411739E+000 1.592481709E+001
 5.033383369E+000 -1.211559391E+001 6.704076290E+000
 4.332760811E+000 -1.319829655E+001 6.468762398E+000
 4.732266426E+000 -1.289857769E+001 6.401419640E+000
 4.419049263E+000 -1.375913239E+001 5.679398537E+000
 5.231015205E+000 -1.302588654E+001 6.643150330E+000
 3.473522902E+000 -1.061126423E+001 9.168004036E+000
 4.132550240E+000 -1.457292175E+001 4.721036434E+000
 4.021496773E+000 -1.213797665E+001 6.993442059E+000
 4.218029976E+000 -1.267755890E+001 7.070021629E+000
 3.910458326E+000 -1.342514515E+001 6.459150314E+000
 3.897488356E+000 -1.395790672E+001 6.017228127E+000
 3.843563795E+000 -1.108803082E+001 7.900033951E+000
 4.181103706E+000 -1.146385384E+001 7.648704052E+000
 3.894711256E+000 -1.174463844E+001 7.598146915E+000
 4.320309639E+000 -1.203529358E+001 7.292295933E+000
 4.384671211E+000 -1.179649925E+001 7.850141525E+000
 4.647122383E+000 -1.139443207E+001 7.656635761E+000
 4.604443550E+000 -1.212958527E+001 7.511577606E+000
 5.959137082E-001 -8.222946167E+000 1.771080780E+001
 1.370632887E+000 -8.236937523E+000 1.787234879E+001
 2.020504713E+000 -8.232512474E+000 1.781612968E+001
 2.682064772E+000 -6.626309395E+000 1.651257896E+001
 2.649029493E+000 -6.756348610E+000 1.597306156E+001
 1.202145100E+001 -9.992603302E+000 1.909418297E+001
 4.394467354E+000 -1.494871330E+001 4.066066742E+000
 3.940548658E+000 -1.555414677E+001 4.020699501E+000
 5.054715157E+000 -1.640807915E+001 3.409727812E+000
 6.916913033E+000 -1.454678535E+001 5.179595947E+000
 1.131907368E+001 -1.089183521E+001 1.035409164E+001
 5.388638496E+000 -9.840500832E+000 8.952713013E+000
 5.724606514E+000 -9.826601982E+000 8.965659142E+000
 5.603878975E+000 -1.052371597E+001 8.652971268E+000
 9.323224068E+000 -1.202766418E+001 6.542667866E+000
 1.755734205E+000 -6.668237209E+000 1.450704956E+001
 1.010296583E+000 -6.609190464E+000 1.382552338E+001
 9.691436887E-001 -7.009577751E+000 1.335148239E+001
 1.598217726E+000 -6.958755016E+000 1.323299694E+001
 2.598309278E+000 -7.778204918E+000 1.305586338E+001
 2.301968336E+000 -8.468637466E+000 1.085662365E+001
 5.293591499E+000 -1.239910889E+001 7.104457378E+000
 5.742947578E+000 -1.243600178E+001 7.044339180E+000
 8.372815132E+000 -1.301432133E+001 6.531045437E+000
 7.737835884E+000 -8.224441528E+000 1.920977402E+001
 7.348278999E+000 -7.560984135E+000 1.845411110E+001
 8.019162178E+000 -8.140860558E+000 1.836869240E+001
 6.927060127E+000 -8.303826332E+000 1.877663803E+001
 5.029355049E+000 -7.495193958E+000 1.633467484E+001
 4.363202095E+000 -7.260060310E+000 1.613864326E+001
 2.692883253E+000 -9.338070869E+000 1.061629772E+001
 2.299206495E+000 -8.985775948E+000 1.093878174E+001
 3.580166578E+000 -1.531542778E+001 5.254627228E+000
 4.085186958E+000 -1.441593647E+001 5.528625965E+000
 3.719906569E+000 -1.461489487E+001 5.993913174E+000
 1.086834669E+000 -6.681892395E+000 1.624734116E+001
 1.860607862E+000 -6.553332806E+000 1.577033329E+001
 4.831173897E+000 -8.125695229E+000 1.660446358E+001
 4.152371407E+000 -8.003329277E+000 1.678857613E+001
 3.316128492E+000 -1.713726616E+001 4.346291542E+000
 3.723507643E+000 -1.738605499E+001 4.271629810E+000
 3.673245192E+000 -1.628757477E+001 4.151172638E+000
 3.340420485E+000 -1.597331619E+001 4.801230907E+000
 3.893063307E+000 -1.565824890E+001 4.787783146E+000
 4.223935127E+000 -1.741835594E+001 4.251798153E+000
 4.101925850E+000 -1.665474701E+001 4.267502308E+000
 3.853405714E+000 -1.278732109E+001 7.338266850E+000
 3.748409986E+000 -1.348883057E+001 7.222805500E+000
 2.973675489E+000 -1.686250877E+001 5.266617298E+000
 3.178036451E+000 -1.730431938E+001 5.173958302E+000
 3.741253614E+000 -1.675077820E+001 4.961173058E+000
 3.641903639E+000 -1.617457771E+001 5.350005150E+000
 7.153042793E+000 -1.076016235E+001 8.015254974E+000
 7.559170723E+000 -1.039411926E+001 8.921972275E+000
 8.971570015E+000 -8.237334251E+000 1.180171013E+001
 7.225354195E+000 -1.167649841E+001 7.394028187E+000
 1.014889240E+001 -9.261006355E+000 1.180477905E+001
 1.203159809E+001 -9.627567291E+000 1.771686554E+001
 1.094674397E+001 -8.971357346E+000 1.784377480E+001
 7.368206978E+000 -1.206072807E+001 6.577608109E+000
 7.696377754E+000 -8.051497459E+000 1.536135292E+001
 7.091366768E+000 -7.708676338E+000 1.565782642E+001
 6.485196114E+000 -7.311676502E+000 1.506610966E+001
 5.435544014E+000 -1.156183815E+001 7.506167889E+000
 4.522259712E+000 -7.331266880E+000 1.436690426E+001
 2.844586134E+000 -6.889287472E+000 1.545773983E+001
 3.331951857E+000 -7.195398808E+000 1.521086597E+001
 5.765698433E+000 -7.367106915E+000 1.549620056E+001
 1.256954908E+000 -7.136627674E+000 1.392605495E+001
 1.728970289E+000 -7.508376122E+000 1.331394672E+001
 9.313934445E-001 -7.408012390E+000 1.284230518E+001
 1.108395338E+000 -7.928628922E+000 1.243711567E+001
 2.230648756E+000 -7.999027252E+000 1.255912590E+001
 2.916058302E+000 -9.022745132E+000 1.108980083E+001
 3.341152906E+000 -8.941025734E+000 1.134330082E+001
 4.866513252E+000 -1.148870754E+001 8.055488586E+000
 1.042031574E+001 -1.157537079E+001 8.860653877E+000
 1.229629230E+001 -1.037909031E+001 1.663239098E+001
 1.892880201E+000 -8.461680412E+000 1.140142155E+001
 2.930859327E+000 -9.870329857E+000 1.059515953E+001
 5.515316963E+000 -8.946182251E+000 1.919016266E+001
 2.061321974E+000 -7.841004848E+000 1.720508194E+001
 5.322659492E+000 -7.788961887E+000 1.588655186E+001
 4.548764229E+000 -1.099639416E+001 8.430479050E+000
 3.752926588E+000 -1.043647480E+001 9.598817825E+000
 4.499569893E+000 -1.449878502E+001 4.620629787E+000
 1.427120924E+000 -8.536090851E+000 1.203058910E+001
 8.612487912E-001 -6.786269188E+000 1.457557297E+001
 8.019531369E-001 -6.977338791E+000 1.535361290E+001
 3.118221998E+000 -1.040193176E+001 1.030390930E+001
 4.918713570E+000 -1.297225666E+001 6.899941921E+000
 4.105023384E+000 -1.395377254E+001 6.533904076E+000
 3.684796095E+000 -1.414455223E+001 6.779869080E+000
 5.546539426E-001 -8.457819939E+000 1.720678520E+001
 2.919433713E-001 -8.396209717E+000 1.695602036E+001
 1.166628742E+001 -1.070891285E+001 1.798013496E+001
 5.227325559E-001 -7.561624527E+000 1.342416859E+001
 7.792416573E+000 -1.114808464E+001 7.671230793E+000
 6.941464424E+000 -9.567392349E+000 1.001310158E+001
 7.632107735E+000 -9.841431618E+000 1.079972076E+001
 8.701214790E+000 -1.000543499E+001 1.083335304E+001
 5.896466255E+000 -9.253102303E+000 9.419833183E+000
 8.248608589E+000 -1.067868805E+001 8.170411110E+000
 8.590588570E+000 -1.051047325E+001 9.755714417E+000
 6.060086250E+000 -1.017636395E+001 9.388105392E+000
 9.186276436E+000 -9.093783379E+000 1.151539326E+001
 8.315243721E+000 -8.498924255E+000 1.240374088E+001
 9.375058174E+000 -8.786924362E+000 1.323777294E+001
 5.820096016E+000 -1.118903637E+001 8.437891006E+000
 6.140469551E+000 -1.115731525E+001 7.796284676E+000
 6.861828804E+000 -1.059448051E+001 9.702809334E+000
 6.216427803E+000 -1.109880352E+001 9.005140305E+000
 5.746472359E+000 -9.170543671E+000 1.037320614E+001
 5.415616035E+000 -8.963392258E+000 1.113254070E+001
 5.909436226E+000 -9.012080193E+000 1.162921715E+001
 7.471463203E+000 -8.973112106E+000 1.283703709E+001
 7.776654243E+000 -9.253071785E+000 1.169623566E+001
 6.458462715E+000 -8.590759277E+000 1.220839787E+001
 7.065381050E+000 -8.005648613E+000 1.294824219E+001
 6.643780708E+000 -9.507491112E+000 1.158930779E+001
 5.146679878E+000 -8.378725052E+000 1.178025246E+001
 5.238598824E+000 -8.770446777E+000 1.251177502E+001
 6.359143257E+000 -9.459979057E+000 1.071640682E+001
 6.341946602E+000 -7.619832039E+000 1.342185402E+001
 7.872738838E+000 -8.680824280E+000 1.376804256E+001
 7.902432442E+000 -8.096126556E+000 1.457298374E+001
 6.383877754E+000 -7.156904221E+000 1.424669456E+001
 4.884991646E+000 -8.753418922E+000 1.095467281E+001
 5.390103340E+000 -9.545435905E+000 9.530097008E+000
 1.030257893E+001 -9.477417946E+000 1.284055614E+001
 1.043682575E+001 -9.397224426E+000 1.427002430E+001
 9.206418037E+000 -9.680907249E+000 1.251665497E+001
 9.609921455E+000 -1.002079868E+001 1.139193439E+001
 9.828656197E+000 -1.032665157E+001 1.043658161E+001
 1.048801899E+001 -1.021841431E+001 1.188599586E+001
 1.084026814E+001 -1.050969505E+001 1.321468735E+001
 1.150375080E+001 -9.915965080E+000 1.431143856E+001
 9.044796944E+000 -1.130776978E+001 7.898659229E+000
 8.189953804E+000 -1.174004555E+001 7.259956837E+000
 1.034348774E+001 -8.240431786E+000 1.665071869E+001
 1.061416340E+001 -8.724062920E+000 1.523143768E+001
 1.153594685E+001 -9.473451614E+000 1.543135071E+001
 8.782803535E+000 -7.424947739E+000 1.628902817E+001
 1.124184895E+001 -9.630496025E+000 1.658890152E+001
 9.455044746E+000 -8.207047462E+000 1.565209961E+001
 5.468136787E+000 -7.229285717E+000 1.386186600E+001
 4.693402290E+000 -7.661363125E+000 1.350256634E+001
 5.703320503E+000 -8.265010834E+000 1.321632576E+001
 4.625485420E+000 -8.446422577E+000 1.302661514E+001
 1.177708149E+001 -1.126716900E+001 1.181971931E+001
 1.001537800E+001 -8.776030540E+000 1.746137238E+001
 6.271573067E+000 -1.220585728E+001 7.661453724E+000
 6.276562691E+000 -1.305521297E+001 6.786491394E+000
 7.263699532E+000 -1.410852909E+001 6.632665634E+000
 7.154187202E+000 -1.263926220E+001 7.251475334E+000
 6.060025215E+000 -1.354470253E+001 5.852237701E+000
 9.642361641E+000 -9.080982208E+000 1.511756706E+001
 8.924038887E+000 -9.060613632E+000 1.436375046E+001
 8.240597725E+000 -8.658333778E+000 1.532149696E+001
 8.014157295E+000 -7.769432068E+000 1.716071701E+001
 6.992215157E+000 -7.972448349E+000 1.495639610E+001
 6.782895088E+000 -8.443889618E+000 1.395088387E+001
 5.534390450E+000 -1.165116978E+001 8.127367973E+000
 5.378827095E+000 -1.388146687E+001 5.064950943E+000
 5.043057442E+000 -1.016879749E+001 8.684926033E+000
 4.890133858E+000 -9.673385620E+000 9.177580833E+000
 2.309674025E+000 -6.766220570E+000 1.531546497E+001
 2.561230421E+000 -7.324553490E+000 1.435018921E+001
 2.605633497E+000 -7.796010494E+000 1.395676231E+001
 2.748776197E+000 -7.071004391E+000 1.492927837E+001
 1.853329420E+000 -7.144607067E+000 1.415168095E+001
 2.048794508E+000 -7.070699215E+000 1.484601498E+001
 2.120083570E+000 -7.891415596E+000 1.367893410E+001
 4.085934639E+000 -7.713146687E+000 1.508525562E+001
 3.162091017E+000 -7.930398941E+000 1.434178925E+001
 3.412899733E+000 -7.845170975E+000 1.498263359E+001
 3.136440992E+000 -7.895001411E+000 1.353409672E+001
 3.844815016E+000 -7.874267101E+000 1.426001072E+001
 5.328106880E+000 -7.719997883E+000 1.471707726E+001
 1.292935133E+000 -7.836061478E+000 1.306570053E+001
 1.679440260E+000 -8.517324448E+000 1.230171204E+001
 2.900509596E+000 -8.403808594E+000 1.223740864E+001
 4.278271675E+000 -8.422224045E+000 1.211331749E+001
 3.830883741E+000 -8.368853569E+000 1.319296360E+001
 3.324444532E+000 -8.389161110E+000 1.276551819E+001
 4.253811836E+000 -8.547931671E+000 1.132433319E+001
 2.221722364E+000 -8.750519753E+000 1.150502491E+001
 3.945873976E+000 -9.689070702E+000 1.015427303E+001
 3.476269484E+000 -9.494903564E+000 1.078415871E+001
 3.980358839E+000 -9.406195641E+000 1.088038731E+001
 3.976635695E+000 -8.970960617E+000 1.141772461E+001
 3.564511061E+000 -8.687644005E+000 1.176930237E+001
 4.403546333E+000 -9.648333549E+000 9.807813644E+000
 4.694867134E+000 -9.264118195E+000 1.037742901E+001
 4.349301338E+000 -9.279620171E+000 1.109200859E+001
 2.981579542E+000 -9.080204010E+000 1.203735256E+001
 5.198971748E+000 -1.197258472E+001 7.764334679E+000
 5.589795113E+000 -1.397090626E+001 5.877203465E+000
 5.559079170E+000 -1.358730221E+001 6.668157578E+000
 5.981991768E+000 -1.431828880E+001 5.253523350E+000
 6.815823555E+000 -7.355679035E+000 1.719086647E+001
 9.326016426E+000 -8.153402328E+000 1.676979256E+001
 2.638882399E+000 -9.192317009E+000 1.178279591E+001
 2.262081861E+000 -8.689002037E+000 1.253511143E+001
 3.999081373E+000 -8.837244034E+000 1.195047760E+001
 3.105206251E+000 -9.674499512E+000 1.066869259E+001
 2.313183546E+000 -9.547602654E+000 1.111594868E+001
 5.035107613E+000 -1.441770744E+001 4.475157261E+000
 1.028645039E+001 -1.016724014E+001 1.971617126E+001
 8.998440742E+000 -8.923830032E+000 1.835377502E+001
 1.052628803E+001 -9.255314827E+000 1.823541451E+001
 8.870144844E+000 -1.018014812E+001 1.983507919E+001
 8.995251656E+000 -1.010062599E+001 1.861847878E+001
 8.292630196E+000 -9.303727150E+000 1.918199921E+001
 8.689007759E+000 -8.426725388E+000 1.752902603E+001
 6.998532295E+000 -9.252705574E+000 2.044269753E+001
 7.110775948E+000 -9.168315887E+000 1.900498962E+001
 7.619290352E+000 -1.020099068E+001 1.976752663E+001
 6.068387032E+000 -8.036820412E+000 1.769524193E+001
 3.841107130E+000 -8.518940926E+000 1.744429588E+001
 4.533093452E+000 -8.604734421E+000 1.779487801E+001
 5.069439888E+000 -8.758179665E+000 1.842185974E+001
 6.048626900E+000 -9.140990257E+000 1.998618698E+001
 6.418454170E+000 -9.467012405E+000 1.932976913E+001
 6.409329414E+000 -8.841759682E+000 1.837601089E+001
 7.388333321E+000 -8.194613457E+000 1.774197388E+001
 3.117169142E+000 -8.484276772E+000 1.730265045E+001
 2.770031691E+000 -7.843537331E+000 1.724073601E+001
 2.424587965E+000 -8.471292496E+000 1.724958992E+001
 7.572323799E+000 -1.009656811E+001 9.737532616E+000
 4.868924141E+000 -1.362736893E+001 6.656694889E+000
 5.207638741E+000 -1.404598904E+001 6.398270607E+000
 4.766110420E+000 -1.421618557E+001 5.438781261E+000
 5.915081978E+000 -7.553660870E+000 1.652268410E+001
 4.819836617E+000 -7.927210331E+000 1.556836796E+001
 4.681698799E+000 -8.143851280E+000 1.441595364E+001
 4.968350410E+000 -9.789068222E+000 9.934369087E+000
 5.314053535E+000 -9.519680977E+000 1.037286568E+001
 4.508175850E+000 -1.149180508E+001 8.207949638E+000
 4.532727242E+000 -1.050414085E+001 9.221442223E+000
 4.863430977E+000 -1.095832634E+001 8.953791618E+000
 5.087475777E+000 -1.168331814E+001 8.450477600E+000
 5.307415962E+000 -1.119942665E+001 8.796315193E+000
 3.311825514E+000 -1.076027012E+001 9.776764870E+000
 3.547878981E+000 -1.012241364E+001 1.006249332E+001
 4.577038765E+000 -1.429488468E+001 6.424706936E+000
 4.778454781E+000 -1.515643024E+001 4.280614853E+000
 9.575055122E+000 -1.230628300E+001 7.681240559E+000
 9.420224190E+000 -1.152479267E+001 9.464534760E+000
 4.209088326E+000 -1.041380215E+001 9.864340782E+000
 4.106259346E+000 -1.059589958E+001 9.287719727E+000
 3.898251295E+000 -1.067473507E+001 1.005553532E+001
 3.017849684E+000 -7.302812099E+000 1.580479908E+001
 4.020031929E+000 -7.890302658E+000 1.598885059E+001
 1.212948561E+000 -7.366725445E+000 1.694247055E+001
 6.939819455E-001 -7.831682205E+000 1.696735382E+001
 1.456448317E+000 -7.959799767E+000 1.730619049E+001
 1.856701612E+000 -7.346768856E+000 1.686813736E+001
 1.463528395E+000 -6.853294849E+000 1.694774437E+001
 2.333370924E+000 -7.232581139E+000 1.643623543E+001
 1.880612135E+000 -6.976529598E+000 1.604744339E+001
 2.119641066E+000 -7.722393036E+000 1.680511284E+001
 2.795742750E+000 -7.932000637E+000 1.645768547E+001
 3.343716383E+000 -8.130043030E+000 1.678391457E+001
 5.396924019E+000 -8.331472397E+000 1.698817444E+001
 3.477810621E+000 -8.128396034E+000 1.565427589E+001
 4.681134224E+000 -1.603535271E+001 4.091567516E+000
 4.265103340E+000 -1.574750614E+001 4.291380882E+000
 4.724728584E+000 -1.724849319E+001 4.320937157E+000
 4.378415108E+000 -1.686200523E+001 4.740102768E+000
 5.068249702E+000 -1.521997738E+001 3.669231653E+000
 5.487118721E+000 -1.590012646E+001 3.907961845E+000
 5.552868843E+000 -1.494062710E+001 4.316675663E+000
 1.274758625E+001 -1.097785664E+001 1.485984993E+001
 1.204981709E+001 -1.162088394E+001 1.332234287E+001
 1.220296955E+001 -1.130857849E+001 1.626207352E+001
 1.148884296E+001 -1.088390160E+001 1.518356705E+001
 4.096890450E+000 -1.113651943E+001 8.885380745E+000
 3.793835402E+000 -1.086702633E+001 9.023571968E+000
 4.475247383E+000 -1.126691055E+001 9.068992615E+000
 3.728817701E+000 -1.178734398E+001 8.275892258E+000
 3.630276442E+000 -1.116727924E+001 8.670514107E+000
 3.934063673E+000 -1.179698563E+001 8.778017998E+000
 4.081326485E+000 -1.194969940E+001 8.012681007E+000
 4.253201485E+000 -1.160993004E+001 8.470839500E+000
 1.376797438E+000 -7.349942684E+000 1.524417305E+001
 9.747741818E-001 -7.171108723E+000 1.614013672E+001
 3.263973951E+000 -1.035206985E+001 1.042185211E+001
 6.131390572E+000 -1.525836468E+001 5.021459103E+000
 5.618100166E+000 -1.598413467E+001 4.806985378E+000
 5.436429024E+000 -7.974813461E+000 1.645719337E+001
 5.252636909E+000 -8.820399284E+000 1.758015251E+001
 5.782971382E+000 -7.946129322E+000 1.556456375E+001
 6.670941353E+000 -8.037613869E+000 1.638973999E+001
 7.731198311E+000 -8.316061974E+000 1.624172592E+001
 4.965237617E+000 -1.264222145E+001 7.497758389E+000
 4.435055733E+000 -1.373578835E+001 6.841649532E+000
 4.611294746E+000 -1.318599892E+001 7.241230488E+000
 4.101834297E+000 -1.372506237E+001 7.349893093E+000
 4.293820381E+000 -1.437045383E+001 6.084353447E+000
 4.355648994E+000 -1.491293526E+001 5.627150536E+000
 5.100674629E+000 -1.328540230E+001 7.311045170E+000
 5.412915230E+000 -1.300263500E+001 7.506065369E+000
 3.468807936E+000 -1.117286205E+001 9.242070198E+000
 3.643795729E+000 -1.103441620E+001 9.620175362E+000
 4.342541695E+000 -1.508034134E+001 4.917701244E+000
 3.937924147E+000 -1.535961437E+001 5.870019913E+000
 3.824475050E+000 -1.233722496E+001 7.807617188E+000
 4.099301338E+000 -1.286165619E+001 7.785297394E+000
 4.338376045E+000 -1.239765930E+001 8.033670425E+000
 4.664471626E+000 -1.214275265E+001 8.256870270E+000
 4.630154610E+000 -1.282500648E+001 7.897962093E+000
 9.350250363E-001 -8.487771034E+000 1.732048988E+001
 1.342037916E+000 -8.491493225E+000 1.733046341E+001
 1.759686232E+000 -8.474328041E+000 1.726197815E+001
 2.396145582E+000 -7.567895889E+000 1.588371372E+001
 1.061413288E+001 -1.088997364E+001 1.871996498E+001
 5.102398872E+000 -1.669135094E+001 4.567219734E+000
 6.536114693E+000 -1.481536293E+001 5.994698048E+000
 1.049294758E+001 -1.196817589E+001 9.862524986E+000
 1.095315266E+001 -1.211844635E+001 1.100136375E+001
 1.007081318E+001 -1.098449326E+001 1.125427723E+001
 5.190472603E+000 -1.041602993E+001 9.279956818E+000
 5.656064034E+000 -1.077720451E+001 9.617215157E+000
 1.378445387E+000 -7.332518101E+000 1.452720451E+001
 5.972717404E-001 -7.248205662E+000 1.407096863E+001
 8.646820188E-001 -7.903728485E+000 1.364869022E+001
 1.861157179E+000 -8.183917046E+000 1.328594017E+001
 2.416943312E+000 -8.471231461E+000 1.340030766E+001
 5.532345772E+000 -1.245205212E+001 8.032219887E+000
 5.831204414E+000 -1.304630184E+001 7.939109325E+000
 8.335904121E+000 -1.344472027E+001 7.448116779E+000
 7.894391060E+000 -8.952712059E+000 1.802393150E+001
 1.830349684E+000 -9.138518333E+000 1.156294250E+001
 3.230099440E+000 -1.618083382E+001 5.664251804E+000
 3.391110182E+000 -1.553065109E+001 6.134129524E+000
 3.478634596E+000 -1.491430855E+001 6.810006618E+000
 3.826245070E+000 -1.501776981E+001 6.475555897E+000
 4.602200508E+000 -8.731845856E+000 1.630487442E+001
 4.236935616E+000 -8.852653503E+000 1.692725182E+001
 5.547940254E+000 -8.356403351E+000 1.590615845E+001
 3.549984694E+000 -8.758666992E+000 1.669340706E+001
 3.939373732E+000 -8.570420265E+000 1.614098549E+001
 3.589169264E+000 -1.765797424E+001 5.104258537E+000
 4.156552315E+000 -1.769788933E+001 4.898105621E+000
 4.144345284E+000 -1.659116936E+001 5.081627846E+000
 4.199460030E+000 -1.600607491E+001 5.370436192E+000
 3.667660475E+000 -1.315578938E+001 8.002742767E+000
 3.572872877E+000 -1.385140896E+001 7.854584694E+000
 3.538479567E+000 -1.431943417E+001 7.494499683E+000
 2.832730055E+000 -1.704743004E+001 6.022310257E+000
 2.981732130E+000 -1.735480690E+001 5.992371082E+000
 3.580059767E+000 -1.680163002E+001 5.856941700E+000
 3.315991163E+000 -1.778178978E+001 5.914596081E+000
 4.161740303E+000 -1.637466621E+001 5.590011597E+000
 3.940274000E+000 -1.690100288E+001 5.961224079E+000
 3.975216627E+000 -1.618171883E+001 6.010195732E+000
 3.601742506E+000 -1.606394577E+001 6.151747704E+000
 6.964505196E+000 -1.157334232E+001 9.133736610E+000
 7.777646065E+000 -1.131219482E+001 9.402040482E+000
 7.207852364E+000 -1.191083813E+001 8.341185570E+000
 1.069645405E+001 -9.891002655E+000 1.743273926E+001
 7.280240059E+000 -8.742373466E+000 1.548598099E+001
 6.076001167E+000 -8.192904472E+000 1.512467575E+001
 2.905773878E+000 -7.647525311E+000 1.529347897E+001
 1.549557447E+000 -7.686752319E+000 1.404436111E+001
 7.194641232E-001 -8.011019707E+000 1.303612518E+001
 9.165619016E-001 -8.675392151E+000 1.271738148E+001
 2.841244459E+000 -9.671035767E+000 1.133560658E+001
 3.250744581E+000 -9.676773071E+000 1.154375648E+001
 3.685452223E+000 -9.405768394E+000 1.161482239E+001
 4.757870674E+000 -1.181340408E+001 8.909037590E+000
 9.760693550E+000 -1.259972858E+001 8.880356789E+000
 1.143830585E+001 -1.111982727E+001 1.759318352E+001
 1.089867878E+001 -1.060906792E+001 1.631226349E+001
 2.448727369E+000 -1.005027676E+001 1.115590858E+001
 2.811947584E+000 -1.047667789E+001 1.081839657E+001
 5.597943306E+000 -9.659760475E+000 1.936640549E+001
 5.137890816E+000 -9.498076439E+000 1.869313622E+001
 5.932568550E+000 -9.478379250E+000 1.866814232E+001
 1.587063551E+000 -7.845643520E+000 1.687809944E+001
 1.834103346E+000 -8.417525291E+000 1.702989197E+001
 1.904904127E+000 -8.360477448E+000 1.679677963E+001
 3.966366529E+000 -1.107184219E+001 9.598373413E+000
 4.817929268E+000 -1.485970211E+001 5.026743412E+000
 1.349026442E+000 -9.292955399E+000 1.219398880E+001
 5.400665402E-001 -7.359066486E+000 1.480249500E+001
 4.831359982E-001 -7.559610844E+000 1.532444954E+001
 5.472992063E-001 -7.583518982E+000 1.582433796E+001
 3.098919630E+000 -1.090736771E+001 1.037788010E+001
 4.286587715E+000 -1.428109074E+001 6.682139874E+000
 3.918652296E+000 -1.459435844E+001 7.035811901E+000
 6.891449094E-001 -8.856132507E+000 1.717841148E+001
 2.684906125E-001 -8.872046471E+000 1.702230453E+001
 8.381012082E-001 -8.537357330E+000 1.687786293E+001
 1.494415253E-001 -8.648218155E+000 1.666493607E+001
 2.408416718E-001 -8.291055679E+000 1.651224327E+001
 3.480041623E-001 -7.682555676E+000 1.398140430E+001
 3.485077024E-001 -8.081814766E+000 1.360869694E+001
 1.026963520E+001 -1.127797318E+001 1.305006218E+001
 9.698529243E+000 -1.189213181E+001 1.071855927E+001
 1.039581013E+001 -1.151714802E+001 1.202196121E+001
 5.197964668E+000 -1.477113247E+001 5.175027847E+000
 5.426892281E+000 -1.465927982E+001 5.974321842E+000
 5.599682808E+000 -1.488386917E+001 5.350718498E+000
 3.707363844E+000 -9.001353264E+000 1.298857117E+001
 3.651943922E+000 -9.232993126E+000 1.240776730E+001
 3.553524733E+000 -9.995913506E+000 1.101071072E+001
 4.081601143E+000 -1.004350185E+001 1.063586426E+001
 4.583157539E+000 -9.976704597E+000 1.036275005E+001
 5.158734322E+000 -1.266060638E+001 8.306854248E+000
 4.006222725E+000 -9.240194321E+000 1.758577919E+001
 4.634854317E+000 -9.350337982E+000 1.803863907E+001
 1.945233107E+000 -8.959974289E+000 1.725174904E+001
 5.968750119E-001 -7.688628197E+000 1.643734932E+001
 4.499142647E+000 -1.730857658E+001 5.351081371E+000
 4.162747383E+000 -1.717156601E+001 5.545826912E+000
 1.159939289E+001 -1.232070065E+001 1.619540215E+001
 4.136837959E+000 -1.437522984E+001 7.526799202E+000
 4.339627266E+000 -1.349120998E+001 7.935164928E+000
 3.897137403E+000 -1.372835732E+001 8.183176994E+000
 1.090054274E+000 -8.877157211E+000 1.721258354E+001
 3.323028684E-001 -7.808887959E+000 1.452819443E+001
 2.295806855E-001 -8.214310646E+000 1.414685535E+001
 3.032650709E+000 -1.637707520E+001 6.469153404E+000
 3.445187330E+000 -1.388970566E+001 8.427423477E+000
 4.330349922E+000 -1.679729843E+001 5.716279984E+000
 5.038574338E-001 -8.481316566E+000 1.327444649E+001
 3.250549436E-001 -7.932748318E+000 1.505644131E+001
 3.222320676E-001 -8.058866501E+000 1.556417370E+001
 2.938964963E-001 -8.180103302E+000 1.605042648E+001
 4.838836789E-001 -9.209710121E+000 1.710371590E+001
 1.323974580E-001 -9.016809464E+000 1.660225296E+001
 8.491787910E+000 -1.207482624E+001 8.555387497E+000
 6.799679756E+000 -1.051596642E+001 1.095126820E+001
 5.807644844E+000 -1.020889378E+001 1.043949604E+001
 7.896832466E+000 -1.093452549E+001 1.068715096E+001
 8.038815498E+000 -1.038894749E+001 1.167674255E+001
 8.729275703E+000 -1.155453014E+001 1.032082653E+001
 9.075573921E+000 -1.085962582E+001 1.164682961E+001
 6.082104683E+000 -1.113548088E+001 1.020977402E+001
 8.064923286E+000 -9.828981400E+000 1.266812611E+001
 9.525235176E+000 -9.981588364E+000 1.378364086E+001
 8.470410347E+000 -1.044239426E+001 1.357734776E+001
 5.694638252E+000 -1.187783527E+001 8.975202560E+000
 5.993832588E+000 -1.224653244E+001 8.687407494E+000
 7.100262642E+000 -1.150448418E+001 1.022494221E+001
 5.933285713E+000 -1.182345772E+001 9.555242538E+000
 5.779995918E+000 -9.531384468E+000 1.107207489E+001
 5.154065132E+000 -9.771186829E+000 1.117273998E+001
 4.862515450E+000 -9.399360657E+000 1.223778343E+001
 5.726513863E+000 -9.403846741E+000 1.243130016E+001
 7.403531075E+000 -9.755471230E+000 1.364186001E+001
 6.489346504E+000 -9.190974236E+000 1.315538406E+001
 6.204098701E+000 -9.997759819E+000 1.285554790E+001
 5.984036446E+000 -1.030028629E+001 1.129614258E+001
 6.440533638E+000 -1.050284481E+001 1.214060688E+001
 4.383694649E+000 -8.936478615E+000 1.259951305E+001
 4.377621651E+000 -9.272830963E+000 1.177315426E+001
 5.880017281E+000 -8.941315651E+000 1.368650150E+001
 5.264843941E+000 -9.437841415E+000 1.345918655E+001
 4.902768135E+000 -8.659662247E+000 1.380509758E+001
 5.590313911E+000 -8.588516235E+000 1.440086365E+001
 7.128811836E+000 -9.396431923E+000 1.477496815E+001
 8.151867867E+000 -9.573266029E+000 1.483533001E+001
 4.710247993E+000 -9.751992226E+000 1.151244926E+001
 5.256360054E+000 -1.033080101E+001 1.018599796E+001
 1.074584675E+001 -1.076499939E+001 1.432953739E+001
 9.995068550E+000 -1.022703552E+001 1.499475861E+001
 8.764065742E+000 -1.059957695E+001 1.258468437E+001
 1.079064655E+001 -1.173258400E+001 1.373185921E+001
 7.610943794E+000 -1.315914536E+001 8.356755257E+000
 9.834683418E+000 -9.587852478E+000 1.627715111E+001
 8.649899483E+000 -8.917818069E+000 1.664565277E+001
 8.957394600E+000 -9.788366318E+000 1.545685959E+001
 4.034314156E+000 -9.077000618E+000 1.353386688E+001
 1.126974201E+001 -1.242403984E+001 1.237927341E+001
 9.573880196E+000 -9.672286987E+000 1.769265938E+001
 6.524289131E+000 -1.322118282E+001 8.602622986E+000
 6.465603828E+000 -1.372443771E+001 7.608523846E+000
 5.806317329E+000 -1.396385765E+001 7.238560677E+000
 5.882428169E+000 -1.453290081E+001 6.474295616E+000
 6.632794380E+000 -1.491742134E+001 6.991221905E+000
 7.689984322E+000 -1.442339802E+001 7.919370174E+000
 8.885312080E+000 -1.020448494E+001 1.453635788E+001
 7.841504097E+000 -9.862914085E+000 1.593852425E+001
 7.420224190E+000 -9.142012596E+000 1.691878891E+001
 6.285504341E+000 -9.030998230E+000 1.480923843E+001
 5.344586372E+000 -1.207830429E+001 8.786434174E+000
 4.992077827E+000 -1.477929497E+001 5.967310429E+000
 4.755505562E+000 -1.045063305E+001 9.819645882E+000
 1.640026808E+000 -7.608007908E+000 1.587372971E+001
 1.812405348E+000 -7.854889393E+000 1.473079777E+001
 2.629238844E+000 -7.944008350E+000 1.477974033E+001
 2.533154249E+000 -8.383271217E+000 1.412678719E+001
 2.029782057E+000 -8.024187088E+000 1.542246246E+001
 1.723339796E+000 -8.361454010E+000 1.400023937E+001
 3.623867750E+000 -8.511922836E+000 1.511190319E+001
 4.327130318E+000 -8.684073448E+000 1.552138329E+001
 2.665798903E+000 -8.833002090E+000 1.476607132E+001
 2.987606764E+000 -8.379594803E+000 1.510258293E+001
 3.348492384E+000 -8.593353271E+000 1.430145359E+001
 3.136791945E+000 -8.835168839E+000 1.353695679E+001
 4.275937080E+000 -8.867118835E+000 1.443496132E+001
 5.044919014E+000 -8.582581520E+000 1.506287766E+001
 8.299835324E-001 -8.456080437E+000 1.348234558E+001
 1.160382032E+000 -8.753693581E+000 1.300714588E+001
 1.743801832E+000 -9.493606567E+000 1.231967354E+001
 2.222775221E+000 -9.375925064E+000 1.253311062E+001
 2.784374952E+000 -9.059621811E+000 1.272169209E+001
 3.140438795E+000 -9.343564034E+000 1.306197834E+001
 1.859707594E+000 -9.877576828E+000 1.173319435E+001
 3.690685987E+000 -1.032109737E+001 1.051600075E+001
 2.995251417E+000 -1.035614300E+001 1.114640045E+001
 4.408841133E+000 -9.959418297E+000 1.104488659E+001
 3.910412550E+000 -1.009598827E+001 1.145285511E+001
 4.911221504E+000 -1.026610851E+001 1.060487461E+001
 4.240674019E+000 -9.952414513E+000 1.175168324E+001
 3.592785597E+000 -9.892787933E+000 1.216038609E+001
 2.984341383E+000 -1.003736782E+001 1.226654625E+001
 2.533535719E+000 -1.002598667E+001 1.200200367E+001
 5.328366280E+000 -1.408036327E+001 7.275645733E+000
 5.570218086E+000 -1.478951740E+001 7.095593452E+000
 5.950497627E+000 -1.552070236E+001 6.093432903E+000
 6.235913277E+000 -8.465296745E+000 1.698103142E+001
 1.877911329E+000 -8.870657921E+000 1.327372551E+001
 5.124768257E+000 -1.549607658E+001 4.674057007E+000
 9.475567818E+000 -1.101892948E+001 1.924696159E+001
 8.567395210E+000 -9.654893875E+000 1.784668732E+001
 8.296216011E+000 -1.098334885E+001 1.910157394E+001
 8.951672554E+000 -1.115098286E+001 1.799265671E+001
 9.435116768E+000 -1.081934643E+001 1.789364243E+001
 7.916745186E+000 -1.032402706E+001 1.817278290E+001
 7.114071846E+000 -9.658432961E+000 1.874229240E+001
 6.381726265E+000 -1.024706745E+001 1.958289337E+001
 7.136944771E+000 -1.091992378E+001 1.884244347E+001
 6.704754829E+000 -8.840691566E+000 1.758190727E+001
 3.297604322E+000 -9.167430878E+000 1.737279701E+001
 4.710995674E+000 -9.291139603E+000 1.727132416E+001
 5.427304268E+000 -9.510328293E+000 1.790235138E+001
 6.452267647E+000 -1.011779118E+001 1.850325775E+001
 6.311291695E+000 -9.580986023E+000 1.787235641E+001
 7.285046577E+000 -9.683745384E+000 1.777354431E+001
 2.618466139E+000 -9.062718391E+000 1.728472137E+001
 2.767300367E+000 -8.694205284E+000 1.665741920E+001
 2.140286207E+000 -8.941239357E+000 1.678635216E+001
 4.601605415E+000 -1.433528614E+001 7.224719048E+000
 4.929104805E+000 -1.473994637E+001 6.998375416E+000
 4.866757393E+000 -1.383287144E+001 7.629699230E+000
 5.171872139E+000 -1.497779560E+001 6.496041298E+000
 4.666806221E+000 -1.527816963E+001 5.681475163E+000
 5.143979073E+000 -9.150297165E+000 1.569816208E+001
 4.375912666E+000 -1.202218628E+001 8.859713554E+000
 4.716397285E+000 -1.132557487E+001 9.739277840E+000
 4.244244576E+000 -1.111134434E+001 1.016056156E+001
 5.052823067E+000 -1.157726288E+001 9.301950455E+000
 5.071560860E+000 -1.097575092E+001 9.750301361E+000
 4.872693062E+000 -1.232657337E+001 9.412384987E+000
 4.825406075E+000 -1.275683594E+001 8.789694786E+000
 5.428357124E+000 -1.167794704E+001 9.508537292E+000
 3.175411940E+000 -1.149960232E+001 1.012170029E+001
 3.365277052E+000 -1.141860008E+001 9.616903305E+000
 3.431759596E+000 -1.138919830E+001 1.009932327E+001
 3.394650221E+000 -1.093911743E+001 1.050765419E+001
 4.533627510E+000 -1.509477425E+001 6.683512211E+000
 4.110165596E+000 -1.523393822E+001 6.663167477E+000
 4.656430244E+000 -1.567721367E+001 4.955548286E+000
 8.834637642E+000 -1.356514835E+001 8.419805527E+000
 1.011788654E+001 -1.290338516E+001 1.012118530E+001
 8.838833809E+000 -1.257243443E+001 9.916659355E+000
 7.882260323E+000 -1.224545002E+001 9.795285225E+000
 3.917858839E+000 -1.076475525E+001 1.072544765E+001
 4.352002144E+000 -1.057170200E+001 1.061438751E+001
 3.780453444E+000 -1.124921227E+001 1.025079346E+001
 2.797894239E+000 -8.134025574E+000 1.567362785E+001
 1.598370314E+000 -7.698576450E+000 1.645214653E+001
 7.152069211E-001 -8.498069763E+000 1.629273987E+001
 1.346737623E+000 -8.442807198E+000 1.671393585E+001
 2.051480055E+000 -8.196093559E+000 1.612508583E+001
 3.198452711E+000 -8.569932938E+000 1.608973503E+001
 5.471585274E+000 -9.420721054E+000 1.712315369E+001
 5.871975899E+000 -9.055913925E+000 1.639100647E+001
 4.855099678E+000 -9.446857452E+000 1.651380730E+001
 4.527462959E+000 -1.658070183E+001 5.253860474E+000
 4.787762642E+000 -1.761635208E+001 5.389433384E+000
 1.203294086E+001 -1.200457954E+001 1.480169582E+001
 1.154378986E+001 -1.282653236E+001 1.377179623E+001
 1.117960835E+001 -1.156946659E+001 1.729004669E+001
 1.035052204E+001 -1.182472420E+001 1.613782120E+001
 1.017641926E+001 -1.251576710E+001 1.541209602E+001
 9.731564522E+000 -1.131016541E+001 1.530612469E+001
 4.079403877E+000 -1.198138809E+001 9.209732056E+000
 4.146145821E+000 -1.156772709E+001 9.618649483E+000
 3.704861403E+000 -1.169707966E+001 9.471070290E+000
 4.532208443E+000 -1.200595284E+001 9.762791634E+000
 3.529141188E+000 -1.185578823E+001 9.006208420E+000
 3.619793653E+000 -1.252379322E+001 8.570086479E+000
 3.796398878E+000 -1.233249378E+001 9.292814255E+000
 4.035809517E+000 -1.256526184E+001 8.558553696E+000
 7.588775754E-001 -8.222000122E+000 1.525865364E+001
 5.575116158E+000 -1.630612946E+001 6.111128807E+000
 5.132138252E+000 -1.690916634E+001 5.457378864E+000
 5.312954903E+000 -1.539687347E+001 5.985639572E+000
 6.835995674E+000 -8.921632767E+000 1.625835037E+001
 4.908200264E+000 -1.322347164E+001 8.099506378E+000
 3.784268141E+000 -1.429351139E+001 7.875566006E+000
 4.283093452E+000 -1.561232376E+001 6.164159298E+000
 5.325650215E+000 -1.373395729E+001 8.162938118E+000
 3.872586012E+000 -1.591568947E+001 6.704950809E+000
 4.110806465E+000 -1.325995255E+001 8.791337013E+000
 4.455121040E+000 -1.275315952E+001 8.618947029E+000
 1.506741285E+000 -8.894780159E+000 1.719499016E+001
 1.037791157E+001 -1.176163483E+001 1.807531357E+001
 9.536145210E+000 -1.193817902E+001 1.879677773E+001
 1.043768024E+001 -1.087532616E+001 1.722916031E+001
 1.052856159E+001 -1.322623253E+001 1.144048691E+001
 9.215802193E+000 -1.201425266E+001 1.181639481E+001
 5.380917549E+000 -1.111175632E+001 1.017588043E+001
 7.225006223E-001 -8.206483841E+000 1.441622639E+001
 9.908111691E-001 -8.370761871E+000 1.392350960E+001
 2.389157057E+000 -9.173595428E+000 1.341286564E+001
 1.750698805E+000 -9.051672935E+000 1.399941540E+001
 5.575512886E+000 -1.278878593E+001 8.752461433E+000
 5.692944527E+000 -1.373706913E+001 8.770354271E+000
 5.975003242E+000 -1.428402138E+001 8.376386642E+000
 3.151791334E+000 -1.692454529E+001 6.541161060E+000
 3.199566603E+000 -1.572873878E+001 6.943510532E+000
 3.677944899E+000 -1.539833736E+001 7.092233181E+000
 3.320034742E+000 -1.512066650E+001 7.536236286E+000
 3.700909376E+000 -1.494860744E+001 7.629258156E+000
 4.281811714E+000 -9.441349030E+000 1.631406593E+001
 4.181317329E+000 -9.588599205E+000 1.689437103E+001
 3.725979567E+000 -9.342038155E+000 1.653714752E+001
 3.857983351E+000 -9.235022545E+000 1.593148708E+001
 3.108547926E+000 -9.445926666E+000 1.647576523E+001
 3.984402418E+000 -1.806095505E+001 5.974325657E+000
 3.889965773E+000 -1.757302094E+001 6.239226818E+000
 4.520672798E+000 -1.613092613E+001 6.125346661E+000
 3.480480909E+000 -1.325441360E+001 8.725283623E+000
 3.714916945E+000 -1.361021900E+001 8.760736465E+000
 3.385098219E+000 -1.448355865E+001 8.165167809E+000
 2.664791822E+000 -1.722232628E+001 6.737072468E+000
 2.956875563E+000 -1.769358444E+001 6.784453869E+000
 3.489636183E+000 -1.725908279E+001 6.516424179E+000
 3.678005934E+000 -1.656166267E+001 6.451504230E+000
 3.399471998E+000 -1.807657814E+001 6.555386066E+000
 4.191494942E+000 -1.630445099E+001 6.721547127E+000
 3.917248487E+000 -1.691319466E+001 6.596480846E+000
 4.407299995E+000 -1.697567368E+001 5.993097305E+000
 3.414150953E+000 -1.637483406E+001 6.907981873E+000
 6.950070381E+000 -1.241970539E+001 9.424768448E+000
 6.776394844E+000 -9.722087860E+000 1.575373745E+001
 4.820526242E-001 -9.007639885E+000 1.329869461E+001
 8.691833615E-001 -9.444797516E+000 1.281449318E+001
 3.406948805E+000 -1.053610611E+001 1.131783485E+001
 3.413098097E+000 -1.017151260E+001 1.170069695E+001
 4.507596016E+000 -1.261636066E+001 9.325695038E+000
 4.895230293E+000 -1.185906982E+001 9.742794037E+000
 9.300488472E+000 -1.384941006E+001 9.581938744E+000
 9.611523628E+000 -1.100251198E+001 1.644367790E+001
 2.252590895E+000 -1.055217171E+001 1.141939545E+001
 2.649121046E+000 -1.105632591E+001 1.098668385E+001
 5.510663033E+000 -1.022701931E+001 1.881428146E+001
 4.877820015E+000 -1.006707478E+001 1.814209557E+001
 1.495053053E+000 -8.758057594E+000 1.668461609E+001
 2.249478102E+000 -8.855065346E+000 1.615768051E+001
 1.262203932E+000 -1.001619148E+001 1.243312359E+001
 7.456634641E-001 -8.356022835E+000 1.578195095E+001
 2.974346876E+000 -1.150082302E+001 1.062051678E+001
 4.183957100E+000 -1.517904186E+001 7.336498737E+000
 8.392761350E-001 -9.253621101E+000 1.714025307E+001
 1.139843702E+000 -8.985210419E+000 1.679367828E+001
 7.109039426E-001 -9.059301376E+000 1.680714417E+001
 1.962249726E-001 -9.428547859E+000 1.681156921E+001
 1.728332490E-001 -8.742800713E+000 1.621774864E+001
 1.928985566E-001 -8.624066353E+000 1.375520420E+001
 1.062403584E+001 -1.268221188E+001 1.331839561E+001
 9.890927315E+000 -1.258088684E+001 1.259411716E+001
 9.831662178E+000 -1.203392029E+001 1.347396564E+001
 9.321850777E+000 -1.116404438E+001 1.322849178E+001
 8.658093452E+000 -1.209795666E+001 1.112616730E+001
 9.126935005E+000 -1.284327030E+001 1.098787403E+001
 3.173260450E+000 -9.402991295E+000 1.387477779E+001
 3.902096510E+000 -9.780325890E+000 1.297041512E+001
 5.208447456E+000 -1.279995346E+001 9.215376854E+000
 5.028332710E+000 -1.339391327E+001 8.778375626E+000
 4.248654366E+000 -9.933358192E+000 1.759107780E+001
 3.515896559E+000 -9.849029541E+000 1.728474808E+001
 5.010861397E+000 -1.003459167E+001 1.729071999E+001
 2.121334791E+000 -9.451022148E+000 1.718618393E+001
 1.667904615E+000 -9.314926147E+000 1.709823418E+001
 1.126214314E+001 -1.325185108E+001 1.632783127E+001
 1.143732929E+001 -1.311903381E+001 1.514936924E+001
 1.066364765E+001 -1.257847595E+001 1.720671272E+001
 3.920483351E+000 -1.484654999E+001 8.035517693E+000
 4.014950752E+000 -1.431670284E+001 8.345319748E+000
 4.382962227E+000 -1.430413055E+001 7.989900589E+000
 4.595578194E+000 -1.372225475E+001 8.431395531E+000
 4.241391182E+000 -1.379515457E+001 8.520093918E+000
 3.657940626E+000 -1.423084831E+001 8.877754211E+000
 1.240628004E+000 -9.282427788E+000 1.712975883E+001
 2.452972382E-001 -8.348530769E+000 1.467673111E+001
 2.107208222E-001 -8.764144897E+000 1.428359032E+001
 6.629455686E-001 -8.854790688E+000 1.392374325E+001
 2.848767042E+000 -1.656982422E+001 7.253275394E+000
 3.286587477E+000 -1.398411942E+001 8.976742744E+000
 3.204754591E+000 -1.463950634E+001 8.802437782E+000
 2.516449094E-001 -8.478661537E+000 1.519628525E+001
 2.321441621E-001 -8.607984543E+000 1.570546532E+001
 5.536468625E-001 -9.612249374E+000 1.709668732E+001
 1.899383515E-001 -9.320266724E+000 1.630154419E+001
 4.656720161E+000 -1.034361744E+001 1.130628967E+001
 7.078610420E+000 -1.032132626E+001 1.453372860E+001
 5.617337227E+000 -9.623799324E+000 1.502833748E+001
 3.676174879E+000 -9.619113922E+000 1.426879025E+001
 5.878705025E+000 -9.810367584E+000 1.588070297E+001
 4.432553291E+000 -9.446048737E+000 1.520506573E+001
 2.724407911E+000 -1.069920826E+001 1.179588318E+001
 4.980420113E+000 -9.790914536E+000 1.546997643E+001
 4.137722969E+000 -1.231030941E+001 9.775785446E+000
 4.082150459E+000 -1.140302277E+001 1.068607426E+001
 3.449581861E+000 -1.209479713E+001 9.935400009E+000
 3.392849684E+000 -1.206805134E+001 9.454172134E+000
 2.351348847E-001 -9.160733223E+000 1.583440113E+001
 5.445050240E+000 -1.003257751E+001 1.665025902E+001
 3.719296217E+000 -1.316183090E+001 9.206295013E+000
 3.027951002E+000 -1.591518497E+001 7.705453873E+000
 3.150051832E+000 -1.537725163E+001 8.100221634E+000
 3.352535963E+000 -1.333502007E+001 9.140207291E+000
 1.727722138E-001 -9.175274849E+000 1.386094379E+001
 9.703643918E-001 -9.669083595E+000 1.713568306E+001
 1.813198805E+000 -9.696942329E+000 1.704018974E+001
 1.390438795E+000 -9.688643456E+000 1.706556129E+001
 2.458160371E-001 -8.897754669E+000 1.481240749E+001
 2.363555878E-001 -9.315689087E+000 1.441077614E+001
 2.799938917E+000 -1.645595741E+001 7.892825127E+000
 2.547119260E-001 -9.028176308E+000 1.533153534E+001
 2.758911252E-001 -9.448688507E+000 1.494695187E+001
 8.063412666E+000 -1.352322006E+001 9.499563217E+000
 6.584271431E+000 -1.194629669E+001 1.102445984E+001
 6.961773872E+000 -1.155010414E+001 1.186955547E+001
 5.947690010E+000 -1.121266937E+001 1.139015579E+001
 7.818661690E+000 -1.183821201E+001 1.127598000E+001
 5.318860054E+000 -1.078150845E+001 1.108290863E+001
 7.780026436E+000 -1.087402916E+001 1.261173058E+001
 8.330090523E+000 -1.211446476E+001 1.196863270E+001
 8.202221870E+000 -1.261149216E+001 1.055791759E+001
 6.022381783E+000 -1.243484211E+001 1.034673595E+001
 5.531002998E+000 -1.170718098E+001 1.063443279E+001
 6.877484322E+000 -1.070967579E+001 1.319051933E+001
 8.743527412E+000 -1.120101261E+001 1.442426491E+001
 7.590680122E+000 -1.078616142E+001 1.387196922E+001
 8.098752022E+000 -1.189091206E+001 1.281368351E+001
 5.506283760E+000 -1.270226002E+001 9.837280273E+000
 6.176114082E+000 -1.308586407E+001 9.562962532E+000
 7.305111885E+000 -1.250191402E+001 1.059384727E+001
 5.488888741E+000 -1.033995533E+001 1.193342209E+001
 4.465634346E+000 -1.018893719E+001 1.222416592E+001
 5.105221748E+000 -1.007917404E+001 1.279172421E+001
 6.127881050E+000 -1.007784653E+001 1.379690266E+001
 5.623837471E+000 -1.054593182E+001 1.324066639E+001
 5.786541939E+000 -1.083762455E+001 1.246430016E+001
 6.466320992E+000 -1.127081585E+001 1.249757862E+001
 5.617230415E+000 -9.758172035E+000 1.427259731E+001
 4.496243477E+000 -9.755823135E+000 1.389540291E+001
 4.923306465E+000 -9.692823410E+000 1.459428120E+001
 6.138150215E+000 -1.018175030E+001 1.464470387E+001
 7.785290718E+000 -1.089172840E+001 1.483621788E+001
 4.876034737E+000 -1.097659111E+001 1.062001705E+001
 8.715924263E+000 -1.095034790E+001 1.572889709E+001
 1.030238056E+001 -1.275171089E+001 1.443076134E+001
 8.316647530E+000 -1.470672989E+001 9.077103615E+000
 7.064541817E+000 -1.412024689E+001 8.983116150E+000
 8.597287178E+000 -1.026446152E+001 1.706040192E+001
 8.221402168E+000 -1.054742622E+001 1.632496834E+001
 3.741863966E+000 -1.014905453E+001 1.367412949E+001
 1.087940693E+001 -1.357247066E+001 1.285530663E+001
 6.120160103E+000 -1.426981640E+001 9.217279434E+000
 6.771100044E+000 -1.530137634E+001 7.817899704E+000
 5.913403511E+000 -1.478490925E+001 7.690246105E+000
 5.432690620E+000 -1.463186169E+001 8.333177567E+000
 5.985058784E+000 -1.578725147E+001 7.182661057E+000
 7.259518623E+000 -1.544403362E+001 8.697977066E+000
 8.944302559E+000 -1.154493237E+001 1.519925213E+001
 6.782681465E+000 -1.031816769E+001 1.630086517E+001
 7.228482246E+000 -1.071399403E+001 1.575374222E+001
 7.258511543E+000 -1.014998436E+001 1.693335342E+001
 6.502194405E+000 -9.572258949E+000 1.679805374E+001
 5.145199776E+000 -1.258610439E+001 9.851648331E+000
 4.943036079E+000 -1.614987564E+001 6.154907703E+000
 4.698971748E+000 -1.573665810E+001 6.967420578E+000
 1.569210768E+000 -8.764527321E+000 1.590244198E+001
 1.994137526E+000 -8.533528328E+000 1.468845081E+001
 2.198574781E+000 -8.704793930E+000 1.541061592E+001
 1.992062330E+000 -9.232779503E+000 1.471877289E+001
 2.511105299E+000 -9.394126892E+000 1.400270081E+001
 7.032745481E-001 -8.976881027E+000 1.447486496E+001
 2.834591627E+000 -9.002604485E+000 1.563805962E+001
 3.555935621E+000 -9.391884804E+000 1.511713982E+001
 2.864788771E+000 -9.442981720E+000 1.457052994E+001
 2.190029860E+000 -9.412146568E+000 1.548020077E+001
 8.662689328E-001 -9.234183311E+000 1.345579529E+001
 1.211193800E+000 -9.645312309E+000 1.304314327E+001
 1.819882154E+000 -1.019687080E+001 1.245413876E+001
 2.045834303E+000 -1.013089657E+001 1.286586571E+001
 1.836636305E+000 -9.560159683E+000 1.328593445E+001
 2.518582106E+000 -9.840546608E+000 1.313903332E+001
 3.090725660E+000 -9.915186882E+000 1.348842907E+001
 3.296765089E+000 -1.039907837E+001 1.296411324E+001
 1.666424513E+000 -1.062617111E+001 1.205402565E+001
 3.089794874E+000 -1.112623596E+001 1.127227974E+001
 4.120968819E+000 -1.082276440E+001 1.133776951E+001
 3.757427931E+000 -1.056010628E+001 1.230953503E+001
 2.697247267E+000 -1.052496815E+001 1.292238426E+001
 3.014721632E+000 -1.083818913E+001 1.211379147E+001
 2.298702955E+000 -1.075148106E+001 1.252138996E+001
 5.017575264E+000 -1.484174347E+001 7.878059387E+000
 5.255475044E+000 -1.548274231E+001 6.942656040E+000
 5.515545845E+000 -1.562268353E+001 7.899230003E+000
 8.459408760E+000 -1.197844315E+001 1.896126175E+001
 7.363980293E+000 -1.187357903E+001 1.853284454E+001
 8.045376778E+000 -1.111587620E+001 1.758613586E+001
 8.552731514E+000 -1.203718472E+001 1.754694939E+001
 8.605435371E+000 -1.137607765E+001 1.670569229E+001
 9.584347725E+000 -1.174065590E+001 1.732118034E+001
 6.881817818E+000 -1.060148525E+001 1.793767166E+001
 6.088681221E+000 -1.086597347E+001 1.862198830E+001
 6.296841621E+000 -1.185908508E+001 1.847358322E+001
 2.745373487E+000 -9.778509140E+000 1.716280937E+001
 4.563778877E+000 -1.019418526E+001 1.672964668E+001
 5.844433784E+000 -1.029006386E+001 1.761447525E+001
 2.287380934E+000 -9.586006165E+000 1.633197784E+001
 1.918057203E+000 -9.383523941E+000 1.664586258E+001
 4.572445869E+000 -1.497602463E+001 7.748965263E+000
 4.954785347E+000 -1.552523422E+001 7.528760433E+000
 4.901165962E+000 -1.422419643E+001 8.533229828E+000
 4.588620186E+000 -1.463553905E+001 8.361066818E+000
 4.916028023E+000 -1.010712624E+001 1.609051895E+001
 4.127285957E+000 -1.294914246E+001 9.487655640E+000
 5.067914009E+000 -1.168629265E+001 1.015672302E+001
 4.586956978E+000 -1.181419659E+001 1.046513653E+001
 4.196499825E+000 -1.185838318E+001 1.027913952E+001
 4.842129707E+000 -1.228421974E+001 1.013047123E+001
 4.544995308E+000 -1.275976467E+001 1.027449894E+001
 4.649136543E+000 -1.328129768E+001 9.837908745E+000
 4.444592476E+000 -1.333665180E+001 9.129913330E+000
 5.291043282E+000 -1.228724098E+001 1.037773895E+001
 3.244580030E+000 -1.214357567E+001 9.846909523E+000
 2.990277052E+000 -1.220800781E+001 1.051742268E+001
 3.434231520E+000 -1.174683475E+001 1.070230961E+001
 3.805294752E+000 -1.206075859E+001 1.017507648E+001
 3.631451368E+000 -1.137183571E+001 1.091682148E+001
 4.296917915E+000 -1.584838772E+001 7.364860535E+000
 9.768673897E+000 -1.416020584E+001 1.082876873E+001
 8.453167915E+000 -1.372065163E+001 1.070471573E+001
 6.976666451E+000 -1.352816391E+001 1.003767395E+001
 3.576092482E+000 -1.114449883E+001 1.154486179E+001
 4.598935127E+000 -1.151334858E+001 1.107832718E+001
 4.105710030E+000 -1.161838150E+001 1.117114830E+001
 1.097424269E+000 -8.991649628E+000 1.626793861E+001
 5.649841428E-001 -9.372110367E+000 1.618140030E+001
 7.251251340E-001 -9.198251724E+000 1.556807518E+001
 5.112607002E+000 -1.712600708E+001 6.343404770E+000
 4.656765938E+000 -1.772001076E+001 6.481909275E+000
 1.098740864E+001 -1.391774845E+001 1.426619720E+001
 9.270367622E+000 -1.152576828E+001 1.596610928E+001
 1.009548664E+001 -1.314330864E+001 1.620844841E+001
 9.453305244E+000 -1.232565880E+001 1.635073471E+001
 1.094353962E+001 -1.425393295E+001 1.563997078E+001
 9.179654121E+000 -1.232701778E+001 1.533768845E+001
 9.911252022E+000 -1.382257271E+001 1.475182724E+001
 9.374585152E+000 -1.333259296E+001 1.548954582E+001
 8.967892647E+000 -1.244033527E+001 1.388092709E+001
 3.397824049E+000 -1.270074940E+001 9.293173790E+000
 3.777416945E+000 -1.262528610E+001 9.860271454E+000
 3.421017408E+000 -1.286806393E+001 9.976855278E+000
 7.147644162E-001 -8.800854683E+000 1.510561752E+001
 5.489285469E+000 -1.663102150E+001 6.927834034E+000
 3.751858473E+000 -1.479766464E+001 8.800820351E+000
 3.623287916E+000 -1.522243404E+001 8.370734215E+000
 5.318097115E+000 -1.414783192E+001 9.203096390E+000
 3.837765455E+000 -1.608194923E+001 7.483567238E+000
 3.837002516E+000 -1.546554661E+001 7.649355412E+000
 3.462216139E+000 -1.611988068E+001 7.481923580E+000
 3.657742262E+000 -1.673010445E+001 7.176129341E+000
 3.969311476E+000 -1.352207661E+001 9.360743523E+000
 1.409039259E+000 -9.377954483E+000 1.672102928E+001
 9.816479683E+000 -1.271481705E+001 1.776382446E+001
 8.923306465E+000 -1.281627941E+001 1.817846680E+001
 1.017168903E+001 -1.448290253E+001 1.215134430E+001
 9.310360909E+000 -1.352483749E+001 1.188546276E+001
 8.938626289E+000 -1.243713093E+001 1.287751484E+001
 1.708889723E+000 -9.741678238E+000 1.402759838E+001
 6.557739377E-001 -9.408209801E+000 1.404213333E+001
 7.239807248E-001 -9.544857025E+000 1.460171890E+001
 5.606595039E+000 -1.355733681E+001 9.640989304E+000
 5.658963203E+000 -1.458793545E+001 8.989356995E+000
 5.698040962E+000 -1.523587608E+001 8.548027039E+000
 6.266812325E+000 -1.504231930E+001 8.625143051E+000
 3.267697096E+000 -1.732043266E+001 7.346543789E+000
 3.062344313E+000 -1.677284050E+001 7.661271095E+000
 3.446362257E+000 -1.559038353E+001 7.801565170E+000
 4.074643135E+000 -1.009612560E+001 1.575788212E+001
 3.590451002E+000 -1.015230370E+001 1.652012825E+001
 3.778500319E+000 -1.052133656E+001 1.721362877E+001
 3.478665113E+000 -9.757973671E+000 1.569461250E+001
 2.797543287E+000 -9.745889664E+000 1.579185390E+001
 2.972820997E+000 -1.006654167E+001 1.633123207E+001
 4.306942940E+000 -1.828981781E+001 6.956225395E+000
 3.714001417E+000 -1.836711311E+001 7.013876438E+000
 3.699841261E+000 -1.754772377E+001 7.086523056E+000
 4.095868111E+000 -1.732340813E+001 6.930707932E+000
 4.664547920E+000 -1.677863884E+001 6.825683594E+000
 3.348782301E+000 -1.345282269E+001 9.523413658E+000
 3.632611036E+000 -1.349770927E+001 9.691589355E+000
 4.051983833E+000 -1.424133015E+001 9.116916656E+000
 3.635555983E+000 -1.407833481E+001 9.688932419E+000
 3.274548292E+000 -1.415251637E+001 9.474338531E+000
 3.054928541E+000 -1.536907387E+001 8.612642288E+000
 2.503109694E+000 -1.739310265E+001 7.434848309E+000
 3.191021681E+000 -1.816610909E+001 7.266360283E+000
 2.757778883E+000 -1.785391045E+001 7.572920799E+000
 4.291073799E+000 -1.667638206E+001 7.317112923E+000
 6.487988472E+000 -1.076463318E+001 1.516195393E+001
 4.314087033E-001 -9.590933800E+000 1.341167068E+001
 7.455108762E-001 -1.008832932E+001 1.304987812E+001
 8.858212471E+000 -1.500075722E+001 1.027862930E+001
 2.036984205E+000 -1.120931244E+001 1.161174488E+001
 2.484890699E+000 -1.174434853E+001 1.111972713E+001
 5.231976509E+000 -1.074878120E+001 1.814302254E+001
 4.514019966E+000 -1.061678791E+001 1.760367584E+001
 1.045330763E+000 -1.076075745E+001 1.276074982E+001
 4.092129707E+000 -1.568511677E+001 7.894287586E+000
 4.147732735E+000 -1.514011955E+001 8.231615067E+000
 1.007534742E+000 -9.400703430E+000 1.677962685E+001
 6.561248899E-001 -9.629412651E+000 1.662232018E+001
 3.259552121E-001 -9.970052719E+000 1.687252998E+001
 2.358062714E-001 -9.839356422E+000 1.643132401E+001
 9.593060493E+000 -1.368711662E+001 1.339654732E+001
 8.042935371E+000 -1.288834095E+001 1.140405560E+001
 3.110394239E+000 -9.894253731E+000 1.423607540E+001
 3.993695021E+000 -1.054895306E+001 1.288369751E+001
 5.098477364E+000 -1.349057007E+001 9.631229401E+000
 4.715664864E+000 -1.395827293E+001 9.328897476E+000
 3.008465528E+000 -1.047876835E+001 1.703967857E+001
 5.281521797E+000 -1.119895363E+001 1.706169319E+001
 4.416104317E+000 -1.090494061E+001 1.684442139E+001
 5.165585518E+000 -1.079764938E+001 1.644945717E+001
 2.228420973E+000 -9.950950623E+000 1.707630730E+001
 1.074194050E+001 -1.357775021E+001 1.709181213E+001
 4.127301216E+000 -1.480645275E+001 8.811437607E+000
 4.418683052E+000 -1.399067974E+001 9.005038261E+000
 3.583004713E+000 -1.461254501E+001 9.368831635E+000
 2.616238356E+000 -1.697622299E+001 7.788443565E+000
 3.106549025E+000 -1.414357471E+001 9.456420898E+000
 3.210003614E+000 -1.344824409E+001 9.520705223E+000
 2.981121778E+000 -1.521213531E+001 9.077615738E+000
 3.003292799E+000 -1.478345966E+001 9.390683174E+000
 3.111523390E+000 -1.535851574E+001 9.099530220E+000
 3.205593824E+000 -1.479406452E+001 9.433974266E+000
 3.478436232E+000 -1.520697784E+001 9.190611839E+000
 6.871460080E-001 -1.005821037E+001 1.713792610E+001
 2.868774533E-001 -9.709362984E+000 1.595791721E+001
 4.652966499E+000 -1.115940571E+001 1.177243423E+001
 6.587735176E+000 -1.087155724E+001 1.443213081E+001
 5.288037300E+000 -1.027962780E+001 1.507531929E+001
 3.971447706E+000 -9.998721123E+000 1.503116322E+001
 3.322796583E+000 -1.042783928E+001 1.451643372E+001
 4.437558174E+000 -1.035509109E+001 1.457945156E+001
 6.033474922E+000 -1.052051258E+001 1.653012657E+001
 5.629895210E+000 -1.070966053E+001 1.556415749E+001
 2.631649733E+000 -1.132201958E+001 1.207237816E+001
 4.690808296E+000 -1.054141617E+001 1.541529274E+001
 4.051068306E+000 -1.277569389E+001 1.017526913E+001
 3.692593336E+000 -1.200473309E+001 1.105696011E+001
 3.470516920E+000 -1.243371296E+001 1.047155285E+001
 2.932251096E-001 -9.577613831E+000 1.546456814E+001
 3.805935621E+000 -1.321926022E+001 1.007121086E+001
 2.844906569E+000 -1.609464455E+001 8.438823700E+000
 3.222775221E+000 -1.628437042E+001 8.045976639E+000
 3.300381422E+000 -1.581288338E+001 8.572707176E+000
 1.948059052E-001 -9.732584953E+000 1.399050140E+001
 1.127102613E+000 -1.009118176E+001 1.714167213E+001
 1.095974684E+000 -9.846603394E+000 1.672346306E+001
 1.580349684E+000 -9.770057678E+000 1.668190765E+001
 1.598309278E+000 -1.006913567E+001 1.700183678E+001
 1.943920851E+000 -9.992969513E+000 1.675338745E+001
 2.466400117E-001 -9.869902611E+000 1.455165482E+001
 2.602398634E+000 -1.682579994E+001 8.278979301E+000
 2.913940549E-001 -1.000230694E+001 1.509265995E+001
 7.541778684E-001 -9.666611671E+000 1.515479088E+001
 5.413144112E+000 -1.158437252E+001 1.149515629E+001
 6.856534004E+000 -1.127485847E+001 1.386719990E+001
 8.150845528E+000 -1.175690556E+001 1.484090328E+001
 5.327939034E+000 -1.335537243E+001 1.038898468E+001
 2.894070387E+000 -1.040415859E+001 1.397333527E+001
 2.201565504E+000 -1.016647816E+001 1.378221130E+001
 1.250805616E+000 -1.031699276E+001 1.315870094E+001
 1.436321974E+000 -1.136879921E+001 1.226350403E+001
 4.656765938E+000 -1.519414616E+001 8.250895500E+000
 5.940869331E+000 -1.111077976E+001 1.752971077E+001
 6.187634468E+000 -1.137442970E+001 1.754797173E+001
 4.356808662E+000 -1.457343960E+001 9.355384827E+000
 4.220273018E+000 -1.253093338E+001 1.081203079E+001
 1.077296162E+001 -1.457769680E+001 1.696301651E+001
 9.357541084E+000 -1.376070404E+001 1.774328232E+001
 9.276288033E+000 -1.390865612E+001 1.655519676E+001
 3.696392775E+000 -1.556350040E+001 8.789346695E+000
 3.541821241E+000 -1.115211201E+001 1.731084633E+001
 4.064190865E+000 -1.112248230E+001 1.750808525E+001
 3.260128736E+000 -1.438647461E+001 9.936737061E+000
 2.923947096E+000 -1.437112617E+001 9.890688896E+000
 2.849056959E+000 -1.573293400E+001 8.969691277E+000
 2.345089674E+000 -1.756264496E+001 8.127729416E+000
 2.627728224E+000 -1.799092293E+001 8.015999794E+000
 5.507324338E-001 -1.056645298E+001 1.332304668E+001
 5.446362495E+000 -1.147358799E+001 1.720494652E+001
 4.764737129E+000 -1.123294640E+001 1.742907333E+001
 8.228729367E-001 -1.052617359E+001 1.723342133E+001
 3.307769895E-001 -1.012786102E+001 1.560576820E+001
 5.098217964E+000 -1.093577671E+001 1.503197384E+001
 2.809323072E+000 -1.665959930E+001 8.688959122E+000
 2.536831617E+000 -1.674114990E+001 8.859451294E+000
 2.396603346E+000 -1.722904015E+001 8.621658325E+000
 2.647656202E+000 -1.717406654E+001 8.572156906E+000
 5.628308296E+000 -1.180195999E+001 1.719576454E+001
 1.069067097E+001 -1.558713245E+001 1.679982567E+001
 7.666577339E+000 -1.451945972E+001 1.014643574E+001
 5.699261665E+000 -1.233881092E+001 1.156984520E+001
 6.602047920E+000 -1.285925961E+001 1.144857693E+001
 5.802823067E+000 -1.165339851E+001 1.225570488E+001
 6.279599190E+000 -1.234756947E+001 1.271466923E+001
 7.191266060E+000 -1.216522598E+001 1.254843712E+001
 4.872311592E+000 -1.190825939E+001 1.138627434E+001
 7.346951485E+000 -1.306754017E+001 1.231708908E+001
 8.485119820E+000 -1.333233356E+001 1.285118866E+001
 7.204342842E+000 -1.382461739E+001 1.120804787E+001
 5.895138741E+000 -1.298487473E+001 1.101929283E+001
 5.988217354E+000 -1.383081150E+001 1.065710068E+001
 5.198452950E+000 -1.268951988E+001 1.125281048E+001
 5.918454170E+000 -1.132072353E+001 1.357231712E+001
 7.547406197E+000 -1.172555161E+001 1.417928314E+001
 7.482617378E+000 -1.235873699E+001 1.342570782E+001
 5.749554634E+000 -1.433675098E+001 9.989997864E+000
 4.631390572E+000 -1.086566830E+001 1.277509308E+001
 5.022091866E+000 -1.167802334E+001 1.227294922E+001
 4.912671089E+000 -1.090953255E+001 1.368388653E+001
 5.480282784E+000 -1.071001148E+001 1.451090527E+001
 5.284070015E+000 -1.146321297E+001 1.303604889E+001
 6.559704781E+000 -1.206716633E+001 1.361836338E+001
 7.433651924E+000 -1.178215599E+001 1.488704681E+001
 6.853283882E+000 -1.174596500E+001 1.531012821E+001
 7.635312080E+000 -1.168087578E+001 1.556980610E+001
 8.521695137E+000 -1.186775112E+001 1.583438206E+001
 8.958600044E+000 -1.347743225E+001 1.428819847E+001
 7.726498604E+000 -1.571621227E+001 9.782297134E+000
 6.621823311E+000 -1.505937672E+001 9.715696335E+000
 7.594555855E+000 -1.102126408E+001 1.670547104E+001
 3.384396315E+000 -1.078408623E+001 1.347648716E+001
 4.067791939E+000 -1.117591381E+001 1.332648849E+001
 3.941860914E+000 -1.092901707E+001 1.407724953E+001
 3.216671705E+000 -1.107228470E+001 1.416049290E+001
 1.041233540E+001 -1.481565380E+001 1.350463390E+001
 6.660504341E+000 -1.446274757E+001 1.057761383E+001
 5.850186348E+000 -1.516321945E+001 9.395503998E+000
 6.256558418E+000 -1.605184746E+001 8.263886452E+000
 4.950100899E+000 -1.541072655E+001 8.609711647E+000
 4.981350899E+000 -1.476853752E+001 8.941404343E+000
 5.297696114E+000 -1.502783966E+001 9.259837151E+000
 5.562680244E+000 -1.670692825E+001 7.753626823E+000
 6.584164619E+000 -1.631891441E+001 9.355206490E+000
 6.577145576E+000 -1.089123917E+001 1.698574448E+001
 6.399380684E+000 -1.136870861E+001 1.588876724E+001
 7.112423897E+000 -1.142790699E+001 1.744440079E+001
 4.955533028E+000 -1.277999687E+001 1.057617950E+001
 5.022778511E+000 -1.626201820E+001 7.477132320E+000
 4.537716866E+000 -1.596262074E+001 7.925863266E+000
 4.632046700E+000 -1.658469963E+001 7.707720280E+000
 1.755566359E+000 -1.003738403E+001 1.626503563E+001
 1.206021070E+000 -9.540889740E+000 1.629440117E+001
 1.405697584E+000 -9.445622444E+000 1.516950226E+001
 1.921276808E+000 -9.922129631E+000 1.476501369E+001
 2.525540113E+000 -9.993091583E+000 1.439114571E+001
 2.789044142E+000 -9.906719208E+000 1.504916763E+001
 3.303723097E+000 -1.037202644E+001 1.523133087E+001
 2.107250929E+000 -1.010407448E+001 1.550854778E+001
 7.769744992E-001 -9.826617241E+000 1.362657642E+001
 1.414654493E+000 -1.109778118E+001 1.303291130E+001
 1.690304518E+000 -1.015471458E+001 1.355628967E+001
 1.770275831E+000 -1.085523129E+001 1.341283226E+001
 2.776669264E+000 -1.104326534E+001 1.335868263E+001
 3.427227736E+000 -1.116622543E+001 1.272901535E+001
 1.946301222E+000 -1.175830841E+001 1.231729126E+001
 2.973690748E+000 -1.189286423E+001 1.155922890E+001
 4.011502266E+000 -1.135335922E+001 1.187930298E+001
 4.147686958E+000 -1.128723335E+001 1.253939247E+001
 2.783810377E+000 -1.120488834E+001 1.271460342E+001
 3.302578688E+000 -1.165988255E+001 1.196958256E+001
 2.164974928E+000 -1.151415730E+001 1.285748291E+001
 5.112576485E+000 -1.591837406E+001 8.134644508E+000
 5.535397530E+000 -1.585865593E+001 9.028583527E+000
 7.990460396E+000 -1.285501766E+001 1.833674049E+001
 6.850552559E+000 -1.212993526E+001 1.791996765E+001
 7.079953194E+000 -1.284493256E+001 1.829552841E+001
 7.523007393E+000 -1.230835629E+001 1.744993591E+001
 8.171017647E+000 -1.234564590E+001 1.656862640E+001
 8.007504463E+000 -1.317588329E+001 1.726282120E+001
 8.963528633E+000 -1.290471172E+001 1.707600021E+001
 5.339093208E+000 -1.180437088E+001 1.824997330E+001
 5.535321236E+000 -1.209514904E+001 1.769418907E+001
 6.217617989E+000 -1.280672741E+001 1.813939285E+001
 6.142971992E+000 -1.190485668E+001 1.752797699E+001
 2.257397413E+000 -1.046470070E+001 1.698218536E+001
 4.126614571E+000 -1.067540646E+001 1.620828056E+001
 2.218029737E+000 -1.028627968E+001 1.625311089E+001
 4.352581978E+000 -1.558409786E+001 8.329549789E+000
 4.478405952E+000 -1.518204689E+001 8.799575806E+000
 4.224911690E+000 -1.322411251E+001 1.035139751E+001
 4.128445625E+000 -1.380469131E+001 9.762689590E+000
 4.592770576E+000 -1.230197906E+001 1.100426769E+001
 3.769009352E+000 -1.266033173E+001 1.064915276E+001
 4.475125313E+000 -1.306451893E+001 1.097616482E+001
 4.483685493E+000 -1.382800388E+001 1.058334351E+001
 4.878537178E+000 -1.407032490E+001 1.005931187E+001
 4.443112373E+000 -1.431194210E+001 9.952360153E+000
 3.123684645E+000 -1.287347984E+001 9.999009132E+000
 2.787121534E+000 -1.304617882E+001 1.070470810E+001
 2.347424269E+000 -1.247156620E+001 1.122460747E+001
 3.207134962E+000 -1.248670197E+001 1.112427044E+001
 4.090603828E+000 -1.634311295E+001 7.937983990E+000
 9.356228828E+000 -1.531103325E+001 1.154657650E+001
 8.125958443E+000 -1.477685356E+001 1.146778297E+001
 8.059231758E+000 -1.381555462E+001 1.197382641E+001
 3.523419142E+000 -1.212807465E+001 1.148047256E+001
 3.962765455E+000 -1.222044277E+001 1.166331577E+001
 4.293530464E+000 -1.200030804E+001 1.216264439E+001
 7.669036984E-001 -9.769355774E+000 1.569156361E+001
 7.289093137E-001 -9.888196945E+000 1.622114372E+001
 5.060025215E+000 -1.734089279E+001 7.221519470E+000
 4.788235664E+000 -1.790102577E+001 7.302396297E+000
 4.070752144E+000 -1.784144592E+001 7.495514393E+000
 4.480145454E+000 -1.735383034E+001 7.779582024E+000
 1.045260334E+001 -1.509614754E+001 1.482129765E+001
 8.859402657E+000 -1.336184120E+001 1.611927986E+001
 9.715588570E+000 -1.454312325E+001 1.567121887E+001
 8.601422310E+000 -1.295313835E+001 1.546412849E+001
 1.056484699E+001 -1.539194489E+001 1.600966072E+001
 8.051632881E+000 -1.264670753E+001 1.487576103E+001
 8.950253487E+000 -1.455302620E+001 1.516816330E+001
 9.245755196E+000 -1.469890308E+001 1.431364727E+001
 8.471371651E+000 -1.377609825E+001 1.524472427E+001
 8.513836861E+000 -1.434910965E+001 1.606977463E+001
 7.997952461E+000 -1.309079266E+001 1.383988190E+001
 3.385067701E+000 -1.304013729E+001 1.067999649E+001
 3.343350172E+000 -1.370878220E+001 1.015515137E+001
 3.967999220E+000 -1.538033390E+001 9.138948441E+000
 4.005139351E+000 -1.483338261E+001 9.731527328E+000
 3.813229322E+000 -1.595226097E+001 8.371026993E+000
 5.070157051E+000 -1.474487305E+001 9.914716721E+000
 5.255017281E+000 -1.424503708E+001 1.045633888E+001
 3.521633863E+000 -1.680137253E+001 7.916990757E+000
 3.973385572E+000 -1.710845947E+001 7.864865780E+000
 8.197934151E+000 -1.381607246E+001 1.802192497E+001
 8.619717598E+000 -1.364607334E+001 1.697671890E+001
 9.714566231E+000 -1.563098431E+001 1.285398579E+001
 8.839367867E+000 -1.453731060E+001 1.258071518E+001
 6.924102902E-001 -9.994297028E+000 1.419602489E+001
 1.673580885E+000 -1.042553520E+001 1.417877769E+001
 7.347992063E-001 -1.014284420E+001 1.475017452E+001
 3.513424635E+000 -1.781521797E+001 7.823778152E+000
 2.984982252E+000 -1.726750374E+001 8.147944450E+000
 3.945187330E+000 -1.091412640E+001 1.539363194E+001
 3.433987379E+000 -1.060191250E+001 1.589822578E+001
 2.741039991E+000 -1.066390324E+001 1.644912910E+001
 3.608517408E+000 -1.102324772E+001 1.659784698E+001
 3.088925123E+000 -1.094821167E+001 1.716308594E+001
 2.682995558E+000 -1.044262409E+001 1.574287033E+001
 4.052273750E+000 -1.854872322E+001 7.784574986E+000
 4.592526436E+000 -1.814581680E+001 7.904387474E+000
 3.469799757E+000 -1.858142090E+001 7.816417217E+000
 3.692578077E+000 -1.389947033E+001 1.038181496E+001
 3.970700026E+000 -1.432645226E+001 1.016578293E+001
 3.595211744E+000 -1.455156136E+001 1.003836727E+001
 2.959072828E+000 -1.369952106E+001 1.014139938E+001
 2.977398634E+000 -1.624483871E+001 9.052544594E+000
 2.986904860E+000 -1.836038399E+001 7.908535480E+000
 3.111981153E+000 -1.778583145E+001 8.394948959E+000
 5.588086128E+000 -1.143803883E+001 1.503308296E+001
 6.395581245E+000 -1.155744362E+001 1.464820290E+001
 2.777679563E-001 -1.015607262E+001 1.364122868E+001
 8.211255074E+000 -1.600720406E+001 1.093502617E+001
 1.860684156E+000 -1.192778873E+001 1.176021862E+001
 4.523617744E+000 -1.170950031E+001 1.786234856E+001
 5.549591184E-001 -1.109472942E+001 1.338543224E+001
 9.526031613E-001 -1.152851486E+001 1.291617203E+001
 8.576934934E-001 -1.073707867E+001 1.353851986E+001
 4.078274727E+000 -1.588276386E+001 8.909701347E+000
 9.422271848E-001 -1.029973698E+001 1.675166893E+001
 2.923858762E-001 -1.036072063E+001 1.655731201E+001
 4.598358274E-001 -1.046277809E+001 1.697429848E+001
 3.212249875E-001 -1.024719048E+001 1.609337044E+001
 8.268231392E+000 -1.464243603E+001 1.323221970E+001
 4.685376167E+000 -1.482131386E+001 9.502493858E+000
 2.261303663E+000 -1.100448132E+001 1.709918022E+001
 5.241269112E+000 -1.157312870E+001 1.680414963E+001
 4.911679268E+000 -1.148368835E+001 1.648220444E+001
 6.091977119E+000 -1.142790699E+001 1.665348053E+001
 4.118557930E+000 -1.134939289E+001 1.655804825E+001
 4.409237862E+000 -1.162402725E+001 1.701428413E+001
 4.505108833E+000 -1.121137333E+001 1.587562656E+001
 5.848599434E+000 -1.179387379E+001 1.630532646E+001
 5.222287178E+000 -1.133109856E+001 1.568186569E+001
 1.739697218E+000 -1.046351051E+001 1.697733116E+001
 9.632840157E+000 -1.467668819E+001 1.736755562E+001
 4.389584541E+000 -1.527282906E+001 9.352517128E+000
 3.572643995E+000 -1.537432194E+001 9.828516006E+000
 3.201382399E+000 -1.495059109E+001 1.007360649E+001
 2.741558790E+000 -1.559403038E+001 9.548800468E+000
 2.783001661E+000 -1.492964172E+001 9.988079071E+000
 3.129925489E+000 -1.559822655E+001 9.598780632E+000
 3.501156569E+000 -1.601039314E+001 9.189543724E+000
 3.391964674E+000 -1.103466034E+001 1.492511177E+001
 2.359966993E+000 -1.075410557E+001 1.424098396E+001
 2.727963209E+000 -1.078410149E+001 1.511601543E+001
 5.069775581E+000 -1.119736671E+001 1.427450562E+001
 4.481503487E+000 -1.140927792E+001 1.400812721E+001
 4.615582466E+000 -1.133781147E+001 1.476019001E+001
 2.503765821E+000 -1.207693100E+001 1.235632133E+001
 3.893780470E+000 -1.295625210E+001 1.092844009E+001
 3.695019484E+000 -1.332462883E+001 1.073037529E+001
 3.461956739E+000 -1.279067707E+001 1.143941402E+001
 2.623532057E+000 -1.627448463E+001 9.173668861E+000
 3.207653761E+000 -1.661214828E+001 8.679907799E+000
 1.832244843E-001 -1.029128456E+001 1.420189857E+001
 1.274304152E+000 -1.049997616E+001 1.712630463E+001
 1.350979567E+000 -1.020089817E+001 1.649439430E+001
 2.188995332E-001 -1.042905998E+001 1.475709820E+001
 2.583740354E-001 -1.056097698E+001 1.530179024E+001
 7.766998410E-001 -1.027709484E+001 1.528489971E+001
 5.176388741E+000 -1.235711956E+001 1.194403267E+001
 5.670468330E+000 -1.369392204E+001 1.146028423E+001
 4.957837105E+000 -1.339463043E+001 1.108522320E+001
 1.271542311E+000 -1.210669804E+001 1.244928932E+001
 4.699795723E+000 -1.607471848E+001 8.571310043E+000
 5.744366646E+000 -1.176667023E+001 1.685556412E+001
 3.929394484E+000 -1.282006359E+001 1.141479301E+001
 8.526425362E+000 -1.474516296E+001 1.764732170E+001
 3.779080153E+000 -1.161792374E+001 1.748813057E+001
 3.603665113E+000 -1.159534264E+001 1.676410866E+001
 3.031399488E+000 -1.156803226E+001 1.728418732E+001
 2.732784986E+000 -1.438403416E+001 1.043828678E+001
 3.264874220E+000 -1.440624809E+001 1.051411152E+001
 2.207180738E+000 -1.771314621E+001 8.742677689E+000
 2.433193922E+000 -1.809546852E+001 8.564822197E+000
 2.583416700E+000 -1.769584274E+001 8.671980858E+000
 2.742245436E+000 -1.850323868E+001 8.482065201E+000
 1.647460908E-001 -1.071074295E+001 1.383249378E+001
 5.212246895E+000 -1.191994667E+001 1.709524727E+001
 4.969281197E+000 -1.217994976E+001 1.759612465E+001
 5.770538449E-001 -1.086276913E+001 1.719349861E+001
 1.059201002E+000 -1.089210987E+001 1.726488686E+001
 8.721588254E-001 -1.075680637E+001 1.687791443E+001
 2.986572385E-001 -1.064039040E+001 1.581352425E+001
 7.683990598E-001 -1.036590862E+001 1.583967686E+001
 2.866558790E+000 -1.703830528E+001 9.120590210E+000
 2.370709181E+000 -1.686955833E+001 9.509602547E+000
 2.286740065E+000 -1.730807304E+001 9.155906677E+000
 5.391888618E+000 -1.214767933E+001 1.714278603E+001
 5.886578560E+000 -1.237034798E+001 1.722608566E+001
 1.039559650E+001 -1.654326057E+001 1.658182907E+001
 9.490826607E+000 -1.566171265E+001 1.710614395E+001
 6.793881416E+000 -1.470793533E+001 1.152402973E+001
 6.023770332E+000 -1.531123161E+001 1.005955029E+001
 5.566830635E+000 -1.523637962E+001 1.012352657E+001
 5.052746773E+000 -1.604246330E+001 9.010114670E+000
 6.792950630E+000 -1.232745934E+001 1.714763641E+001
 4.552700996E+000 -1.690788460E+001 8.334626198E+000
 3.548901320E+000 -1.232802296E+001 1.206069851E+001
 1.916104078E+000 -1.082958412E+001 1.703576660E+001
 7.819561958E+000 -1.491314888E+001 1.250435734E+001
 7.367828488E-001 -1.045215893E+001 1.634628296E+001
 1.001769733E+001 -1.625217819E+001 1.539244938E+001
 3.937069654E+000 -1.543344498E+001 9.734631538E+000
 3.012207150E-001 -1.072918987E+001 1.631238937E+001
 3.607147336E-001 -1.082663918E+001 1.677644539E+001
 5.430447578E+000 -1.200537300E+001 1.661323357E+001
 5.388302803E+000 -1.194135284E+001 1.608950424E+001
 1.501782179E+000 -1.089358902E+001 1.709523582E+001
 2.535732985E+000 -1.507716656E+001 1.059084606E+001
 1.004044819E+001 -1.709697151E+001 1.640177727E+001
 7.058606148E+000 -1.565239048E+001 1.141658401E+001
 6.470700264E+000 -1.549381924E+001 1.061292267E+001
 5.169583321E+000 -1.312182617E+001 1.199833393E+001
 5.936215401E+000 -1.307808304E+001 1.214038086E+001
 5.413968086E+000 -1.254082108E+001 1.270336628E+001
 5.937008858E+000 -1.442713547E+001 1.184776306E+001
 6.646145821E+000 -1.417810345E+001 1.234320354E+001
 6.819104195E+000 -1.300908852E+001 1.375720406E+001
 6.105999947E+000 -1.343919754E+001 1.377429771E+001
 6.979245186E+000 -1.359563255E+001 1.302174091E+001
 5.739773750E+000 -1.269638538E+001 1.370090961E+001
 4.543301582E+000 -1.276469326E+001 1.159313869E+001
 7.456921577E+000 -1.434823895E+001 1.336244583E+001
 5.279034615E+000 -1.441084099E+001 1.133640671E+001
 5.813565254E+000 -1.485486507E+001 1.077473736E+001
 5.653225899E+000 -1.192850590E+001 1.426395416E+001
 4.908032417E+000 -1.193984318E+001 1.374450493E+001
 7.261197090E+000 -1.320052528E+001 1.448608780E+001
 6.761273384E+000 -1.249755001E+001 1.462500668E+001
 4.350842476E+000 -1.188984394E+001 1.308567238E+001
 4.664868355E+000 -1.260142326E+001 1.243618679E+001
 7.505337715E+000 -1.257183933E+001 1.588425350E+001
 5.822812080E+000 -1.205120659E+001 1.580783558E+001
 6.594906807E+000 -1.246744728E+001 1.561974430E+001
 7.116940498E+000 -1.196764183E+001 1.651169586E+001
 8.008923531E+000 -1.412204742E+001 1.429765511E+001
 6.992489815E+000 -1.658987236E+001 1.046242428E+001
 3.400677443E+000 -1.183947754E+001 1.355760765E+001
 4.066967964E+000 -1.200004864E+001 1.393215942E+001
 3.596905470E+000 -1.162897015E+001 1.454450035E+001
 2.885327101E+000 -1.166064548E+001 1.447248363E+001
 2.423504591E+000 -1.146222019E+001 1.396273518E+001
 2.449688673E+000 -1.121924591E+001 1.470270634E+001
 9.841092110E+000 -1.594783592E+001 1.414869881E+001
 8.675549507E+000 -1.537922096E+001 1.346227074E+001
 5.810238838E+000 -1.595767784E+001 9.890034676E+000
 5.941586494E+000 -1.672079659E+001 9.203916550E+000
 5.534100533E+000 -1.700090981E+001 8.694662094E+000
 4.780621529E+000 -1.556381989E+001 9.420908928E+000
 5.062924385E+000 -1.553596020E+001 1.002579212E+001
 5.323285103E+000 -1.612657928E+001 9.719649315E+000
 5.007351875E+000 -1.755890656E+001 8.112415314E+000
 4.979092598E+000 -1.659782219E+001 8.447704315E+000
 6.116086006E+000 -1.699762917E+001 1.015074348E+001
 4.284298897E+000 -1.651686478E+001 8.719330788E+000
 1.382839918E+000 -1.065880680E+001 1.667417717E+001
 1.501980543E+000 -1.035370255E+001 1.593099594E+001
 1.876858473E+000 -1.064437294E+001 1.493098831E+001
 2.789089918E+000 -1.123787594E+001 1.541712379E+001
 2.076596022E+000 -1.083789921E+001 1.570839691E+001
 6.569946408E-001 -1.063000011E+001 1.413134956E+001
 8.450439572E-001 -1.128241158E+001 1.366305161E+001
 1.384686232E+000 -1.184939575E+001 1.316275597E+001
 1.786831617E+000 -1.170144367E+001 1.362278366E+001
 1.712429762E+000 -1.115733051E+001 1.427333641E+001
 2.642239332E+000 -1.176233673E+001 1.314698219E+001
 3.538845778E+000 -1.190706921E+001 1.254985714E+001
 1.814129591E+000 -1.255047798E+001 1.237263775E+001
 2.783917189E+000 -1.265030766E+001 1.188228893E+001
 3.086956739E+000 -1.248624420E+001 1.228093815E+001
 2.083538771E+000 -1.226685619E+001 1.313577366E+001
 7.036221504E+000 -1.371767712E+001 1.806294632E+001
 6.341748238E+000 -1.272157574E+001 1.713761902E+001
 7.046048164E+000 -1.304753685E+001 1.691041183E+001
 8.046307564E+000 -1.331980705E+001 1.612409592E+001
 7.943615913E+000 -1.410100651E+001 1.685984612E+001
 4.627133369E+000 -1.271130753E+001 1.774951172E+001
 5.405972481E+000 -1.275610447E+001 1.793250275E+001
 5.536664009E+000 -1.337734318E+001 1.787767982E+001
 6.001187325E+000 -1.391167736E+001 1.788875389E+001
 6.087063789E+000 -1.323372364E+001 1.724327850E+001
 6.152691841E+000 -1.241927814E+001 1.667804337E+001
 2.208813429E+000 -1.107147694E+001 1.652113342E+001
 3.699230909E+000 -1.136513805E+001 1.593811703E+001
 4.283307076E+000 -1.617274666E+001 9.169389725E+000
 4.010464668E+000 -1.347073460E+001 1.105504608E+001
 3.953671217E+000 -1.414154530E+001 1.079262829E+001
 3.006191969E+000 -1.322115231E+001 1.141968155E+001
 4.419827461E+000 -1.376728058E+001 1.138298702E+001
 3.897259474E+000 -1.329515171E+001 1.184014893E+001
 4.250363350E+000 -1.440219021E+001 1.108274364E+001
 4.788968086E+000 -1.418277168E+001 1.083416462E+001
 4.613507271E+000 -1.491443062E+001 1.074772739E+001
 4.507641792E+000 -1.523779869E+001 1.010933781E+001
 4.033307076E+000 -1.537392521E+001 1.028867531E+001
 4.140942574E+000 -1.517164040E+001 1.087689686E+001
 3.042965651E+000 -1.360417652E+001 1.066631317E+001
 2.121426344E+000 -1.321770477E+001 1.140566540E+001
 2.525418043E+000 -1.379013443E+001 1.088095856E+001
 2.625485182E+000 -1.351975632E+001 1.128625584E+001
 1.690685987E+000 -1.265860748E+001 1.192038059E+001
 2.282345533E+000 -1.308400249E+001 1.185902882E+001
 3.798580885E+000 -1.676846123E+001 8.527100563E+000
 8.679394722E+000 -1.630754852E+001 1.212458134E+001
 7.439923286E+000 -1.592694855E+001 1.262713528E+001
 3.498699903E+000 -1.282903481E+001 1.203527641E+001
 3.683331251E+000 -1.266529083E+001 1.232233715E+001
 3.871868849E+000 -1.272497845E+001 1.316029549E+001
 3.915798903E+000 -1.787388229E+001 8.258847237E+000
 4.432888985E+000 -1.756507111E+001 8.614724159E+000
 9.181469917E+000 -1.546342659E+001 1.519261456E+001
 8.519787788E+000 -1.515920639E+001 1.570300579E+001
 8.854611397E+000 -1.575241852E+001 1.627468681E+001
 7.642987251E+000 -1.405585957E+001 1.556941891E+001
 8.195660591E+000 -1.517322826E+001 1.459861279E+001
 7.865796089E+000 -1.482065773E+001 1.529077148E+001
 8.171902657E+000 -1.508577156E+001 1.666247559E+001
 7.181637764E+000 -1.467821312E+001 1.608873558E+001
 7.051648140E+000 -1.398861980E+001 1.417248535E+001
 3.190518141E+000 -1.380720806E+001 1.092806530E+001
 4.239590645E+000 -1.586228752E+001 9.673019409E+000
 3.895916700E+000 -1.633624649E+001 9.361292839E+000
 3.670758009E+000 -1.519492435E+001 1.039716816E+001
 3.483242750E+000 -1.665412140E+001 9.262681007E+000
 5.219265938E+000 -1.501735783E+001 1.069244576E+001
 3.531506300E+000 -1.776651573E+001 8.678476334E+000
 3.362362623E+000 -1.723765945E+001 8.947851181E+000
 3.987271070E+000 -1.745576668E+001 8.919054985E+000
 7.442532539E+000 -1.477384758E+001 1.776453972E+001
 9.037198067E+000 -1.658512688E+001 1.332484245E+001
 7.087677121E-001 -1.069710350E+001 1.496260929E+001
 3.215664625E+000 -1.879320717E+001 8.452265739E+000
 3.390362501E+000 -1.158566952E+001 1.535284710E+001
 3.902447462E+000 -1.183276558E+001 1.528618145E+001
 2.834255934E+000 -1.110338020E+001 1.594644070E+001
 2.738598585E+000 -1.132198906E+001 1.670315742E+001
 3.077908278E+000 -1.166510010E+001 1.622865486E+001
 3.938702345E+000 -1.876273918E+001 8.435293198E+000
 4.583798409E+000 -1.833383560E+001 8.790765762E+000
 3.555310011E+000 -1.467446136E+001 1.072742748E+001
 3.455242872E+000 -1.370269394E+001 1.127555752E+001
 3.115475416E+000 -1.511299133E+001 1.073728848E+001
 3.057797194E+000 -1.640818596E+001 9.720005035E+000
 2.991802931E+000 -1.814012527E+001 8.913986206E+000
 2.739407301E+000 -1.784968567E+001 9.300644875E+000
 5.047619820E+000 -1.208382702E+001 1.535749817E+001
 5.030865669E+000 -1.192673588E+001 1.464507484E+001
 5.782528877E+000 -1.263773632E+001 1.482665443E+001
 7.494900703E+000 -1.686408043E+001 1.158296108E+001
 3.880200148E+000 -1.267886925E+001 1.761689568E+001
 4.320828438E+000 -1.216539478E+001 1.731429482E+001
 2.254608124E-001 -1.126742935E+001 1.398272991E+001
 4.919098020E-001 -1.168374443E+001 1.355046272E+001
 7.648285031E-001 -1.231603146E+001 1.315709305E+001
 9.677398801E-001 -1.060513115E+001 1.657016563E+001
 7.387207150E-001 -1.086284542E+001 1.648077774E+001
 6.991699338E-001 -1.084572601E+001 1.605076981E+001
 7.784008980E+000 -1.516598129E+001 1.373533154E+001
 2.301357985E+000 -1.154667091E+001 1.719690704E+001
 1.813534498E+000 -1.129769993E+001 1.712148857E+001
 4.903775215E+000 -1.226813793E+001 1.685109329E+001
 4.489712715E+000 -1.206667709E+001 1.678712463E+001
 5.095059395E+000 -1.224793625E+001 1.640603638E+001
 4.239804268E+000 -1.194542599E+001 1.603350258E+001
 3.579251051E+000 -1.203875637E+001 1.648089027E+001
 3.660931349E+000 -1.221344090E+001 1.714902115E+001
 4.408688545E+000 -1.227012157E+001 1.528917694E+001
 5.732434273E+000 -1.234424210E+001 1.628004646E+001
 3.702191114E+000 -1.567809868E+001 1.005649662E+001
 3.507656813E+000 -1.604572868E+001 9.851436615E+000
 3.128369093E+000 -1.576668358E+001 1.025349236E+001
 2.552395582E+000 -1.563507271E+001 1.015837479E+001
 2.611904860E+000 -1.564093208E+001 1.070137691E+001
 2.757626295E+000 -1.472601509E+001 1.084593487E+001
 2.404293776E+000 -1.645260048E+001 9.901585579E+000
 2.588360548E+000 -1.165499973E+001 1.512383080E+001
 1.949719191E+000 -1.139498234E+001 1.509864044E+001
 4.433545113E+000 -1.234547901E+001 1.462491798E+001
 2.354138136E+000 -1.283533669E+001 1.265383244E+001
 3.669842482E+000 -1.322089291E+001 1.137702370E+001
 3.374417067E+000 -1.325395584E+001 1.189030170E+001
 1.735046357E-001 -1.085207462E+001 1.439141655E+001
 1.946685761E-001 -1.099047470E+001 1.496117783E+001
 2.159545869E-001 -1.113230801E+001 1.555719280E+001
 7.640197873E-001 -1.083741093E+001 1.550841141E+001
 5.428860664E+000 -1.381207561E+001 1.235987091E+001
 4.679104805E+000 -1.372729015E+001 1.200802040E+001
 1.103680372E+000 -1.284044647E+001 1.260756111E+001
 4.532864571E+000 -1.645476723E+001 9.342790604E+000
 8.558362007E+000 -1.585444546E+001 1.725451469E+001
 7.811917305E+000 -1.562288189E+001 1.746418762E+001
 3.191281080E+000 -1.263563061E+001 1.744024277E+001
 2.361355543E+000 -1.190093613E+001 1.724223900E+001
 2.441738844E+000 -1.225249863E+001 1.727581787E+001
 2.884823561E+000 -1.201266670E+001 1.677313042E+001
 2.227581739E+000 -1.450908375E+001 1.106600285E+001
 2.971295118E+000 -1.454417706E+001 1.119886494E+001
 2.070019484E+000 -1.786558342E+001 9.365581512E+000
 2.269985914E+000 -1.825251389E+001 9.146939278E+000
 2.512295485E+000 -1.855310059E+001 8.949140549E+000
 2.837628126E+000 -1.897050095E+001 9.105117798E+000
 5.407666206E+000 -1.307596111E+001 1.717034531E+001
 4.716656685E+000 -1.278054619E+001 1.698345757E+001
 3.788269162E-001 -1.126218033E+001 1.706524086E+001
 8.117340207E-001 -1.127557659E+001 1.738627052E+001
 7.700775266E-001 -1.123444271E+001 1.669919205E+001
 1.288662672E+000 -1.130802822E+001 1.723393631E+001
 1.289303541E+000 -1.120572662E+001 1.668840027E+001
 2.631805539E-001 -1.104087067E+001 1.605528259E+001
 2.141506910E+000 -1.744876289E+001 9.777695656E+000
 2.923062086E+000 -1.721759605E+001 9.861153603E+000
 2.189724684E+000 -1.703153038E+001 1.018305206E+001
 2.529415846E+000 -1.666600609E+001 1.028013611E+001
 5.822354317E+000 -1.281806374E+001 1.689408875E+001
 9.075619698E+000 -1.661097336E+001 1.685862541E+001
 6.685147285E+000 -1.567970181E+001 1.222447300E+001
 6.047177315E+000 -1.532406425E+001 1.171510220E+001
 5.514325142E+000 -1.589237499E+001 1.066868496E+001
 4.971814156E+000 -1.669132042E+001 9.469346046E+000
 6.275387764E+000 -1.529955959E+001 1.291763210E+001
 9.502209663E+000 -1.721979332E+001 1.551206207E+001
 9.295498848E+000 -1.685173798E+001 1.449475861E+001
 8.657803535E+000 -1.666416168E+001 1.531275463E+001
 3.921169996E+000 -1.596379566E+001 9.990771294E+000
 2.776001096E-001 -1.124074364E+001 1.653203964E+001
 5.067013741E+000 -1.271231461E+001 1.579643536E+001
 1.962063551E+000 -1.522839928E+001 1.120885277E+001
 2.215512037E+000 -1.597610950E+001 1.075283527E+001
 9.593411446E+000 -1.755918121E+001 1.620750999E+001
 5.353589058E+000 -1.532108879E+001 1.136162663E+001
 4.055798531E+000 -1.288072777E+001 1.394707966E+001
 3.202084303E+000 -1.292108250E+001 1.292598534E+001
 4.827542305E+000 -1.561462784E+001 1.078975010E+001
 2.765148878E+000 -1.173966408E+001 1.563606358E+001
 2.629544020E+000 -1.302787113E+001 1.308327866E+001
 6.826657295E+000 -1.405131245E+001 1.700645256E+001
 7.141064644E+000 -1.477636528E+001 1.695038986E+001
 4.260968208E+000 -1.585797024E+001 1.045298481E+001
 1.469540358E+000 -1.338800907E+001 1.210156059E+001
 8.008084297E+000 -1.713711357E+001 1.269866085E+001
 3.962826490E+000 -1.816971016E+001 9.000229836E+000
 8.302853584E+000 -1.588538742E+001 1.516975975E+001
 8.006802559E+000 -1.607013893E+001 1.663316345E+001
 2.352169752E+000 -1.797191238E+001 9.800088882E+000
 2.225769013E-001 -1.141126156E+001 1.456229973E+001
 2.835510373E-001 -1.183123970E+001 1.415317154E+001
 5.568493843E+000 -1.290008831E+001 1.640052032E+001
 2.185971022E+000 -1.662705421E+001 1.061439991E+001
 2.282073945E-001 -1.154880810E+001 1.512523556E+001
 1.993377656E-001 -1.171662521E+001 1.564168549E+001
 2.017181367E-001 -1.144087601E+001 1.605115509E+001
 1.934201002E+000 -1.802125549E+001 1.000168419E+001
 4.972961545E-001 -1.170501328E+001 1.739620209E+001
 2.245605439E-001 -1.171584702E+001 1.690612411E+001
 1.036953688E+000 -1.172490883E+001 1.736882210E+001
 1.688507050E-001 -1.165467930E+001 1.644519806E+001
 2.818573117E-001 -1.197110462E+001 1.472470951E+001
 2.643859982E-001 -1.210357094E+001 1.526605701E+001
 1.611450166E-001 -1.222682095E+001 1.576961994E+001
 1.135375947E-001 -1.190070724E+001 1.610890770E+001
 7.860992551E-001 -1.216389847E+001 1.743780899E+001
 3.349426389E-001 -1.214279747E+001 1.724977303E+001
 1.056793183E-001 -1.202575779E+001 1.656145287E+001
 1.084869355E-001 -1.216255569E+001 1.693181038E+001
 9.998778999E-002 -1.234126759E+001 1.623736572E+001
 5.437591672E-001 -1.261387253E+001 1.735130501E+001
 1.004025221E+000 -1.262911510E+001 1.741362572E+001
 9.998778999E-002 -1.245507336E+001 1.670235443E+001
 5.957501411E+000 -1.621693230E+001 1.107395172E+001
 4.859417915E+000 -1.367076015E+001 1.312254333E+001
 4.281582832E+000 -1.327749825E+001 1.258976746E+001
 5.637814522E+000 -1.384472656E+001 1.324188137E+001
 4.720395088E+000 -1.282755566E+001 1.336791420E+001
 5.427289009E+000 -1.474156284E+001 1.246484184E+001
 6.412518501E+000 -1.428728676E+001 1.322260952E+001
 6.303814888E+000 -1.355675602E+001 1.461594677E+001
 6.129162788E+000 -1.413106441E+001 1.420496273E+001
 5.601101875E+000 -1.354866982E+001 1.442764378E+001
 5.126980782E+000 -1.293998718E+001 1.417747688E+001
 6.541913033E+000 -1.479523849E+001 1.397433281E+001
 4.818921089E+000 -1.439745998E+001 1.239425468E+001
 4.737759590E+000 -1.491386604E+001 1.179294968E+001
 6.359265327E+000 -1.307870865E+001 1.516151619E+001
 6.851407051E+000 -1.370240498E+001 1.507223606E+001
 6.946866035E+000 -1.364048958E+001 1.603067970E+001
 6.404126167E+000 -1.303670406E+001 1.618855476E+001
 5.670376778E+000 -1.323824120E+001 1.553465176E+001
 7.219708443E+000 -1.458259583E+001 1.492658329E+001
 6.299603462E+000 -1.749754143E+001 1.133196449E+001
 3.195156813E+000 -1.272575569E+001 1.391221619E+001
 2.637524366E+000 -1.253914165E+001 1.337237740E+001
 2.547039747E+000 -1.221281433E+001 1.416728210E+001
 3.479626417E+000 -1.247922611E+001 1.439153671E+001
 2.780102491E+000 -1.237637424E+001 1.490171814E+001
 3.207089186E+000 -1.225220871E+001 1.544611168E+001
 1.861263990E+000 -1.188552570E+001 1.437498569E+001
 8.242398262E+000 -1.628170013E+001 1.417692089E+001
 7.747555733E+000 -1.632408714E+001 1.340018749E+001
 5.479001045E+000 -1.671295547E+001 1.043549442E+001
 5.534634590E+000 -1.734337997E+001 9.695316315E+000
 5.008755684E+000 -1.783062744E+001 9.222716331E+000
 4.625363350E+000 -1.617196846E+001 1.030111599E+001
 4.889676094E+000 -1.663253212E+001 1.067047310E+001
 4.956326485E+000 -1.723483658E+001 1.021462631E+001
 5.673077583E+000 -1.761467361E+001 1.059990215E+001
 3.728390455E+000 -1.714886093E+001 9.446642876E+000
 4.124859810E+000 -1.675114441E+001 9.683337212E+000
 1.453396559E+000 -1.118366528E+001 1.614797401E+001
 6.902130246E-001 -1.128761482E+001 1.488529682E+001
 2.116726637E+000 -1.180516529E+001 1.550582695E+001
 2.146054029E+000 -1.152117634E+001 1.591208935E+001
 7.238433957E-001 -1.144905472E+001 1.424858379E+001
 8.494842649E-001 -1.193550873E+001 1.386354256E+001
 1.013684034E+000 -1.251859093E+001 1.351674080E+001
 1.844845533E+000 -1.245223522E+001 1.390238285E+001
 1.602688551E+000 -1.332128716E+001 1.255971527E+001
 2.587994337E+000 -1.340703392E+001 1.217926788E+001
 2.942166090E+000 -1.327169991E+001 1.255099678E+001
 2.003872633E+000 -1.302271461E+001 1.342435360E+001
 6.426388741E+000 -1.477573967E+001 1.777224731E+001
 4.186429024E+000 -1.325314713E+001 1.763644218E+001
 4.842541695E+000 -1.336555004E+001 1.772946358E+001
 5.109906197E+000 -1.404234123E+001 1.772914505E+001
 5.851758003E+000 -1.380154705E+001 1.697109413E+001
 5.213192940E+000 -1.372100353E+001 1.681196213E+001
 5.493161201E+000 -1.476264858E+001 1.771878052E+001
 6.024975777E+000 -1.444698620E+001 1.704331970E+001
 5.920208931E+000 -1.369620991E+001 1.631073952E+001
 1.628994703E+000 -1.158504391E+001 1.674026108E+001
 2.295422316E+000 -1.184574986E+001 1.662360764E+001
 3.787243605E+000 -1.407096481E+001 1.163556862E+001
 3.265530348E+000 -1.444887829E+001 1.155619717E+001
 3.659481764E+000 -1.496481037E+001 1.134829426E+001
 2.803341627E+000 -1.396988297E+001 1.167294884E+001
 4.379208565E+000 -1.419986057E+001 1.228113651E+001
 3.883663893E+000 -1.412964535E+001 1.228848362E+001
 3.882382154E+000 -1.482804203E+001 1.183637142E+001
 3.476605177E+000 -1.321926117E+001 1.232470703E+001
 3.589886427E+000 -1.349658108E+001 1.271021080E+001
 4.343426704E+000 -1.538286686E+001 1.144447422E+001
 3.957394361E+000 -1.583203125E+001 1.110671902E+001
 3.535305738E+000 -1.604170036E+001 1.051109028E+001
 3.441738844E+000 -1.540970421E+001 1.099394512E+001
 2.347058058E+000 -1.434785843E+001 1.168834686E+001
 1.872616529E+000 -1.394057465E+001 1.156521320E+001
 1.917584181E+000 -1.386672783E+001 1.209265041E+001
 6.350049019E+000 -1.652908707E+001 1.235495281E+001
 7.124890327E+000 -1.696519089E+001 1.317377663E+001
 7.106656075E+000 -1.583235359E+001 1.384455299E+001
 6.690121651E+000 -1.607175827E+001 1.309115219E+001
 3.678677320E+000 -1.310104561E+001 1.359182549E+001
 3.468014479E+000 -1.322577572E+001 1.328391838E+001
 3.355831861E+000 -1.829808807E+001 9.123568535E+000
 4.366314888E+000 -1.773189735E+001 9.460243225E+000
 7.809414864E+000 -1.565277195E+001 1.590956688E+001
 8.270581245E+000 -1.675915337E+001 1.619446373E+001
 7.320614815E+000 -1.546235752E+001 1.466352463E+001
 7.179654121E+000 -1.527369881E+001 1.548107719E+001
 7.294659615E+000 -1.561313248E+001 1.677746010E+001
 6.485638618E+000 -1.505965042E+001 1.600143433E+001
 6.432965279E+000 -1.432652855E+001 1.634994316E+001
 6.409008980E+000 -1.521152401E+001 1.678150177E+001
 6.171978951E+000 -1.438168335E+001 1.497957420E+001
 4.023221016E+000 -1.647147369E+001 1.031661892E+001
 3.483990431E+000 -1.670331192E+001 9.919098854E+000
 3.287716627E+000 -1.773480988E+001 9.597457886E+000
 3.954937696E+000 -1.804116631E+001 9.601315498E+000
 3.669949293E+000 -1.839730644E+001 9.367374420E+000
 6.941937447E+000 -1.563582039E+001 1.756079292E+001
 8.448285103E+000 -1.740720177E+001 1.380230427E+001
 3.472225904E+000 -1.909494019E+001 9.109275818E+000
 4.300244331E+000 -1.270660782E+001 1.578442097E+001
 3.738125563E+000 -1.272432232E+001 1.533651924E+001
 3.644161940E+000 -1.266367340E+001 1.607372856E+001
 2.989773512E+000 -1.236905098E+001 1.610428429E+001
 2.285656691E+000 -1.225051498E+001 1.586649418E+001
 4.107678413E+000 -1.891679382E+001 9.377591133E+000
 4.653439522E+000 -1.852013016E+001 9.799949646E+000
 3.098416090E+000 -1.387107658E+001 1.205928135E+001
 2.923825026E+000 -1.594191647E+001 1.095863056E+001
 2.773785353E+000 -1.528048897E+001 1.142170906E+001
 2.592770338E+000 -1.625896645E+001 1.063890266E+001
 3.016995192E+000 -1.658828545E+001 1.045598412E+001
 2.896145582E+000 -1.837294006E+001 9.498083115E+000
 2.397396803E+000 -1.880276108E+001 9.485016823E+000
 2.730664015E+000 -1.802789116E+001 1.002886200E+001
 5.012066841E+000 -1.277114773E+001 1.496243191E+001
 6.966092110E+000 -1.780594254E+001 1.251800060E+001
 3.462277174E+000 -1.344937420E+001 1.750505447E+001
 3.961361647E+000 -1.308819771E+001 1.687548447E+001
 4.284878731E+000 -1.263955116E+001 1.646798134E+001
 2.963836789E-001 -1.230216217E+001 1.383545017E+001
 3.728607297E-001 -1.276422024E+001 1.362201881E+001
 6.106079221E-001 -1.307356644E+001 1.322256470E+001
 1.029782057E+000 -1.136690807E+001 1.630746841E+001
 5.715454221E-001 -1.153484726E+001 1.632392311E+001
 6.961944699E-001 -1.127647686E+001 1.585657406E+001
 1.957791090E+000 -1.172844887E+001 1.718125343E+001
 1.522549391E+000 -1.173482800E+001 1.721794891E+001
 4.930600166E+000 -1.334995651E+001 1.619996452E+001
 3.289135695E+000 -1.276621914E+001 1.668965149E+001
 4.683804512E+000 -1.333302021E+001 1.541666317E+001
 3.878369093E+000 -1.315238667E+001 1.477620506E+001
 1.638745070E+000 -1.597899246E+001 1.148851681E+001
 2.260037184E+000 -1.618873787E+001 1.126266956E+001
 2.025707960E+000 -1.510731602E+001 1.173124027E+001
 2.081967115E+000 -1.206878376E+001 1.512388897E+001
 1.431469679E+000 -1.170901108E+001 1.537892056E+001
 2.195156813E+000 -1.359483910E+001 1.294669628E+001
 6.955841184E-001 -1.174944496E+001 1.538336468E+001
 5.108120918E+000 -1.437532139E+001 1.352541733E+001
 8.797577024E-001 -1.355378151E+001 1.277892780E+001
 4.457959175E+000 -1.697712326E+001 9.900846481E+000
 7.890866280E+000 -1.666701508E+001 1.708758545E+001
 7.366177559E+000 -1.617932320E+001 1.735276985E+001
 2.532009840E+000 -1.260218525E+001 1.730356216E+001
 2.711727858E+000 -1.312284756E+001 1.733504295E+001
 3.182156324E+000 -1.329631042E+001 1.698050880E+001
 1.850598097E+000 -1.215288258E+001 1.721454620E+001
 1.990856886E+000 -1.258952141E+001 1.725177956E+001
 2.427090406E+000 -1.242837143E+001 1.659329605E+001
 1.611386061E+000 -1.466139984E+001 1.171632671E+001
 2.595486403E+000 -1.471028519E+001 1.190953541E+001
 2.120724440E+000 -1.845194435E+001 9.758232117E+000
 2.642407179E+000 -1.927227974E+001 9.855922699E+000
 3.107083082E+000 -1.930440903E+001 9.644033432E+000
 4.505963326E+000 -1.352213669E+001 1.711514282E+001
 7.177398801E-001 -1.192392826E+001 1.698869133E+001
 1.153424025E+000 -1.170656967E+001 1.688528252E+001
 1.988842726E+000 -1.760823441E+001 1.042943382E+001
 3.293102980E+000 -1.735399818E+001 1.020135689E+001
 2.497875929E+000 -1.695142937E+001 1.071078110E+001
 2.831997633E+000 -1.740157127E+001 1.061786175E+001
 1.906521559E+000 -1.720020294E+001 1.086252117E+001
 8.516293526E+000 -1.737909698E+001 1.659744835E+001
 5.741574287E+000 -1.652176285E+001 1.182789803E+001
 5.868466377E+000 -1.593949032E+001 1.262985039E+001
 5.341031075E+000 -1.588660812E+001 1.213666821E+001
 5.026822090E+000 -1.616391373E+001 1.120792389E+001
 6.318829536E+000 -1.556473541E+001 1.371552944E+001
 5.464978218E+000 -1.512951565E+001 1.333669949E+001
 9.089535713E+000 -1.794670677E+001 1.600693703E+001
 8.821011543E+000 -1.767558098E+001 1.489902210E+001
 8.039486885E+000 -1.728091621E+001 1.573126984E+001
 7.925366402E+000 -1.685422325E+001 1.475060177E+001
 7.450360298E+000 -1.622912407E+001 1.516213512E+001
 1.410855055E+000 -1.538704777E+001 1.185712433E+001
 1.690319777E+000 -1.679815292E+001 1.131360245E+001
 4.685452461E+000 -1.359734154E+001 1.400187111E+001
 3.459973097E+000 -1.339853668E+001 1.387597656E+001
 4.009976387E+000 -1.391877079E+001 1.388511181E+001
 2.617855787E+000 -1.333913803E+001 1.360751915E+001
 2.714932203E+000 -1.369547749E+001 1.306591034E+001
 4.363888741E+000 -1.629212189E+001 1.135622692E+001
 3.737698317E+000 -1.635879707E+001 1.090507030E+001
 1.256954908E+000 -1.410161686E+001 1.224246693E+001
 7.704342842E+000 -1.767823601E+001 1.317468452E+001
 7.350308418E+000 -1.644043922E+001 1.637789917E+001
 2.263272047E+000 -1.811806488E+001 1.039728451E+001
 2.851226926E-001 -1.241862392E+001 1.442283535E+001
 7.509124875E-001 -1.231116390E+001 1.471090889E+001
 5.822723508E-001 -1.196160030E+001 1.591264057E+001
 1.781155348E+000 -1.818078804E+001 1.065364742E+001
 1.963970900E+000 -1.864568329E+001 1.039966488E+001
 4.845550656E-001 -1.196637535E+001 1.638845062E+001
 1.281460524E+000 -1.216951275E+001 1.732457542E+001
 2.836120725E-001 -1.255040264E+001 1.497983742E+001
 2.212036103E-001 -1.267757416E+001 1.551442242E+001
 7.051056027E-001 -1.245620155E+001 1.530286312E+001
 9.998778999E-002 -1.279154682E+001 1.600382423E+001
 5.556762815E-001 -1.258714199E+001 1.589769363E+001
 8.110321164E-001 -1.277035427E+001 1.701222420E+001
 1.636627167E-001 -1.255282784E+001 1.710186577E+001
 4.037445188E-001 -1.261869431E+001 1.650031471E+001
 9.998778999E-002 -1.283937931E+001 1.646011162E+001
 7.347686887E-001 -1.300652504E+001 1.739827347E+001
 3.132141232E-001 -1.295811272E+001 1.724145508E+001
 1.204373121E+000 -1.302487946E+001 1.738225746E+001
 1.481259108E+000 -1.260409355E+001 1.731133270E+001
 9.998778999E-002 -1.288123131E+001 1.693377876E+001
 4.531353951E+000 -1.438450718E+001 1.310315895E+001
 7.226132393E+000 -1.663187599E+001 1.446379757E+001
 1.096844435E+000 -1.192002296E+001 1.572017193E+001
 5.599820137E+000 -1.431253719E+001 1.648341370E+001
 2.922787428E+000 -1.462838268E+001 1.229758644E+001
 3.059201002E+000 -1.518201637E+001 1.181236839E+001
 2.543789625E+000 -1.611894989E+001 1.167708397E+001
 5.846142769E+000 -1.657945251E+001 1.273749352E+001
 7.983716011E+000 -1.831859398E+001 1.461742401E+001
 2.222637892E+000 -1.904924583E+001 1.013359451E+001
 2.879147291E+000 -1.364677525E+001 1.739293671E+001
 1.597717255E-001 -1.329594517E+001 1.381002235E+001
 2.194699049E+000 -1.306284046E+001 1.727406883E+001
 2.366116285E+000 -1.355372047E+001 1.732940865E+001
 1.683987379E+000 -1.303612423E+001 1.729156685E+001
 1.657574415E+000 -1.777399254E+001 1.109132004E+001
 5.300183296E+000 -1.653479195E+001 1.234664154E+001
 8.213543892E+000 -1.846061134E+001 1.568026924E+001
 7.288311958E+000 -1.686002159E+001 1.499672222E+001
 9.998778999E-002 -1.321605682E+001 1.671618462E+001
 5.286206245E+000 -1.710557747E+001 1.159033680E+001
 4.063534737E+000 -1.385948086E+001 1.314053535E+001
 5.415768623E+000 -1.452435780E+001 1.423890781E+001
 4.751233101E+000 -1.507243729E+001 1.298912716E+001
 5.867184639E+000 -1.400311470E+001 1.559286976E+001
 5.170025826E+000 -1.397078419E+001 1.523879719E+001
 4.551480293E+000 -1.380124283E+001 1.476253128E+001
 5.532834053E+000 -1.479713058E+001 1.494201279E+001
 5.640973091E+000 -1.554792213E+001 1.416871929E+001
 5.963025093E+000 -1.542664146E+001 1.490808487E+001
 4.142819405E+000 -1.469214439E+001 1.261020947E+001
 4.291317940E+000 -1.547798157E+001 1.229315376E+001
 5.138546944E+000 -1.418867588E+001 1.593325233E+001
 5.427746773E+000 -1.833641434E+001 1.128956795E+001
 5.891873360E+000 -1.856149292E+001 1.220936108E+001
 5.282040596E+000 -1.736910439E+001 1.221765041E+001
 5.725445747E+000 -1.720000458E+001 1.260362911E+001
 2.768810987E+000 -1.298379135E+001 1.441035175E+001
 1.998471022E+000 -1.320646000E+001 1.419347095E+001
 2.066509962E+000 -1.263102245E+001 1.466549397E+001
 3.176892042E+000 -1.319829655E+001 1.497810459E+001
 3.538525343E+000 -1.366641235E+001 1.449369717E+001
 2.301190138E+000 -1.279162312E+001 1.542396736E+001
 3.121945143E+000 -1.291893196E+001 1.565174961E+001
 1.358547926E+000 -1.230942440E+001 1.488344765E+001
 7.159146309E+000 -1.707789993E+001 1.405983257E+001
 5.152890205E+000 -1.808909035E+001 1.027888012E+001
 4.230893135E+000 -1.728834534E+001 1.068488503E+001
 4.596524239E+000 -1.714381218E+001 1.118559456E+001
 4.520306587E+000 -1.793465424E+001 1.053075790E+001
 4.172635078E+000 -1.784045410E+001 1.009828472E+001
 3.879849195E+000 -1.737383461E+001 1.010325241E+001
 1.109036207E+000 -1.188065815E+001 1.626955414E+001
 1.604412794E+000 -1.244958019E+001 1.569285011E+001
 1.868450880E+000 -1.262783432E+001 1.625912666E+001
 1.464321852E+000 -1.208375168E+001 1.679150581E+001
 7.695892453E-001 -1.269827747E+001 1.428448677E+001
 6.505249143E-001 -1.304736996E+001 1.384180069E+001
 1.332577467E+000 -1.292689705E+001 1.393839169E+001
 1.289456129E+000 -1.381216717E+001 1.325466442E+001
 2.403454542E+000 -1.414612293E+001 1.241656971E+001
 3.189800978E+000 -1.428002357E+001 1.274229908E+001
 1.913708448E+000 -1.378226280E+001 1.371258831E+001
 6.022290230E+000 -1.575969601E+001 1.759331512E+001
 5.556485176E+000 -1.523724842E+001 1.695505333E+001
 4.226269722E+000 -1.397610950E+001 1.762645721E+001
 4.632382393E+000 -1.474684143E+001 1.765416908E+001
 5.123715401E+000 -1.448702145E+001 1.700306129E+001
 5.047406197E+000 -1.446491337E+001 1.642982674E+001
 4.294232368E+000 -1.388287067E+001 1.664730453E+001
 4.520535469E+000 -1.397276688E+001 1.625303650E+001
 5.072979927E+000 -1.546435738E+001 1.764218140E+001
 4.693188667E+000 -1.515957260E+001 1.703439903E+001
 3.307827711E+000 -1.522641563E+001 1.235024834E+001
 3.431408644E+000 -1.569138813E+001 1.154071140E+001
 3.799832106E+000 -1.566903591E+001 1.193313980E+001
 3.225826979E+000 -1.382199287E+001 1.338306808E+001
 3.800854445E+000 -1.678506088E+001 1.129034042E+001
 3.234753370E+000 -1.627054787E+001 1.130075169E+001
 3.354687452E+000 -1.692904663E+001 1.077678680E+001
 1.702831984E+000 -1.457119751E+001 1.220947456E+001
 7.478454709E-001 -1.426159286E+001 1.291664696E+001
 6.266049385E+000 -1.685585594E+001 1.315248203E+001
 6.487072945E+000 -1.695155144E+001 1.379716873E+001
 6.635556221E+000 -1.642834091E+001 1.421888828E+001
 6.651394844E+000 -1.789112473E+001 1.366980934E+001
 6.653637886E+000 -1.593723392E+001 1.492336750E+001
 5.941464424E+000 -1.631656456E+001 1.374705982E+001
 3.415127516E+000 -1.828456879E+001 9.775181770E+000
 6.659649849E+000 -1.582685947E+001 1.586514282E+001
 7.465420723E+000 -1.740402794E+001 1.685866928E+001
 6.591305733E+000 -1.598541546E+001 1.665199471E+001
 5.796978951E+000 -1.548902798E+001 1.620133209E+001
 5.772961617E+000 -1.471039104E+001 1.591416168E+001
 5.907132149E+000 -1.605100822E+001 1.658685684E+001
 3.085430861E+000 -1.819239807E+001 1.047872353E+001
 3.805401564E+000 -1.838993835E+001 1.009737682E+001
 3.613995314E+000 -1.932380295E+001 9.939391136E+000
 6.841458321E+000 -1.670947647E+001 1.726104736E+001
 7.409176826E+000 -1.830649567E+001 1.364695263E+001
 7.115445137E+000 -1.754393959E+001 1.451608753E+001
 4.028256416E+000 -1.359299278E+001 1.583792973E+001
 3.865200758E+000 -1.374041080E+001 1.516690826E+001
 3.804638624E+000 -1.358623505E+001 1.646396637E+001
 3.205273390E+000 -1.341739464E+001 1.623096657E+001
 2.455151320E+000 -1.284398556E+001 1.610181618E+001
 4.194088936E+000 -1.910768127E+001 1.035454178E+001
 4.773297310E+000 -1.873709106E+001 1.081692886E+001
 4.147488594E+000 -1.847153473E+001 1.056069088E+001
 2.687680006E+000 -1.677244377E+001 1.120851898E+001
 2.398648024E+000 -1.544984722E+001 1.211381245E+001
 2.669338942E+000 -1.861824989E+001 1.028380299E+001
 3.132031202E+000 -1.875402832E+001 1.018674660E+001
 2.572186232E+000 -1.821163750E+001 1.077973366E+001
 6.473202705E+000 -1.878109360E+001 1.310668182E+001
 3.528683424E+000 -1.418969822E+001 1.754622650E+001
 2.994122267E+000 -1.417821026E+001 1.745782852E+001
 3.424999952E+000 -1.385861015E+001 1.693692207E+001
 2.395904511E-001 -1.286951256E+001 1.413671112E+001
 3.767669797E-001 -1.371336079E+001 1.343098545E+001
 4.583523750E+000 -1.398353958E+001 1.557829189E+001
 2.629910231E+000 -1.315841389E+001 1.673081589E+001
 1.139324903E+000 -1.600857735E+001 1.216037655E+001
 1.335415602E+000 -1.646523476E+001 1.186361313E+001
 1.549435377E+000 -1.560515308E+001 1.224940968E+001
 1.822323561E+000 -1.672159195E+001 1.175326061E+001
 1.096966505E+000 -1.482277870E+001 1.238926029E+001
 2.045284986E+000 -1.432475853E+001 1.316393375E+001
 4.477749825E+000 -1.428710270E+001 1.425944996E+001
 4.775815010E+000 -1.491627693E+001 1.410644722E+001
 4.172726631E+000 -1.464705849E+001 1.374457264E+001
 2.776364088E+000 -1.387899494E+001 1.667129707E+001
 1.667324781E+000 -1.274719334E+001 1.684427834E+001
 1.899365187E+000 -1.321720028E+001 1.687459183E+001
 2.211086988E+000 -1.488190174E+001 1.262983704E+001
 3.049282789E+000 -1.957629967E+001 1.033690166E+001
 2.473355055E+000 -1.957248497E+001 1.057410049E+001
 2.101086378E+000 -1.739908409E+001 1.122627926E+001
 3.132168531E+000 -1.777127647E+001 1.096342373E+001
 2.462277174E+000 -1.758423424E+001 1.136588001E+001
 1.473797560E+000 -1.737140656E+001 1.154047489E+001
 7.971920967E+000 -1.800703621E+001 1.625353813E+001
 4.837384224E+000 -1.652177811E+001 1.202000618E+001
 5.329159737E+000 -1.638320923E+001 1.300498295E+001
 5.254666328E+000 -1.586883354E+001 1.365083599E+001
 4.778088570E+000 -1.590702248E+001 1.272969151E+001
 5.911206245E+000 -1.619877625E+001 1.457911968E+001
 4.849606514E+000 -1.566886902E+001 1.401286793E+001
 7.414303780E+000 -1.772821808E+001 1.526893616E+001
 7.149212837E+000 -1.743619156E+001 1.539236546E+001
 6.938885689E+000 -1.724460220E+001 1.620110703E+001
 6.400616646E+000 -1.655439949E+001 1.570241451E+001
 9.483764768E-001 -1.554960060E+001 1.252138329E+001
 1.218273878E+000 -1.696834946E+001 1.200908756E+001
 2.641247511E+000 -1.389339828E+001 1.401780796E+001
 3.308682203E+000 -1.443314838E+001 1.404332733E+001
 3.886669874E+000 -1.422819328E+001 1.464445591E+001
 2.598522902E+000 -1.424030781E+001 1.344538307E+001
 4.000714302E+000 -1.666847801E+001 1.176305294E+001
 4.152737617E+000 -1.636032295E+001 1.223001385E+001
 6.315960884E+000 -1.672012520E+001 1.646938705E+001
 1.992443800E+000 -1.828195953E+001 1.106709957E+001
 2.476776093E-001 -1.299672890E+001 1.468810463E+001
 7.703216672E-001 -1.293281555E+001 1.496810532E+001
 1.428845167E+000 -1.834453011E+001 1.132276440E+001
 1.669461012E+000 -1.882102203E+001 1.105333042E+001
 1.983853102E+000 -1.928054810E+001 1.080324554E+001
 2.368286103E-001 -1.312644958E+001 1.523534489E+001
 1.377532929E-001 -1.324879837E+001 1.576630306E+001
 7.043731809E-001 -1.305353355E+001 1.559141827E+001
 9.998778999E-002 -1.336886024E+001 1.629537964E+001
 3.541687131E-001 -1.309361458E+001 1.677955818E+001
 8.747375607E-001 -1.302152252E+001 1.644671822E+001
 7.857177854E-001 -1.325343704E+001 1.701700592E+001
 1.349911451E+000 -1.318265820E+001 1.695360756E+001
 9.201477170E-001 -1.342072105E+001 1.741981697E+001
 4.756744504E-001 -1.337743473E+001 1.732976341E+001
 1.071289033E-001 -1.330882263E+001 1.708535767E+001
 1.384335279E+000 -1.345041180E+001 1.736134529E+001
 6.735180855E+000 -1.695408440E+001 1.443910408E+001
 6.619671822E+000 -1.679345322E+001 1.498286152E+001
 6.921719551E+000 -1.717942238E+001 1.485315132E+001
 2.602871656E+000 -1.479088974E+001 1.300864220E+001
 2.809353590E+000 -1.583435154E+001 1.243935776E+001
 2.830532789E+000 -1.644841957E+001 1.202105904E+001
 2.283581495E+000 -1.695574760E+001 1.195757675E+001
 2.149258375E+000 -1.629496002E+001 1.239740372E+001
 5.589627266E+000 -1.697843552E+001 1.327673817E+001
 5.138653755E+000 -1.701700592E+001 1.281031513E+001
 7.214474678E+000 -1.881945229E+001 1.455238914E+001
 7.328061104E+000 -1.888052750E+001 1.536379337E+001
 2.495632887E+000 -1.406933212E+001 1.739940071E+001
 9.998778999E-002 -1.386457729E+001 1.404894543E+001
 1.759918183E-001 -1.343645096E+001 1.438178539E+001
 6.427429318E-001 -1.360585499E+001 1.404797935E+001
 1.865734816E+000 -1.348599148E+001 1.730879974E+001
 2.025036573E+000 -1.393334103E+001 1.735602379E+001
 2.300778151E+000 -1.386602592E+001 1.694376564E+001
 1.281994581E+000 -1.794426537E+001 1.174415588E+001
 9.998778999E-002 -1.363788128E+001 1.679933357E+001
 5.074780464E+000 -1.511508274E+001 1.636861992E+001
 2.893887281E+000 -1.379335499E+001 1.466081619E+001
 4.169980049E+000 -1.808002853E+001 1.123262787E+001
 2.616394162E-001 -1.440971279E+001 1.357314110E+001
 5.314969063E+000 -1.615501785E+001 1.756216240E+001
 3.824108839E+000 -1.473427010E+001 1.760283852E+001
 3.947232008E+000 -1.432478809E+001 1.689677048E+001
 6.081512570E-001 -1.498223495E+001 1.306904316E+001
 3.470471144E+000 -1.843970871E+001 1.059450436E+001
 3.260128736E+000 -1.903102684E+001 1.082169056E+001
 9.318969846E-001 -1.657783508E+001 1.244869709E+001
 6.708157539E+000 -1.743948555E+001 1.573287296E+001
 1.963928193E-001 -1.357006073E+001 1.493880081E+001
 9.998778999E-002 -1.397374439E+001 1.648034668E+001
 6.368072629E-001 -1.381209087E+001 1.740223122E+001
 1.092877150E+000 -1.385195923E+001 1.742298698E+001
 2.333648652E-001 -1.374939823E+001 1.719013596E+001
 1.553845167E+000 -1.388430500E+001 1.736452675E+001
 2.149441481E+000 -1.434416676E+001 1.740772629E+001
 1.723141432E+000 -1.430535126E+001 1.739142418E+001
 9.998778999E-002 -1.412229061E+001 1.695894241E+001
 9.998778999E-002 -1.451013756E+001 1.668698120E+001
 8.057067990E-001 -1.425840378E+001 1.746190834E+001
 3.776062131E-001 -1.420958042E+001 1.730081940E+001
 1.805084199E-001 -1.461520004E+001 1.711631203E+001
 4.647336006E+000 -1.805912399E+001 1.162654591E+001
 4.364071846E+000 -1.722746849E+001 1.226005650E+001
 3.342739820E+000 -1.488885784E+001 1.326806927E+001
 4.697079659E+000 -1.465439701E+001 1.481767368E+001
 3.986477613E+000 -1.547287083E+001 1.321678638E+001
 4.051510811E+000 -1.576363373E+001 1.394054604E+001
 4.470761299E+000 -1.621415520E+001 1.344831848E+001
 4.904294014E+000 -1.452311993E+001 1.543556786E+001
 4.008725166E+000 -1.433726883E+001 1.551585484E+001
 4.834103584E+000 -1.540347958E+001 1.484210491E+001
 5.138455391E+000 -1.514902973E+001 1.549258804E+001
 5.030880928E+000 -1.646660614E+001 1.380922413E+001
 4.797879219E+000 -1.613719749E+001 1.464001465E+001
 4.968213081E+000 -1.600576973E+001 1.539435673E+001
 5.700238228E+000 -1.626549721E+001 1.592374611E+001
 3.616635084E+000 -1.587569904E+001 1.266386700E+001
 4.588955879E+000 -1.466478729E+001 1.597863483E+001
 4.951275826E+000 -1.898333359E+001 1.178204155E+001
 4.882931709E+000 -1.816993904E+001 1.266587067E+001
 5.909695625E+000 -1.920908356E+001 1.328767776E+001
 5.145169258E+000 -1.931249809E+001 1.268406487E+001
 5.341336250E+000 -1.856687927E+001 1.323106003E+001
 5.333767891E+000 -1.771097946E+001 1.316880322E+001
 4.396252632E+000 -1.762594795E+001 1.291629887E+001
 2.265835524E+000 -1.338105106E+001 1.498241520E+001
 2.115994215E+000 -1.396797657E+001 1.447154617E+001
 1.307690382E+000 -1.381851387E+001 1.440961647E+001
 1.451733351E+000 -1.316189289E+001 1.481723404E+001
 3.242687941E+000 -1.390770912E+001 1.545526505E+001
 2.533306837E+000 -1.351501274E+001 1.587055206E+001
 3.392391920E+000 -1.433275318E+001 1.501771736E+001
 1.869137526E+000 -1.315656757E+001 1.591791248E+001
 6.232327461E+000 -1.735537148E+001 1.435405731E+001
 3.517208815E+000 -1.742456436E+001 1.124030113E+001
 3.754177809E+000 -1.792293549E+001 1.076489544E+001
 3.760891676E+000 -1.764450073E+001 1.170730591E+001
 1.481182814E+000 -1.307678509E+001 1.637376785E+001
 7.147796750E-001 -1.339427948E+001 1.463661385E+001
 6.220977902E-001 -1.416531849E+001 1.424274921E+001
 1.080715895E+000 -1.466103363E+001 1.343273163E+001
 1.874874830E+000 -1.450562000E+001 1.390681744E+001
 5.905819893E+000 -1.673942566E+001 1.738349724E+001
 5.267544746E+000 -1.583711243E+001 1.643900681E+001
 4.912228584E+000 -1.586527824E+001 1.701420784E+001
 4.538662910E+000 -1.459664631E+001 1.666450310E+001
 4.341458321E+000 -1.531817436E+001 1.763311958E+001
 3.989361525E+000 -1.521779633E+001 1.693054008E+001
 3.943432570E+000 -1.464132023E+001 1.626508331E+001
 3.440106153E+000 -1.414639854E+001 1.629660225E+001
 4.501141548E+000 -1.604757500E+001 1.760087776E+001
 4.087826729E+000 -1.575116730E+001 1.665200806E+001
 4.486691475E+000 -1.558749962E+001 1.622083282E+001
 2.515560865E+000 -1.555732059E+001 1.314577579E+001
 3.061718702E+000 -1.634422684E+001 1.241375446E+001
 3.340496778E+000 -1.678692245E+001 1.189540386E+001
 3.007656813E+000 -1.713577080E+001 1.156778812E+001
 1.157437086E+000 -1.538498688E+001 1.294142914E+001
 5.553524971E+000 -1.712814140E+001 1.380629444E+001
 6.721371651E+000 -1.902603722E+001 1.410757828E+001
 5.886013985E+000 -1.823899651E+001 1.380745602E+001
 6.421902657E+000 -1.830017853E+001 1.464441395E+001
 6.988705635E+000 -1.808321571E+001 1.656478310E+001
 6.525769234E+000 -1.745242500E+001 1.706657982E+001
 5.353192329E+000 -1.641241074E+001 1.678483582E+001
 5.356854439E+000 -1.687224388E+001 1.655416489E+001
 2.987515211E+000 -1.847258759E+001 1.121065426E+001
 2.506466627E+000 -1.902802277E+001 1.117939949E+001
 3.581417799E+000 -1.960692024E+001 1.085585117E+001
 2.674435377E+000 -1.433488846E+001 1.597079659E+001
 4.194531441E+000 -1.936693764E+001 1.134233284E+001
 3.730496168E+000 -1.864516449E+001 1.110216618E+001
 4.077603340E+000 -1.872538948E+001 1.206802177E+001
 2.028378248E+000 -1.562005901E+001 1.280935287E+001
 2.216351271E+000 -1.839323235E+001 1.152175522E+001
 3.051846266E+000 -1.471269608E+001 1.751470375E+001
 3.638500929E+000 -1.475036621E+001 1.692373848E+001
 2.490277052E+000 -1.470076370E+001 1.746592903E+001
 2.885540724E+000 -1.452026844E+001 1.672832870E+001
 2.292431593E+000 -1.411533260E+001 1.638950539E+001
 7.153289914E-001 -1.614465904E+001 1.281235218E+001
 1.337185621E+000 -1.617756844E+001 1.251564789E+001
 1.482739210E+000 -1.711166382E+001 1.225913143E+001
 1.887524366E+000 -1.505598927E+001 1.335408497E+001
 3.828305006E+000 -1.500869179E+001 1.463534832E+001
 3.408138990E+000 -1.528604221E+001 1.403598022E+001
 1.803219557E+000 -1.381286907E+001 1.695626831E+001
 2.850140333E+000 -1.989220810E+001 1.115658379E+001
 2.110302687E+000 -1.984387016E+001 1.130360126E+001
 1.644528151E+000 -1.844529152E+001 1.173447609E+001
 2.068997145E+000 -1.776489830E+001 1.210208035E+001
 2.789959669E+000 -1.796731949E+001 1.174298573E+001
 2.560940504E+000 -1.740128136E+001 1.206065464E+001
 1.058819532E+000 -1.755932045E+001 1.221259880E+001
 6.954342842E+000 -1.798921394E+001 1.559051895E+001
 4.021252632E+000 -1.653035355E+001 1.303965282E+001
 4.746808052E+000 -1.712798882E+001 1.334852982E+001
 5.279248238E+000 -1.675357056E+001 1.457886314E+001
 5.881772041E+000 -1.704623985E+001 1.497846127E+001
 6.536664009E+000 -1.767573357E+001 1.525828934E+001
 5.921978951E+000 -1.734092331E+001 1.650230980E+001
 6.249341011E+000 -1.768058586E+001 1.593740845E+001
 5.656826973E+000 -1.709840584E+001 1.572344780E+001
 5.019806027E-001 -1.571114731E+001 1.318153381E+001
 7.803466916E-001 -1.713734245E+001 1.269967270E+001
 2.134304762E+000 -1.468523312E+001 1.463786125E+001
 2.852673292E+000 -1.453056717E+001 1.476442242E+001
 2.548825026E+000 -1.489319229E+001 1.397227192E+001
 3.684338331E+000 -1.701499176E+001 1.225512791E+001
 3.358151197E+000 -1.656962585E+001 1.292653084E+001
 7.115295529E-001 -1.351414204E+001 1.522292709E+001
 1.078655958E+000 -1.851216507E+001 1.200774193E+001
 1.327542067E+000 -1.896244431E+001 1.170932674E+001
 1.614987135E+000 -1.944806099E+001 1.147312832E+001
 1.789367646E-001 -1.369779587E+001 1.548054409E+001
 9.998778999E-002 -1.382049751E+001 1.599695778E+001
 6.302459836E-001 -1.360077477E+001 1.583799076E+001
 3.959015012E-001 -1.384637451E+001 1.673397636E+001
 1.294399977E+000 -1.375090790E+001 1.700645638E+001
 2.776501417E+000 -1.615083885E+001 1.297457504E+001
 1.799023390E+000 -1.646962738E+001 1.312217999E+001
 2.601925611E+000 -1.669879723E+001 1.272798634E+001
 1.890454054E+000 -1.713807487E+001 1.270260811E+001
 1.179928541E+000 -1.675605774E+001 1.277695847E+001
 6.449627876E+000 -1.925793839E+001 1.505523205E+001
 6.409253120E+000 -1.878550339E+001 1.596871185E+001
 1.975521803E+000 -1.423547077E+001 1.703458977E+001
 2.228695631E+000 -1.462137890E+001 1.700170326E+001
 9.998778999E-002 -1.447901249E+001 1.418254471E+001
 1.287963837E-001 -1.400769138E+001 1.463380718E+001
 9.536255002E-001 -1.811765099E+001 1.232978439E+001
 2.403515577E+000 -1.415204334E+001 1.522368145E+001
 3.394329786E+000 -1.886606216E+001 1.165220356E+001
 1.112945527E-001 -1.512422180E+001 1.377791977E+001
 5.048550606E+000 -1.675979424E+001 1.746674347E+001
 3.078427076E+000 -1.514561176E+001 1.755194664E+001
 3.719387770E+000 -1.556795502E+001 1.761198235E+001
 3.133145094E+000 -1.898015976E+001 1.160805416E+001
 5.234649777E-001 -1.672453499E+001 1.308981419E+001
 1.540191621E-001 -1.414343834E+001 1.518848801E+001
 9.998778999E-002 -1.439366055E+001 1.621099663E+001
 1.019009352E+000 -1.414395714E+001 1.705798912E+001
 1.260617018E+000 -1.428514957E+001 1.742174530E+001
 1.452847242E+000 -1.444878578E+001 1.702973175E+001
 1.958172560E+000 -1.469170094E+001 1.742888832E+001
 1.453289747E+000 -1.469223499E+001 1.743107796E+001
 4.823425412E-001 -1.468999195E+001 1.673423195E+001
 9.998778999E-002 -1.497594833E+001 1.678900719E+001
 9.998778999E-002 -1.491672039E+001 1.631028366E+001
 9.764373899E-001 -1.470674419E+001 1.749041557E+001
 5.256012082E-001 -1.468660545E+001 1.740812492E+001
 2.734954953E-001 -1.501238346E+001 1.721494293E+001
 4.815243721E+000 -1.600717354E+001 1.596528625E+001
 1.002929658E-001 -1.454307747E+001 1.475979519E+001
 1.836285353E+000 -1.522969723E+001 1.407484341E+001
 4.627408028E+000 -1.615819168E+001 1.650498772E+001
 3.275967360E+000 -1.474314880E+001 1.630287361E+001
 2.750180006E+000 -1.919171906E+001 1.195820618E+001
 2.150967360E+000 -1.972149086E+001 1.199762726E+001
 2.044827223E+000 -1.916282272E+001 1.184432888E+001
 2.633297682E+000 -1.514689350E+001 1.750999832E+001
 2.132214308E+000 -1.515528584E+001 1.747121811E+001
 3.091858029E-001 -1.629608917E+001 1.345462513E+001
 1.285855055E+000 -1.858543205E+001 1.230719948E+001
 9.998778999E-002 -1.586793327E+001 1.382230377E+001
 1.401336640E-001 -1.427218056E+001 1.571456146E+001
 9.998778999E-002 -1.493511963E+001 1.437325191E+001
 2.779141188E+000 -1.553675365E+001 1.754758644E+001
 3.110913038E+000 -1.557205868E+001 1.757910919E+001
 3.180538893E+000 -1.598852825E+001 1.759292603E+001
 1.288269013E-001 -1.480025864E+001 1.580689240E+001
 1.605557203E+000 -1.514735126E+001 1.745903587E+001
 1.110714674E+000 -1.512655544E+001 1.750417519E+001
 1.433074921E-001 -1.532049370E+001 1.693175125E+001
 6.434753537E-001 -1.507213211E+001 1.747589493E+001
 3.464782834E-001 -1.541428185E+001 1.727363777E+001
 7.272461057E-001 -1.550051689E+001 1.751727295E+001
 4.063382149E+000 -1.832840538E+001 1.286406136E+001
 3.489407301E+000 -1.837977600E+001 1.239626312E+001
 3.664974928E+000 -1.755394936E+001 1.305567551E+001
 3.073925734E+000 -1.573900700E+001 1.348300266E+001
 4.200146675E+000 -1.531060696E+001 1.525444031E+001
 3.548001051E+000 -1.638352966E+001 1.405586147E+001
 3.723797560E+000 -1.590745068E+001 1.465985489E+001
 4.432309151E+000 -1.689978409E+001 1.421524620E+001
 3.715008497E+000 -1.708807564E+001 1.365047836E+001
 4.158123970E+000 -1.514156914E+001 1.588066959E+001
 3.327114820E+000 -1.477369499E+001 1.546026516E+001
 4.177289009E+000 -1.645813942E+001 1.499672508E+001
 4.853009224E+000 -1.672915840E+001 1.520384121E+001
 4.243634224E+000 -1.606722641E+001 1.566268539E+001
 4.971707344E+000 -1.657638550E+001 1.593556595E+001
 4.296460152E+000 -1.961867142E+001 1.226805210E+001
 4.652493477E+000 -1.905937576E+001 1.344729614E+001
 4.476208687E+000 -1.790435219E+001 1.366588211E+001
 5.975338936E+000 -1.958348656E+001 1.423014545E+001
 5.204937935E+000 -1.977266502E+001 1.358916759E+001
 5.142392159E+000 -1.907763863E+001 1.427132797E+001
 4.528805733E+000 -1.984200859E+001 1.306818199E+001
 3.867306471E+000 -1.918479347E+001 1.308005619E+001
 5.097149849E+000 -1.832468033E+001 1.397410488E+001
 3.792599440E+000 -1.804470634E+001 1.340425491E+001
 1.634609938E+000 -1.387371635E+001 1.512246990E+001
 1.420391798E+000 -1.468379784E+001 1.507883549E+001
 6.069305539E-001 -1.448066044E+001 1.504462528E+001
 1.831478834E+000 -1.409359169E+001 1.592141914E+001
 5.595913887E+000 -1.793260956E+001 1.459312630E+001
 3.135891676E+000 -1.750185776E+001 1.209455299E+001
 3.040890455E+000 -1.842521286E+001 1.193882084E+001
 5.281036496E-001 -1.486725521E+001 1.461771202E+001
 5.645263791E-001 -1.517045116E+001 1.411926270E+001
 1.095547438E+000 -1.534550095E+001 1.356359673E+001
 5.749966621E+000 -1.757965660E+001 1.717687988E+001
 4.985592842E+000 -1.741202164E+001 1.731415939E+001
 4.705288887E+000 -1.679137802E+001 1.664361572E+001
 4.161633492E+000 -1.628025246E+001 1.694591141E+001
 3.700711012E+000 -1.589936256E+001 1.709990311E+001
 3.604275465E+000 -1.525778580E+001 1.620047951E+001
 2.999386549E+000 -1.524715137E+001 1.689053917E+001
 3.782833815E+000 -1.624677658E+001 1.759485626E+001
 4.247982979E+000 -1.677279472E+001 1.751978111E+001
 4.170163155E+000 -1.641853142E+001 1.617168999E+001
 3.678631544E+000 -1.607180405E+001 1.633334160E+001
 1.740719557E+000 -1.579169178E+001 1.351067352E+001
 2.389324903E+000 -1.622691154E+001 1.361133003E+001
 2.652447462E+000 -1.581952095E+001 1.423877621E+001
 3.068051100E+000 -1.726759529E+001 1.288540459E+001
 8.118560910E-001 -1.597728348E+001 1.339514732E+001
 4.737759590E+000 -1.775586700E+001 1.442648506E+001
 5.796078682E+000 -1.883783531E+001 1.472038364E+001
 5.737652779E+000 -1.833501053E+001 1.537626457E+001
 6.108746529E+000 -1.816128922E+001 1.688389587E+001
 5.270627022E+000 -1.750973129E+001 1.672164536E+001
 4.881772041E+000 -1.735610390E+001 1.598559284E+001
 2.475552320E+000 -1.860244560E+001 1.196345997E+001
 3.403332472E+000 -1.997729683E+001 1.191681576E+001
 2.781735182E+000 -1.504350948E+001 1.608226967E+001
 2.468777418E+000 -1.486276913E+001 1.534832954E+001
 2.144467115E+000 -1.470404434E+001 1.642028999E+001
 3.199978590E+000 -1.908923531E+001 1.227088642E+001
 1.824505568E+000 -1.857075500E+001 1.224717426E+001
 1.234432936E+000 -1.744063187E+001 1.286664963E+001
 3.509854078E+000 -1.540584469E+001 1.522993374E+001
 2.937435865E+000 -1.526544476E+001 1.485741806E+001
 2.443585157E+000 -2.021636772E+001 1.198243332E+001
 1.632076979E+000 -2.001065063E+001 1.203099537E+001
 1.705273390E+000 -1.794614410E+001 1.282252884E+001
 2.492520094E+000 -1.768719292E+001 1.260002899E+001
 6.721771359E-001 -1.785803032E+001 1.287847519E+001
 5.260708809E+000 -1.729801941E+001 1.518160725E+001
 5.519192696E+000 -1.797529984E+001 1.631751251E+001
 5.183911324E+000 -1.794450951E+001 1.566323948E+001
 3.923462033E-001 -1.730035400E+001 1.336577129E+001
 8.531311154E-001 -1.691597176E+001 1.340294075E+001
 2.141064405E+000 -1.540147972E+001 1.476741600E+001
 2.986248732E+000 -1.672401619E+001 1.365552616E+001
 2.243359327E+000 -1.695551872E+001 1.337672615E+001
 5.992096066E-001 -1.406565571E+001 1.546603489E+001
 7.319610715E-001 -1.868007469E+001 1.269387531E+001
 9.992950559E-001 -1.913856316E+001 1.237287712E+001
 1.264889479E+000 -1.951365280E+001 1.208889866E+001
 5.805481076E-001 -1.448784637E+001 1.597278309E+001
 1.067623854E+000 -1.448392487E+001 1.648374748E+001
 1.648037672E+000 -1.664193153E+001 1.383391094E+001
 1.627667189E+000 -1.732075310E+001 1.344912815E+001
 6.013913155E+000 -1.968983078E+001 1.510504532E+001
 5.750927925E+000 -1.933736801E+001 1.537980556E+001
 5.678265572E+000 -1.893103027E+001 1.638564873E+001
 1.852658033E+000 -1.532150078E+001 1.704525757E+001
 1.109097242E+000 -1.871792793E+001 1.284858322E+001
 9.998778999E-002 -1.544540787E+001 1.435248089E+001
 1.560485810E-001 -1.687598038E+001 1.372272015E+001
 1.307647675E-001 -1.467291927E+001 1.528856277E+001
 1.124996901E+000 -1.487427139E+001 1.702415657E+001
 5.506561399E-001 -1.502043915E+001 1.604953766E+001
 5.802429318E-001 -1.520014191E+001 1.699875832E+001
 4.629791379E-001 -1.513377190E+001 1.652783012E+001
 9.998778999E-002 -1.545363045E+001 1.645950317E+001
 1.152923554E-001 -1.533413315E+001 1.590915489E+001
 9.998778999E-002 -1.507225513E+001 1.485313702E+001
 1.810971022E+000 -1.595946217E+001 1.419628525E+001
 1.345410109E+000 -1.550796318E+001 1.455650043E+001
 2.715191603E+000 -1.927624512E+001 1.256570244E+001
 2.260678053E+000 -1.904411888E+001 1.249303913E+001
 2.034313917E+000 -1.957533836E+001 1.260783482E+001
 1.676983595E+000 -1.991919708E+001 1.256550980E+001
 1.821697950E+000 -1.928045654E+001 1.230024815E+001
 2.338192701E+000 -1.565161228E+001 1.752384949E+001
 1.791744947E+000 -1.557285309E+001 1.749257278E+001
 9.998778999E-002 -1.644576454E+001 1.407416058E+001
 6.410797238E-001 -1.597865677E+001 1.400356960E+001
 6.263244748E-001 -1.673649788E+001 1.393515778E+001
 9.998778999E-002 -1.601634216E+001 1.442869282E+001
 5.685699582E-001 -1.490219402E+001 1.549053097E+001
 2.804302931E+000 -1.607293320E+001 1.757056427E+001
 3.125561476E+000 -1.598697186E+001 1.691548347E+001
 2.510098219E+000 -1.597789383E+001 1.703700638E+001
 3.319653273E+000 -1.638885498E+001 1.758647919E+001
 1.201446503E-001 -1.520679474E+001 1.537773228E+001
 1.230496168E+000 -1.560943985E+001 1.751903343E+001
 8.266571164E-001 -1.576427269E+001 1.713676834E+001
 1.641967744E-001 -1.571194077E+001 1.689748955E+001
 3.796508908E-001 -1.583787632E+001 1.728910255E+001
 7.499206662E-001 -1.594382381E+001 1.753742599E+001
 3.945370436E+000 -1.853614998E+001 1.375154972E+001
 2.983517408E+000 -1.929635620E+001 1.289151573E+001
 4.167889595E+000 -1.707681465E+001 1.523107052E+001
 5.052121162E+000 -1.794078636E+001 1.499812031E+001
 4.423703194E+000 -1.711975098E+001 1.670489311E+001
 5.225186348E+000 -1.884290123E+001 1.542226505E+001
 1.616790742E-001 -1.745466805E+001 1.399627972E+001
 9.998778999E-002 -1.560889149E+001 1.491535664E+001
 1.318481416E-001 -1.702306366E+001 1.432981014E+001
 9.998778999E-002 -1.601989746E+001 1.647458076E+001
 1.015747041E-001 -1.587055779E+001 1.598980045E+001
 1.181610078E-001 -1.574404144E+001 1.546120262E+001
 1.799420118E+000 -1.946676636E+001 1.271873856E+001
 2.330822706E+000 -1.610161781E+001 1.755503654E+001
 1.928341627E+000 -1.600169563E+001 1.752865219E+001
 1.523342848E+000 -1.592792511E+001 1.751643944E+001
 1.129272431E-001 -1.658950615E+001 1.466465187E+001
 1.090972871E-001 -1.615718460E+001 1.500421429E+001
 2.505596876E+000 -1.643836594E+001 1.757136536E+001
 1.144406080E+000 -1.610845184E+001 1.754718590E+001
 7.310608029E-001 -1.638552856E+001 1.754688454E+001
 1.098568678E+000 -1.648363495E+001 1.755738449E+001
 3.223843336E+000 -1.819572449E+001 1.314621353E+001
 3.176373243E+000 -1.892121887E+001 1.356972599E+001
 2.644253492E+000 -1.800230598E+001 1.307958126E+001
 2.705242872E+000 -1.869780350E+001 1.320150566E+001
 3.017834425E+000 -1.752335739E+001 1.366732979E+001
 2.943981886E+000 -1.641500664E+001 1.434913158E+001
 3.477596998E+000 -1.602290344E+001 1.555285740E+001
 3.527172804E+000 -1.702671051E+001 1.445725155E+001
 2.967983961E+000 -1.599100018E+001 1.487009811E+001
 3.204128981E+000 -1.665756989E+001 1.503571796E+001
 3.920086622E+000 -1.767463493E+001 1.448986244E+001
 3.472607374E+000 -1.796155357E+001 1.398852348E+001
 2.533108473E+000 -1.556855106E+001 1.543197823E+001
 3.645474195E+000 -1.678802299E+001 1.576910114E+001
 4.240231514E+000 -1.711913872E+001 1.588738346E+001
 4.488690376E+000 -1.765533447E+001 1.524487209E+001
 3.730496168E+000 -2.016137886E+001 1.293981266E+001
 4.050595284E+000 -1.893931389E+001 1.456173134E+001
 4.300229073E+000 -1.822703362E+001 1.427208233E+001
 3.987332106E+000 -1.949011040E+001 1.386843681E+001
 5.288815498E+000 -2.011861229E+001 1.446513557E+001
 5.213772774E+000 -1.948985100E+001 1.488725376E+001
 4.333661079E+000 -2.029198456E+001 1.383230400E+001
 4.469449043E+000 -1.972200966E+001 1.455986404E+001
 4.620923042E+000 -1.918244362E+001 1.521663189E+001
 4.742733955E+000 -1.852243423E+001 1.473471642E+001
 3.076946974E+000 -1.995032501E+001 1.311766338E+001
 1.250057936E+000 -1.481980324E+001 1.582208061E+001
 1.776638746E+000 -1.529080296E+001 1.553570175E+001
 6.003845334E-001 -1.529736233E+001 1.501905060E+001
 2.164120436E+000 -1.841332817E+001 1.298864365E+001
 6.025360227E-001 -1.622681999E+001 1.466982937E+001
 1.213803053E+000 -1.622219658E+001 1.419785976E+001
 5.266156197E+000 -1.820970154E+001 1.708167458E+001
 4.462399483E+000 -1.822604179E+001 1.714845276E+001
 4.228055000E+000 -1.761711502E+001 1.734013557E+001
 4.013073921E+000 -1.712328911E+001 1.711811829E+001
 4.008023262E+000 -1.691819954E+001 1.650625801E+001
 3.479305983E+000 -1.677987480E+001 1.754882050E+001
 3.270214796E+000 -1.659946823E+001 1.681155014E+001
 2.882092237E+000 -1.574674225E+001 1.614087868E+001
 2.149563551E+000 -1.547938538E+001 1.626848793E+001
 3.673138380E+000 -1.750500298E+001 1.741778755E+001
 2.990536451E+000 -1.642609787E+001 1.610311890E+001
 2.775997877E+000 -1.706570816E+001 1.435951328E+001
 2.014355421E+000 -1.680184364E+001 1.448096752E+001
 2.179287672E+000 -1.611272430E+001 1.482258987E+001
 2.222164869E+000 -1.763627815E+001 1.355791950E+001
 4.975247383E+000 -1.854597473E+001 1.603219604E+001
 4.636883736E+000 -1.814003563E+001 1.631500435E+001
 4.061169624E+000 -1.764631653E+001 1.629644203E+001
 2.722531080E+000 -2.048267365E+001 1.289179420E+001
 1.123532057E+000 -1.544713116E+001 1.646119308E+001
 1.480374098E+000 -1.874792480E+001 1.297114372E+001
 8.323181272E-001 -1.753211403E+001 1.356940937E+001
 2.239315748E+000 -1.956035614E+001 1.288928699E+001
 1.752636671E+000 -2.046724701E+001 1.270655346E+001
 9.698608518E-001 -1.984934616E+001 1.280840015E+001
 4.745147824E-001 -1.833884048E+001 1.324162960E+001
 1.507015944E+000 -1.819453621E+001 1.346943569E+001
 3.011749387E-001 -1.789226723E+001 1.357480335E+001
 4.772458076E+000 -1.834289932E+001 1.621621513E+001
 4.572690010E+000 -1.838943291E+001 1.573170471E+001
 2.005703688E+000 -1.591131020E+001 1.568578434E+001
 1.364254713E+000 -1.611595917E+001 1.498114109E+001
 1.814785719E+000 -1.748946953E+001 1.413855839E+001
 4.140747190E-001 -1.884066010E+001 1.335010052E+001
 7.068298459E-001 -1.921533775E+001 1.294099903E+001
 1.323666334E+000 -1.937482452E+001 1.284904194E+001
 1.075787306E+000 -1.747499084E+001 1.410682583E+001
 1.616070509E+000 -1.787005234E+001 1.386404514E+001
 5.561520576E+000 -2.009314919E+001 1.515085316E+001
 5.169644356E+000 -1.944716072E+001 1.582844448E+001
 5.014447212E+000 -1.910516357E+001 1.673704529E+001
 1.753597975E+000 -1.586323357E+001 1.714509392E+001
 8.769653440E-001 -1.887793350E+001 1.350241852E+001
 5.554473996E-001 -1.565917969E+001 1.579835415E+001
 5.366485715E-001 -1.594598961E+001 1.668892670E+001
 5.706146359E-001 -1.610186005E+001 1.617595291E+001
 2.435620070E+000 -1.940634727E+001 1.342021656E+001
 2.030300856E+000 -1.919144440E+001 1.329612732E+001
 1.628887892E+000 -1.973992348E+001 1.320190334E+001
 6.358001828E-001 -1.723472977E+001 1.460025215E+001
 2.898098707E+000 -1.678341293E+001 1.756319237E+001
 2.312680006E+000 -1.632852745E+001 1.719226837E+001
 2.584561110E+000 -1.665271759E+001 1.710745239E+001
 2.178219557E+000 -1.626833534E+001 1.623698044E+001
 1.383709669E+000 -1.614628983E+001 1.717830086E+001
 3.965271115E-001 -1.628049660E+001 1.730710411E+001
 9.977386594E-001 -1.633510208E+001 1.724002075E+001
 1.942871064E-001 -1.617042732E+001 1.692050934E+001
 3.495495558E+000 -1.863201332E+001 1.427807140E+001
 3.644894361E+000 -1.748199272E+001 1.524238110E+001
 1.869171113E-001 -1.801994324E+001 1.418679333E+001
 1.701934785E-001 -1.760057449E+001 1.459260654E+001
 6.684387326E-001 -1.790799904E+001 1.451663685E+001
 6.210754514E-001 -1.637005806E+001 1.525045204E+001
 1.513793916E-001 -1.716395187E+001 1.490717697E+001
 1.008727998E-001 -1.641428947E+001 1.605488777E+001
 1.092956513E-001 -1.653137398E+001 1.653330803E+001
 1.221130341E-001 -1.628908539E+001 1.554324245E+001
 2.056179762E+000 -1.641573906E+001 1.755220985E+001
 1.549694777E+000 -1.636096382E+001 1.753174782E+001
 1.818142653E+000 -1.651039696E+001 1.714462280E+001
 1.360443085E-001 -1.672668648E+001 1.522467709E+001
 2.338192701E+000 -1.678225327E+001 1.755840683E+001
 7.701690793E-001 -1.678387070E+001 1.756508636E+001
 4.002044797E-001 -1.673242188E+001 1.735486031E+001
 1.276699781E+000 -1.677786064E+001 1.754049873E+001
 3.583920240E+000 -1.933968544E+001 1.466550446E+001
 5.068203926E+000 -2.044263649E+001 1.518887520E+001
 4.616787910E+000 -2.050122643E+001 1.460649204E+001
 3.699154615E+000 -1.824685287E+001 1.723343658E+001
 3.120571852E+000 -1.731667900E+001 1.750359154E+001
 2.060821503E-001 -1.844491005E+001 1.379384136E+001
 4.326123238E+000 -1.921744347E+001 1.686431694E+001
 5.082333565E+000 -2.017546272E+001 1.593695068E+001
 2.015197724E-001 -1.663886452E+001 1.697250748E+001
 1.315734833E-001 -1.685655785E+001 1.575520802E+001
 1.143005341E-001 -1.697904587E+001 1.625850105E+001
 1.798306227E+000 -1.677641106E+001 1.753459358E+001
 5.929992795E-001 -1.714847946E+001 1.751954269E+001
 2.718197584E+000 -1.850712967E+001 1.377524090E+001
 3.058773756E+000 -1.826690102E+001 1.423608208E+001
 2.600491285E+000 -1.991922951E+001 1.371853256E+001
 3.198605299E+000 -1.954136086E+001 1.421860218E+001
 2.817776442E+000 -1.877438164E+001 1.433683968E+001
 2.338116407E+000 -1.946548462E+001 1.418470478E+001
 2.110302687E+000 -1.815649796E+001 1.379267979E+001
 2.533917189E+000 -1.805414963E+001 1.416485977E+001
 2.087139845E+000 -1.886054039E+001 1.368700123E+001
 3.102261305E+000 -1.773099518E+001 1.457467937E+001
 2.493939161E+000 -1.694399834E+001 1.506509209E+001
 2.611126661E+000 -1.626400185E+001 1.544076633E+001
 2.944149733E+000 -1.708908272E+001 1.567602348E+001
 2.834469557E+000 -1.777298546E+001 1.529708195E+001
 3.536648512E+000 -1.828997040E+001 1.488162136E+001
 3.285412550E+000 -1.724513626E+001 1.632958603E+001
 4.084378242E+000 -1.819873047E+001 1.577702332E+001
 4.092755318E+000 -1.861062241E+001 1.519402409E+001
 3.300442457E+000 -2.059272385E+001 1.373736954E+001
 3.203335524E+000 -1.891183472E+001 1.491236496E+001
 3.769497633E+000 -1.922691917E+001 1.535314178E+001
 3.657696486E+000 -1.993478966E+001 1.483643436E+001
 4.477032661E+000 -2.003135681E+001 1.515274334E+001
 3.839428663E+000 -2.075425720E+001 1.456063175E+001
 4.269314766E+000 -1.940756607E+001 1.568091965E+001
 2.011532545E+000 -1.981089973E+001 1.329815388E+001
 1.338223219E+000 -1.595107174E+001 1.579965496E+001
 1.389858961E+000 -1.892170715E+001 1.368128872E+001
 1.541912794E+000 -1.697227097E+001 1.499960041E+001
 4.388119698E+000 -1.865883636E+001 1.702891350E+001
 3.515713453E+000 -1.808802223E+001 1.658443069E+001
 3.521527052E+000 -1.740042686E+001 1.697330284E+001
 2.832379103E+000 -1.708496284E+001 1.704908943E+001
 2.423458815E+000 -1.708467293E+001 1.632176781E+001
 1.429074049E+000 -1.646753693E+001 1.644992065E+001
 3.287747145E+000 -1.782815552E+001 1.738641739E+001
 2.309933424E+000 -1.763359261E+001 1.472746277E+001
 1.897396803E+000 -1.654008675E+001 1.545573902E+001
 1.914974928E+000 -1.798321915E+001 1.429701138E+001
 4.678387642E+000 -1.957347679E+001 1.634460640E+001
 4.143078804E+000 -1.858527946E+001 1.596390438E+001
 4.085278511E+000 -1.915787888E+001 1.622281647E+001
 3.247219801E+000 -1.792661285E+001 1.592489910E+001
 2.459133863E+000 -2.081766701E+001 1.377560520E+001
 1.777951002E+000 -2.081160927E+001 1.349010086E+001
 1.261456251E+000 -1.953244972E+001 1.347528172E+001
 6.824920774E-001 -1.830405235E+001 1.399853516E+001
 1.680325270E+000 -1.996925735E+001 1.344591522E+001
 9.904449582E-001 -2.048712730E+001 1.342050743E+001
 5.609253049E-001 -1.995514488E+001 1.362238503E+001
 4.701507688E-001 -1.943474007E+001 1.349814510E+001
 1.337857008E+000 -1.803709221E+001 1.435672760E+001
 1.661862135E+000 -1.844041061E+001 1.404743576E+001
 1.528988600E+000 -1.766691589E+001 1.480336094E+001
 2.098968476E-001 -1.899282265E+001 1.397191715E+001
 4.399930000E+000 -1.999362373E+001 1.585216522E+001
 1.870526075E+000 -1.671828079E+001 1.664486313E+001
 8.906524777E-001 -1.903587914E+001 1.414783001E+001
 6.247375607E-001 -1.675945854E+001 1.664723396E+001
 5.517700315E-001 -1.673268318E+001 1.604204369E+001
 1.636212111E+000 -1.952677536E+001 1.374899483E+001
 1.284176588E+000 -1.988160133E+001 1.380676460E+001
 6.231048703E-001 -1.737929535E+001 1.517104626E+001
 6.448944211E-001 -1.693550110E+001 1.548858166E+001
 2.565884352E+000 -1.728143311E+001 1.753985786E+001
 2.080319166E+000 -1.692036438E+001 1.710409164E+001
 1.534085035E+000 -1.690117073E+001 1.711076927E+001
 7.071045041E-001 -1.728483582E+001 1.709594154E+001
 1.980102509E-001 -1.857864380E+001 1.437596989E+001
 1.903045624E-001 -1.815745926E+001 1.476623058E+001
 1.783721894E-001 -1.773856354E+001 1.515642262E+001
 6.554229856E-001 -1.804777336E+001 1.507972622E+001
 6.743744016E-001 -1.847321320E+001 1.469375038E+001
 1.595733613E-001 -1.729783440E+001 1.545490265E+001
 1.445434541E-001 -1.708566475E+001 1.673927689E+001
 2.045956373E+000 -1.721443748E+001 1.754157257E+001
 1.055447340E+000 -1.716866493E+001 1.755833817E+001
 2.757843137E-001 -1.712458611E+001 1.717535782E+001
 1.541760206E+000 -1.715832138E+001 1.753479385E+001
 3.024014235E+000 -1.971685219E+001 1.484126377E+001
 4.531308174E+000 -2.071812439E+001 1.521208858E+001
 4.510556221E+000 -2.091740417E+001 1.574685955E+001
 3.106198072E+000 -1.826824379E+001 1.732094383E+001
 3.246090651E+000 -1.868781090E+001 1.718033409E+001
 3.560269117E+000 -1.897472763E+001 1.700302505E+001
 2.789730787E+000 -1.778699112E+001 1.743097496E+001
 4.074246407E+000 -1.965661621E+001 1.668432808E+001
 4.460400581E+000 -2.029296112E+001 1.648721886E+001
 1.481750458E-001 -1.742470169E+001 1.597580719E+001
 5.988128781E-001 -1.751131821E+001 1.572108746E+001
 1.416442841E-001 -1.754242897E+001 1.647920418E+001
 6.282470822E-001 -1.728625488E+001 1.625105095E+001
 4.151580930E-001 -1.747958374E+001 1.737162781E+001
 8.294647336E-001 -1.758812523E+001 1.755703545E+001
 3.607846022E+000 -1.982180786E+001 1.544775105E+001
 3.966244459E+000 -2.092776299E+001 1.521226788E+001
 2.209530592E+000 -1.775739098E+001 1.745918083E+001
 1.956146210E-001 -1.829019928E+001 1.531964493E+001
 1.768292189E+000 -1.751668930E+001 1.750258446E+001
 1.331509352E+000 -1.754232216E+001 1.751596069E+001
 4.499481320E-001 -1.787173271E+001 1.738840485E+001
 8.138702512E-001 -1.799861336E+001 1.753910637E+001
 2.120785475E+000 -1.847478485E+001 1.456492901E+001
 2.651913404E+000 -1.849770164E+001 1.506479073E+001
 1.901104689E+000 -2.023566818E+001 1.414218616E+001
 2.627499342E+000 -2.024209213E+001 1.442800999E+001
 2.323559523E+000 -1.920264435E+001 1.482925892E+001
 1.774716139E+000 -1.907390213E+001 1.430320835E+001
 1.896633863E+000 -1.981099129E+001 1.459763527E+001
 2.455624342E+000 -1.993207359E+001 1.512345982E+001
 2.143765211E+000 -1.740312767E+001 1.576634407E+001
 2.002255201E+000 -1.799202156E+001 1.557314014E+001
 3.181179762E+000 -1.858376884E+001 1.576109791E+001
 2.762448072E+000 -1.820001221E+001 1.631480789E+001
 2.753491163E+000 -1.832464981E+001 1.684406853E+001
 2.844753981E+000 -2.098787880E+001 1.450483131E+001
 2.872326612E+000 -1.933510971E+001 1.537064934E+001
 3.211910963E+000 -1.949783134E+001 1.603556633E+001
 3.798611403E+000 -1.970868874E+001 1.612108803E+001
 3.397427320E+000 -1.893881035E+001 1.640726471E+001
 3.524945021E+000 -2.057637024E+001 1.554140091E+001
 2.850140333E+000 -2.043464279E+001 1.516820431E+001
 3.753842115E+000 -2.027501678E+001 1.585055065E+001
 3.396557570E+000 -2.108514595E+001 1.518453026E+001
 1.431027174E+000 -1.722810936E+001 1.566553116E+001
 1.911419630E+000 -1.763601875E+001 1.702924538E+001
 2.305645704E+000 -1.797487259E+001 1.683016205E+001
 1.723263502E+000 -1.726347542E+001 1.643373108E+001
 1.154507399E+000 -1.735018349E+001 1.667974281E+001
 1.407467604E+000 -1.858077812E+001 1.470523262E+001
 3.347470045E+000 -1.966715813E+001 1.672748756E+001
 1.840252638E+000 -2.113181686E+001 1.433365917E+001
 9.873016477E-001 -2.092228699E+001 1.411312485E+001
 9.050262570E-001 -1.967272758E+001 1.404613781E+001
 5.127990842E-001 -2.029700470E+001 1.420891476E+001
 3.124359250E-001 -1.959668350E+001 1.428952026E+001
 1.307537794E+000 -1.802888298E+001 1.538562107E+001
 2.077300996E-001 -1.913691521E+001 1.456075096E+001
 9.440124631E-001 -1.918814850E+001 1.477004910E+001
 1.126370192E+000 -2.014195633E+001 1.478200436E+001
 1.534847975E+000 -1.738153839E+001 1.716142273E+001
 2.308013886E-001 -1.763839912E+001 1.698904037E+001
 6.796386838E-001 -1.766310120E+001 1.716080284E+001
 1.061352491E+000 -1.765028381E+001 1.720785141E+001
 6.493805051E-001 -1.785427666E+001 1.643929291E+001
 2.028778046E-001 -1.871431160E+001 1.494396400E+001
 1.770294160E-001 -1.786909294E+001 1.568980122E+001
 6.451538205E-001 -1.817682076E+001 1.562751961E+001
 6.753204465E-001 -1.860761642E+001 1.525261497E+001
 3.091885328E+000 -2.007311440E+001 1.569192886E+001
 3.915447950E+000 -2.092558289E+001 1.653333092E+001
 3.645321608E+000 -2.119582367E+001 1.572543049E+001
 2.766323805E+000 -1.875180054E+001 1.724561882E+001
 2.542217970E+000 -1.828249359E+001 1.737917709E+001
 3.024395704E+000 -1.918656158E+001 1.701429749E+001
 3.774060011E+000 -2.025030136E+001 1.668830299E+001
 1.611602753E-001 -1.799267769E+001 1.619483948E+001
 8.469207883E-001 -1.787066460E+001 1.597479916E+001
 1.771209687E-001 -1.810965729E+001 1.667283058E+001
 1.199047804E+000 -1.793157196E+001 1.749328423E+001
 1.676068068E+000 -1.789271164E+001 1.745500565E+001
 2.006497145E+000 -1.828932953E+001 1.740706253E+001
 2.055023164E-001 -1.884351158E+001 1.549512005E+001
 1.893127412E-001 -1.840971184E+001 1.584807014E+001
 5.676544309E-001 -1.830437279E+001 1.746853828E+001
 2.934692502E-001 -1.821755791E+001 1.711379051E+001
 9.715240598E-001 -1.806296921E+001 1.717347527E+001
 1.030529737E+000 -1.831090355E+001 1.749518967E+001
 1.594601393E+000 -2.138213348E+001 1.491401958E+001
 1.625640839E-001 -1.847051239E+001 1.633642006E+001
 2.053192109E-001 -1.853840828E+001 1.680429268E+001
 1.499905348E+000 -1.829692841E+001 1.743809891E+001
 1.591610670E+000 -1.927404976E+001 1.512108898E+001
 2.170971632E+000 -1.939757347E+001 1.562588024E+001
 1.994595289E+000 -1.868825150E+001 1.606836510E+001
 1.779934645E+000 -2.066342735E+001 1.498143291E+001
 1.744244337E+000 -1.999116707E+001 1.537824154E+001
 1.135815382E+000 -1.985899162E+001 1.496414375E+001
 2.061123610E+000 -2.056364441E+001 1.572446346E+001
 2.315563917E+000 -2.013499832E+001 1.591514969E+001
 2.591366529E+000 -2.048679161E+001 1.589645386E+001
 1.582119703E+000 -1.794094086E+001 1.622988510E+001
 1.464184523E+000 -1.848198700E+001 1.599078465E+001
 1.266293287E+000 -1.887805557E+001 1.562497234E+001
 2.723751783E+000 -1.953275490E+001 1.617827988E+001
 2.436642408E+000 -1.876383781E+001 1.679565620E+001
 2.810513258E+000 -2.121257591E+001 1.512469006E+001
 2.210125685E+000 -2.132215691E+001 1.502969646E+001
 3.009960890E+000 -2.011269379E+001 1.635654068E+001
 3.048580885E+000 -2.134322548E+001 1.569082928E+001
 3.429898024E+000 -2.075190735E+001 1.614325905E+001
 1.601147413E+000 -1.808179665E+001 1.699812508E+001
 1.948590040E+000 -1.852838326E+001 1.692875671E+001
 2.757214308E+000 -1.971062851E+001 1.690505791E+001
 3.145870924E+000 -2.067659569E+001 1.671919632E+001
 9.800232053E-001 -2.125976753E+001 1.482228470E+001
 5.096405149E-001 -2.066477013E+001 1.486249256E+001
 3.202484250E-001 -1.996451378E+001 1.498308277E+001
 2.119567841E-001 -1.927328491E+001 1.511793709E+001
 8.718383908E-001 -1.935039711E+001 1.543307495E+001
 9.839294553E-001 -2.052884102E+001 1.527843285E+001
 5.949066281E-001 -1.829459381E+001 1.676464462E+001
 6.136596799E-001 -1.828215790E+001 1.615178871E+001
 1.223477125E+000 -1.840064812E+001 1.707440376E+001
 6.684997678E-001 -1.873770142E+001 1.582116604E+001
 3.324383497E+000 -2.146388245E+001 1.623859215E+001
 2.239727736E+000 -1.876757622E+001 1.730906677E+001
 2.471630812E+000 -1.923494339E+001 1.710920906E+001
 1.750225782E+000 -1.872168159E+001 1.737250519E+001
 2.008483857E-001 -1.940239525E+001 1.564561367E+001
 1.788757294E-001 -1.895794296E+001 1.605226517E+001
 8.262146115E-001 -1.869391251E+001 1.749058533E+001
 8.149231076E-001 -1.843808937E+001 1.717490578E+001
 3.936889768E-001 -1.869377518E+001 1.723655891E+001
 1.282009840E+000 -1.867932701E+001 1.743666077E+001
 1.631726027E+000 -2.141185379E+001 1.544372749E+001
 1.672332734E-001 -1.882579803E+001 1.650364685E+001
 5.382965207E-001 -1.875334167E+001 1.666584206E+001
 2.383087128E-001 -1.894906425E+001 1.686761093E+001
 1.462185621E+000 -1.876980209E+001 1.701144028E+001
 3.003445387E+000 -2.173194122E+001 1.675175095E+001
 1.470135450E+000 -1.945019722E+001 1.584089375E+001
 2.051968336E+000 -1.958777428E+001 1.640305519E+001
 1.644039869E+000 -1.868794823E+001 1.649584389E+001
 1.192349195E+000 -1.890738106E+001 1.626464272E+001
 1.284786940E+000 -2.081516266E+001 1.577234268E+001
 1.349972486E+000 -2.013612938E+001 1.595218849E+001
 7.344177365E-001 -2.013464928E+001 1.561166573E+001
 2.311459303E+000 -2.157047081E+001 1.609189606E+001
 1.827633619E+000 -2.082494354E+001 1.632253838E+001
 2.523129225E+000 -2.030058861E+001 1.677808762E+001
 2.463986158E+000 -2.103580284E+001 1.675018692E+001
 7.538726926E-001 -1.951682663E+001 1.611319923E+001
 1.907147169E+000 -1.925088882E+001 1.724186707E+001
 2.214260817E+000 -1.975340843E+001 1.707992935E+001
 8.262756467E-001 -2.141513443E+001 1.545714951E+001
 4.304626584E-001 -2.086620140E+001 1.542755413E+001
 2.223175019E-001 -2.032892227E+001 1.535944748E+001
 1.666534394E-001 -1.978837967E+001 1.554248142E+001
 5.761383176E-001 -1.969997787E+001 1.585530758E+001
 1.026104689E+000 -1.879690170E+001 1.708218193E+001
 1.500454664E+000 -1.902985191E+001 1.737168884E+001
 1.738403291E-001 -1.952302170E+001 1.613849258E+001
 1.742523164E-001 -1.921231651E+001 1.650272369E+001
 6.752594113E-001 -1.907875252E+001 1.740286446E+001
 1.104458570E+000 -1.906035233E+001 1.744334793E+001
 4.030426145E-001 -1.909806824E+001 1.715441895E+001
 5.808380246E-001 -1.914474106E+001 1.682166862E+001
 1.396343946E+000 -2.153503036E+001 1.594715405E+001
 1.278698683E+000 -1.917870522E+001 1.679881287E+001
 2.891815305E-001 -1.935238075E+001 1.690745354E+001
 2.278805494E+000 -2.178769302E+001 1.697956467E+001
 1.353024244E+000 -1.958507347E+001 1.639201736E+001
 2.007702589E+000 -2.041401482E+001 1.698609543E+001
 1.576840162E+000 -1.970211411E+001 1.687030983E+001
 1.265057325E+000 -2.060099411E+001 1.632117271E+001
 6.696136594E-001 -2.156581688E+001 1.607294655E+001
 4.090240598E-001 -2.091224670E+001 1.610424805E+001
 1.069760084E+000 -2.106857681E+001 1.641647720E+001
 7.967804074E-001 -2.012163353E+001 1.622346878E+001
 2.219665498E-001 -2.021586418E+001 1.602208900E+001
 1.811383009E+000 -2.112228394E+001 1.703498650E+001
 1.391110182E+000 -2.169344711E+001 1.659441566E+001
 2.130554169E-001 -1.963669014E+001 1.660303879E+001
 9.062164426E-001 -1.968092155E+001 1.678369522E+001
 1.717098951E+000 -1.979698372E+001 1.725798607E+001
 1.412594557E+000 -1.941220665E+001 1.736649513E+001
 9.499023557E-001 -1.944716072E+001 1.741313171E+001
 5.562255979E-001 -1.943436050E+001 1.722987366E+001
 4.171417356E-001 -1.973355865E+001 1.699882317E+001
 1.537213087E+000 -2.183221436E+001 1.716151237E+001
 5.699585080E-001 -2.171558571E+001 1.668497276E+001
 7.614257932E-001 -2.185905266E+001 1.727113914E+001
 1.012982130E+000 -2.025969887E+001 1.678380013E+001
 1.490475416E+000 -2.048453331E+001 1.729610825E+001
 1.221035719E+000 -1.982673645E+001 1.737954521E+001
 4.419830441E-001 -2.105203819E+001 1.677845383E+001
 3.185699582E-001 -2.031209373E+001 1.677890396E+001
 1.218060255E+000 -2.118714142E+001 1.734975624E+001
 7.601287961E-001 -1.979976273E+001 1.726936340E+001
 6.679657102E-001 -2.131223869E+001 1.741272163E+001
 8.515289426E-001 -2.052806282E+001 1.748206139E+001
 1874 2026 1881 2017
 2026 1881 2017 2166
 2321 2223 2315 2477
 2433 2315 2223 2477
 2026 2223 2019 2166
 2433 2315 2166 2223
 2026 2019 1881 2166
 1874 2026 2019 1881
 1874 1881 1712 2017
 1874 1712 1711 1579
 1874 1712 1881 1711
 1874 1881 2019 1711
 1339 1342 1340 1576
 1882 1881 2019 2166
 2433 2166 2316 2223
 2019 2316 2166 2223
 2433 2477 2223 2316
 2167 2166 2019 2316
 2167 2433 2166 2316
 1882 2019 2167 2166
 1106 1340 1342 1344
 1339 1218 1340 1342
 1882 2019 1881 1711
 1585 1881 1712 1711
 1712 1537 1536 1383
 1712 1579 1383 1711
 1712 1711 1383 1536
 1537 1383 1233 1536
 1585 1711 1712 1536
 1585 1882 1881 1711
 1882 2019 1711 1793
 1339 992 1340 1218
 1339 1524 1218 1342
 1106 1340 1218 1342
 1523 1574 1524 1575
 2069 2167 1882 2019
 2167 2434 2433 2316
 2069 2316 2167 2019
 1574 1831 1830 1871
 1593 1830 1574 1831
 1523 1522 1574 1831
 2599 2633 2434 2697
 2355 2599 2434 2316
 2069 2316 2174 2167
 2174 2434 2167 2316
 2069 2167 1895 1882
 1523 1522 1524 1574
 1339 1523 1215 1524
 1339 1524 1215 1218
 1339 1215 992 1218
 1105 1104 1106 1340
 1219 1377 1034 1033
 1351 1377 1220 1034
 1351 1526 1220 1377
 2069 1882 1793 2019
 1585 1793 1882 1711
 1585 1711 1536 1381
 1383 1381 1233 1536
 1711 1383 1536 1381
 1351 1537 1383 1233
 1351 1537 1233 1526
 1585 1381 1478 1711
 1595 1882 1585 1793
 1585 1711 1478 1793
 1351 1526 1233 1220
 1001 1219 1034 1033
 1377 1033 1220 1034
 1037 1105 1104 1106
 1523 1522 1215 1524
 2069 1882 1895 1793
 2069 2174 2316 2355
 2069 2167 2174 1895
 2355 2599 2634 2434
 2174 2355 2434 2316
 2599 2634 2434 2633
 1593 1892 1791 1830
 1522 1593 1574 1831
 1593 1892 1830 1831
 1594 1893 1791 1892
 1594 1593 1892 1791
 2599 2854 2634 2633
 2354 2434 2634 2633
 2174 2355 2354 2434
 2354 2434 2355 2634
 2068 2069 2355 2174
 2069 1749 1793 1895
 1037 1104 1105 788
 1037 1104 790 1106
 1595 1585 1478 1793
 1595 1895 1882 1793
 1595 1478 1749 1793
 1001 1037 1105 788
 1037 788 790 1104
 2068 1749 2069 1895
 1595 1793 1749 1895
 2068 2066 2174 2355
 2354 2355 2481 2634
 2174 2066 2354 2355
 2354 2634 2632 2633
 1594 1791 1893 1894
 1594 1792 1791 1894
 2618 2620 2718 2868
 1997 1791 1792 1894
 2354 2355 2066 2227
 2354 2355 2227 2481
 2354 2632 2634 2481
 2068 2066 2355 2227
 2068 2066 1749 1895
 2068 2067 1749 2066
 2068 2227 2067 2066
 2631 2354 2481 2632
 2634 2659 2481 2632
 2353 2354 2227 2481
 2353 2227 2354 2066
 1997 1894 1792 1920
 1997 1792 2081 1920
 2618 2718 2784 2868
 2618 2784 2709 2868
 2195 2196 2051 1919
 1760 2081 1792 1920
 2353 2481 2227 2381
 2353 2631 2354 2481
 2631 2481 2659 2632
 2067 2227 2353 2066
 2067 2353 2227 2228
 2631 2659 2481 2381
 2353 2381 2227 2379
 2353 2381 2631 2481
 1761 2081 1760 1920
 1820 2117 1919 1887
 2709 2784 2945 2868
 2709 2868 2945 2944
 2945 2868 3115 2944
 1820 1887 1819 2117
 1761 1760 2081 1886
 2353 2631 2381 2379
 2353 2227 2228 2379
 2631 2660 2381 2419
 2631 2660 2461 2689
 2631 2381 2379 2419
 1762 1761 1886 1760
 1820 1887 1762 1819
 2945 3183 2944 3115
 2944 3115 3183 2978
 1820 1762 1507 1819
 1762 1761 1506 1818
 1761 1818 1599 1506
 1762 1761 1760 1442
 1762 1818 1507 1819
 2516 2660 2757 2689
 2631 2419 2379 2461
 2631 2660 2419 2461
 2419 2461 2234 2379
 2516 2423 2660 2689
 2516 2757 2756 2689
 1761 1599 1600 1506
 1762 1506 1761 1442
 1762 1506 1507 1818
 3183 3115 3204 2978
 3206 3115 2979 3204
 3115 2978 2979 3204
 1762 1442 1507 1506
 2516 2757 2722 2756
 2517 2516 2756 2689
 2517 2423 2516 2689
 2419 2211 2234 2461
 2423 2419 2461 2211
 2460 2461 2423 2689
 2460 2423 2461 2211
 2517 2516 2423 2465
 2517 2689 2460 2423
 2517 2516 2724 2756
 2516 2722 2724 2756
 1190 1507 1442 1506
 3205 3206 2979 3204
 3201 3205 3206 2979
 2516 2722 2465 2724
 2517 2460 2463 2423
 2517 2465 2423 2463
 2517 2516 2465 2724
 2460 2211 2212 2423
 2517 2465 2463 2724
 2212 2423 2465 2463
 2460 2212 2463 2423
 2722 2724 2725 2465
 3387 3278 3206 3201
 3278 3201 3205 3206
 3387 3278 3201 3202
 2723 2725 2724 2465
 2957 2722 2724 2725
 2212 2462 2463 2465
 2463 2465 2723 2724
 3387 3397 3279 3276
 2212 2462 2465 2464
 2957 2724 2723 2725
 2723 2725 2465 2464
 2956 2722 2957 2725
 3387 3279 3278 3202
 2956 2957 2960 2725
 2518 2723 2464 2725
 2957 2960 2725 2723
 2212 2462 2464 2424
 3387 3276 3279 3202
 3397 3382 3457 3276
 3397 3382 3568 3457
 2462 2424 2518 2464
 2462 2518 2723 2464
 2690 2518 2464 2725
 2956 2960 2928 2725
 2690 2518 2424 2464
 3568 3457 3382 3567
 3568 3567 3382 3565
 2690 2518 2484 2424
 2737 2771 2960 2928
 2737 2690 2518 2484
 2737 2690 2928 2725
 3708 3568 3565 3567
 3650 3708 3565 3567
 2771 2996 2928 2770
 2995 2771 2996 2997
 2527 2528 2690 2770
 2527 2494 2484 2528
 2737 2690 2528 2770
 2737 2770 2528 2771
 2995 2996 2771 2770
 3650 3777 3657 3708
 3625 3650 3708 3565
 3625 3708 3650 3657
 3708 3657 3658 3785
 2772 2770 2995 2771
 2995 2996 2770 2930
 2772 2528 2770 2771
 2527 2528 2530 2494
 2527 2530 2528 2770
 2995 3215 2997 2996
 3029 3215 2996 3218
 3029 3218 2996 3171
 3029 3215 3218 3244
 3029 2995 2996 3215
 2529 2530 2528 2494
 2772 2528 2530 2770
 3029 2995 2930 2996
 2772 2930 2995 2770
 3657 3784 3658 3785
 3625 3708 3657 3658
 3736 3620 3653 3580
 3620 3580 3583 3464
 3736 3620 3738 3759
 3736 3653 3620 3759
 3736 3653 3730 3580
 3653 3580 3620 3579
 3784 3659 3658 3785
 2772 2930 2770 2760
 2772 2770 2530 2760
 2772 2529 2530 2528
 2529 2530 2494 2519
 3029 3215 3037 2995
 3029 3037 3215 3244
 3029 3171 2996 2930
 3029 3218 3171 3244
 3620 3580 3464 3579
 3580 3564 3405 3579
 3427 3464 3579 3430
 3580 3730 3564 3579
 3427 3405 3564 3579
 3620 3601 3579 3464
 3427 3464 3430 3281
 3379 3427 3405 3564
 3244 3427 3248 3281
 3215 3244 3248 3281
 3379 3171 3218 3244
 3037 3215 3244 3248
 2983 3029 3037 2995
 2529 2760 2530 2519
 2772 2529 2760 2530
 2983 2772 2760 2930
 3784 3659 3785 3787
 3653 3579 3620 3601
 3653 3580 3579 3730
 3736 3730 3653 3759
 3653 3748 3620 3759
 3748 3738 3620 3759
 3736 3875 3759 3874
 3736 3738 3874 3759
 3736 3875 3869 3759
 3875 3874 3891 3759
 3874 3738 3748 3759
 3736 3730 3759 3869
 3653 3601 3620 3748
 2983 2772 2758 2760
 2758 2760 2772 2529
 2758 2529 2519 2760
 3427 3248 3281 3430
 3601 3579 3464 3430
 3899 3855 3854 3787
 3874 3748 3882 3759
 3874 3759 3882 3891
 3875 3869 3759 3891
 3965 4045 3995 3990
 3930 3874 3882 3891
 4075 4006 3992 3995
 3930 3882 3992 3891
 3965 3875 3891 3869
 4040 4045 4110 4044
 4040 4041 4044 4110
 4076 4075 4083 4136
 3969 3929 3854 3858
 4111 4044 4041 4110
 4111 4044 4054 4041
 3969 3929 3858 3973
 4137 4136 4100 4147
 3969 3858 3928 3973
 4055 4122 4054 4050
 4180 4148 4147 4170
 4055 4122 4050 4057
 3969 3973 3928 3968
 3928 3973 4020 3968
 4055 4068 4122 4057
 4180 4170 4181 4148
 4180 4201 4181 4170
 4092 4122 4068 4057
 4171 4160 4172 4145
 4160 4122 4131 4145
 3928 4021 3968 4020
 4021 4057 4022 3968
 3928 4021 4022 3968
 4092 4131 4122 4145
 4160 4172 4145 4131
 4171 4192 4172 4160
 4092 4131 4068 4122
 4092 4057 4068 4022
 4171 4203 4172 4192
 4092 4022 4021 4057
 4171 4204 4203 4192
 4213 4205 4202 4204
 4213 4192 4204 4202
 4203 4204 4213 4192
 4217 4206 4202 4205
 4217 4206 4207 4202
 4213 4217 4202 4205
 3989 3886 3990 3976
 3989 3976 3881 3886
 3989 3886 3875 3990
 3885 3754 3881 3753
 3885 3881 3754 3886
 3885 3989 3881 3886
 3885 3753 3881 3861
 3885 3989 3886 3875
 3991 4040 3974 3976
 3991 3976 3974 3881
 3991 3989 3976 3881
 3991 3885 3989 3881
 4067 4040 4045 4110
 4067 4076 4110 4045
 4067 3976 3991 3989
 4067 3991 3976 4040
 4067 3990 4040 3976
 4067 3989 3990 3976
 4067 3990 4045 4040
 4067 3995 4045 3990
 4067 3995 4076 4045
 4051 4050 3980 3951
 4051 4041 4050 3951
 4051 3968 3980 4050
 4051 4057 3968 4050
 4051 3980 3968 3953
 4051 4050 4122 4057
 4049 4051 3951 4041
 4049 3991 4067 4040
 4049 4041 4040 4110
 4049 4067 4110 4040
 4049 4041 3974 4040
 4049 3991 4040 3974
 4049 3951 3974 4041
 4187 4190 4192 4160
 4187 4171 4160 4192
 4187 4190 4170 4202
 4187 4179 4171 4204
 4187 4171 4192 4204
 4187 4179 4204 4183
 4187 4202 4205 4204
 4187 4183 4204 4205
 4187 4192 4190 4202
 4187 4204 4192 4202
 4162 4190 4159 4170
 4162 4170 4187 4190
 4185 4156 4188 4181
 4185 4156 4184 4188
 4185 4187 4170 4202
 4185 4181 4188 4201
 4185 4184 4156 4151
 4185 4184 4206 4188
 4185 4170 4201 4202
 4185 4181 4201 4170
 4185 4207 4206 4202
 4185 4188 4206 4207
 4185 4206 4184 4182
 4185 4202 4206 4205
 4185 4205 4187 4202
 4185 4182 4205 4206
 4155 4108 4156 4154
 4155 4108 4154 4107
 4155 4154 4181 4148
 4155 4107 4154 4148
 4155 4156 4108 4151
 4155 4185 4156 4151
 4155 4154 4156 4181
 4155 4185 4181 4156
 4155 4181 4170 4148
 4155 4181 4185 4170
 4157 4152 4109 4146
 4157 4179 4152 4146
 4157 4146 4171 4179
 4157 4171 4187 4179
 4178 4187 4155 4185
 4178 4155 4151 4185
 4178 4182 4151 4149
 4178 4183 4149 4152
 4178 4183 4182 4149
 4178 4162 4155 4187
 4178 4187 4157 4162
 4178 4179 4187 4183
 4178 4157 4187 4179
 4178 4187 4205 4183
 4178 4187 4185 4205
 4178 4183 4205 4182
 4178 4185 4182 4205
 4178 4179 4183 4152
 4178 4157 4179 4152
 4141 4162 4178 4157
 4141 4105 4097 4109
 4141 4157 4152 4109
 4141 4157 4178 4152
 4141 4105 4109 4152
 4139 4107 4096 4108
 4139 4155 4107 4108
 4139 4096 4079 4103
 4139 4096 4103 4108
 4139 4155 4178 4162
 4139 4178 4141 4162
 4139 4108 4103 4151
 4139 4155 4108 4151
 4140 4094 4101 4084
 4140 4107 4101 4094
 4140 4096 4107 4094
 4140 4096 4139 4107
 4140 4139 4155 4107
 4140 4155 4139 4162
 4130 4146 4099 4144
 4130 4099 4091 4144
 4130 4109 4099 4146
 4130 4146 4157 4109
 4130 4171 4146 4144
 4130 4171 4157 4146
 4085 4101 4035 4084
 4085 4140 4101 4084
 4085 4084 4035 4008
 4123 4160 4145 4122
 4123 4145 4092 4122
 4123 4122 4092 4057
 4123 4057 4051 4122
 4123 4171 4145 4160
 4123 4145 4144 4090
 4123 4090 4092 4145
 4123 4144 4091 4090
 4123 4130 4091 4144
 4123 4144 4145 4171
 4123 4130 4144 4171
 4052 4091 4020 4090
 4052 4123 4091 4090
 4052 4091 4023 4020
 4052 4090 4020 4021
 4052 4051 4123 4057
 4052 4092 4090 4021
 4052 4123 4090 4092
 4052 3968 4021 4020
 4052 4020 3973 3968
 4052 4023 3973 4020
 4052 3953 3968 3969
 4052 4051 3968 3953
 4052 3973 3969 3968
 4052 4092 4021 4057
 4052 4057 4123 4092
 4052 4021 3968 4057
 4052 4051 4057 3968
 4086 4076 4136 4137
 4086 4076 4083 4136
 4086 4035 4100 4083
 4086 4100 4137 4136
 4086 4083 4100 4136
 4086 4100 4035 4101
 4086 4085 4101 4035
 4142 4155 4140 4162
 4142 4155 4148 4107
 4142 4140 4155 4107
 4142 4170 4155 4162
 4142 4148 4155 4170
 4142 4085 4140 4101
 4142 4086 4085 4101
 4142 4137 4086 4100
 4142 4086 4101 4100
 4142 4101 4148 4100
 4142 4100 4148 4147
 4142 4137 4100 4147
 4142 4147 4148 4170
 4142 4137 4147 4170
 4142 4148 4101 4107
 4142 4140 4107 4101
 4009 4035 4007 4008
 4009 4008 4085 4035
 4009 4008 4007 3910
 4009 4086 4035 4085
 4010 4086 4009 4067
 4010 4067 4009 3989
 4010 4086 4067 4076
 4010 4086 4076 4083
 4010 4067 3995 4076
 4010 4007 4083 4006
 4010 4083 4007 4035
 4010 4009 4035 4007
 4010 4086 4083 4035
 4010 4009 4086 4035
 4010 4075 3995 4006
 4010 3995 4075 4076
 4010 4006 4083 4075
 4010 4076 4075 4083
 3911 3989 4010 4009
 3911 4007 3909 3910
 3911 4009 4007 3910
 3911 3910 3909 3800
 3911 3989 3991 3885
 3911 3989 4009 3991
 3911 4010 4007 4009
 3984 4010 4067 3995
 3984 4067 4010 3989
 3984 4010 3911 3989
 3984 4006 4010 3995
 3984 3891 3992 3995
 3984 3930 3992 3891
 3984 3909 4006 3930
 3984 3992 4006 3995
 3984 3930 4006 3992
 3984 4067 3989 3990
 3984 3995 4067 3990
 3984 3989 3885 3875
 3984 3911 3885 3989
 3984 3930 3876 3909
 3984 3874 3930 3891
 3984 3875 3874 3891
 3984 3989 3875 3990
 3984 3891 3995 3965
 3984 3965 3875 3891
 3984 3965 3995 3990
 3984 3875 3965 3990
 3984 4010 4006 4007
 3984 3911 4010 4007
 3984 4006 3909 4007
 3984 3911 4007 3909
 3984 3876 3930 3874
 3971 3859 3949 3950
 3971 3953 3859 3950
 3971 3859 3953 3855
 3971 3950 3980 3953
 3971 3980 4051 3953
 3975 3948 3949 3862
 4104 4039 4097 4105
 4104 4141 4105 4097
 4104 4102 4039 4105
 4104 4038 4039 4102
 4104 4103 4038 4102
 4005 4012 4079 4028
 4005 4079 4012 4015
 4005 3924 4014 3922
 4005 4014 3937 3922
 4005 4030 3937 4031
 4005 4031 3937 4014
 4005 4015 4030 4079
 4005 3922 3937 3923
 4005 3937 4015 3923
 4005 4030 4015 3937
 4078 4016 4036 4037
 4078 4036 4098 4037
 4078 4037 4014 4016
 4078 4036 4016 4013
 4063 4036 4034 4098
 4063 4078 4036 4098
 4063 4098 4034 4099
 4063 4013 4034 4036
 4063 4078 4013 4036
 4004 3936 3924 3918
 4004 3924 3936 4016
 4004 4014 4005 3924
 4004 4014 4078 4005
 4004 4016 4014 3924
 4004 4078 4014 4016
 3996 4012 3935 3915
 3996 3933 4012 3915
 3996 3933 3915 3906
 3996 3904 3933 3906
 3996 4015 4012 3933
 3996 4005 4012 4015
 3996 3923 4015 3933
 3996 4005 4015 3923
 3996 3923 3933 3904
 4003 3936 3921 4013
 4003 4013 3921 4002
 4003 4016 3936 4013
 4003 4004 3936 4016
 4003 4013 4063 4078
 4003 3921 3936 3917
 4003 4078 4016 4013
 4003 4078 4004 4016
 4082 4005 4079 4028
 4082 4026 4028 4094
 4082 4104 4141 4139
 4082 4140 4094 4096
 4082 4139 4140 4096
 4082 4094 4028 4096
 4082 4028 4079 4096
 4082 4139 4096 4079
 4029 3935 4028 4026
 4029 4028 4082 4026
 4029 4082 4028 4005
 4029 4028 3935 4012
 4029 3996 4012 3935
 4029 4012 4005 4028
 4029 3996 4005 4012
 3997 3935 3934 3914
 3997 3914 3934 3916
 3997 3996 4029 3935
 3997 3915 3935 3914
 3997 3915 3996 3935
 3997 4026 3934 3935
 3997 4029 4026 3935
 4027 4085 4008 4084
 4027 4085 4009 4008
 4027 4011 4026 4084
 4027 3997 4029 4026
 4027 3997 4026 3934
 4027 3934 4026 4011
 4027 4008 4011 4084
 4027 4026 4029 4082
 4027 4084 4026 4094
 4027 4082 4094 4026
 4001 3997 4027 3934
 4001 4011 3920 3934
 4001 3934 4027 4011
 4001 3934 3920 3916
 4001 3997 3934 3916
 4001 3920 4011 3913
 3912 3997 4001 3916
 3912 3916 3920 3811
 3912 3916 4001 3920
 3912 3916 3811 3805
 3912 3805 3811 3801
 3912 3920 3810 3811
 4000 3991 3911 4009
 4000 3910 3913 4008
 4000 3913 4011 4008
 4000 4001 4011 3913
 4000 4008 4027 4009
 4000 4011 4027 4008
 4000 4011 4001 4027
 3970 3971 3953 3855
 3970 4023 4002 3929
 3970 4002 3899 3929
 3970 3899 3855 3854
 3970 3899 3854 3929
 3970 3953 3969 3855
 3970 3929 3973 4023
 3970 3969 3973 3929
 3970 4003 4002 4063
 3970 4003 4063 3971
 3970 3854 3969 3929
 3970 3855 3969 3854
 3970 3953 3971 4051
 3970 4052 3969 3953
 3970 4052 3953 4051
 3898 3810 3913 3802
 3898 3802 3913 3910
 3898 4000 3910 3913
 3898 3910 4000 3911
 3898 3800 3802 3910
 3898 3885 3911 3991
 3898 3911 4000 3991
 3898 3800 3911 3885
 3898 3911 3800 3910
 3898 4000 3913 4001
 3898 3913 3810 3920
 3898 3912 3920 3810
 3898 4001 3913 3920
 3898 3920 3912 4001
 3847 3811 3810 3782
 3847 3912 3810 3811
 3847 3810 3779 3782
 3847 3811 3782 3801
 3847 3912 3811 3801
 3847 3801 3782 3760
 3847 3898 3810 3912
 3781 3885 3753 3754
 3781 3761 3652 3779
 3781 3779 3802 3761
 3781 3898 3800 3802
 3781 3898 3885 3800
 3781 3761 3802 3800
 3781 3898 3802 3810
 3781 3847 3898 3810
 3781 3802 3779 3810
 3781 3847 3810 3779
 3780 3781 3779 3847
 3780 3782 3654 3760
 3780 3847 3782 3760
 3780 3779 3652 3654
 3780 3781 3652 3779
 3780 3782 3779 3654
 3780 3847 3779 3782
 3743 3761 3742 3628
 3743 3594 3628 3742
 3743 3628 3652 3761
 3743 3781 3761 3652
 3743 3610 3754 3753
 3743 3781 3753 3754
 3743 3754 3610 3612
 3613 3743 3610 3612
 3613 3610 3452 3612
 3613 3476 3570 3628
 3613 3628 3594 3476
 3613 3743 3594 3628
 3717 3654 3652 3593
 3717 3654 3780 3652
 3717 3713 3563 3610
 3717 3652 3570 3593
 3717 3654 3593 3623
 3717 3652 3780 3781
 3717 3743 3652 3781
 3717 3613 3743 3610
 3717 3652 3628 3570
 3717 3613 3570 3628
 3717 3743 3628 3652
 3717 3613 3628 3743
 3571 3570 3476 3388
 3571 3613 3476 3570
 3571 3570 3388 3418
 3571 3610 3563 3452
 3571 3613 3610 3452
 3571 3570 3717 3613
 3571 3389 3388 3476
 3571 3717 3563 3610
 3571 3717 3610 3613
 3390 3418 3388 3232
 3390 3571 3388 3418
 3390 3418 3232 3392
 3390 3388 3189 3232
 3390 3563 3376 3452
 3390 3452 3571 3563
 3390 3389 3189 3388
 3390 3571 3389 3388
 3390 3452 3376 3272
 3902 3971 3859 3949
 3902 3975 3971 3949
 3902 3859 3856 3949
 3844 3727 3744 3828
 3728 3726 3559 3727
 3728 3568 3559 3726
 3728 3726 3708 3568
 3905 3813 3815 3814
 3905 3815 3922 3814
 3905 3924 3922 3815
 3905 4004 3996 4005
 3905 4005 3922 3924
 3905 3924 4004 4005
 3905 3814 3923 3904
 3905 3996 3904 3923
 3905 3793 3814 3904
 3905 3793 3813 3814
 3905 3922 3923 3814
 3900 3807 3812 3917
 3900 3812 3921 3917
 3900 4003 3917 3921
 3900 3784 3812 3807
 3900 3807 3917 3808
 3765 3663 3637 3641
 3765 3663 3665 3791
 3765 3665 3641 3664
 3765 3665 3663 3641
 3765 3665 3664 3666
 3765 3666 3664 3662
 3765 3664 3641 3640
 3890 3809 3789 3778
 3890 3778 3808 3809
 3890 3809 3808 3918
 3890 3808 3778 3777
 3903 3809 3890 3918
 3903 4004 3924 3918
 3903 4004 3905 3924
 3903 3813 3809 3918
 3903 3813 3918 3815
 3903 3905 3813 3815
 3903 3813 3789 3809
 3903 3890 3809 3789
 3790 3665 3792 3791
 3790 3765 3665 3791
 3790 3813 3905 3793
 3790 3903 3905 3813
 3790 3792 3793 3904
 3790 3905 3904 3793
 3790 3666 3793 3792
 3790 3793 3666 3789
 3790 3789 3813 3793
 3790 3903 3813 3789
 3790 3665 3666 3792
 3790 3765 3666 3665
 3790 3789 3666 3662
 3790 3666 3765 3662
 3919 3903 3918 4004
 3919 3900 4003 3917
 3919 3917 3936 3918
 3919 4004 3918 3936
 3919 3918 3903 3890
 3919 3900 3917 3808
 3919 3890 3900 3808
 3919 4003 4004 3936
 3919 4003 3936 3917
 3919 3808 3917 3918
 3919 3890 3808 3918
 3636 3487 3638 3630
 3636 3637 3638 3487
 3636 3490 3637 3487
 3636 3490 3487 3486
 3636 3489 3490 3486
 3636 3640 3641 3490
 3636 3640 3765 3641
 3636 3640 3490 3489
 3636 3641 3637 3490
 3636 3765 3637 3641
 3763 3662 3635 3661
 3763 3765 3636 3640
 3763 3639 3635 3662
 3763 3664 3639 3662
 3763 3662 3765 3664
 3763 3640 3639 3664
 3763 3664 3765 3640
 3763 3662 3790 3765
 3763 3789 3662 3661
 3763 3790 3662 3789
 3893 3767 3791 3803
 3893 3790 3791 3765
 3893 3790 3903 3905
 3893 3791 3906 3803
 3893 3906 3915 3803
 3893 3906 3996 3915
 3893 3790 3905 3904
 3893 3996 3906 3904
 3893 3905 3996 3904
 3893 3791 3792 3906
 3893 3790 3792 3791
 3893 3792 3904 3906
 3893 3790 3904 3792
 3786 3902 3890 3900
 3786 3856 3785 3708
 3786 3785 3856 3859
 3786 3902 3859 3856
 3786 3708 3785 3657
 3786 3657 3777 3708
 3786 3900 3808 3807
 3786 3900 3890 3808
 3786 3777 3807 3808
 3786 3890 3777 3808
 3786 3777 3784 3807
 3786 3900 3807 3784
 3786 3784 3657 3785
 3786 3777 3657 3784
 3758 3778 3661 3651
 3758 3661 3634 3651
 3758 3789 3763 3661
 3758 3778 3789 3661
 3758 3890 3789 3778
 3758 3777 3778 3651
 3758 3890 3778 3777
 3758 3777 3786 3890
 3758 3786 3777 3708
 3758 3635 3634 3661
 3758 3763 3635 3661
 3699 3656 3643 3769
 3699 3656 3769 3760
 3699 3656 3618 3643
 3751 3630 3660 3655
 3751 3630 3655 3605
 3751 3638 3660 3630
 3751 3636 3638 3630
 3894 3997 3912 3916
 3894 3997 3914 3915
 3894 3803 3914 3804
 3894 3914 3916 3804
 3894 3997 3916 3914
 3894 3915 3914 3803
 3894 3803 3893 3915
 3894 3767 3803 3804
 3894 3767 3893 3803
 3894 3996 3997 3915
 3894 3893 3996 3915
 3764 3638 3751 3636
 3764 3768 3660 3638
 3764 3660 3751 3638
 3783 3751 3764 3660
 3783 3788 3762 3660
 3783 3660 3762 3655
 3783 3751 3660 3655
 3783 3788 3660 3768
 3783 3660 3764 3768
 3694 3629 3643 3619
 3694 3762 3643 3629
 3892 3912 3805 3916
 3892 3916 3894 3912
 3892 3804 3916 3805
 3892 3804 3894 3916
 3892 3768 3783 3764
 3892 3788 3768 3805
 3892 3788 3783 3768
 3892 3768 3804 3805
 3892 3768 3767 3804
 3892 3767 3894 3804
 3845 3847 3760 3801
 3845 3694 3769 3699
 3845 3762 3694 3783
 3845 3694 3762 3769
 3845 3783 3892 3788
 3845 3769 3788 3801
 3845 3769 3801 3760
 3845 3699 3769 3760
 3845 3847 3801 3912
 3845 3912 3801 3805
 3845 3805 3892 3912
 3845 3788 3805 3801
 3845 3788 3892 3805
 3700 3717 3623 3654
 3700 3780 3717 3654
 3700 3699 3531 3644
 3700 3618 3656 3623
 3700 3699 3656 3618
 3700 3656 3760 3623
 3700 3699 3760 3656
 3700 3845 3760 3699
 3700 3760 3654 3623
 3700 3780 3654 3760
 3700 3780 3760 3847
 3700 3845 3847 3760
 3529 3700 3699 3531
 3529 3700 3618 3699
 3529 3618 3469 3458
 3529 3694 3643 3619
 3529 3694 3699 3643
 3529 3619 3618 3458
 3529 3643 3618 3619
 3529 3699 3618 3643
 3529 3458 3469 3385
 3191 3232 3012 3207
 3191 3207 3012 2981
 3191 3376 3208 3166
 3191 3232 3189 3012
 3191 3390 3189 3232
 3191 3392 3232 3207
 3191 3390 3232 3392
 3191 3376 3166 3272
 3191 3390 3376 3272
 3547 3571 3717 3563
 3547 3563 3390 3571
 3547 3573 3400 3563
 3547 3593 3418 3473
 3547 3623 3593 3473
 3547 3717 3593 3623
 3547 3717 3570 3593
 3547 3717 3571 3570
 3547 3390 3418 3571
 3547 3473 3418 3392
 3547 3390 3392 3418
 3547 3593 3570 3418
 3547 3571 3418 3570
 3346 3326 3208 3400
 3346 3400 3208 3376
 3346 3191 3376 3208
 3346 3241 3392 3207
 3346 3191 3207 3392
 3346 3392 3241 3347
 3346 3390 3547 3400
 3346 3191 3392 3390
 3346 3392 3547 3390
 3346 3207 3130 3241
 3346 3390 3400 3376
 3346 3376 3191 3390
 3346 3347 3473 3392
 3346 3547 3392 3473
 3131 3326 3102 3119
 3131 3241 3130 3024
 3131 3346 3130 3241
 3131 3024 3130 2883
 3131 3197 3241 3024
 3131 3347 3241 3197
 3131 3347 3346 3241
 3320 3161 3371 3206
 3320 3308 3371 3161
 3320 3161 3206 3115
 3320 3115 3096 3161
 3522 3308 3515 3520
 3522 3520 3371 3308
 3522 3320 3308 3371
 3319 3522 3320 3308
 3319 3305 3308 3192
 3319 3192 3308 3161
 3319 3320 3161 3308
 3319 3161 3095 3192
 3319 3096 3095 3161
 3310 3081 3305 3192
 3310 3319 3192 3305
 3310 3100 3305 3081
 3518 3305 3304 3515
 3518 3515 3304 3516
 3518 3310 3305 3319
 3518 3308 3305 3515
 3518 3319 3305 3308
 3518 3522 3308 3515
 3518 3319 3308 3522
 3692 3522 3518 3515
 3692 3621 3515 3516
 3692 3518 3516 3515
 3692 3520 3515 3621
 3692 3522 3515 3520
 3695 3692 3520 3522
 3695 3559 3520 3621
 3695 3692 3621 3520
 3695 3728 3727 3844
 3695 3559 3621 3727
 3695 3728 3559 3727
 3437 3436 3255 3260
 3437 3436 3260 3285
 3437 3442 3443 3262
 3437 3285 3260 3265
 3437 3443 3265 3262
 3437 3285 3265 3443
 3437 3262 3265 3258
 3437 3285 3465 3436
 3437 3465 3285 3443
 3616 3483 3462 3485
 3616 3462 3484 3485
 3616 3484 3634 3485
 3616 3462 3457 3484
 3257 3264 3052 3251
 3257 3051 3052 3261
 3257 3052 3051 3046
 3257 3251 3052 3046
 3257 3052 3264 3263
 3257 3261 3052 3263
 3257 3262 3051 3261
 3257 3051 3262 3258
 3257 3262 3437 3258
 3257 3051 3258 3047
 3439 3441 3480 3442
 3439 3441 3261 3263
 3439 3257 3263 3261
 3439 3442 3261 3441
 3439 3257 3261 3262
 3439 3437 3257 3262
 3439 3261 3442 3262
 3439 3442 3437 3262
 3633 3616 3695 3728
 3633 3485 3635 3632
 3633 3483 3485 3632
 3633 3616 3485 3483
 3633 3758 3728 3763
 3633 3634 3635 3485
 3633 3616 3634 3485
 3633 3758 3763 3635
 3633 3758 3635 3634
 3617 3633 3728 3616
 3617 3633 3616 3634
 3617 3567 3634 3484
 3617 3616 3484 3634
 3617 3634 3567 3651
 3617 3758 3634 3651
 3617 3633 3634 3758
 3617 3633 3758 3728
 3617 3708 3567 3568
 3617 3728 3708 3568
 3617 3616 3457 3484
 3617 3457 3567 3484
 3617 3568 3567 3457
 3617 3758 3651 3708
 3617 3651 3650 3708
 3617 3651 3567 3650
 3617 3650 3567 3708
 3631 3481 3632 3488
 3631 3480 3481 3488
 3631 3481 3483 3632
 3631 3633 3632 3483
 3631 3480 3488 3489
 3631 3632 3633 3763
 3631 3640 3763 3636
 3631 3639 3640 3488
 3631 3639 3763 3640
 3631 3632 3639 3488
 3631 3763 3639 3632
 3631 3488 3640 3489
 3631 3640 3636 3489
 3608 3444 3483 3481
 3608 3631 3481 3483
 3608 3631 3483 3633
 3608 3481 3631 3480
 3608 3481 3441 3444
 3608 3441 3481 3480
 3608 3480 3439 3441
 3576 3633 3616 3695
 3576 3633 3483 3616
 3576 3633 3608 3483
 3576 3483 3444 3461
 3576 3608 3444 3483
 3576 3461 3462 3483
 3576 3616 3483 3462
 3440 3444 3263 3280
 3440 3439 3257 3263
 3440 3461 3444 3280
 3440 3608 3441 3444
 3440 3608 3439 3441
 3440 3444 3441 3263
 3440 3441 3439 3263
 3440 3263 3264 3280
 3440 3257 3264 3263
 3440 3444 3576 3608
 3440 3576 3444 3461
 3607 3482 3489 3486
 3607 3465 3482 3486
 3607 3465 3486 3479
 3607 3482 3480 3489
 3607 3631 3489 3480
 3607 3442 3480 3482
 3607 3439 3480 3442
 3607 3436 3479 3605
 3607 3479 3630 3605
 3607 3751 3605 3630
 3607 3443 3442 3482
 3607 3636 3486 3489
 3607 3489 3631 3636
 3607 3486 3487 3479
 3607 3636 3487 3486
 3607 3443 3482 3465
 3607 3437 3443 3465
 3607 3436 3465 3479
 3607 3436 3437 3465
 3607 3487 3630 3479
 3607 3636 3630 3487
 3607 3636 3751 3630
 3259 3260 3255 3050
 3259 3437 3255 3260
 3259 3258 3257 3437
 3259 3053 3260 3050
 3259 3053 3050 3048
 3259 3049 3053 3048
 3259 3265 3260 3053
 3259 3437 3260 3265
 3259 3258 3053 3049
 3259 3258 3265 3053
 3259 3437 3265 3258
 3259 3047 3258 3049
 3259 3257 3258 3047
 3398 3264 3205 3280
 3398 3440 3264 3280
 3398 3264 3440 3257
 3398 3205 3264 3204
 3398 3205 3204 3206
 3399 3387 3278 3206
 3399 3387 3279 3278
 3399 3278 3205 3206
 3399 3398 3206 3205
 3399 3206 3398 3320
 3399 3576 3440 3461
 3399 3461 3280 3278
 3399 3279 3461 3278
 3399 3522 3371 3320
 3399 3440 3280 3461
 3399 3398 3280 3440
 3399 3280 3205 3278
 3399 3398 3205 3280
 3323 3384 3459 3277
 3323 3178 3384 3277
 3323 3178 3277 3179
 3323 3178 3177 3384
 3256 3255 3253 3044
 3256 3434 3253 3255
 3256 3050 3255 3044
 3256 3050 3259 3255
 3606 3434 3605 3604
 3606 3695 3522 3692
 3606 3607 3751 3605
 3606 3434 3436 3605
 3606 3607 3605 3436
 3747 3751 3655 3605
 3747 3606 3751 3605
 3747 3783 3655 3751
 3747 3655 3783 3762
 3747 3694 3762 3783
 3747 3606 3692 3695
 3747 3606 3695 3751
 3747 3605 3655 3604
 3747 3606 3605 3604
 3747 3655 3629 3604
 3747 3655 3762 3629
 3747 3762 3694 3629
 3254 3253 3252 3043
 3254 3044 3253 3043
 3254 3256 3253 3044
 3435 3254 3319 3256
 3435 3319 3518 3522
 3435 3253 3254 3256
 3435 3433 3253 3434
 3435 3253 3256 3434
 3600 3747 3606 3692
 3600 3518 3692 3522
 3600 3522 3435 3518
 3600 3433 3604 3478
 3600 3747 3604 3606
 3600 3606 3604 3434
 3600 3434 3435 3606
 3600 3433 3434 3604
 3600 3435 3434 3433
 3600 3606 3522 3692
 3600 3606 3435 3522
 3600 3694 3747 3692
 3600 3629 3747 3694
 3600 3629 3619 3478
 3600 3694 3619 3629
 3429 3518 3600 3435
 3429 3518 3319 3310
 3429 3319 3254 3310
 3429 3319 3435 3254
 3429 3518 3435 3319
 3429 3600 3433 3435
 3429 3428 3252 3433
 3429 3433 3252 3253
 3429 3254 3253 3252
 3429 3253 3435 3433
 3429 3254 3435 3253
 3246 3310 3429 3254
 3246 3252 3245 3042
 3246 3042 3245 3031
 3246 3043 3252 3042
 3246 3254 3252 3043
 3246 3429 3252 3254
 3246 3428 3245 3252
 3246 3429 3428 3252
 3460 3458 3385 3277
 3460 3529 3385 3458
 3460 3459 3458 3277
 3460 3323 3459 3277
 3099 3178 2939 3177
 3099 3323 3178 3177
 3099 3177 2939 2938
 3099 2856 2964 3104
 3099 3179 2939 3178
 3099 3323 3179 3178
 3099 2939 3179 2973
 3098 3081 2849 3100
 3098 3031 3177 2938
 3098 3099 2938 3177
 3098 3245 3177 3031
 3098 3246 3245 3031
 3098 3100 2849 2856
 3098 3099 3100 2856
 3098 3310 3081 3100
 3101 3197 3024 2973
 3101 3197 3131 3024
 3101 3179 3197 2973
 3101 3194 2964 3102
 3101 2973 3024 2886
 3101 3099 3179 2973
 3101 3194 3102 3326
 3101 3131 3326 3102
 3101 3104 2964 3194
 3101 3099 2964 3104
 2848 3098 2856 3099
 2848 2939 2748 2700
 2848 2849 2604 2856
 2848 2856 3098 2849
 2848 3099 2939 2938
 2848 3098 3099 2938
 2848 2938 2939 2700
 2848 2856 2604 2733
 2853 2748 2973 2886
 2853 3101 2886 2973
 2853 2886 2697 2748
 2853 2733 2854 2964
 2853 2964 2856 2733
 2853 2848 2733 2856
 2853 2964 3101 3099
 2853 3099 3101 2973
 2853 2697 2886 2633
 2853 2633 2599 2697
 2853 2854 2599 2633
 2853 2973 2748 2939
 2853 2848 2939 2748
 2853 3099 2856 2964
 2853 2848 2856 3099
 2853 2939 3099 2973
 2853 2848 3099 2939
 3193 3319 3096 3095
 3193 3096 2962 3095
 3193 3319 3095 3192
 3193 3310 3319 3192
 3193 3095 2962 3192
 3193 3192 2962 3081
 3193 3310 3192 3081
 3093 3096 2868 2845
 3093 2845 2962 3096
 3093 3193 3096 2962
 2842 2591 2845 2620
 2842 2845 2868 2620
 2842 3093 2868 2845
 2842 2843 2845 2591
 3250 3259 3256 3050
 3250 3041 3048 3045
 3250 3039 3048 3041
 3250 3048 3050 3045
 3250 3048 3259 3050
 3250 3039 3049 3048
 3250 3259 3048 3049
 2767 2766 2740 2793
 2767 2524 2740 2766
 2767 2765 2524 2766
 2767 2765 2790 2705
 2767 2705 2524 2765
 2942 2789 2768 2706
 2942 2994 2768 2789
 2942 2969 2768 2994
 3181 3036 2994 3010
 3181 3010 3041 3036
 3181 3010 3039 3041
 3181 3250 3041 3039
 3181 3041 3045 3036
 3181 3250 3045 3041
 2786 2704 2789 2706
 2786 2942 2706 2789
 2841 2842 3093 2868
 2841 2718 2620 2868
 2841 2842 2868 2620
 2841 2784 2718 2868
 2841 2740 2718 2793
 2841 2767 2740 2793
 2841 2793 2718 2784
 3182 3036 3035 2969
 3182 3181 3036 2994
 3182 3181 2994 2942
 3182 3036 2969 2994
 3182 2942 2994 2969
 3247 3045 3044 3035
 3247 3256 3044 3050
 3247 3050 3250 3256
 3247 3036 3182 3181
 3247 3182 3036 3035
 3247 3181 3250 3045
 3247 3254 3044 3256
 3247 3044 3043 3035
 3247 3254 3043 3044
 3247 3036 3045 3035
 3247 3036 3181 3045
 3247 3050 3044 3045
 3247 3045 3250 3050
 3213 3181 3039 3250
 3213 3040 3251 3046
 3213 3040 3046 3038
 3213 2989 3038 3039
 3213 3039 3047 3049
 3213 3250 3039 3049
 3213 3038 3046 3047
 3213 3038 3047 3039
 3213 3257 3046 3251
 3213 3259 3049 3047
 3213 3250 3049 3259
 3213 3259 3047 3257
 3213 2990 3040 3038
 3213 2990 3038 2989
 2769 2786 2842 2942
 2769 2706 2786 2942
 2769 2768 2743 2525
 2769 2706 2768 2525
 2769 2942 2768 2706
 3321 3320 3115 3096
 3321 3398 3204 3206
 3321 3398 3206 3320
 3321 3213 3251 3257
 3321 3184 3204 3251
 3321 3206 3204 3115
 3321 3115 3320 3206
 3321 3183 3115 3204
 3321 3183 3204 3184
 3321 3204 3264 3251
 3321 3398 3264 3204
 3321 3257 3251 3264
 3321 3264 3398 3257
 2744 2525 2743 2495
 2744 2769 2743 2525
 2744 2743 2742 2495
 2744 2587 2843 2591
 2744 2842 2591 2843
 3195 3247 3254 3043
 3195 3035 3043 3034
 3195 3247 3043 3035
 3195 3043 3042 3034
 3195 3246 3042 3043
 3195 3247 3035 3182
 3195 3246 3043 3254
 3195 3310 3246 3254
 3195 2969 3035 3034
 3195 2969 3182 3035
 2970 2842 2744 2843
 2970 2744 2842 2769
 2970 3182 3195 2969
 2970 3195 3182 3193
 2970 2962 2845 2843
 2970 3093 2845 2962
 2970 3093 2962 3193
 2970 3193 3182 3093
 2970 2968 2743 2969
 2970 3093 2942 2842
 2970 3093 3182 2942
 2970 2845 2842 2843
 2970 2842 2845 3093
 2970 2769 2842 2942
 2970 2969 2743 2768
 2970 2744 2769 2743
 2970 2768 2769 2942
 2970 2769 2768 2743
 2970 2768 2942 2969
 2970 3182 2969 2942
 2674 2495 2742 2493
 2674 2744 2742 2495
 2674 2742 2739 2493
 2674 2398 2673 2587
 2674 2673 2843 2587
 2674 2843 2744 2587
 2672 2493 2739 2487
 2672 2674 2739 2493
 2672 2739 2695 2487
 2672 2594 2673 2398
 2672 2674 2398 2673
 2846 2672 2673 2674
 2846 2762 2739 2967
 2846 2967 2937 2762
 2846 2762 2695 2739
 2846 2672 2739 2695
 2846 2595 2673 2594
 2846 2672 2594 2673
 2846 2673 2595 2850
 2846 2672 2674 2739
 2846 2967 2739 2742
 2846 2674 2742 2739
 3094 3246 3195 3310
 3094 3195 3246 3042
 3094 2968 3034 3030
 3094 2970 2962 3193
 3094 2970 3193 3195
 3094 2843 2850 2962
 3094 2962 2970 2843
 3094 2968 3030 2967
 3094 2969 3195 3034
 3094 2969 2970 3195
 3094 2969 3034 2968
 3094 2968 2970 2969
 3094 3034 3042 3030
 3094 3195 3042 3034
 3094 3195 3193 3310
 3094 3193 3081 3310
 2592 2311 2594 2398
 2592 2672 2398 2594
 2592 2846 2695 2672
 2592 2846 2672 2594
 2592 2487 2695 2430
 2592 2672 2695 2487
 2592 2695 2431 2430
 3097 3094 2846 2850
 3097 3081 3094 2850
 3097 3030 3031 2937
 3097 3094 3030 2967
 3097 2846 3094 2967
 3097 2967 3030 2937
 3097 2846 2967 2937
 3097 3031 2938 2937
 3097 3031 3098 2938
 3097 3098 3031 3246
 3097 3042 3031 3030
 3097 3094 3042 3030
 3097 3098 3310 3081
 3097 3310 3094 3081
 3097 3246 3031 3042
 3097 3094 3246 3042
 3097 3310 3098 3246
 3097 3246 3094 3310
 2847 2937 2938 2699
 2847 3097 2938 2937
 2847 2938 2700 2699
 2847 2938 2848 2700
 2847 2846 2595 2850
 2847 3097 2846 2850
 2847 2846 3097 2937
 2847 2848 2938 3098
 2847 2938 3097 3098
 2847 3097 2849 3098
 2847 2849 2848 3098
 2847 2850 2595 2849
 2847 2849 3097 2850
 2308 2430 2431 2159
 2308 2430 2592 2431
 2308 2431 2172 2159
 2308 2014 2310 2311
 2308 2311 2031 2014
 2593 2847 2848 2700
 2593 2700 2504 2437
 2593 2595 2321 2604
 2593 2699 2700 2437
 2593 2699 2847 2700
 2593 2849 2847 2595
 2593 2848 2847 2849
 2593 2849 2595 2604
 2593 2848 2849 2604
 2593 2437 2504 2315
 2170 2084 2171 1888
 2170 2171 2051 1888
 2170 1888 2051 1887
 2170 2051 1919 1887
 2170 1919 2117 1887
 2297 2299 2171 2084
 2297 2170 2084 2171
 2297 2001 2299 2084
 2297 2306 2171 2299
 2297 2171 2306 2337
 2297 2001 2084 1997
 2297 2298 2299 2001
 2297 1997 2084 2081
 2586 2299 2300 2306
 2586 2297 2299 2306
 2586 2306 2300 2587
 2586 2591 2306 2587
 2586 2744 2591 2587
 2586 2300 2299 2298
 2586 2297 2298 2299
 2586 2744 2842 2591
 2586 2587 2674 2744
 2178 1938 2179 2216
 2178 2176 1937 1898
 2178 1937 1899 1898
 2178 2215 1937 2176
 2178 1938 1901 1899
 1900 1600 1901 1902
 1900 1902 1761 1600
 1900 1761 1599 1600
 1900 1599 1818 1898
 1900 1761 1818 1599
 1900 1898 1818 1927
 1900 1901 1600 1899
 1900 2178 1901 1899
 1900 2178 1899 1898
 1900 1600 1599 1899
 1900 1899 1599 1898
 2490 2237 2491 2238
 2440 2176 2236 2215
 2440 2215 2178 2176
 2440 2206 2238 2236
 2440 2236 2176 2206
 2489 2236 2488 2467
 2489 2238 2488 2236
 2489 2440 2238 2236
 2489 2238 2491 2488
 2489 2490 2491 2238
 2643 2786 2769 2706
 2643 2443 2706 2468
 2643 2704 2706 2443
 2643 2786 2706 2704
 2643 2442 2704 2443
 2366 2216 2468 2229
 2366 2216 2443 2468
 2366 2443 2643 2468
 2366 2229 2180 2216
 2011 1933 1904 2181
 2011 2181 2158 1933
 2011 1933 1872 1904
 2011 2181 1904 1929
 2082 1902 2180 1936
 2082 2180 2214 1936
 2082 1901 2180 1902
 2082 1902 1900 1901
 2082 1920 1902 1936
 2082 1920 1761 1902
 2082 1761 1900 1902
 2082 2229 2214 2180
 2082 2366 2229 2180
 2082 1901 1900 2178
 2173 1936 2214 1935
 2173 2082 2214 1936
 2173 2214 2213 1935
 2173 1936 1935 1894
 2173 2297 2081 1997
 2173 1894 1997 1920
 2173 1997 2081 1920
 2173 1936 1894 1920
 2173 2082 1936 1920
 2642 2744 2525 2769
 2642 2842 2744 2769
 2642 2586 2744 2842
 2642 2643 2842 2769
 2642 2468 2366 2643
 2642 2468 2525 2482
 2642 2769 2525 2706
 2642 2706 2643 2769
 2642 2706 2525 2468
 2642 2643 2706 2468
 2367 2082 2366 2229
 2367 2242 2214 2229
 2367 2229 2482 2242
 2367 2229 2468 2482
 2367 2366 2468 2229
 2367 2082 2229 2214
 2367 2173 2082 2214
 2367 2242 2482 2243
 2367 2468 2642 2482
 2367 2366 2642 2468
 2105 1935 2213 1934
 2105 2173 2213 1935
 2105 2213 2207 1934
 2105 1998 2001 1791
 2105 1830 1998 1791
 2105 1998 2298 2001
 2105 1893 1935 1934
 2105 1894 1935 1893
 2105 2173 1935 1894
 2105 2297 2001 2298
 2105 1791 1892 1830
 2105 1791 2001 1997
 2105 1893 1791 1894
 2105 1892 1893 1934
 2105 1791 1893 1892
 2105 1997 1894 1791
 2105 1997 2173 1894
 2382 2586 2367 2297
 2382 2239 2213 2242
 2382 2242 2243 2239
 2382 2242 2367 2243
 2382 2297 2367 2173
 2382 2105 2297 2173
 2382 2586 2297 2298
 2382 2105 2298 2297
 2382 2239 2207 2213
 2382 2105 2213 2207
 2382 2105 2173 2213
 2382 2367 2242 2214
 2382 2173 2367 2214
 2382 2242 2213 2214
 2382 2173 2214 2213
 2496 2744 2586 2674
 2496 2642 2586 2744
 2496 2367 2586 2642
 2496 2482 2495 2243
 2496 2243 2382 2367
 2496 2367 2382 2586
 2496 2482 2367 2642
 2496 2243 2367 2482
 2496 2674 2495 2744
 2496 2744 2495 2525
 2496 2642 2744 2525
 2496 2525 2495 2482
 2496 2482 2642 2525
 2124 2207 1929 1928
 2124 2208 1929 2207
 2124 1928 1929 1903
 2124 1934 2207 1928
 2124 2105 2207 1934
 2124 2382 2207 2105
 2124 1871 2002 1998
 2124 2298 2382 2105
 2124 1928 1892 1934
 2124 2105 1934 1892
 2124 1928 1903 1831
 2124 1830 1831 1871
 2124 2105 1892 1830
 2124 2002 2298 1998
 2124 2105 1998 2298
 2124 2105 1830 1998
 2124 1871 1998 1830
 2302 2239 2240 2208
 2302 2239 2243 2240
 2302 2239 2382 2243
 2302 2382 2124 2298
 2302 2586 2298 2300
 2302 2382 2298 2586
 2302 2208 2207 2239
 2302 2124 2207 2208
 2302 2382 2239 2207
 2302 2124 2382 2207
 2302 2127 2298 2002
 2302 2298 2124 2002
 2302 2298 2127 2300
 2209 2208 2240 2235
 2209 2302 2240 2208
 2209 2208 2235 2181
 2209 2124 2302 2208
 2209 2011 1929 2181
 2209 2181 1929 2208
 2209 2124 2208 1929
 2400 2586 2496 2382
 2400 2302 2586 2382
 2400 2674 2496 2586
 2400 2672 2493 2674
 2400 2672 2674 2398
 2400 2382 2496 2243
 2400 2243 2302 2382
 2400 2302 2243 2240
 2400 2243 2493 2240
 2400 2674 2587 2398
 2400 2674 2586 2587
 2400 2302 2127 2300
 2400 2302 2300 2586
 2400 2300 2127 2398
 2400 2674 2493 2495
 2400 2495 2496 2674
 2400 2495 2493 2243
 2400 2496 2495 2243
 1832 1575 1833 1871
 1832 1871 1574 1575
 1832 1574 1871 1831
 1832 2124 1929 1903
 1832 1831 2124 1903
 1832 1871 2124 1831
 1832 1903 1904 1602
 1832 1523 1575 1574
 1832 1929 1904 1903
 1832 2011 1904 1929
 1832 1831 1903 1602
 1832 1523 1831 1602
 1832 1523 1574 1831
 2012 1933 2158 1873
 2012 2011 2158 1933
 2012 2158 2159 1873
 2012 1873 1872 1933
 2012 2011 1933 1872
 2012 1833 1709 2031
 2012 2011 1833 2031
 2012 2031 1709 2014
 2012 2308 2031 2014
 1685 1602 1872 1576
 1685 1872 1577 1576
 1685 1576 1577 1340
 1685 1578 1833 1575
 1685 1832 1575 1833
 1685 1342 1578 1575
 1685 2011 1872 1904
 1685 1904 1832 2011
 1685 1832 1833 2011
 1685 2012 1872 2011
 1685 1904 1872 1602
 1685 1832 1904 1602
 1685 1575 1832 1523
 1685 1523 1832 1602
 1685 1576 1523 1602
 1685 2012 2011 1833
 1685 1575 1524 1342
 1685 1340 1342 1576
 1685 1344 1578 1342
 1685 1342 1340 1344
 1685 1339 1342 1524
 1685 1342 1339 1576
 1685 1709 1833 1578
 1685 2012 1833 1709
 1685 1575 1523 1524
 1685 1523 1576 1339
 1685 1523 1339 1524
 1686 1577 1873 1592
 1686 1592 1434 1577
 1686 1578 1379 1709
 1686 1709 1379 1708
 1686 1873 1577 1872
 1686 2012 1873 1872
 1686 1873 1891 1592
 1686 1872 1685 2012
 1686 1685 1872 1577
 1686 2014 1709 1708
 1686 2012 1709 2014
 1686 1685 1578 1709
 1686 1685 1709 2012
 1686 1379 1578 1344
 1686 1344 1685 1340
 1686 1685 1577 1340
 1686 1685 1344 1578
 2083 2081 1888 1886
 2083 1900 2082 1761
 2083 1886 1761 2081
 2083 2081 1761 1920
 2083 2082 1920 1761
 2083 2084 1888 2081
 2083 2170 1888 2084
 2083 2173 2297 2081
 2083 2173 2082 2297
 2083 2297 2170 2084
 2083 2297 2084 2081
 2083 1887 1886 1888
 2083 2170 1887 1888
 2083 1819 1887 2117
 2083 1887 2170 2117
 2083 1762 1819 1818
 2083 1762 1761 1886
 2083 1762 1887 1819
 2083 1762 1886 1887
 2083 1927 1819 2117
 1692 1379 1352 1579
 1692 1579 1352 1383
 1692 1839 1537 1584
 1692 1708 1379 1579
 1692 1686 1379 1708
 1692 1592 1839 1584
 1692 1584 1434 1592
 1692 1686 1592 1434
 1692 2017 1712 1839
 1692 1874 1579 1712
 1692 1579 1874 1708
 1692 1891 1839 1592
 1692 1686 1891 1592
 1692 1839 1712 1537
 1692 1352 1351 1383
 1692 1351 1537 1383
 1692 1383 1712 1579
 1692 1712 1383 1537
 1692 1874 1712 2017
 1692 1584 1537 1526
 1692 1537 1351 1526
 2885 3119 2873 2905
 2885 2883 2884 2632
 2885 3130 2884 2883
 2885 3131 3130 2883
 2885 2883 2632 2633
 2885 2873 2659 2905
 2885 2659 2634 2632
 2885 2873 2634 2659
 2885 2632 2634 2633
 2959 2884 2981 2756
 2959 2982 2757 2927
 2959 2981 2794 2756
 2959 2927 2757 2722
 2959 2722 2757 2756
 2959 2905 2757 2982
 2959 3166 2982 2927
 2959 3191 2982 3166
 2959 3012 2794 2981
 2959 3191 3012 2981
 3190 3272 3165 3375
 3190 3013 3189 3233
 3190 3189 3389 3233
 3190 3033 3013 3233
 3190 3189 3191 3390
 3190 3390 3191 3272
 3190 3272 3166 3165
 3190 3272 3191 3166
 3190 3390 3389 3189
 3217 3168 3218 3375
 3217 3219 2997 3033
 3217 3215 2997 3219
 3217 3168 2996 3218
 3217 3233 3219 3033
 3217 3190 3233 3033
 3217 2996 3215 3218
 3217 2997 3215 2996
 4112 4122 4123 4051
 4112 4049 4041 4051
 4112 4111 4160 4122
 4112 4123 4122 4160
 4112 4159 4160 4111
 4112 4051 4041 4050
 4112 4122 4051 4050
 4112 4110 4111 4041
 4112 4049 4110 4041
 4112 4041 4054 4050
 4112 4041 4111 4054
 4121 4086 4142 4137
 4121 4137 4159 4110
 4121 4137 4110 4076
 4121 4086 4137 4076
 4121 4142 4086 4085
 4121 4110 4049 4067
 4121 4112 4049 4110
 4121 4067 4076 4110
 4121 4067 4086 4076
 4121 4162 4112 4159
 4121 4170 4142 4162
 4121 4137 4142 4170
 4121 4159 4137 4170
 4121 4162 4159 4170
 4074 4027 4085 4009
 4074 4067 4049 3991
 4074 4009 4085 4086
 4074 4121 4086 4085
 4074 4067 4121 4049
 4074 3991 4000 4009
 4074 4009 4000 4027
 4074 4009 4086 4067
 4074 4086 4121 4067
 4129 4141 4109 4157
 4129 4109 4130 4157
 4129 4082 4104 4141
 4129 4063 4099 4098
 4129 4109 4098 4099
 4129 4130 4109 4099
 4129 4097 4098 4109
 4129 4109 4141 4097
 4129 4141 4104 4097
 4129 4063 4098 4078
 4065 4078 4003 4063
 4065 4004 4003 4078
 4065 4063 4003 3971
 4095 4074 4027 4085
 4095 4085 4084 4140
 4095 4027 4084 4085
 4095 4094 4082 4140
 4095 4027 4082 4094
 4095 4027 4029 4082
 4095 4140 4084 4094
 4095 4027 4094 4084
 3880 3845 3912 3847
 3880 3862 3770 3861
 3870 3875 3984 3885
 3870 3875 3754 3736
 3870 3800 3876 3742
 3870 3909 3876 3800
 3870 3876 3738 3742
 3870 3781 3885 3800
 3870 3742 3761 3800
 3870 3743 3761 3742
 3870 3984 3876 3909
 3870 3984 3909 3911
 3870 3984 3911 3885
 3870 3874 3736 3738
 3870 3736 3874 3875
 3870 3874 3738 3876
 3870 3781 3800 3761
 3870 3761 3743 3781
 3870 3911 3909 3800
 3870 3911 3800 3885
 3731 3613 3612 3743
 3731 3738 3870 3736
 3731 3738 3583 3594
 3731 3754 3612 3736
 3731 3736 3870 3754
 3731 3742 3738 3594
 3731 3870 3738 3742
 3731 3754 3743 3612
 3731 3870 3743 3754
 3731 3613 3743 3594
 3731 3743 3742 3594
 3731 3870 3742 3743
 3731 3620 3583 3738
 3731 3738 3736 3620
 3731 3736 3612 3580
 3731 3583 3620 3580
 3731 3736 3580 3620
 3857 3727 3728 3844
 3857 3728 3727 3726
 3857 3726 3828 3856
 3857 3828 3726 3727
 3857 3844 3828 3727
 3857 3890 3786 3902
 3857 3758 3786 3890
 3857 3902 3786 3856
 3857 3728 3726 3708
 3857 3726 3856 3708
 3857 3786 3708 3856
 3857 3758 3708 3786
 3868 3765 3763 3790
 3868 3893 3765 3790
 3868 3728 3758 3763
 3868 3857 3758 3728
 3868 3790 3763 3789
 3868 3763 3758 3789
 3868 3857 3890 3758
 3868 3893 3790 3903
 3868 3758 3890 3789
 3530 3393 3400 3573
 3530 3547 3573 3400
 3530 3573 3531 3393
 3530 3400 3346 3547
 3530 3473 3347 3469
 3530 3529 3700 3618
 3530 3529 3618 3469
 3530 3346 3347 3473
 3530 3346 3473 3547
 3530 3469 3623 3473
 3530 3547 3473 3623
 3530 3400 3393 3326
 3530 3346 3400 3326
 3530 3529 3531 3700
 3530 3531 3573 3644
 3530 3644 3700 3531
 3129 3131 3346 3130
 3129 3346 3208 3191
 3129 3191 2981 3207
 3129 3346 3191 3207
 3129 2959 2981 3191
 3129 2959 3191 2982
 3129 2885 3131 3130
 3129 2885 3119 3131
 3129 3119 2982 3208
 3129 3130 3207 2981
 3129 3346 3207 3130
 3129 2982 3119 2905
 3129 2885 2905 3119
 3129 3346 3326 3208
 3129 3346 3131 3326
 3129 3208 3326 3119
 3129 3131 3119 3326
 3129 2981 2884 3130
 3129 2885 3130 2884
 3129 2959 2884 2981
 3129 2959 2982 2905
 3693 3845 3699 3694
 3693 3699 3529 3694
 3693 3844 3695 3727
 3693 3727 3621 3595
 3693 3783 3845 3694
 3693 3695 3692 3621
 3693 3727 3695 3621
 3693 3531 3529 3699
 3693 3644 3595 3531
 3693 3531 3699 3644
 3752 3633 3728 3763
 3752 3728 3868 3763
 3752 3633 3695 3728
 3752 3631 3763 3636
 3752 3631 3633 3763
 3752 3636 3764 3751
 3752 3608 3633 3631
 3752 3695 3606 3751
 3752 3606 3695 3608
 3752 3607 3636 3751
 3752 3607 3631 3636
 3752 3607 3608 3631
 3752 3607 3606 3608
 3752 3606 3607 3751
 3438 3440 3439 3257
 3438 3257 3439 3437
 3438 3437 3259 3257
 3438 3439 3440 3608
 3438 3607 3437 3439
 3438 3435 3256 3434
 3438 3435 3434 3606
 3438 3257 3398 3440
 3438 3435 3319 3256
 3438 3607 3439 3608
 3438 3606 3607 3608
 3438 3257 3321 3398
 3438 3255 3256 3259
 3438 3256 3255 3434
 3438 3437 3607 3436
 3438 3606 3436 3607
 3438 3606 3434 3436
 3438 3259 3437 3255
 3438 3434 3255 3436
 3438 3437 3436 3255
 3527 3440 3438 3398
 3527 3320 3319 3522
 3527 3608 3438 3440
 3527 3399 3440 3398
 3527 3399 3320 3522
 3527 3320 3399 3398
 3527 3440 3576 3608
 3527 3319 3435 3522
 3527 3438 3435 3319
 3527 3321 3320 3398
 3527 3398 3438 3321
 3527 3435 3606 3522
 3527 3435 3438 3606
 3527 3606 3695 3522
 3527 3695 3606 3608
 3527 3438 3608 3606
 3527 3576 3522 3695
 3527 3576 3695 3608
 3527 3399 3522 3576
 3527 3440 3399 3576
 3322 3098 3100 3310
 3322 3098 3310 3246
 3322 3429 3310 3518
 3322 3429 3246 3310
 3322 3246 3429 3428
 3322 3098 3246 3245
 3322 3099 3177 3323
 3322 3384 3177 3245
 3322 3323 3177 3384
 3322 3177 3098 3245
 3322 3099 3098 3177
 3322 3384 3245 3428
 3322 3246 3428 3245
 3517 3516 3692 3518
 3517 3693 3692 3516
 3517 3693 3529 3694
 3517 3693 3694 3692
 3517 3693 3531 3529
 3517 3516 3328 3531
 3517 3692 3600 3518
 3517 3516 3304 3328
 3517 3518 3304 3516
 3517 3694 3600 3692
 2598 2853 2748 2848
 2598 2853 2848 2733
 2598 2748 2697 2504
 2598 2853 2697 2748
 2598 2700 2748 2504
 2598 2848 2748 2700
 2598 2697 2853 2599
 2598 2504 2697 2433
 2598 2733 2477 2599
 2598 2593 2848 2700
 2598 2593 2700 2504
 2598 2604 2477 2733
 2598 2848 2604 2733
 2598 2593 2604 2848
 2598 2433 2477 2315
 2598 2504 2433 2315
 2598 2599 2434 2697
 2598 2697 2434 2433
 2598 2477 2316 2599
 2598 2477 2433 2316
 2598 2593 2315 2321
 2598 2593 2504 2315
 2598 2321 2315 2477
 2598 2604 2321 2477
 2598 2593 2321 2604
 3214 2992 3184 3040
 3214 3213 3040 3251
 3214 3321 3213 3251
 3214 3184 3251 3040
 3214 3184 3321 3251
 3214 3040 2990 2992
 3214 3213 2990 3040
 2503 2431 2308 2592
 2503 2595 2594 2310
 2503 2437 2431 2521
 2503 2592 2311 2594
 2503 2592 2308 2311
 2503 2310 2594 2311
 2503 2308 2310 2311
 2503 2310 2321 2595
 2503 2321 2593 2595
 2503 2521 2431 2695
 2503 2592 2695 2431
 2703 2467 2489 2488
 2703 2488 2524 2467
 2703 2740 2524 2488
 2703 2767 2524 2740
 2703 2467 2705 2442
 2703 2524 2705 2467
 2703 2767 2705 2524
 2703 2705 2704 2442
 2703 2786 2704 2705
 2703 2643 2442 2704
 2703 2643 2704 2786
 2585 2643 2642 2366
 2585 2842 2642 2643
 2585 2642 2842 2586
 2585 2586 2367 2642
 2585 2642 2367 2366
 2585 2367 2586 2297
 2125 2002 2124 1871
 2125 1832 1871 2124
 2125 2002 2302 2124
 2125 2209 2124 2302
 2125 2127 2302 2002
 2125 2209 2302 2127
 2125 1833 2002 1871
 2125 1832 1833 1871
 2125 1832 2124 1929
 2125 2011 1832 1929
 2125 2209 2011 1929
 2125 2209 1929 2124
 2125 1833 1832 2011
 2125 2209 2031 2011
 2125 2031 2002 1833
 2125 1833 2011 2031
 2125 2002 2031 2127
 2125 2209 2127 2031
 4161 4157 4129 4130
 4161 4157 4187 4162
 4161 4162 4141 4157
 4161 4129 4157 4141
 4161 4187 4157 4171
 4161 4157 4130 4171
 4161 4112 4160 4123
 4161 4130 4112 4123
 4161 4187 4171 4160
 4161 4112 4162 4159
 4161 4112 4159 4160
 4161 4190 4187 4160
 4161 4190 4162 4187
 4161 4190 4160 4159
 4161 4162 4190 4159
 4161 4123 4160 4171
 4161 4123 4171 4130
 4062 4000 4074 3991
 4062 3991 4074 4049
 4062 4095 4074 4027
 4062 4027 4000 4001
 4062 4027 4074 4000
 4062 4095 4027 4029
 3972 3894 3893 3996
 3972 3997 3894 3996
 3972 3868 3890 3903
 3972 3868 3903 3893
 3972 3894 3868 3893
 3972 3905 3893 3903
 3972 3996 3893 3905
 3972 3890 3857 3902
 3972 3868 3857 3890
 3972 4029 3997 3996
 3972 3919 3903 3890
 3972 3903 3919 4004
 3972 3905 4004 3996
 3972 3905 3903 4004
 3972 4062 3997 4029
 3972 4062 4065 3975
 4119 4062 4074 4049
 4119 4062 4095 4074
 4119 4140 4095 4082
 4119 4129 4141 4082
 4119 4161 4141 4129
 4119 4161 4130 4112
 4119 4161 4129 4130
 4119 4112 4051 4049
 4119 4082 4141 4139
 4119 4082 4139 4140
 3848 3770 3713 3753
 3848 3780 3847 3781
 3848 3861 3770 3753
 3848 3880 3770 3861
 3848 3781 3847 3898
 3848 3885 3781 3898
 3848 3753 3781 3885
 3572 3583 3731 3580
 3572 3583 3406 3419
 3572 3580 3612 3451
 3572 3731 3612 3580
 3572 3594 3731 3583
 3572 3613 3731 3594
 3572 3594 3583 3419
 3572 3731 3613 3612
 3572 3571 3452 3613
 3572 3571 3613 3476
 3572 3452 3451 3612
 3572 3613 3452 3612
 3572 3419 3476 3594
 3572 3613 3594 3476
 3572 3583 3464 3406
 3572 3583 3580 3464
 3701 3717 3700 3780
 3701 3530 3700 3623
 3701 3530 3623 3547
 3701 3623 3700 3717
 3701 3547 3623 3717
 3701 3717 3713 3563
 3701 3547 3717 3563
 3701 3530 3573 3644
 3701 3700 3530 3644
 3701 3530 3547 3573
 3701 3644 3573 3713
 3701 3713 3573 3563
 3701 3573 3547 3563
 3325 3101 3194 3104
 3325 3328 3194 3393
 3325 3530 3393 3326
 3325 3393 3194 3326
 3325 3194 3101 3326
 3325 3385 3460 3529
 3325 3460 3385 3277
 3325 3460 3277 3323
 3325 3469 3347 3385
 3325 3530 3347 3469
 3325 3385 3347 3197
 3325 3517 3529 3460
 3325 3529 3469 3385
 3325 3529 3530 3469
 3325 3326 3101 3131
 3325 3531 3328 3393
 3325 3530 3531 3393
 3325 3101 3104 3099
 3325 3328 3104 3194
 3325 3517 3328 3531
 3325 3131 3346 3326
 3325 3530 3326 3346
 3325 3346 3131 3347
 3325 3530 3346 3347
 3325 3131 3197 3347
 3325 3131 3101 3197
 3325 3385 3197 3179
 3325 3101 3179 3197
 3325 3277 3385 3179
 3325 3323 3277 3179
 3324 3100 3104 3304
 3324 3304 3104 3328
 3324 3517 3304 3328
 3324 3517 3518 3304
 3324 3099 3322 3323
 3324 3323 3325 3099
 3324 3099 3325 3104
 3324 3310 3322 3100
 3324 3518 3322 3310
 3324 3305 3100 3304
 3324 3518 3305 3304
 3324 3325 3328 3104
 3324 3460 3325 3323
 3324 3310 3100 3305
 3324 3305 3518 3310
 2993 2841 3093 2868
 2993 2767 2841 2793
 2993 2992 2766 2793
 2993 2767 2793 2766
 2993 2841 2784 2793
 2993 2841 2868 2784
 2993 2945 2992 2793
 2993 2945 2793 2784
 2993 2945 2784 2868
 2365 2367 2082 2366
 2365 2083 2297 2170
 2365 2083 2082 2297
 2365 2366 2585 2367
 2365 2585 2297 2367
 4120 4119 4112 4161
 4120 4112 4121 4162
 4120 4161 4112 4162
 4120 4119 4095 4074
 4120 4119 4074 4049
 4120 4112 4119 4049
 4120 4121 4112 4049
 4120 4049 4074 4121
 4120 4119 4161 4141
 4120 4095 4119 4140
 4120 4141 4161 4162
 4120 4074 4085 4121
 4120 4095 4085 4074
 4120 4162 4139 4141
 4120 4140 4139 4162
 4120 4119 4141 4139
 4120 4119 4139 4140
 4120 4095 4140 4085
 4120 4162 4142 4140
 4120 4121 4142 4162
 4120 4140 4142 4085
 4120 4121 4085 4142
 3966 3848 3861 3880
 3966 3885 3898 3991
 3966 3991 3898 4000
 3966 4000 4062 3991
 3966 4062 4001 3975
 3966 3862 3880 3861
 3966 3975 3880 3862
 3966 4001 3912 3975
 3966 3912 3880 3975
 3966 3898 4001 4000
 3966 4001 4062 4000
 3966 3898 3912 4001
 3966 3861 3974 3948
 3966 3885 3881 3861
 3966 3885 3991 3881
 3966 3885 3848 3898
 3966 3848 3880 3847
 3966 3848 3847 3898
 3966 3847 3912 3898
 3966 3880 3912 3847
 3994 3972 3975 3902
 3994 3972 4065 3975
 3994 3971 4065 4003
 3994 3890 3972 3902
 3994 3919 3972 3890
 3994 4003 3919 3900
 3994 4004 3972 3919
 3994 3972 4004 4065
 3994 4004 3919 4003
 3994 4003 4065 4004
 3994 3971 3902 3975
 3994 4065 3971 3975
 3964 3845 3880 3844
 3964 3912 3892 3894
 3964 3892 3868 3894
 3964 3868 3972 3894
 3964 3857 3868 3844
 3964 3972 3868 3857
 3964 3880 3912 3975
 3964 3975 3972 3902
 3964 3912 4001 3975
 3964 3902 3972 3857
 3964 3894 3997 3912
 3964 3894 3972 3997
 3964 3912 3997 4001
 3964 4001 4062 3975
 3964 3972 3975 4062
 3964 3997 4062 4001
 3964 3972 4062 3997
 2991 2989 3039 3010
 2991 3181 3010 3039
 2991 3213 3181 3039
 2991 3213 3039 2989
 2991 3214 3181 3213
 2991 2989 3010 2790
 2991 2989 2790 2765
 2991 2790 2767 2765
 2991 2993 2766 2767
 2991 2989 2765 2990
 2991 3214 2990 2992
 2991 2992 2993 3214
 2991 3213 2989 2990
 2991 2990 3214 3213
 2991 2992 2990 2766
 2991 2993 2992 2766
 2991 2990 2765 2766
 2991 2767 2766 2765
 3114 2945 2868 3115
 3114 2945 2993 2868
 3114 3183 2945 3115
 3114 3321 3183 3115
 3114 3184 2945 3183
 3114 3321 3184 3183
 3114 3321 3214 3184
 3114 2993 3093 2868
 3114 3321 3115 3096
 3114 3096 3115 2868
 3114 3093 3096 2868
 3114 3214 2992 3184
 3114 2993 2992 3214
 3114 3184 2992 2945
 3114 2993 2945 2992
 2177 2365 2178 2440
 2177 1927 2117 2206
 2177 2176 2440 2178
 2177 2440 2176 2206
 2177 2206 2176 1927
 2177 1900 1927 1898
 2177 2178 1900 1898
 2177 2083 1927 1900
 2177 2365 2170 2083
 2177 2082 2083 1900
 2177 2365 2083 2082
 2941 2767 2991 2790
 2941 2942 2786 2789
 2941 2790 2789 2704
 2941 2786 2704 2789
 2941 2991 2767 2993
 2941 3010 2789 2790
 2941 2991 3010 2790
 2941 2705 2767 2790
 2941 2991 3181 3010
 2941 2994 2789 3010
 2941 2942 2789 2994
 2941 2994 3181 2942
 2941 3181 2994 3010
 2940 2786 2941 2942
 2940 2993 2767 2841
 2940 2941 2767 2993
 2940 2941 3093 2942
 2940 2842 2786 2942
 2940 2941 2786 2705
 2940 2767 2941 2705
 2940 2703 2767 2705
 2940 2703 2705 2786
 2940 2942 3093 2842
 2940 2841 2842 3093
 2940 2993 2841 3093
 2940 2941 2993 3093
 1692 1377 1584 1526
 1692 1351 1377 1526
 2598 2434 2599 2316
 2598 2433 2434 2316
 2124 1830 1892 1831
 2124 1892 1928 1831
 1106 1104 790 992
 2068 2174 2066 1895
 2068 1895 2069 2174
 2170 2051 2196 1919
 2170 2196 2117 1919
 2178 1938 1899 2179
 2178 2179 1899 1937
 2423 2461 2660 2689
 2423 2419 2660 2461
 2462 2723 2465 2464
 2462 2723 2463 2465
 2737 2725 2960 2723
 2737 2928 2960 2725
 2737 2518 2725 2723
 2737 2690 2725 2518
 2770 2928 2737 2690
 2770 2771 2737 2928
 2690 2528 2484 2737
 2690 2527 2484 2528
 2983 2995 2772 2930
 2983 3029 2995 2930
 4112 4054 4122 4050
 4112 4111 4122 4054
 4185 4201 4207 4202
 4185 4201 4188 4207
 4187 4155 4170 4162
 4187 4155 4185 4170
 4185 4182 4184 4151
 4185 4178 4182 4151
 3970 4052 4023 3973
 3970 3969 4052 3973
 4000 4009 3910 4008
 4000 3911 3910 4009
 3870 3984 3875 3874
 3870 3984 3874 3876
 3905 4005 3923 3922
 3905 4005 3996 3923
 4063 4034 4013 4002
 4063 4003 4002 4013
 4062 4027 3997 4029
 4062 4027 4001 3997
 3870 3781 3754 3885
 3870 3781 3743 3754
 3717 3743 3753 3610
 3717 3743 3781 3753
 3848 3781 3717 3780
 3848 3717 3781 3753
 3903 3918 3924 3815
 3903 3905 3815 3924
 3868 3903 3789 3890
 3868 3790 3789 3903
 3994 3890 3902 3900
 3994 3900 3919 3890
 3708 3777 3651 3650
 3708 3758 3651 3777
 3694 3769 3643 3762
 3694 3699 3643 3769
 3845 3769 3762 3788
 3845 3762 3783 3788
 3530 3623 3469 3618
 3530 3618 3700 3623
 3390 3563 3400 3376
 3390 3563 3547 3400
 3399 3371 3387 3206
 3399 3320 3371 3206
 3399 3520 3387 3371
 3399 3522 3520 3371
 3607 3437 3442 3443
 3607 3437 3439 3442
 3763 3635 3639 3632
 3763 3633 3635 3632
 3607 3608 3480 3439
 3607 3608 3631 3480
 3600 3604 3629 3478
 3600 3747 3629 3604
 3619 3458 3460 3459
 3619 3529 3460 3458
 3325 3099 3323 3179
 3325 3101 3099 3179
 3094 2962 2850 3081
 3094 3193 2962 3081
 3257 3046 3051 3047
 3257 3213 3046 3047
 2849 3081 3097 2850
 2849 3098 3097 3081
 2400 2587 2300 2398
 2400 2586 2300 2587
 2083 1818 1819 1927
 2083 1900 1818 1927
 2083 1762 1818 1761
 2083 1900 1761 1818
 2178 1938 2180 1901
 2178 2082 1901 2180
 2105 2297 1997 2001
 2105 2173 1997 2297
 2083 2173 2081 1920
 2083 2173 1920 2082
 2177 2117 2083 2170
 2177 2083 2117 1927
 2794 2724 2722 2756
 2794 2722 2959 2756
 4112 4159 4111 4110
 4112 4121 4159 4110
 4009 3989 4067 3991
 4009 4067 4074 3991
 3754 3875 3885 3886
 3754 3870 3885 3875
 3708 3617 3758 3728
 3708 3758 3857 3728
 3191 3208 2982 3166
 3191 3129 2982 3208
 3744 3727 3693 3595
 3744 3844 3693 3727
 3621 3693 3595 3516
 3621 3692 3693 3516
 3608 3576 3695 3633
 3608 3752 3633 3695
 3325 3530 3529 3531
 3325 3517 3531 3529
 3693 3595 3516 3531
 3693 3517 3531 3516
 2853 2854 2733 2599
 2853 2733 2598 2599
 3701 3848 3713 3717
 3701 3780 3848 3717
 3717 3753 3713 3610
 3717 3848 3713 3753
 3324 3328 3325 3517
 3324 3325 3460 3517
 3099 3104 3100 2856
 3099 3324 3100 3104
 3322 3098 3099 3100
 3322 3099 3324 3100
 2367 2082 2173 2297
 2367 2365 2082 2297
 3948 3862 3966 3861
 3948 3975 3966 3862
 3881 3966 3861 3974
 3881 3991 3966 3974
 3848 3885 3861 3753
 3848 3966 3861 3885
 3912 3964 3892 3845
 3912 3964 3845 3880
 2082 2177 2178 1900
 2082 2177 2365 2178
 2176 1898 2177 1927
 2176 2178 2177 1898
 2705 2941 2704 2790
 2705 2941 2786 2704
 2703 2841 2767 2740
 2703 2940 2767 2841
 1106 1340 992 1218
 1106 1340 1104 992
 2178 2216 2180 1938
 2178 2366 2180 2216
 2366 2082 2178 2180
 2366 2082 2365 2178
 2958 3013 2957 2794
 2958 2927 2722 2956
 2958 2957 2956 2722
 2958 3012 3013 2794
 2958 3165 2927 2956
 2958 3189 3013 3012
 2958 3190 3013 3189
 2958 3166 2927 3165
 2958 3190 3166 3165
 2958 2959 3012 2794
 2958 2959 2794 2722
 2958 2959 2722 2927
 2958 3166 3190 3191
 2958 2959 2927 3166
 2958 2959 3166 3191
 2958 2959 3191 3012
 4048 4062 4119 4049
 4048 4049 4051 3951
 4048 3948 3951 3950
 4048 3974 3951 3948
 4048 4049 3951 3974
 4048 4049 4119 4051
 4048 4065 4119 4062
 4048 3966 3974 3948
 4048 3991 4062 4049
 4048 3991 3966 4062
 4048 3971 4065 3975
 4048 4065 4062 3975
 4048 3966 3948 3975
 4048 3966 3975 4062
 4048 3975 3948 3949
 4048 3971 3975 3949
 4048 4049 3974 3991
 4048 3966 3991 3974
 4048 3951 3980 3950
 4048 3971 3950 3980
 4048 3950 3949 3948
 4048 3971 3949 3950
 4048 4051 3980 3951
 4048 4051 3971 3980
 3901 3970 3855 3971
 3901 3970 3899 3855
 3901 3971 3855 3859
 3901 4003 3970 3971
 3901 3900 3921 4003
 3901 3971 3994 4003
 3901 3994 3900 4003
 3901 3902 3971 3859
 3901 3784 3899 3812
 3901 3900 3784 3812
 3901 3784 3787 3899
 3901 3899 3787 3855
 3901 3899 3921 3812
 3901 3900 3812 3921
 3901 3921 3899 4002
 3901 3970 4002 3899
 3901 3786 3902 3859
 3901 3902 3786 3900
 3901 3900 3786 3784
 3901 3855 3785 3859
 3901 3786 3859 3785
 3901 3994 3971 3902
 3901 3994 3902 3900
 3901 4003 3921 4002
 3901 4002 3970 4003
 3901 3784 3786 3785
 3901 3785 3855 3787
 3901 3784 3785 3787
 2887 2853 2633 2854
 2887 3102 2854 2873
 2887 2964 2854 3102
 2887 2853 2854 2964
 2887 3101 3102 3131
 2887 3101 2964 3102
 2887 3101 2853 2964
 2887 2854 2634 2873
 2887 2885 2873 2634
 2887 3102 2873 3119
 2887 2885 3119 2873
 2887 2885 2633 2883
 2887 2634 2854 2633
 2887 2633 2885 2634
 2887 2886 2883 2633
 2887 2853 2886 2633
 2887 2853 3101 2886
 2887 3131 3102 3119
 2887 3119 2885 3131
 2887 2885 2883 3131
 2887 3024 3131 2883
 2887 3024 3101 3131
 2887 3024 2883 2886
 2887 3101 3024 2886
 3528 3600 3429 3518
 3528 3322 3518 3429
 3528 3518 3517 3600
 3528 3324 3517 3518
 3528 3517 3324 3460
 3528 3529 3517 3460
 3528 3322 3324 3518
 3528 3478 3600 3619
 3528 3433 3600 3478
 3528 3429 3600 3433
 3528 3428 3433 3478
 3528 3428 3429 3433
 3528 3428 3478 3459
 3528 3478 3619 3459
 3528 3619 3460 3459
 3528 3459 3460 3323
 3528 3428 3322 3429
 3528 3324 3323 3460
 3528 3323 3324 3322
 3528 3517 3529 3694
 3528 3600 3517 3694
 3528 3460 3619 3529
 3528 3529 3619 3694
 3528 3619 3600 3694
 3528 3384 3428 3459
 3528 3384 3322 3428
 3528 3323 3384 3459
 3528 3322 3384 3323
 2701 2521 2503 2695
 2701 2847 2846 2595
 2701 2846 2937 2762
 2701 2846 2847 2937
 2701 2762 2699 2521
 2701 2846 2594 2595
 2701 2503 2595 2594
 2701 2592 2846 2695
 2701 2695 2503 2592
 2701 2521 2695 2762
 2701 2846 2762 2695
 2701 2595 2593 2847
 2701 2503 2593 2595
 2701 2847 2593 2699
 2701 2503 2521 2437
 2701 2593 2503 2437
 2701 2521 2699 2437
 2701 2593 2437 2699
 2701 2592 2594 2846
 2701 2503 2594 2592
 2701 2762 2937 2699
 2701 2847 2699 2937
 2916 2674 2744 2742
 2916 2744 2674 2843
 2916 2846 2674 2742
 2916 2846 2742 2967
 2916 3094 2846 2967
 2916 2970 3094 2968
 2916 2967 2742 2968
 2916 3094 2967 2968
 2916 2968 2742 2743
 2916 2744 2743 2742
 2916 2843 2970 2744
 2916 2843 3094 2970
 2916 3094 2843 2850
 2916 2846 3094 2850
 2916 2843 2674 2673
 2916 2846 2673 2674
 2916 2743 2970 2968
 2916 2744 2970 2743
 2916 2850 2843 2673
 2916 2846 2850 2673
 2392 2170 2177 2365
 2392 2365 2297 2170
 2392 2365 2585 2297
 2392 2170 2196 2117
 2392 2117 2177 2170
 2392 2365 2440 2585
 2392 2365 2177 2440
 2392 2585 2440 2489
 2392 2585 2489 2490
 2392 2489 2238 2490
 2392 2489 2440 2238
 2392 2440 2177 2206
 2392 2206 2117 2196
 2392 2177 2117 2206
 2392 2238 2196 2237
 2392 2490 2238 2237
 2392 2206 2196 2238
 2392 2440 2206 2238
 2441 2643 2443 2442
 2441 2643 2366 2443
 2441 2178 2440 2215
 2441 2643 2585 2366
 2441 2215 2442 2179
 2441 2179 2442 2443
 2441 2489 2585 2643
 2441 2440 2585 2489
 2441 2440 2236 2215
 2441 2489 2236 2440
 2441 2236 2467 2215
 2441 2489 2467 2236
 2441 2703 2489 2643
 2441 2703 2643 2442
 2441 2215 2467 2442
 2441 2365 2366 2585
 2441 2440 2365 2585
 2441 2179 2443 2216
 2441 2366 2216 2443
 2441 2178 2179 2216
 2441 2216 2366 2178
 2441 2178 2365 2440
 2441 2366 2365 2178
 2441 2703 2442 2467
 2441 2489 2703 2467
 2307 2012 2308 2031
 2307 2012 2158 2159
 2307 2308 2012 2159
 2307 2012 2011 2158
 2307 2181 2235 2158
 2307 2209 2235 2181
 2307 2235 2430 2158
 2307 2011 2181 2158
 2307 2011 2209 2181
 2307 2430 2159 2158
 2307 2308 2159 2430
 2307 2031 2209 2011
 2307 2012 2031 2011
 2307 2308 2311 2031
 2307 2127 2031 2311
 2307 2127 2209 2031
 2307 2308 2592 2311
 2307 2592 2308 2430
 1350 1686 1692 1434
 1350 1034 1352 1223
 1350 1340 1434 1105
 1350 1034 1223 1037
 1350 1434 1219 1105
 1350 1034 1351 1352
 1350 1692 1352 1351
 1350 1352 1344 1223
 1350 1351 1034 1377
 1350 1692 1351 1377
 1350 1219 1377 1034
 1350 1377 1219 1434
 1350 1686 1344 1379
 1350 1379 1692 1686
 1350 1686 1340 1344
 1350 1344 1352 1379
 1350 1692 1379 1352
 1350 1219 1001 1105
 1350 1001 1219 1034
 1350 1037 1106 1105
 1350 1037 1223 1106
 1350 1037 1001 1034
 1350 1001 1037 1105
 1350 1105 1106 1340
 1350 1340 1106 1344
 1350 1223 1344 1106
 4081 4078 4037 4014
 4081 4078 4014 4005
 4081 4037 4098 4097
 4081 4078 4098 4037
 4081 4097 4129 4104
 4081 4037 4097 4031
 4081 4037 4031 4014
 4081 4031 4005 4014
 4081 4031 4097 4039
 4081 4097 4104 4039
 4081 4129 4097 4098
 4081 4129 4098 4078
 4150 4104 4102 4103
 4150 4139 4104 4103
 4150 4141 4139 4178
 4150 4141 4104 4139
 4150 4102 4105 4149
 4150 4104 4105 4102
 4150 4151 4102 4149
 4150 4149 4178 4151
 4150 4103 4102 4151
 4150 4139 4103 4151
 4150 4152 4141 4178
 4150 4178 4149 4152
 4150 4104 4141 4105
 4150 4149 4105 4152
 4150 4141 4152 4105
 4064 4063 4002 4034
 4064 3970 4002 4063
 4064 4023 3970 4052
 4064 3970 4051 4052
 4064 4099 4034 4091
 4064 4063 4034 4099
 4064 3970 3971 4051
 4064 3970 4063 3971
 4064 4034 4023 4091
 4064 4052 4091 4023
 4064 4002 4023 4034
 4064 3970 4023 4002
 4064 4123 4052 4051
 4064 4130 4099 4091
 4064 4123 4130 4091
 4064 4091 4052 4123
 4064 4129 4099 4130
 4064 4129 4063 4099
 4064 4063 4065 3971
 4064 4063 4119 4065
 4064 4051 4048 4119
 4064 3971 4048 4051
 4064 4119 4130 4112
 4064 4119 4112 4051
 4064 4119 4129 4130
 4064 4129 4119 4063
 3766 3768 3638 3767
 3766 3768 3764 3638
 3766 3638 3764 3636
 3766 3767 3638 3637
 3766 3767 3637 3663
 3766 3637 3765 3663
 3766 3637 3636 3765
 3766 3636 3637 3638
 3766 3892 3768 3767
 3766 3768 3892 3764
 3766 3868 3893 3765
 3766 3868 3764 3892
 3766 3892 3767 3894
 3766 3868 3892 3894
 3766 3893 3894 3767
 3766 3868 3894 3893
 3766 3893 3767 3791
 3766 3765 3893 3791
 3766 3764 3752 3636
 3766 3868 3752 3764
 3766 3636 3763 3765
 3766 3868 3765 3763
 3766 3791 3767 3663
 3766 3663 3765 3791
 3766 3752 3763 3636
 3766 3763 3752 3868
 3843 3695 3752 3751
 3843 3695 3844 3728
 3843 3752 3695 3728
 3843 3695 3693 3844
 3843 3751 3752 3764
 3843 3752 3868 3764
 3843 3764 3783 3751
 3843 3751 3747 3695
 3843 3868 3752 3728
 3843 3845 3693 3783
 3843 3693 3845 3844
 3843 3747 3751 3783
 3843 3747 3692 3695
 3843 3692 3693 3695
 3843 3764 3892 3783
 3843 3764 3868 3892
 3843 3844 3964 3868
 3843 3868 3964 3892
 3843 3747 3783 3694
 3843 3783 3693 3694
 3843 3892 3845 3783
 3843 3892 3964 3845
 3843 3845 3964 3844
 3463 3576 3462 3616
 3463 3617 3616 3457
 3463 3399 3387 3279
 3463 3387 3397 3279
 3463 3399 3279 3461
 3463 3576 3399 3461
 3463 3461 3279 3462
 3463 3576 3461 3462
 3463 3462 3279 3457
 3463 3616 3462 3457
 3463 3457 3397 3568
 3463 3617 3457 3568
 2492 2337 2620 2454
 2492 2454 2718 2491
 2492 2618 2620 2718
 2492 2454 2618 2718
 2492 2620 2618 2454
 2492 2491 2237 2454
 2492 2490 2237 2491
 2399 2592 2487 2672
 2399 2307 2209 2235
 2399 2487 2430 2235
 2399 2487 2592 2430
 2399 2398 2400 2127
 2399 2672 2487 2493
 2399 2400 2672 2493
 2399 2592 2672 2398
 2399 2400 2398 2672
 2399 2240 2209 2302
 2399 2400 2240 2302
 2399 2493 2487 2240
 2399 2240 2400 2493
 2399 2240 2487 2235
 2399 2209 2240 2235
 2399 2592 2398 2311
 2399 2307 2592 2311
 2399 2302 2209 2127
 2399 2400 2302 2127
 2399 2209 2307 2127
 2399 2307 2235 2430
 2399 2592 2307 2430
 2399 2398 2127 2311
 2399 2307 2311 2127
 2882 2659 2885 2632
 2882 2884 2689 2632
 2882 2885 2884 2632
 2882 2632 2689 2631
 2882 2660 2631 2689
 2882 2631 2659 2632
 2882 2905 2659 2660
 2882 2885 2659 2905
 2882 2757 2660 2689
 2882 2757 2905 2660
 2882 3129 2885 2905
 2882 3129 2884 2885
 2882 2959 2905 2757
 2882 2756 2689 2884
 2882 2756 2757 2689
 2882 3129 2905 2959
 2882 3129 2959 2884
 2882 2756 2959 2757
 2882 2959 2756 2884
 3318 3181 3247 3182
 3318 3096 3114 3093
 3318 3114 3096 3321
 3318 3214 3114 3321
 3318 3214 3321 3213
 3318 3247 3181 3250
 3318 3321 3096 3320
 3318 3256 3247 3250
 3318 3256 3438 3319
 3318 3259 3438 3256
 3318 3438 3527 3319
 3318 3321 3527 3438
 3318 3250 3259 3256
 3318 3319 3527 3320
 3318 3527 3321 3320
 3318 3213 3250 3181
 3318 3181 3214 3213
 3318 3213 3259 3250
 3318 3213 3257 3259
 3318 3321 3257 3213
 3318 3257 3438 3259
 3318 3321 3438 3257
 2309 2172 2437 2315
 2309 2315 2017 2172
 2309 2017 2315 2166
 2309 2026 2017 2166
 2309 2315 2593 2321
 2309 2593 2503 2321
 2309 2315 2321 2223
 2309 2223 2321 2026
 2309 2437 2172 2431
 2309 2503 2437 2431
 2309 2437 2593 2315
 2309 2503 2593 2437
 2309 2321 2310 2026
 2309 2503 2310 2321
 2309 2503 2308 2310
 2309 2026 2310 2014
 2309 2308 2014 2310
 2309 2308 2431 2172
 2309 2308 2503 2431
 2309 2166 2315 2223
 2309 2223 2026 2166
 3771 3848 3880 3770
 3771 3880 3847 3845
 3771 3880 3848 3847
 3771 3693 3699 3644
 3771 3693 3845 3699
 3771 3880 3845 3844
 3771 3845 3693 3844
 3771 3700 3701 3644
 3771 3700 3644 3699
 3771 3845 3700 3699
 3771 3700 3845 3847
 3771 3744 3644 3770
 3771 3770 3644 3713
 3771 3701 3713 3644
 3771 3848 3770 3713
 3771 3713 3701 3848
 3771 3700 3847 3780
 3771 3848 3780 3847
 3771 3780 3701 3700
 3771 3848 3701 3780
 3771 3880 3844 3744
 3771 3693 3744 3844
 3879 3975 3964 3902
 3879 3902 3964 3857
 3879 3902 3949 3975
 3879 3856 3828 3949
 3879 3902 3856 3949
 3879 3949 3828 3862
 3879 3975 3949 3862
 3879 3964 3975 3880
 3879 3964 3880 3844
 3879 3828 3857 3844
 3879 3857 3964 3844
 3879 3856 3857 3828
 3879 3902 3857 3856
 3879 3828 3744 3862
 3879 3844 3744 3828
 3879 3880 3975 3862
 3879 3880 3862 3744
 3879 3844 3880 3744
 3180 3318 3182 3181
 3180 3114 2993 3093
 3180 3093 3318 3114
 3180 2993 2941 3093
 3180 2941 2993 2991
 3180 2941 2991 3181
 3180 3114 3214 2993
 3180 3114 3318 3214
 3180 3182 3093 2942
 3180 3182 2942 3181
 3180 2991 3214 3181
 3180 3214 3318 3181
 3180 2991 2993 3214
 3180 3093 2941 2942
 3180 2942 2941 3181
 3391 3190 3389 3233
 3391 3233 3389 3419
 3391 3375 3451 3272
 3391 3190 3375 3272
 3391 3217 3375 3190
 3391 3217 3190 3233
 3391 3390 3571 3389
 3391 3190 3390 3389
 3391 3572 3452 3451
 3391 3572 3571 3452
 3391 3571 3476 3389
 3391 3572 3476 3571
 3391 3390 3190 3272
 3391 3272 3451 3452
 3391 3476 3419 3389
 3391 3476 3572 3419
 3391 3419 3406 3233
 3391 3572 3406 3419
 3403 3281 3219 3406
 3403 3281 3406 3464
 3403 3572 3464 3406
 3403 3427 3281 3464
 3403 3406 3391 3572
 3403 3391 3217 3375
 3403 3215 3219 3281
 3403 3215 3217 3219
 3403 3218 3217 3215
 3403 3218 3405 3375
 3403 3217 3218 3375
 3403 3244 3281 3427
 3403 3379 3427 3405
 3403 3405 3218 3379
 3403 3215 3281 3244
 3403 3218 3215 3244
 3403 3219 3217 3233
 3403 3391 3233 3217
 3403 3406 3219 3233
 3403 3391 3406 3233
 3403 3375 3405 3451
 3403 3391 3375 3451
 3403 3391 3451 3572
 3403 3579 3427 3464
 3403 3427 3579 3405
 3403 3572 3580 3464
 3403 3579 3580 3405
 3403 3464 3580 3579
 3403 3405 3580 3451
 3403 3572 3451 3580
 3403 3379 3218 3244
 3403 3427 3379 3244
 3167 3190 3217 3033
 3167 3033 2960 3013
 3167 2958 3165 3190
 3167 3375 3217 3190
 3167 3217 3375 3168
 3167 3190 3033 3013
 3167 2958 3190 3013
 3167 3375 3165 3168
 3167 3190 3165 3375
 3167 3013 2960 2957
 3167 2957 2958 3013
 3167 3165 2956 3168
 3167 2958 2956 3165
 3167 2956 2957 2960
 3167 2956 2958 2957
 3167 2956 2960 2928
 3167 2956 2928 3168
 2338 2392 2490 2585
 2338 2392 2237 2490
 2338 2337 2051 2171
 2338 2492 2490 2237
 2338 2337 2195 2051
 2338 2170 2171 2051
 2338 2297 2337 2171
 2338 2237 2392 2196
 2338 2297 2392 2585
 2338 2297 2171 2170
 2338 2392 2297 2170
 2338 2170 2051 2196
 2338 2392 2170 2196
 2338 2195 2196 2051
 2338 2237 2196 2195
 2338 2454 2237 2195
 2338 2492 2237 2454
 2338 2195 2337 2454
 2338 2492 2454 2337
 4066 4081 4005 4078
 4066 4029 4005 4082
 4066 4005 4029 3996
 4066 4029 3972 3996
 4066 3996 4004 4005
 4066 4005 4004 4078
 4066 4004 4065 4078
 4066 4095 4029 4082
 4066 4082 4119 4095
 4066 4119 4065 4062
 4066 4119 4082 4129
 4066 4081 4078 4129
 4066 4078 4065 4063
 4066 4119 4063 4065
 4066 4004 3972 4065
 4066 3996 3972 4004
 4066 4065 3972 4062
 4066 3972 4029 4062
 4066 4063 4129 4078
 4066 4119 4129 4063
 4066 4095 4119 4062
 4066 4062 4029 4095
 4080 4082 4005 4079
 4080 4030 4038 4079
 4080 4079 4005 4030
 4080 4066 4081 4005
 4080 4066 4005 4082
 4080 4081 4066 4082
 4080 4081 4082 4104
 4080 4039 4104 4038
 4080 4039 4081 4104
 4080 4079 4038 4103
 4080 4104 4103 4038
 4080 4030 4005 4031
 4080 4005 4081 4031
 4080 4030 4031 4038
 4080 4139 4079 4103
 4080 4104 4139 4103
 4080 4031 4039 4038
 4080 4081 4039 4031
 4080 4139 4082 4079
 4080 4104 4082 4139
 3569 3559 3695 3728
 3569 3695 3616 3728
 3569 3568 3463 3397
 3569 3559 3568 3397
 3569 3728 3568 3559
 3569 3576 3616 3695
 3569 3576 3463 3616
 3569 3617 3728 3616
 3569 3463 3617 3616
 3569 3397 3520 3559
 3569 3695 3559 3520
 3569 3695 3520 3522
 3569 3520 3397 3387
 3569 3463 3387 3397
 3569 3522 3576 3695
 3569 3728 3617 3568
 3569 3463 3568 3617
 3569 3522 3399 3576
 3569 3399 3463 3576
 3569 3399 3520 3387
 3569 3463 3399 3387
 3569 3399 3522 3520
 2584 2492 2337 2620
 2584 2620 2337 2591
 2584 2842 2620 2591
 2584 2337 2306 2591
 2584 2338 2337 2492
 2584 2338 2492 2490
 2584 2841 2620 2842
 2584 2338 2490 2585
 2584 2297 2306 2337
 2584 2585 2842 2586
 2584 2297 2338 2585
 2584 2338 2297 2337
 2584 2620 2841 2718
 2584 2492 2620 2718
 2584 2586 2591 2306
 2584 2586 2842 2591
 3268 3256 3318 3319
 3268 3247 3318 3256
 3268 3193 3319 3096
 3268 3319 3318 3096
 3268 3254 3319 3310
 3268 3319 3193 3310
 3268 3093 3193 3096
 3268 3096 3318 3093
 3268 3319 3254 3256
 3268 3247 3256 3254
 3268 3247 3195 3182
 3268 3318 3247 3182
 3268 3182 3195 3193
 3268 3195 3247 3254
 3268 3182 3193 3093
 3268 3310 3195 3254
 3268 3193 3195 3310
 3268 3182 3180 3318
 3268 3093 3180 3182
 3268 3318 3180 3093
 2013 2309 2308 2014
 2013 2172 2017 1891
 2013 2309 2017 2172
 2013 1686 1708 2014
 2013 1708 2026 2014
 2013 2309 2014 2026
 2013 2309 2026 2017
 2013 2309 2172 2308
 2013 2012 2014 2308
 2013 2012 2308 2159
 2013 2159 2172 1891
 2013 2308 2172 2159
 2013 1874 2017 2026
 2013 1874 2026 1708
 2013 1692 2017 1874
 2013 1692 1874 1708
 2013 1692 1708 1686
 2013 1692 1686 1891
 2013 1686 2014 2012
 2013 1686 1873 1891
 2013 1686 2012 1873
 2013 2159 1891 1873
 2013 2012 2159 1873
 2998 3217 3168 2996
 2998 2997 3217 2996
 2998 3168 2928 2996
 2998 3167 3168 3217
 2998 2771 2996 2928
 2998 2960 2771 2928
 2998 3167 2960 2928
 2998 3167 2928 3168
 2998 2996 2771 2997
 2998 2997 2771 2960
 2998 3217 2997 3033
 2998 3033 3167 3217
 2998 3033 2997 2960
 2998 2960 3167 3033
 2741 2584 2842 2841
 2741 2841 2940 2703
 2741 2842 2940 2841
 2741 2786 2940 2842
 2741 2703 2940 2786
 2741 2584 2585 2842
 2741 2489 2703 2643
 2741 2585 2489 2643
 2741 2842 2585 2643
 2741 2488 2489 2491
 2741 2488 2703 2489
 2741 2703 2740 2841
 2741 2489 2585 2490
 2741 2584 2490 2585
 2741 2491 2489 2490
 2741 2643 2703 2786
 2741 2492 2491 2490
 2741 2584 2492 2490
 2741 2718 2584 2841
 2741 2491 2740 2488
 2741 2740 2703 2488
 2741 2492 2718 2491
 2741 2584 2718 2492
 3391 3390 3272 3452
 3391 3571 3390 3452
 2741 2718 2740 2491
 2741 2718 2841 2740
 2958 3191 3189 3012
 2958 3191 3190 3189
 4064 4112 4130 4123
 4064 4051 4112 4123
 3843 3747 3694 3692
 3843 3694 3693 3692
 2957 2722 2794 2724
 2957 2722 2958 2794
 4064 4048 3971 4065
 4064 4048 4065 4119
 2179 2178 2215 1937
 2179 2178 2441 2215
 1692 1377 1434 1584
 1692 1377 1350 1434
 1686 1577 1434 1340
 1686 1350 1340 1434
 4151 4178 4139 4155
 4151 4178 4150 4139
 3868 3844 3857 3728
 3868 3843 3844 3728
 3397 3457 3279 3276
 3397 3457 3463 3279
 2659 2631 2660 2381
 2659 2631 2882 2660
 3319 3161 3320 3096
 3319 3318 3096 3320
 3770 3862 3880 3744
 3770 3771 3744 3880
 3693 3595 3644 3744
 3693 3771 3744 3644
 4081 4129 4082 4104
 4081 4066 4082 4129
 2586 2584 2297 2306
 2586 2584 2585 2297
 1692 1891 2017 1839
 1692 2013 2017 1891
 2643 2769 2786 2842
 2643 2786 2741 2842
 2049 2337 2195 2334
 2195 2454 2334 2337
 2049 2337 2051 2195
 2049 2195 2051 1919
 1734 2049 2051 1919
 1734 2051 1887 1919
 1734 1888 1887 2051
 1820 1734 1887 1919
 1762 1507 1508 1820
 2081 1792 1764 1760
 1114 1192 1113 879
 1114 1113 808 879
 1192 1113 879 1191
 1190 1442 1507 1191
 1190 1113 1442 1191
 879 1113 878 1191
 808 879 1113 806
 808 863 796 755
 808 796 548 755
 808 863 807 796
 808 807 879 806
 879 878 1113 806
 1473 1792 1791 1594
 1190 878 1113 1191
 746 755 505 540
 796 746 540 755
 808 807 806 548
 808 796 807 548
 796 755 540 548
 1101 1024 787 1102
 246 152 261 260
 746 540 505 500
 746 499 540 500
 285 224 237 286
 2652 2719 2510 2532
 2652 2719 2532 2776
 2775 2776 2652 2532
 223 123 224 122
 881 1108 1121 1195
 288 349 454 453
 316 315 501 502
 1033 849 712 1034
 3000 2787 2795 2775
 272 262 303 422
 263 262 158 273
 272 262 422 273
 263 158 243 260
 263 153 243 262
 151 243 158 260
 57 103 47 102
 120 123 122 58
 792 1108 1050 814
 792 1050 731 814
 545 792 766 533
 545 792 533 731
 545 792 731 550
 792 814 731 550
 120 122 62 58
 263 243 158 262
 272 158 262 273
 272 422 303 432
 3000 3006 2795 2787
 1033 1001 849 1034
 1220 1351 1034 1002
 1033 1034 712 1002
 3658 3625 3708 3626
 1383 1159 1233 1381
 1220 1034 1033 1002
 1220 1351 1002 1094
 3000 3014 2795 3006
 61 60 103 57
 120 61 103 57
 120 61 58 62
 120 58 61 57
 183 135 84 98
 236 149 138 242
 186 88 188 187
 241 138 150 242
 241 259 242 150
 225 253 145 227
 251 145 253 252
 253 252 145 227
 127 225 145 227
 89 183 84 85
 86 87 36 88
 149 150 138 242
 135 138 236 149
 3220 3000 3006 3014
 1220 1351 1094 1233
 1351 1233 1159 1094
 1351 1383 1159 1233
 3220 3227 3014 3006
 55 119 117 118
 55 92 117 119
 86 89 36 87
 37 89 84 85
 128 127 125 63
 124 128 125 63
 37 84 35 85
 89 40 36 87
 55 119 56 92
 55 118 117 59
 33 70 71 82
 33 23 71 70
 33 64 71 23
 117 59 118 124
 55 56 41 92
 56 92 44 41
 43 42 17 44
 56 43 41 44
 42 17 44 39
 37 85 35 39
 37 38 16 40
 37 89 40 36
 124 63 125 59
 117 124 125 59
 37 40 16 36
 37 39 35 16
 43 41 44 17
 33 25 64 23
 21 68 22 23
 3787 3709 3855 3854
 21 23 22 8
 13 33 23 25
 37 35 15 16
 37 36 16 15
 4 9 8 11
 7 3 4 2
 13 9 25 23
 724 483 484 481
 484 483 308 481
 525 781 726 524
 5 2 1 6
 4 2 3 8
 13 18 25 9
 4 9 2 8
 13 5 18 9
 724 727 483 725
 3851 3968 3969 3928
 3851 3968 3928 3850
 3851 3969 3858 3928
 3967 3928 3968 3850
 4022 3967 3928 3968
 4022 4057 3967 3968
 858 856 887 857
 1163 887 856 857
 821 829 828 554
 3170 3209 3029 3171
 3170 2930 3029 2984
 3170 2985 2930 2984
 3603 3431 3564 3579
 2985 2984 2759 2930
 3029 2930 2983 2984
 3170 2984 3029 3209
 3029 3244 3171 3209
 1136 1163 888 1199
 3379 3427 3432 3249
 3244 3379 3249 3427
 3029 3037 3244 3209
 3029 3209 2984 2983
 2983 2984 2930 2760
 2984 2760 2759 2930
 3427 3564 3431 3579
 3603 3579 3602 3431
 3653 3601 3602 3579
 3430 3602 3579 3431
 3427 3430 3579 3431
 3749 3653 3602 3750
 4168 4160 4122 4131
 2984 2760 2758 2759
 2983 2758 2984 2760
 3029 3037 3209 2983
 3037 3244 3209 3249
 3244 3427 3249 3248
 3427 3432 3249 3431
 2520 2760 2759 2519
 824 825 821 553
 883 823 884 1132
 3427 3431 3249 3248
 3037 3244 3249 3248
 2760 2759 2519 2758
 4172 4168 4131 4160
 3882 3988 3891 3883
 3988 3891 3995 3992
 3882 3883 3891 3759
 3748 3749 3759 3653
 3748 3883 3759 3749
 3427 3430 3431 3248
 3749 3653 3601 3602
 3430 3602 3601 3579
 3748 3749 3653 3601
 4076 4073 3995 4075
 3992 3995 4073 4075
 3748 3882 3759 3883
 3882 3988 3992 3891
 4169 4143 4127 4166
 4191 4172 4160 4168
 1129 820 1128 1127
 824 822 825 553
 824 822 553 820
 823 825 822 553
 4076 4136 4137 4135
 4076 4073 4136 4135
 4191 4192 4160 4172
 4158 4169 4166 4143
 4158 4169 4143 4132
 4076 4075 4136 4073
 4169 4199 4189 4166
 4158 4169 4189 4166
 4191 4203 4192 4172
 4176 4137 4136 4135
 4147 4136 4176 4137
 4191 4192 4203 4212
 4199 4166 4200 4189
 4199 4189 4200 4208
 4203 4213 4212 4192
 4199 4208 4200 4216
 4208 4210 4200 4216
 4210 4200 4216 4209
 4216 4218 4209 4214
 4202 4207 4215 4201
 4216 4218 4214 4219
 4210 4216 4218 4209
 406 298 310 299
 406 298 405 311
 406 298 311 310
 406 463 299 310
 406 310 312 463
 406 311 312 310
 406 299 251 298
 406 298 251 405
 136 98 137 138
 136 97 137 98
 239 137 240 138
 239 136 137 138
 239 236 138 242
 239 240 241 138
 394 239 241 259
 394 241 296 396
 394 396 259 241
 394 296 241 240
 394 241 239 240
 409 300 462 464
 409 300 299 462
 409 253 299 300
 409 462 299 463
 409 299 406 463
 193 192 117 218
 193 218 117 125
 193 117 119 118
 193 192 92 117
 193 117 118 124
 193 117 124 125
 193 124 128 125
 193 124 221 128
 381 290 225 253
 381 228 383 382
 381 228 382 227
 381 225 227 253
 381 253 227 252
 381 227 382 252
 121 83 163 123
 121 206 103 120
 121 120 58 123
 121 120 223 206
 121 83 123 58
 121 120 57 58
 121 120 103 57
 492 313 490 493
 410 394 296 396
 410 296 300 396
 410 296 290 253
 410 290 381 253
 410 296 253 300
 410 409 300 253
 704 638 464 703
 90 183 89 85
 90 93 43 42
 90 43 44 42
 90 44 85 39
 90 42 44 39
 90 42 39 38
 90 37 39 85
 90 37 85 89
 99 45 57 47
 99 45 58 57
 99 121 57 58
 99 52 58 45
 244 246 260 152
 244 152 141 246
 244 141 152 139
 244 243 140 139
 244 151 243 139
 244 152 151 139
 244 152 260 151
 244 243 151 260
 203 205 102 204
 203 102 205 141
 203 244 139 141
 203 101 102 139
 203 102 141 139
 10 26 14 18
 10 4 11 9
 10 12 11 4
 10 14 6 18
 10 6 14 7
 10 12 4 7
 10 18 5 9
 10 6 5 18
 10 5 6 2
 10 2 4 9
 10 5 2 9
 198 237 135 236
 198 183 135 237
 198 183 98 135
 198 239 138 136
 198 236 135 138
 198 239 236 138
 198 138 135 98
 198 136 138 98
 748 536 539 546
 748 546 539 541
 748 747 501 538
 748 501 539 538
 748 541 539 501
 795 737 536 547
 795 547 546 797
 795 547 536 546
 795 536 748 546
 795 797 546 541
 795 546 748 541
 284 206 223 368
 284 368 223 286
 362 366 205 363
 362 363 205 204
 362 203 204 205
 805 803 547 804
 805 703 737 803
 805 803 737 547
 805 795 547 737
 805 804 547 797
 805 547 795 797
 609 366 509 461
 449 368 286 452
 449 368 284 286
 1028 763 803 769
 1028 763 703 803
 1028 805 803 703
 764 530 512 763
 961 704 703 638
 961 638 703 763
 961 703 1028 763
 765 764 606 512
 765 764 512 763
 765 512 638 763
 765 638 961 763
 639 512 765 606
 639 512 452 397
 460 397 452 295
 460 397 639 452
 534 486 513 533
 744 795 536 748
 498 494 492 739
 498 490 495 535
 498 490 535 536
 116 114 215 112
 116 54 114 112
 116 113 54 115
 116 113 114 54
 116 54 87 115
 116 114 113 216
 116 216 113 188
 116 113 115 188
 380 381 228 383
 380 383 228 292
 380 293 379 219
 380 219 379 292
 380 455 292 379
 380 292 455 383
 380 221 292 228
 353 352 596 354
 353 376 596 352
 353 596 457 354
 353 352 354 196
 355 293 220 354
 355 196 354 220
 355 353 354 196
 355 354 457 293
 355 353 457 354
 191 112 215 194
 191 116 215 112
 191 194 93 112
 924 623 947 766
 924 623 766 622
 799 542 549 661
 1119 809 1115 1117
 1119 1115 1116 1446
 1119 1116 1115 809
 1119 809 811 1116
 660 419 417 659
 660 417 658 659
 660 418 658 417
 819 754 817 552
 819 552 817 811
 772 771 515 769
 772 542 515 771
 772 771 799 542
 813 551 552 811
 813 819 811 552
 813 549 551 811
 813 771 551 549
 977 658 810 845
 977 659 658 845
 977 660 658 659
 977 661 810 658
 420 417 660 419
 420 419 416 261
 420 261 417 419
 816 815 771 804
 816 799 772 771
 816 813 799 771
 816 551 771 815
 816 813 771 551
 749 795 748 541
 749 753 541 504
 749 748 747 501
 749 748 501 541
 749 504 541 501
 749 502 747 750
 749 751 502 750
 749 502 501 747
 1072 797 805 795
 1072 815 804 797
 1072 804 805 797
 1072 753 815 797
 662 515 661 418
 662 772 542 515
 662 542 772 799
 662 977 661 799
 662 542 661 515
 662 542 799 661
 662 661 658 418
 662 660 418 658
 662 977 660 658
 662 661 977 658
 752 1068 1063 751
 752 753 504 505
 752 749 504 753
 770 769 772 515
 770 515 530 769
 770 530 763 769
 770 764 763 530
 245 153 154 142
 245 140 153 142
 245 243 263 153
 245 153 140 243
 245 244 243 140
 144 111 105 143
 144 105 142 143
 144 142 105 140
 24 28 22 11
 24 28 68 22
 24 22 68 23
 24 10 11 9
 24 12 28 11
 24 10 12 11
 24 64 18 25
 24 64 25 23
 24 26 18 64
 24 10 18 26
 24 25 9 23
 24 25 18 9
 24 18 10 9
 24 22 8 11
 24 8 9 11
 81 31 80 79
 81 80 31 51
 109 80 51 111
 109 81 51 80
 72 24 28 68
 72 24 68 23
 72 79 68 28
 50 48 51 30
 107 101 105 48
 287 285 343 183
 287 237 285 183
 287 183 198 237
 337 343 285 320
 336 286 449 284
 190 89 90 183
 78 81 31 51
 78 109 81 51
 78 51 50 109
 32 24 12 28
 32 72 24 28
 32 75 26 64
 32 24 64 26
 32 28 31 79
 32 72 28 79
 32 81 79 31
 32 81 72 79
 344 343 184 183
 344 183 287 343
 1226 1058 1056 1393
 1226 1065 1058 1393
 1067 1065 1066 750
 1067 1065 750 1058
 1067 1058 1226 1065
 1057 1055 736 1051
 1057 1056 736 1055
 1049 1051 732 1050
 1049 732 731 1050
 458 698 456 457
 458 457 456 293
 458 293 355 457
 458 456 379 293
 458 379 380 293
 699 698 945 619
 699 456 698 619
 699 458 698 456
 925 945 838 1146
 925 838 945 698
 925 945 699 698
 1286 1026 1299 947
 1300 947 1299 1079
 1300 1286 1299 947
 793 533 792 731
 793 1108 792 1079
 793 1049 1108 1079
 793 1079 792 766
 793 1049 731 1050
 793 1049 1050 1108
 793 766 792 533
 346 217 378 376
 346 184 343 345
 346 344 343 184
 620 455 623 383
 620 623 455 697
 620 383 380 455
 620 455 380 379
 620 697 455 619
 620 380 458 379
 620 455 379 619
 620 619 379 456
 620 699 619 456
 620 458 456 379
 620 699 456 458
 1213 1212 984 978
 1213 984 1212 1214
 672 469 470 709
 672 709 708 469
 1448 1541 1445 1764
 1448 1446 1445 1115
 1448 1119 1446 1115
 1474 1154 1471 1212
 1474 1473 1471 1154
 1474 1471 1473 1791
 980 978 663 659
 980 978 984 663
 980 1213 984 978
 423 416 304 263
 425 469 670 422
 425 469 422 304
 666 663 470 419
 666 709 470 663
 666 672 470 709
 1166 1124 1114 1444
 1166 1114 1124 862
 1542 1474 1473 1791
 1542 1473 1236 1541
 1447 1119 1115 1117
 1447 1448 1115 1119
 1447 1236 1154 1117
 1447 1115 1236 1117
 657 420 419 416
 657 419 470 416
 657 666 470 419
 1472 1447 1236 1154
 1472 1473 1474 1154
 1472 1542 1474 1473
 1472 1448 1542 1236
 1472 1447 1448 1236
 1472 1154 1236 1473
 1472 1542 1473 1236
 426 274 303 433
 426 274 265 303
 426 422 425 670
 426 303 422 432
 426 433 303 432
 426 432 517 433
 268 267 214 155
 268 159 267 155
 269 265 159 155
 269 268 155 159
 269 274 159 265
 269 426 274 265
 167 178 148 131
 167 178 131 79
 167 79 131 68
 167 72 79 68
 173 171 318 321
 173 164 171 321
 317 319 506 318
 317 162 319 318
 556 506 558 318
 556 318 317 506
 896 558 586 559
 332 321 559 320
 587 586 349 345
 74 75 64 162
 74 32 64 75
 74 162 64 71
 74 71 64 23
 74 32 24 64
 74 32 72 24
 74 72 32 81
 74 24 23 64
 74 24 72 23
 73 162 74 71
 579 345 587 346
 579 345 343 559
 1766 1542 1448 1541
 1766 1541 1448 1764
 1766 1791 1792 1997
 1766 1997 1792 2081
 1766 1791 1542 1473
 1766 1473 1542 1541
 1766 1473 1541 1792
 1766 1791 1473 1792
 1766 1541 1764 1792
 1766 2081 1792 1764
 1298 1466 1371 1149
 1298 1149 1371 1026
 592 696 529 787
 592 529 695 787
 592 349 586 591
 592 587 586 349
 592 591 453 349
 592 453 695 529
 592 453 591 695
 592 454 453 529
 592 454 349 453
 592 589 349 454
 592 696 454 529
 592 696 589 454
 592 589 587 349
 1649 1298 1371 1286
 1649 1371 1583 1563
 1649 1563 1299 1371
 1649 1286 1371 1299
 1649 1583 1879 1601
 1649 1583 1601 1563
 1564 1299 1563 1412
 1564 1649 1563 1299
 917 944 618 919
 917 944 919 1205
 917 618 590 919
 1281 1464 1148 1465
 1281 1146 1148 1464
 1281 925 1146 945
 918 839 617 618
 918 839 1148 1146
 918 1148 1281 1146
 918 944 1148 839
 918 618 944 839
 918 917 944 618
 1587 1820 1734 1887
 1587 1508 1734 1820
 1587 1887 1888 1886
 1587 1887 1734 1888
 1587 1762 1887 1886
 1587 1762 1508 1820
 1587 1887 1762 1820
 1733 1732 1734 1482
 1231 1402 1404 1066
 1231 1065 1402 1066
 1231 1067 1065 1066
 1451 1725 1732 1483
 1070 752 1068 1063
 1408 1168 1398 1483
 1408 1398 1725 1483
 1408 1451 1483 1725
 1403 1394 1721 1393
 1403 1402 1728 1404
 1403 1231 1402 1404
 1403 1721 1728 1401
 1403 1401 1728 1402
 1403 1393 1721 1401
 1403 1065 1393 1401
 1403 1226 1393 1065
 1403 1402 1065 1401
 1403 1231 1065 1402
 1403 1728 1586 1404
 1452 1408 1725 1451
 1452 1726 1725 1398
 1452 1408 1398 1725
 1405 1586 1727 1399
 1405 1404 1586 1399
 1405 1403 1586 1404
 1405 1403 1404 1231
 1069 1405 1399 1066
 1069 1231 1066 1067
 1069 1405 1066 1231
 1069 1068 1070 752
 1069 1399 1068 1066
 1069 1399 1070 1068
 1069 1066 1068 751
 1069 1068 752 751
 1485 1405 1727 1399
 1485 1399 1727 1398
 1485 1727 1726 1398
 1485 1452 1398 1726
 1170 1398 1485 1452
 1170 1452 1408 1398
 1170 1485 1398 1399
 1391 1390 1394 1055
 1391 1051 1390 1055
 1391 1055 1057 1051
 1386 1390 1391 1051
 1386 1389 1390 1051
 1386 1714 1390 1389
 1386 1049 1051 1057
 1386 1051 1391 1057
 716 788 1037 1001
 716 849 712 680
 716 531 788 680
 716 788 1001 680
 716 1001 849 680
 476 716 680 531
 476 472 433 680
 476 670 531 517
 476 426 670 517
 476 426 517 433
 476 531 680 517
 476 433 517 680
 714 531 476 670
 714 716 476 531
 671 708 670 469
 671 672 708 469
 671 469 425 672
 671 670 425 469
 671 790 670 992
 671 670 708 992
 473 435 434 681
 473 434 472 681
 276 269 274 159
 276 275 159 274
 276 268 269 159
 276 159 275 267
 276 268 159 267
 276 434 275 274
 282 161 280 281
 282 280 161 213
 282 213 161 180
 283 281 258 161
 283 282 281 161
 283 161 258 180
 283 282 161 180
 283 180 258 178
 444 309 306 478
 444 309 291 306
 444 280 291 309
 436 306 275 435
 436 275 434 435
 436 275 276 434
 436 291 275 306
 436 444 291 306
 231 258 256 148
 231 256 147 148
 231 148 147 131
 231 148 178 258
 231 178 283 258
 231 167 178 148
 231 167 148 131
 166 231 147 131
 166 129 229 165
 166 147 129 131
 166 67 129 165
 166 129 67 131
 130 170 166 231
 130 166 131 231
 130 166 67 131
 130 167 73 170
 130 166 165 67
 130 231 131 167
 130 231 167 170
 130 70 67 165
 560 389 630 563
 560 563 325 389
 555 507 506 319
 555 317 319 506
 555 560 563 325
 555 560 325 319
 555 507 325 563
 555 325 507 319
 833 896 558 586
 833 591 586 558
 833 591 592 586
 758 555 507 506
 758 556 506 558
 758 558 506 507
 758 591 507 759
 758 507 591 558
 758 833 558 591
 889 834 630 951
 889 951 630 631
 889 563 555 560
 889 630 834 563
 1767 2084 2081 1888
 1767 2081 1886 1888
 1767 1587 1888 1886
 1767 1888 1587 1734
 1767 1733 1734 1587
 1216 1524 1218 1215
 1216 1215 1218 992
 1216 1215 992 985
 1676 1871 1830 1998
 1676 1830 1871 1574
 1676 1871 1575 1574
 1336 1214 1215 985
 1336 1216 985 1215
 1336 985 984 1214
 1336 1213 1214 984
 1336 1522 1524 1215
 1336 1216 1215 1524
 1336 1522 1574 1524
 1336 1574 1575 1524
 1336 1676 1575 1574
 1336 1522 1215 1214
 1821 2001 1997 2084
 1821 1997 2081 2084
 1821 2081 1767 2084
 1677 1830 1791 1998
 1677 1676 1830 1998
 1677 1998 1791 2001
 1677 1791 1997 2001
 1677 1821 2001 1997
 1880 1879 1649 1583
 1880 1781 1923 2093
 1880 1583 1781 1879
 1880 1879 1781 2093
 1642 1465 1780 1779
 1642 1281 1465 1464
 1642 1466 1464 1779
 1642 1779 1464 1465
 916 919 696 1025
 916 1025 696 787
 916 696 592 787
 916 586 592 587
 916 586 833 592
 916 592 696 589
 916 592 589 587
 916 917 590 919
 916 917 587 590
 916 590 696 919
 916 696 590 589
 916 587 589 590
 2050 2049 1732 2043
 2050 2084 1888 2171
 2050 1734 1733 1732
 2050 2337 2171 2051
 2050 1732 2049 1734
 2050 1734 2049 2051
 2050 2171 1888 2051
 2050 1734 2051 1888
 1847 1732 1725 2043
 1847 2043 2050 1732
 2044 1918 1917 1726
 2044 2192 1917 1918
 2409 2410 2450 2193
 2409 2193 2450 2334
 2137 2193 2043 1917
 2137 2192 2410 2193
 2137 2410 2409 2193
 2137 1917 2192 2193
 2137 1917 2044 2192
 1885 1883 2168 1884
 1885 1884 1586 1883
 1885 1586 1884 1727
 1885 1883 2040 2168
 2194 2435 2436 2169
 2194 2169 2436 2192
 2194 2192 1918 2169
 2194 2192 2044 1918
 2045 1918 2194 2044
 2045 2194 1918 2169
 2045 1918 1727 1884
 2045 1727 1885 1884
 2045 1884 2169 1918
 2045 2169 1884 2168
 2045 1884 1885 2168
 1718 2033 2035 1717
 1718 1714 2033 1717
 1718 1822 2033 1714
 1718 1717 1390 1714
 2039 1723 2041 2040
 1722 1723 1721 1394
 1722 1721 1403 1394
 1716 1718 1714 1822
 1716 1714 1511 1822
 1716 1511 1601 1822
 1716 1563 1511 1412
 1716 1564 1563 1412
 1716 1601 1511 1563
 1043 1160 1096 854
 1043 1094 854 778
 1043 854 1159 1160
 1043 1159 854 1094
 1043 1160 1159 1381
 1043 1383 1381 1159
 779 778 522 521
 779 777 521 681
 779 777 778 521
 779 777 1094 778
 779 1043 778 1094
 683 435 522 479
 683 521 522 435
 683 779 522 521
 1003 1002 777 681
 1003 779 681 777
 722 693 528 786
 722 528 532 786
 722 479 532 528
 480 444 306 478
 480 444 436 306
 480 683 722 479
 480 478 306 479
 480 306 435 479
 480 436 435 306
 480 479 528 478
 480 479 722 528
 480 683 479 435
 691 528 480 722
 691 446 528 693
 691 722 693 528
 691 528 446 478
 691 478 480 528
 415 271 301 431
 445 283 282 281
 445 281 309 446
 445 281 280 309
 445 281 282 280
 445 301 281 446
 230 254 229 146
 230 254 234 229
 230 166 231 147
 230 229 166 129
 230 129 166 147
 230 157 146 147
 230 147 146 129
 230 146 229 129
 1641 1780 1465 1655
 1641 1642 1465 1780
 1641 1465 1296 1655
 1640 1655 1296 1516
 1640 1655 1641 1296
 1103 1025 916 787
 1103 1025 787 1102
 1103 1370 1025 1102
 4163 4195 4173 4174
 4163 4186 4153 4173
 4163 4153 4133 4173
 4163 4194 4173 4195
 4163 4194 4186 4173
 255 278 160 270
 255 160 277 279
 255 160 278 277
 255 254 160 279
 255 160 156 270
 255 156 160 254
 255 270 156 157
 255 254 230 146
 255 146 230 157
 255 146 156 254
 255 157 156 146
 1078 834 1024 759
 1078 834 951 1024
 1078 889 951 834
 442 631 390 441
 442 630 390 631
 442 441 390 279
 1036 1223 1106 1344
 1036 1037 1106 1223
 1035 1036 1223 1037
 1035 712 849 1034
 1035 849 1001 1034
 1035 1034 1223 1352
 1035 1352 1003 1034
 1035 716 1036 1037
 1035 712 716 849
 1035 1034 1037 1223
 1035 1037 1034 1001
 1035 712 1034 1002
 1035 1003 1002 1034
 1039 1344 1379 1352
 1039 1352 1223 1344
 1039 1223 1036 1344
 1039 1035 1036 1223
 1039 1352 1035 1223
 1095 1034 1352 1351
 1095 1003 1352 1034
 1095 1352 1383 1351
 1095 1351 1383 1159
 1095 1383 1043 1159
 1095 1034 1351 1002
 1095 1002 1003 1034
 1095 779 1094 1043
 1095 1002 1351 1094
 1095 1351 1159 1094
 1095 1043 1094 1159
 1095 779 777 1094
 1095 779 1003 777
 1343 1344 1342 1578
 2080 2001 2084 2299
 2080 2001 1821 2084
 2080 2299 2084 2171
 1834 2002 2127 2031
 1834 2031 1833 2002
 1834 1833 2031 1709
 1525 1578 1575 1833
 1999 1677 2001 1998
 1999 1998 2001 2298
 1999 2298 2001 2299
 1580 1579 1708 1874
 1580 1708 1579 1379
 2015 2031 2014 1709
 2015 1709 1834 2031
 2015 2311 2014 2031
 1687 1578 1709 1379
 1687 1343 1525 1578
 1687 1379 1344 1578
 1687 1344 1343 1578
 1687 1834 2015 1709
 1687 1709 1578 1833
 1687 1834 1709 1833
 2303 2306 2299 2171
 2303 2299 2080 2171
 2303 2171 2337 2306
 2005 2300 2298 2299
 2005 1999 2299 2298
 2005 2299 2306 2300
 2005 2299 2303 2306
 2301 2300 2398 2127
 2589 2587 2591 2843
 2589 2591 2587 2306
 2589 2306 2587 2300
 2680 2681 2410 2514
 2680 2450 2410 2681
 2680 2409 2410 2450
 2754 2753 2755 2514
 2754 2514 2755 2681
 2754 2680 2514 2681
 2754 2515 2753 2514
 2714 2698 2753 2515
 2714 2753 2754 2515
 2452 2410 2436 2515
 2452 2514 2410 2515
 2452 2514 2680 2410
 2120 1822 1879 2118
 2120 1879 2093 2118
 2120 1879 1880 2093
 2451 2436 2452 2194
 2451 2194 2435 2436
 2507 2333 2614 2332
 2506 2522 2451 2435
 2506 2614 2522 2435
 2506 2507 2522 2614
 2506 2332 2614 2435
 2506 2507 2614 2332
 2036 2119 2325 2033
 2036 2033 2325 2035
 2036 1718 2033 2035
 2037 1822 2120 2118
 2037 2033 1718 1822
 2037 2036 1718 2033
 2037 2119 2036 2033
 2037 2118 2119 1822
 2037 1822 2119 2033
 1153 876 886 1185
 1153 853 886 876
 1153 886 1158 1185
 1153 876 1185 1186
 1152 852 886 853
 1152 1153 853 886
 1152 872 1158 852
 1152 852 1158 886
 1152 1153 886 1158
 1475 1160 1478 1426
 1475 1381 1478 1160
 1475 1381 1711 1478
 1590 1426 1749 1493
 1468 1153 1152 1158
 1468 1185 1158 1476
 1468 1153 1158 1185
 1162 872 1180 1158
 1162 1158 1152 872
 1162 1158 1468 1152
 855 1096 780 854
 855 1043 1096 854
 855 872 780 1096
 844 705 853 800
 844 853 1152 1153
 1021 1152 844 853
 1021 693 853 705
 1021 844 705 853
 1021 853 693 852
 1021 1152 853 852
 413 439 438 278
 413 277 438 307
 413 278 438 277
 413 438 482 307
 413 255 278 277
 413 279 277 307
 413 255 277 279
 655 519 431 466
 655 705 519 466
 679 520 519 543
 679 430 519 520
 468 679 430 519
 468 679 519 655
 468 655 519 431
 468 655 431 415
 468 430 431 519
 2980 3115 2979 3206
 2980 2978 2755 2979
 2980 2978 2979 3115
 2980 2979 2755 2977
 2980 2979 3201 3206
 2980 3201 2979 2977
 2980 2755 2978 2944
 2980 2944 2978 3115
 2610 2609 2326 2607
 4058 4089 4033 4061
 4058 4127 4089 4061
 4058 4061 4033 3961
 4118 4169 4168 4132
 4118 4169 4127 4166
 4116 4166 4125 4153
 4116 4124 4125 4166
 2372 2374 2455 2197
 2372 2197 2455 2199
 2372 2511 2393 2455
 2372 2393 2199 2455
 2372 2374 2510 2455
 1282 1430 1102 1431
 1282 1024 1101 1102
 1282 951 1101 1024
 1282 1078 951 1024
 1282 1431 1102 1208
 1282 1102 1101 1208
 1754 2074 1825 1878
 1754 1825 1582 1878
 1906 2121 1826 2074
 1906 1826 1825 2074
 1906 1754 2074 1825
 2276 2198 2091 2092
 2276 2198 2092 2370
 2183 2282 1982 2121
 4165 4175 4198 4174
 4165 4175 4176 4198
 4165 4175 4135 4176
 4165 4176 4135 4137
 4165 4198 4195 4174
 4165 4195 4163 4174
 4211 4219 4215 4217
 4211 4215 4214 4195
 4211 4214 4215 4219
 4211 4192 4202 4190
 4211 4202 4192 4213
 4211 4212 4213 4192
 4211 4216 4214 4219
 4211 4216 4219 4212
 4211 4217 4202 4213
 4211 4213 4219 4217
 4211 4212 4219 4213
 4167 4199 4191 4169
 4167 4163 4186 4153
 4167 4116 4163 4153
 4167 4191 4168 4169
 4167 4169 4166 4199
 4167 4169 4118 4166
 4167 4116 4166 4118
 4167 4118 4169 4168
 4167 4200 4166 4186
 4167 4199 4166 4200
 4167 4166 4153 4186
 4167 4116 4153 4166
 3960 3927 3926 3836
 3960 4018 3926 3927
 3960 3961 4018 3927
 3960 4033 4018 3961
 4059 4053 4061 3961
 4059 4058 3961 4061
 4059 4127 4118 4058
 4059 4124 4118 4127
 4059 4124 4061 4053
 4059 4116 4118 4124
 4059 4125 4124 4053
 4059 4116 4124 4125
 4059 4061 4124 4127
 4059 4058 4061 4127
 4113 4069 4070 4133
 4113 4059 4125 4116
 4113 4163 4116 4153
 4113 4106 4069 4133
 4113 4053 4069 4125
 4113 4059 4053 4125
 4113 4125 4069 4106
 4113 4125 4106 4153
 4113 4116 4125 4153
 3983 3986 3873 3987
 3983 3869 3965 3891
 3983 3987 3873 3988
 3983 3891 3965 3995
 2692 2917 2691 2761
 2692 2520 2691 2427
 2692 2691 2520 2761
 2692 2520 2760 2759
 2692 2761 2520 2759
 3378 3211 3401 3363
 3378 3211 3210 3401
 3378 3401 3210 3402
 3776 3730 3869 3759
 3776 3730 3759 3653
 3776 3759 3749 3653
 4077 4134 4072 4135
 4077 4072 4073 4135
 4077 4070 4072 4134
 4077 4133 4070 4134
 4077 4133 4113 4070
 3557 3577 3402 3578
 3557 3402 3432 3578
 3557 3564 3427 3379
 3557 3379 3427 3432
 3557 3578 3432 3603
 3557 3564 3603 3431
 3557 3432 3431 3603
 3557 3427 3564 3431
 3557 3427 3431 3432
 2894 2923 2924 2684
 2894 2683 2923 2684
 2894 2685 2923 2683
 2894 2917 2923 2685
 3138 3156 2986 3211
 3138 3156 2917 2986
 3138 3156 2923 2917
 4042 3981 3982 4069
 4042 4113 4069 4070
 4042 4070 4077 4113
 4042 3982 4070 4069
 3839 3686 3838 3836
 3839 3838 3927 3836
 3839 3927 3960 3836
 3985 3872 3986 3982
 3362 3162 3372 3163
 3362 3363 3372 3162
 3683 3511 3688 3686
 3689 3682 3832 3688
 3689 3682 3688 3511
 3689 3683 3511 3688
 3550 3380 3510 3549
 3550 3510 3685 3549
 3897 3873 3983 3986
 3897 3985 3872 3986
 3139 3163 3086 2924
 3139 3163 2924 3162
 3315 3373 3312 3163
 3561 3558 3560 3372
 3963 3985 4042 3982
 3963 3982 4042 3981
 3963 3940 3981 4042
 3963 3867 3982 3981
 3963 3940 3867 3981
 3963 3867 3872 3982
 3963 3872 3985 3982
 3627 3577 3725 3558
 3491 3508 3299 3373
 3491 3299 3312 3373
 3491 3315 3373 3312
 3647 3577 3627 3557
 3647 3725 3577 3734
 3647 3725 3627 3577
 3871 3897 3774 3806
 3871 3963 3867 3872
 3871 3734 3872 3867
 3871 3734 3774 3872
 3622 3561 3558 3560
 3622 3725 3560 3558
 3622 3627 3725 3558
 3772 3647 3734 3725
 3772 3871 3734 3774
 3772 3867 3725 3734
 3772 3871 3867 3734
 3509 3511 3300 3508
 3509 3300 3299 3508
 3509 3491 3508 3299
 954 728 952 631
 954 728 1046 952
 1306 1529 1520 1224
 1306 952 954 1046
 1306 1046 1210 952
 1306 1520 1210 1224
 1306 1224 1210 1046
 690 728 484 724
 690 728 724 851
 1157 885 858 1165
 1157 858 885 851
 2032 1795 1777 1823
 2032 2107 1795 1823
 1776 1460 1514 1777
 1459 1460 1202 1199
 1459 1202 1163 1199
 1459 1163 1136 1199
 1551 1242 1546 1550
 1551 1455 1242 1550
 1454 1129 1455 1241
 1454 1242 1455 1129
 1454 1551 1455 1242
 1454 1242 1129 1238
 1454 1128 1240 1239
 1454 1129 1128 1127
 1454 1238 1129 1127
 1454 1127 1128 1239
 1454 1239 1238 1127
 1456 1776 1459 1460
 1456 1241 1198 1132
 1456 1514 1198 1241
 1456 1129 1241 1132
 1456 1454 1241 1129
 2676 2494 2527 2530
 2676 2520 2692 2427
 2676 2425 2519 2427
 2676 2459 2519 2425
 2676 2770 2760 2530
 2676 2427 2519 2520
 2676 2760 2692 2520
 2676 2760 2519 2530
 2676 2520 2519 2760
 2647 2645 2837 2644
 2647 2684 2837 2645
 2416 2151 2426 2415
 1775 1774 1550 1850
 1775 1550 1774 1455
 1775 1551 1550 1455
 1775 1550 1546 1850
 1775 1551 1546 1550
 1858 1849 1555 1859
 1858 1859 1555 1857
 1858 1857 1555 1554
 1858 1554 1840 1856
 1858 1856 1857 1554
 2418 2368 2644 2383
 2418 2368 2369 2644
 2089 2032 1823 2107
 2417 2647 2418 2369
 1861 1858 1859 1849
 1922 2141 1850 1849
 2154 2369 2417 2418
 2154 2418 2368 2369
 2154 2090 2369 2368
 2154 1922 1932 1861
 2154 2107 2090 2368
 2961 3192 3081 2962
 2961 3095 3192 2962
 3019 3096 3161 3095
 3019 3161 3192 3095
 3019 3192 2961 3095
 2502 2595 2594 2673
 2502 2594 2398 2673
 2320 2477 2316 2223
 2320 2321 2477 2223
 2018 2316 2069 2019
 2018 2019 2069 1793
 2018 2019 1793 1711
 1694 1580 1874 1579
 1694 1711 1579 1874
 1694 1874 2019 1711
 1694 2019 2018 1711
 2160 2320 2316 2223
 2160 2223 2316 2019
 2160 2316 2018 2019
 2160 2026 2223 2019
 1875 2019 1874 2026
 1875 2160 2019 2026
 1875 1694 1580 1874
 1875 1874 1708 2026
 1875 1580 1708 1874
 2920 3096 2845 2868
 1382 1711 1694 1475
 1382 1043 1095 1383
 1382 1579 1711 1383
 1382 1579 1694 1711
 1382 1711 1381 1383
 1382 1475 1381 1711
 1382 1475 1160 1381
 1382 1381 1043 1383
 1382 1043 1381 1160
 2827 2850 2849 2595
 2827 3081 2849 2850
 2319 2310 2595 2321
 2319 2595 2310 2594
 2319 2594 2502 2595
 1810 1809 1493 1749
 1810 1493 1590 1749
 1810 2069 2068 1749
 1810 2068 2067 1749
 1810 2067 1809 1749
 2103 2381 2379 2227
 2103 2101 2379 2102
 2103 2228 2379 2101
 2103 2227 2379 2228
 2099 2227 2067 2068
 2099 2067 1810 2068
 2099 1809 2067 2101
 2099 1809 1810 2067
 2099 2228 2103 2101
 2099 2227 2103 2228
 2099 2067 2227 2228
 2099 2067 2228 2101
 2099 2101 1787 1809
 1789 1501 1786 1813
 1789 1813 1786 2102
 1789 1499 1786 1501
 1500 1187 1186 1499
 1500 1499 1501 1187
 1500 1499 1789 1501
 1188 1187 877 1186
 1188 1186 1500 1187
 776 544 543 801
 776 520 543 544
 776 520 679 543
 527 776 520 679
 527 520 526 439
 527 520 544 526
 527 520 776 544
 767 526 782 525
 767 525 782 781
 767 525 781 726
 767 783 782 526
 1177 1182 874 877
 654 413 438 482
 654 413 439 438
 654 525 524 439
 654 726 482 524
 654 524 482 438
 654 524 438 439
 654 525 726 524
 654 767 726 525
 2987 3107 2863 2864
 3472 3332 3471 3331
 3472 3331 3471 3381
 3212 3331 3106 3107
 3212 3107 3108 3331
 3212 3106 3331 3174
 3175 3174 2935 3106
 3175 3212 3174 3106
 3175 2935 3174 2977
 3333 3111 3332 3108
 3333 3108 3332 3331
 2866 2857 2865 2616
 2866 2865 2864 2616
 2866 2616 2864 2863
 2866 2987 2863 2864
 2613 2393 2511 2394
 2613 2372 2511 2393
 2861 2668 2914 2857
 2861 2752 2914 2668
 4060 4088 4093 4025
 4060 4019 4088 4025
 4060 4088 4019 4089
 4060 3960 4033 4018
 4060 3960 4058 4033
 4060 4033 4019 4018
 3551 3365 3549 3455
 3551 3455 3549 3614
 3133 2934 3173 3025
 3133 3173 3242 3025
 2831 2839 2822 2576
 2831 2832 2839 2576
 2581 2383 2644 2575
 2581 2418 2644 2383
 3084 2839 3085 3090
 3084 3085 2839 2832
 3084 2831 2832 2839
 2295 2418 2581 2383
 2295 2032 2089 2107
 2295 2106 2368 2383
 2295 2418 2383 2368
 2295 2089 2154 2107
 2295 2368 2106 2107
 2295 2154 2418 2368
 2295 2107 2154 2368
 3004 2833 3086 3085
 3414 3274 3455 3456
 3414 3283 3274 3456
 3414 3274 3283 3228
 2606 2833 2832 2571
 2606 2833 2571 2575
 2606 2571 2832 2576
 2606 2831 2576 2832
 2323 2287 2029 2106
 2323 2383 2295 2581
 2323 2106 2295 2383
 2323 2383 2287 2106
 3286 3090 3299 3074
 3054 2822 3074 2934
 3054 2831 2839 2822
 3054 2831 3084 2839
 3054 3286 3074 3090
 3054 3286 3090 3084
 3054 2822 2839 3074
 3054 2839 3090 3074
 3054 3084 3090 2839
 1910 2029 1794 1795
 3366 3414 3274 3455
 3366 3551 3414 3455
 3366 3274 3365 3455
 3366 3365 3551 3455
 3366 3274 3155 3365
 3366 3365 3155 3242
 3366 3155 3311 3242
 3301 3299 3509 3300
 3301 3509 3299 3491
 3301 3299 3286 3491
 3301 3299 3300 3074
 3301 3286 3299 3074
 3302 3300 3380 3173
 3302 3074 3300 3173
 3302 3074 3301 3300
 3132 2934 3054 3074
 3132 3133 2934 3173
 3132 3074 3173 2934
 3132 3302 3173 3074
 1201 1165 1481 1200
 1201 885 1165 1200
 1201 1157 1165 885
 1164 1479 1165 1202
 1164 1201 1157 1165
 1164 1202 1165 887
 1164 1165 858 887
 1164 1157 858 1165
 1164 1202 887 1163
 1164 1459 1202 1163
 1164 1136 1459 1163
 1164 887 858 856
 1164 1163 887 856
 1164 1136 1163 856
 2650 2648 2652 2374
 2650 2652 2776 2719
 2650 2372 2374 2510
 2650 2510 2652 2719
 2650 2374 2652 2510
 1977 2073 1837 1989
 1977 2277 2073 1989
 1660 1837 1529 1659
 2655 2568 2829 2648
 2671 2636 2670 2395
 2671 2636 2889 2670
 2671 2395 2670 2568
 2360 2359 2164 2432
 2075 2074 1906 1754
 2075 1878 2073 2164
 2075 2164 2074 1878
 2075 2074 1754 1878
 4115 4137 4076 4110
 4115 4076 4137 4135
 4115 4137 4110 4159
 4115 4165 4137 4159
 4115 4165 4135 4137
 4115 4073 4076 4135
 4115 4077 4073 4135
 4114 4116 4113 4163
 4114 4159 4110 4111
 4114 4115 4110 4159
 4117 4111 4122 4160
 4117 4111 4054 4122
 4117 4159 4111 4160
 4117 4114 4111 4159
 4117 4167 4168 4118
 4117 4167 4118 4116
 4117 4168 4160 4122
 4047 4111 4117 4114
 4047 4110 4044 4111
 4047 4111 4114 4110
 4047 4044 4054 4111
 4047 4114 4117 4116
 4047 4117 4111 4054
 4047 4118 4059 4116
 4047 4117 4118 4116
 4047 4113 4116 4059
 4047 4113 4114 4116
 4046 4047 4110 4044
 4046 4110 4047 4114
 4046 4045 4044 4110
 4046 4047 4113 4114
 4046 4110 4114 4115
 4046 4114 4077 4115
 4046 4113 4042 4077
 4046 4114 4113 4077
 4046 4076 4045 4110
 4046 4115 4076 4110
 1015 726 856 725
 1017 1015 856 725
 1017 724 690 725
 1017 851 690 724
 1017 724 725 727
 1017 856 1015 1164
 1017 856 727 725
 1017 857 727 856
 1017 1164 1157 858
 1017 856 1164 858
 1017 851 724 727
 1017 858 851 727
 1017 1157 851 858
 1017 727 857 858
 1017 856 858 857
 1044 856 726 831
 1044 1015 726 856
 1139 1137 1136 831
 1139 1136 1164 856
 1139 1459 1164 1136
 1139 1137 1459 1136
 1139 831 1136 856
 1139 1044 831 856
 2406 2210 2232 2241
 2406 2459 2210 2241
 2406 2210 2459 2425
 2406 2459 2676 2425
 2406 2459 2241 2494
 2406 2494 2676 2459
 2406 2147 2210 2425
 2485 2232 2233 2484
 2485 2241 2232 2484
 2485 2406 2232 2241
 2485 2406 2241 2494
 2155 1930 2132 2210
 1549 1243 1538 1548
 1549 1240 1243 1548
 1130 1196 1128 882
 1130 824 882 1128
 1130 1128 820 824
 1130 822 824 820
 1130 825 824 822
 1130 1128 1454 1129
 1130 1456 1129 1454
 1130 1132 822 1129
 1130 1129 1456 1132
 1130 1129 822 820
 1130 1129 820 1128
 1130 1454 1128 1196
 1130 823 825 822
 1130 822 1132 823
 2231 2102 2379 2144
 2231 2102 2103 2379
 2231 2144 2379 2234
 2231 2419 2234 2379
 2231 2381 2419 2379
 2111 1854 1931 2146
 2111 1855 1854 2146
 2205 2211 2423 2212
 2205 2211 2212 1931
 2205 1931 2212 2146
 2205 2111 1931 2146
 1926 1931 2205 2111
 1926 1853 1931 1854
 1926 2111 1854 1931
 1496 1182 1495 1244
 1496 1553 1244 1552
 1496 1244 1495 1552
 1496 1495 1813 1552
 1814 1813 2102 1853
 1814 1552 1813 1853
 1814 1552 1496 1813
 1597 1598 1540 1498
 1597 1498 1497 1598
 1489 1497 1183 1244
 1489 1183 1182 1244
 1489 1496 1244 1182
 1489 1244 1553 1497
 1489 1496 1553 1244
 1427 1097 1183 1234
 1427 1181 1097 1234
 1178 1182 1489 1183
 1178 1097 874 1183
 1178 1427 1097 1183
 1178 874 1182 1183
 1098 1178 1427 1097
 1098 1178 1097 874
 1045 873 827 782
 1045 831 1139 1044
 1045 827 826 782
 1045 783 873 782
 1045 781 767 782
 1045 726 767 781
 1045 831 726 781
 1045 1044 726 831
 1045 826 831 781
 1045 782 826 781
 2626 2873 2659 2634
 2626 2634 2659 2481
 3160 3308 3161 3371
 3160 3161 3206 3371
 3160 3161 3115 3206
 3160 3115 2980 3206
 2079 2068 2099 1810
 2079 2355 2068 2069
 2079 1810 2069 2068
 2356 2103 2099 2227
 2356 2099 2068 2227
 2356 2099 2079 2068
 2356 2227 2068 2355
 2356 2068 2079 2355
 2356 2355 2481 2227
 3309 3520 3308 3371
 3309 3160 3371 3308
 3539 3559 3397 3568
 2736 2854 2873 2634
 2736 2626 2634 2873
 3079 3305 3192 3308
 3079 2961 3019 3192
 3079 3192 3161 3308
 3079 3019 3161 3192
 2851 2856 2733 2604
 2851 2849 2856 2604
 2851 3100 2856 2849
 2851 2849 2604 2595
 3103 3194 3102 2964
 3103 2964 3102 2854
 2855 2733 2964 2854
 2855 2964 3103 2854
 2855 2964 2733 2856
 2855 2733 2851 2856
 3076 3100 3304 3104
 3076 2856 2855 2851
 3076 3104 2856 3100
 3076 2856 2851 3100
 3237 3304 3328 3104
 3237 3104 3076 3304
 2603 2855 2733 2851
 2603 2733 2599 2477
 2603 2604 2733 2477
 3303 3308 3515 3305
 3303 3305 3079 3308
 3303 3305 3515 3304
 3303 3304 3237 3076
 3467 3621 3516 3515
 3467 3515 3516 3304
 3467 3304 3303 3515
 2480 2356 2355 2481
 2480 2626 2356 2481
 2480 2355 2634 2481
 2480 2626 2481 2634
 2480 2634 2355 2599
 2480 2634 2736 2626
 3519 3520 3621 3515
 3519 3467 3515 3621
 3519 3559 3621 3520
 3338 3337 3536 3332
 3338 3111 3337 3332
 3338 3332 3333 3111
 3705 3624 3710 3540
 3705 3540 3710 3709
 3705 3710 3854 3709
 3705 3855 3709 3854
 3537 3472 3332 3471
 3537 3536 3626 3471
 3537 3332 3536 3471
 3537 3338 3536 3332
 3144 3154 2976 3200
 3554 3532 3624 3470
 3147 3154 3329 3105
 2898 2975 2776 3000
 2898 2650 2776 2719
 2898 2776 2650 2652
 2898 3000 2776 2775
 2898 3000 2775 2787
 3979 3931 4022 3967
 3979 3967 4022 4057
 3979 3931 3889 3977
 3979 4024 3931 3977
 3979 4022 3931 4024
 3865 3967 3968 3850
 3864 3889 3757 3888
 3864 3849 3757 3889
 3864 3977 3889 3888
 3864 3977 3979 3889
 3877 3889 3864 3979
 3877 3967 3889 3931
 3877 3979 3967 3931
 3877 3979 3931 3889
 3877 3864 3889 3849
 3877 3889 3967 3849
 3591 3552 3721 3553
 3591 3721 3552 3615
 2285 2284 1988 2287
 2285 2571 2284 2287
 1987 1988 1659 1824
 1987 1988 1824 2029
 1987 2287 1988 2029
 1987 2285 1988 2287
 3008 3007 3228 3006
 3008 3007 3006 2787
 2404 2288 2284 2571
 2404 2285 2571 2284
 2404 2576 2288 2571
 1661 1659 1385 1515
 1661 1824 1659 1515
 1661 1987 1659 1824
 3082 2915 3007 2829
 3082 3155 3007 2915
 2562 2561 2288 2576
 2562 2404 2576 2288
 2890 3132 3133 2934
 2890 3025 2889 2934
 2890 2934 3133 3025
 2890 2889 2696 2934
 1985 1977 1837 1989
 1985 1977 1660 1837
 1985 1989 1659 1988
 1985 1989 1837 1659
 1985 1837 1660 1659
 1985 1987 1988 1659
 1985 1989 1988 2284
 1985 2285 2284 1988
 3944 3886 3976 3990
 3944 3990 3976 4040
 3944 3886 3990 3875
 3863 3881 3886 3754
 3863 3886 3875 3754
 3863 3944 3875 3886
 3863 3875 3736 3754
 2738 2770 2527 2690
 2738 2485 2527 2676
 3945 3863 3976 3944
 3945 3976 3881 3974
 3945 3976 3863 3881
 3945 4040 3976 3974
 3945 3944 3976 4040
 3945 4041 4040 3974
 3946 3965 3990 4045
 3946 3875 3990 3965
 3946 3944 3990 3875
 3946 3990 4040 4045
 3946 3944 4040 3990
 3954 3968 4050 3980
 3846 3863 3875 3736
 3846 3863 3944 3875
 3846 3946 3875 3944
 3846 3736 3875 3869
 3846 3730 3736 3869
 3846 3869 3875 3965
 3846 3946 3965 3875
 3942 4040 4041 4044
 3942 3945 4041 4040
 3942 4045 4040 4044
 3942 3946 4040 4045
 3737 3846 3736 3863
 3737 3736 3580 3612
 3737 3580 3736 3730
 3737 3736 3846 3730
 3737 3754 3736 3612
 3737 3754 3863 3736
 3151 3171 2930 2996
 3581 3405 3580 3564
 3150 3168 2996 2928
 3404 3405 3379 3218
 3404 3564 3379 3405
 3404 3581 3564 3405
 3546 3581 3404 3405
 3546 3375 3451 3405
 3345 3168 3375 3218
 3345 3218 3375 3405
 3345 3375 3546 3405
 3345 3404 3218 3405
 3345 3405 3546 3404
 3958 4054 4050 4055
 3958 4050 4057 4055
 3978 3979 3877 3864
 3978 3877 3979 3967
 3978 3877 3967 3865
 3978 3865 3967 3968
 3978 4057 4050 3968
 3978 3954 3968 4050
 3978 3967 4057 3968
 3978 3967 3979 4057
 3952 4041 3951 4050
 3952 4050 3951 3980
 3952 3980 3954 4050
 2407 2132 2134 2232
 2407 2134 2233 2232
 2407 2485 2232 2233
 2385 2464 2424 2212
 2385 2233 2146 2424
 2385 2146 2212 2424
 1897 1855 1842 1598
 2133 1842 2134 2132
 2133 2407 2132 2134
 1812 1841 1538 1540
 1429 1181 1196 1134
 1135 1134 882 828
 1197 1130 882 1196
 1197 1429 1196 1134
 1197 1135 1429 1134
 1197 1512 1196 1429
 1197 1196 882 1134
 1197 1135 1134 882
 1197 1130 1196 1454
 2688 2757 2722 2516
 2688 2927 2722 2757
 2422 2660 2516 2423
 2925 2905 2982 2757
 2925 2982 2927 2757
 2925 2927 2688 2757
 3271 3400 3376 3208
 3271 3376 3166 3208
 3271 3376 3272 3166
 3117 3208 3119 3326
 3117 3119 3208 2982
 3117 3208 3166 2982
 3117 3271 3166 3208
 3270 3117 3326 3208
 3270 3271 3117 3208
 3270 3326 3400 3208
 3270 3271 3208 3400
 3543 3644 3713 3573
 3543 3713 3563 3573
 3543 3573 3563 3400
 3715 3862 3770 3744
 3715 3744 3770 3644
 3715 3862 3861 3770
 3164 3270 3117 3326
 3164 3326 3119 3102
 3164 3117 3119 3326
 3164 3194 3326 3102
 3164 3103 3194 3102
 3423 3531 3393 3328
 2926 2925 2905 2982
 2926 2982 3117 2925
 2926 2982 2905 3119
 2926 3117 2982 3119
 2926 3119 2905 2873
 2926 3164 3117 3119
 2926 3102 3119 2873
 2926 3164 3119 3102
 3822 3859 3949 3856
 3822 3856 3949 3828
 3733 3727 3828 3744
 3733 3744 3595 3727
 3597 3744 3733 3715
 3597 3733 3744 3595
 3597 3715 3543 3644
 3597 3644 3531 3595
 3597 3595 3744 3644
 3597 3744 3715 3644
 3597 3531 3644 3573
 3597 3543 3573 3644
 3566 3472 3537 3471
 3566 3708 3565 3625
 3566 3568 3565 3708
 3566 3471 3625 3565
 3566 3381 3471 3565
 3566 3472 3471 3381
 3566 3626 3625 3471
 3566 3471 3537 3626
 3566 3568 3382 3565
 3566 3382 3381 3565
 3707 3708 3566 3537
 3707 3726 3708 3856
 3707 3856 3708 3785
 2483 2659 2660 2381
 3704 3705 3624 3710
 3555 3624 3704 3554
 3555 3703 3704 3624
 3555 3554 3532 3624
 3555 3624 3532 3703
 3555 3532 3702 3703
 3798 3704 3710 3705
 3798 3703 3850 3851
 3426 3553 3532 3364
 2466 2722 2725 2465
 2466 2725 2464 2465
 2466 2465 2464 2212
 2466 2464 2385 2212
 2721 2956 2725 2722
 2721 2725 2466 2722
 3853 3798 3705 3704
 3853 3953 3855 3969
 3128 3272 3165 3166
 3128 3166 3165 2927
 3128 3166 3117 3271
 3128 3117 3166 2982
 3128 3117 2982 2925
 3128 3165 2956 2927
 3449 3270 3400 3271
 3449 3563 3452 3376
 3449 3452 3272 3376
 3449 3271 3376 3272
 3449 3271 3400 3376
 3449 3563 3376 3400
 3449 3543 3563 3400
 3449 3610 3452 3563
 3127 3168 3345 3150
 3127 3165 3168 2956
 3127 3128 3165 2956
 3344 3128 3272 3165
 3344 3165 3127 3128
 3344 3546 3345 3375
 3344 3272 3375 3165
 3344 3375 3168 3165
 3344 3127 3165 3168
 3344 3375 3345 3168
 3344 3345 3127 3168
 3611 3610 3612 3452
 3611 3452 3612 3451
 3829 3953 3950 3859
 3829 3859 3855 3953
 3829 3853 3953 3855
 2726 2721 2725 2466
 2726 2690 2725 2928
 3860 3861 3948 3974
 3860 3881 3945 3863
 3860 3945 3881 3974
 3860 3881 3861 3974
 3825 3950 3948 3949
 3825 3948 3950 3951
 3825 3822 3859 3949
 3825 3829 3859 3822
 3825 3859 3950 3949
 3825 3829 3950 3859
 3908 3954 3952 3980
 3908 3950 3825 3829
 3908 3951 3825 3950
 3908 3952 3951 3980
 3908 3951 3950 3980
 3908 3950 3953 3980
 3908 3950 3829 3953
 1074 1167 879 863
 1074 1114 862 808
 1074 1166 862 1114
 1074 1167 863 1168
 1074 862 755 808
 1074 863 808 755
 1074 1192 879 1167
 1074 1192 1114 879
 1074 879 1114 808
 1074 863 879 807
 1074 808 863 807
 1074 808 807 879
 20 19 29 12
 20 19 12 7
 20 10 7 12
 20 14 34 19
 20 66 34 26
 20 12 29 30
 20 34 14 26
 20 10 26 14
 20 7 14 19
 20 10 14 7
 199 239 198 136
 199 239 136 137
 199 192 240 137
 199 239 137 240
 199 137 97 192
 199 136 97 137
 595 924 622 623
 595 381 383 382
 595 622 382 383
 595 383 623 622
 595 380 383 381
 226 125 193 128
 226 218 193 125
 226 221 228 128
 226 128 193 221
 226 218 225 290
 226 381 290 225
 226 381 225 227
 226 381 227 228
 226 128 228 227
 226 225 218 125
 226 225 125 127
 226 128 127 125
 226 127 227 225
 226 227 127 128
 636 410 396 394
 636 397 396 638
 491 492 494 739
 491 463 409 406
 491 463 313 493
 491 313 492 493
 491 463 312 313
 491 406 312 463
 95 90 44 85
 95 90 43 44
 95 98 44 97
 95 136 98 97
 95 93 94 43
 95 90 93 43
 95 183 90 85
 95 44 98 85
 95 190 93 90
 95 198 183 98
 95 198 98 136
 201 284 206 223
 201 206 121 223
 201 99 163 121
 201 121 123 223
 201 121 163 123
 247 362 205 203
 247 246 141 205
 247 246 244 141
 247 141 203 205
 247 244 203 141
 968 805 703 737
 365 449 368 284
 365 206 363 204
 365 363 362 204
 365 363 206 368
 365 206 284 368
 865 763 765 961
 865 765 763 764
 865 763 961 1028
 865 763 1028 769
 865 770 763 769
 865 770 764 763
 640 961 638 704
 640 961 765 638
 640 397 636 638
 608 452 460 639
 608 449 460 452
 733 743 742 497
 733 534 743 497
 733 794 743 534
 189 345 187 184
 189 346 345 184
 189 116 188 216
 189 116 115 188
 189 184 187 88
 189 188 88 187
 189 115 88 188
 189 191 116 215
 189 217 114 216
 189 114 116 216
 91 53 112 93
 91 53 38 40
 91 90 40 38
 91 191 112 116
 91 93 190 90
 91 53 40 54
 91 53 54 112
 91 116 112 54
 91 40 87 54
 91 116 54 87
 91 89 87 40
 91 90 89 40
 91 90 190 89
 91 191 93 112
 91 191 190 93
 91 42 38 53
 91 42 90 38
 91 93 42 53
 91 90 42 93
 91 86 87 89
 222 380 219 293
 222 221 226 193
 222 118 219 221
 222 220 293 219
 222 355 293 220
 222 220 219 118
 222 119 220 118
 222 118 193 119
 880 1119 813 811
 880 819 817 811
 880 811 813 819
 880 1116 817 1124
 880 1124 817 862
 880 817 1116 811
 880 1119 811 1116
 812 1119 809 811
 812 813 1119 811
 812 811 809 549
 812 549 813 811
 812 549 809 810
 812 799 813 549
 812 549 810 661
 812 799 549 661
 818 1072 815 816
 818 552 815 753
 818 819 816 552
 1082 769 865 1028
 1082 771 769 804
 1082 816 771 804
 1082 805 1072 804
 1082 769 803 804
 1082 1028 803 769
 1082 805 804 803
 1082 1028 805 803
 264 426 269 265
 264 153 263 262
 264 245 263 153
 264 154 262 265
 264 423 304 263
 264 423 425 304
 264 265 262 303
 264 426 265 303
 264 425 426 422
 264 262 154 153
 264 245 153 154
 264 303 262 422
 264 426 303 422
 264 422 262 273
 264 263 273 262
 264 304 425 422
 202 244 245 140
 202 139 244 140
 202 203 244 139
 202 139 140 101
 202 101 203 139
 202 144 105 140
 202 107 203 101
 202 140 105 101
 202 105 107 101
 357 237 287 198
 357 198 239 236
 357 295 237 236
 357 237 198 236
 391 237 357 295
 391 287 357 237
 391 287 237 285
 391 285 237 286
 391 286 237 295
 65 20 29 30
 65 19 45 29
 65 20 19 29
 65 66 163 83
 65 29 45 47
 65 45 99 47
 65 52 34 83
 65 34 52 45
 65 19 34 45
 65 20 34 19
 110 109 78 50
 110 50 78 100
 584 353 376 596
 584 376 617 596
 238 198 357 287
 1061 795 1072 805
 1061 744 748 795
 1061 749 795 748
 861 1067 750 1058
 861 1061 748 749
 861 747 749 748
 861 747 740 1058
 861 750 747 1058
 861 750 749 747
 1054 736 1057 1056
 1054 1056 1226 1058
 1054 740 736 1056
 1054 740 861 748
 1054 740 1056 1058
 1054 861 740 1058
 1054 1226 1067 1058
 1054 861 1058 1067
 597 353 596 457
 597 584 596 353
 597 698 457 596
 597 458 457 698
 597 699 458 698
 597 698 925 699
 597 596 838 698
 597 925 698 838
 597 457 355 353
 597 458 355 457
 946 1026 1298 1286
 946 697 1026 947
 946 1286 947 1026
 946 699 925 945
 946 699 945 619
 946 840 1149 1026
 946 1298 1026 1149
 946 840 1026 697
 946 619 620 699
 946 620 619 697
 946 945 840 619
 946 619 840 697
 927 924 623 947
 927 946 1286 947
 927 697 947 623
 927 946 947 697
 1052 793 1049 743
 1052 793 743 794
 1052 794 924 766
 1052 793 794 766
 1052 794 733 924
 1052 793 766 1079
 1052 947 1300 1079
 1052 793 1079 1049
 1052 1300 1062 1049
 1052 947 1079 766
 1052 924 947 766
 730 743 794 534
 730 743 793 794
 730 487 497 534
 730 743 534 497
 730 497 487 732
 730 487 533 731
 730 533 793 731
 730 732 487 731
 730 1049 793 743
 730 1049 732 731
 730 731 793 1049
 730 766 793 533
 594 458 620 380
 594 620 458 699
 594 458 380 355
 665 666 419 663
 665 666 663 980
 665 660 659 419
 665 657 419 666
 665 659 663 419
 665 980 663 659
 979 980 659 978
 979 845 978 659
 979 659 977 845
 979 980 665 659
 979 660 977 659
 979 665 660 659
 360 245 202 244
 360 264 245 263
 360 264 263 423
 360 260 263 243
 360 263 245 243
 360 244 260 243
 360 243 245 244
 360 416 263 260
 360 423 263 416
 471 423 416 304
 471 425 423 304
 471 470 666 672
 471 657 666 470
 471 469 425 304
 471 425 469 672
 471 469 304 470
 471 470 672 469
 471 470 304 416
 471 416 657 470
 601 360 416 423
 248 142 144 245
 248 144 142 143
 248 142 154 143
 248 142 245 154
 248 269 268 155
 248 155 214 143
 248 268 214 155
 248 154 155 143
 134 109 181 81
 134 181 182 81
 134 78 109 81
 134 78 110 109
 327 317 556 318
 348 345 349 187
 348 587 349 345
 348 587 589 349
 348 349 288 187
 348 189 345 187
 348 189 346 345
 348 587 345 346
 348 189 188 216
 348 189 187 188
 348 216 377 217
 348 189 216 217
 348 346 189 217
 348 587 346 378
 348 377 378 217
 348 346 217 378
 348 289 377 216
 348 289 216 188
 348 288 349 454
 348 590 377 589
 348 589 587 590
 348 349 589 454
 348 589 377 454
 348 186 288 289
 348 187 288 186
 348 377 289 454
 348 289 288 454
 348 289 188 186
 348 186 188 187
 76 134 78 173
 76 134 81 78
 76 74 75 32
 76 171 75 162
 76 75 74 162
 76 81 32 78
 76 74 32 81
 76 164 75 171
 76 173 164 171
 561 579 559 896
 561 343 579 337
 561 579 343 559
 561 320 332 559
 561 559 343 320
 561 343 337 320
 1510 1472 1447 1448
 1510 1542 1472 1448
 1510 1766 1542 1448
 835 916 917 587
 835 579 896 586
 835 586 916 587
 835 833 586 896
 835 833 916 586
 913 838 617 839
 913 918 839 617
 913 584 617 596
 913 597 584 596
 913 925 597 838
 913 617 838 596
 913 838 597 596
 1125 1408 1170 1452
 1125 1452 1451 1408
 1071 1069 1070 752
 1071 1170 1070 1069
 1076 863 1063 1168
 1076 1074 863 1168
 1076 1074 1168 1167
 1076 1074 1166 862
 1387 1299 1412 1079
 1387 1079 1300 1299
 1387 1079 1412 1108
 1387 1108 1049 1079
 1387 1564 1716 1412
 1387 1299 1564 1412
 1387 1300 1564 1299
 375 267 213 214
 375 214 268 267
 375 436 444 291
 375 444 280 291
 375 444 282 280
 375 267 291 213
 375 291 280 213
 375 280 282 213
 375 275 291 267
 375 436 291 275
 324 167 231 170
 324 178 167 182
 324 231 167 178
 324 182 283 178
 324 231 178 283
 168 165 130 166
 168 71 73 70
 168 165 132 70
 168 166 170 319
 168 170 73 162
 168 130 73 170
 168 130 170 166
 168 130 165 70
 168 73 130 70
 168 319 162 169
 168 319 170 162
 168 169 82 132
 168 70 132 82
 168 169 162 71
 168 162 73 71
 168 71 70 82
 168 71 82 169
 557 555 506 317
 557 758 506 555
 557 506 556 317
 557 758 556 506
 890 833 896 558
 890 558 758 833
 890 758 558 556
 760 557 555 758
 760 555 889 563
 760 507 758 555
 760 759 758 507
 760 834 1078 759
 760 889 1078 834
 760 563 834 759
 760 889 834 563
 760 759 507 563
 760 507 555 563
 1450 1767 1587 1733
 986 1336 1216 985
 986 663 666 980
 986 1336 985 984
 986 1336 984 1213
 986 980 1213 984
 986 663 984 985
 986 663 980 984
 986 666 709 672
 986 709 663 985
 986 666 663 709
 1521 1474 1471 1212
 1521 1213 1474 1212
 1521 1212 1471 1214
 1521 1213 1212 1214
 1521 1677 1330 1676
 1521 1330 1677 1474
 1521 1213 1330 1474
 1521 1214 1336 1213
 1521 1474 1791 1471
 1521 1677 1791 1474
 1521 1677 1676 1830
 1521 1677 1830 1791
 1521 1471 1522 1214
 1521 1522 1336 1214
 1521 1336 1574 1676
 1521 1593 1522 1471
 1521 1593 1574 1522
 1521 1336 1522 1574
 1521 1574 1593 1830
 1521 1676 1574 1830
 1521 1830 1593 1791
 1521 1593 1471 1791
 1672 1677 1330 1474
 1672 1472 1510 1542
 1672 1472 1542 1474
 1672 1510 1472 1447
 1672 1510 1766 1542
 1672 1510 1821 1766
 1672 1821 1997 1766
 1672 1677 1997 1821
 1672 1766 1791 1542
 1672 1791 1766 1997
 1672 1677 1791 1997
 1782 1642 1779 1466
 1782 1780 2091 1779
 1782 1642 1780 1779
 1782 1779 2091 1781
 1782 2091 1923 1781
 1782 1880 1781 1923
 1782 1781 1466 1779
 1782 1583 1466 1781
 1782 1880 1583 1781
 1768 1450 1733 1767
 1768 2084 2080 1821
 1768 1767 1733 1734
 1768 1733 2050 1734
 1768 1821 1767 2084
 1768 1767 1888 2084
 1768 2050 2084 1888
 1768 1888 1767 1734
 1768 2050 1888 1734
 2140 2337 2049 2334
 2140 2043 2193 2334
 2140 2050 1847 2043
 2140 2043 2334 2049
 2140 2050 2043 2049
 1770 1452 1485 1726
 1719 1722 1394 1723
 1719 1718 1717 1390
 1719 1394 1390 1717
 1719 1394 1391 1390
 1719 1722 1723 2039
 1719 1394 1717 1723
 1719 1717 2035 1723
 1719 1717 1718 2035
 682 1003 779 681
 682 473 681 435
 682 681 521 435
 682 521 683 435
 682 779 521 681
 682 779 683 521
 388 231 324 283
 388 445 281 283
 388 258 231 283
 388 231 258 256
 388 281 445 301
 388 256 281 301
 388 281 256 258
 388 258 283 281
 467 431 655 415
 467 655 431 466
 467 388 301 415
 467 388 445 301
 467 301 446 466
 467 445 446 301
 467 431 301 466
 467 415 301 431
 467 445 691 446
 257 157 255 230
 257 255 157 270
 257 271 270 157
 257 388 415 271
 257 147 230 231
 257 157 230 147
 257 271 157 256
 257 256 157 147
 257 147 231 256
 257 256 388 271
 257 231 388 256
 322 325 232 389
 322 560 325 389
 322 325 169 232
 322 229 230 234
 322 166 230 229
 322 389 232 235
 322 229 234 165
 322 165 166 229
 322 168 319 166
 322 319 169 325
 322 319 168 169
 1278 917 1205 944
 1278 918 917 944
 1278 1296 944 1205
 1280 1278 1640 1296
 1280 1296 1640 1641
 1280 1281 918 1148
 1280 1148 944 1296
 1280 918 944 1148
 1280 1465 1148 1296
 1280 1465 1281 1148
 1280 1296 1641 1465
 1280 1278 1296 944
 1280 1278 944 918
 1280 1465 1642 1281
 1280 1641 1642 1465
 921 916 833 592
 921 592 591 695
 921 592 833 591
 921 1024 695 759
 921 916 592 787
 921 787 1103 916
 921 787 1024 1102
 921 1102 1103 787
 921 787 695 1024
 921 592 695 787
 921 1282 1024 1078
 921 1282 1103 1102
 921 1024 1282 1102
 921 695 591 759
 4196 4167 4186 4200
 4196 4167 4163 4186
 4196 4214 4194 4195
 4196 4163 4195 4194
 4196 4209 4194 4214
 4196 4194 4209 4200
 4196 4200 4186 4194
 4196 4163 4194 4186
 4196 4199 4200 4216
 4196 4167 4200 4199
 4196 4216 4209 4214
 4196 4216 4200 4209
 4196 4211 4216 4214
 4196 4211 4214 4195
 4196 4212 4199 4216
 4196 4211 4212 4216
 385 322 389 560
 385 255 279 254
 385 279 442 390
 385 230 255 254
 385 230 254 234
 385 234 322 230
 385 413 442 279
 385 255 413 279
 385 234 254 279
 385 235 390 389
 385 234 279 235
 624 442 630 390
 624 390 385 442
 624 560 389 630
 624 385 389 560
 624 390 630 389
 624 389 385 390
 1004 1095 779 1003
 1004 682 1003 779
 1004 683 682 779
 994 1036 1106 1344
 994 1106 1342 1344
 994 1343 1344 1342
 994 1218 1342 1106
 994 992 1218 1106
 994 790 992 1106
 994 790 671 992
 1341 1342 1575 1578
 1341 1525 1578 1575
 1341 1575 1342 1524
 1341 1342 994 1218
 1341 1524 1342 1218
 1341 1218 1216 1524
 1341 994 1342 1343
 1341 995 994 1343
 1341 1343 1342 1578
 1341 1525 1343 1578
 1341 1575 1336 1676
 1341 1524 1336 1575
 1341 1216 1336 1524
 1678 1676 1871 1575
 1678 1575 1871 1833
 1678 1525 1575 1833
 1678 1575 1341 1676
 1678 1341 1575 1525
 1678 1834 1833 2002
 1678 1525 1833 1834
 1678 1833 1871 2002
 1678 1871 1998 2002
 1362 1379 1039 1344
 1362 1687 1379 1344
 1362 1343 1687 1344
 1701 1708 1875 1580
 1701 1709 1687 2015
 1701 1708 1580 1379
 1701 1708 2014 2026
 1701 2026 1875 1708
 1701 2014 1708 1709
 1701 1709 2015 2014
 1701 1362 1379 1580
 1701 1362 1687 1379
 1701 1709 1708 1379
 1701 1687 1709 1379
 1690 1834 1687 1525
 1690 2015 1687 1834
 2085 2050 2140 2303
 2085 1847 2140 2050
 2085 1768 2050 2080
 2000 2005 2298 1999
 2000 2298 2005 2300
 2000 2301 2300 2005
 2000 1678 2002 1834
 2000 1678 1998 2002
 2000 2002 1998 2298
 2000 1998 1999 2298
 2000 2127 2002 2298
 2000 1834 2002 2127
 2000 2298 2300 2127
 2000 2301 2127 2300
 2126 2015 2031 2311
 2126 2031 2015 1834
 2126 2127 2311 2031
 2126 2398 2311 2127
 2126 2127 2301 2398
 2126 2031 1834 2127
 2126 2000 2127 1834
 2126 2000 2301 2127
 2412 2140 2337 2303
 2412 2620 2591 2337
 2412 2337 2591 2306
 2412 2591 2589 2306
 2412 2306 2303 2337
 2412 2589 2303 2306
 2713 2947 2950 2754
 2713 2714 2947 2754
 2713 2515 2714 2754
 2713 2452 2714 2515
 2713 2452 2515 2514
 2713 2680 2452 2514
 2713 2754 2514 2515
 2713 2754 2680 2514
 1867 1716 1601 1822
 1867 1649 1880 1879
 1867 1880 2120 1879
 1867 1649 1879 1601
 1867 1649 1601 1563
 1867 1564 1649 1563
 1867 1716 1564 1563
 1867 1716 1563 1601
 2336 2506 2435 2332
 2336 2451 2194 2435
 2336 2435 2506 2451
 2336 2194 2169 2435
 2336 2045 2169 2194
 2336 2168 2435 2169
 2336 2045 2168 2169
 2336 2332 2435 2168
 2331 2326 2333 2041
 2331 2506 2332 2507
 2331 2336 2332 2506
 2331 2041 2333 2332
 2331 2333 2507 2332
 2330 2118 2037 2120
 2330 2394 2119 2393
 2330 2393 2118 2199
 2330 2199 2118 2093
 2330 2120 2093 2118
 2330 2119 2118 2393
 1477 1158 1180 1476
 1477 1476 1468 1158
 1477 1476 1180 1493
 1477 1180 1426 1493
 1477 1590 1493 1426
 1477 1162 1180 1158
 1477 1468 1162 1158
 1161 1477 1162 1180
 1161 1180 872 1096
 1161 1180 1162 872
 1161 1096 1426 1180
 1161 1096 1160 1426
 1161 1160 1475 1426
 1161 1477 1180 1426
 1161 855 1096 872
 1161 1162 855 872
 721 683 779 522
 721 479 683 522
 721 722 683 479
 721 522 780 532
 721 479 522 532
 721 722 479 532
 721 779 778 522
 721 778 780 522
 721 854 780 778
 721 855 780 854
 721 778 1043 854
 1022 1152 1021 852
 1022 872 1152 852
 1022 872 1162 1152
 1022 855 1162 872
 1022 693 722 786
 1022 693 1021 722
 1022 693 786 852
 1022 1021 693 852
 1022 852 786 872
 440 430 468 679
 440 527 439 520
 440 527 520 679
 440 430 439 278
 440 413 278 439
 440 439 430 520
 440 679 520 430
 2711 2947 2713 2714
 2711 2713 2452 2714
 2094 1782 1923 1880
 2094 2199 1923 2197
 2094 2197 2372 2199
 2094 1923 2199 2093
 2094 2093 1880 1923
 2094 2330 2093 2199
 2094 2330 2120 2093
 2094 2093 2120 1880
 1432 1282 1430 1102
 1432 1103 1282 1102
 1432 1430 1582 1370
 1432 1102 1430 1370
 1432 1370 1103 1102
 1305 1208 1209 1431
 1305 1431 1282 1208
 1305 1209 1208 952
 1305 1210 1209 952
 1305 1306 1210 952
 1305 952 1208 951
 1305 1431 1210 1520
 1305 1209 1210 1431
 1305 1306 1520 1210
 1639 1278 1516 1640
 1639 1906 1825 1754
 1639 1582 1432 1754
 1639 1370 1432 1582
 1639 1582 1516 1370
 1639 1825 1516 1582
 1639 1754 1825 1582
 1976 2092 2091 1780
 1976 2276 2091 2092
 1976 1982 2092 1780
 1907 1982 1826 2121
 1907 2121 2183 1982
 1907 1826 1982 1655
 1907 1906 2121 1826
 4164 4190 4170 4159
 4164 4116 4114 4163
 4164 4117 4159 4114
 4164 4115 4159 4165
 4164 4114 4159 4115
 4164 4190 4159 4160
 4164 4117 4160 4159
 4164 4117 4114 4116
 4164 4167 4116 4163
 4164 4117 4116 4167
 4164 4160 4117 4167
 4087 4058 4059 4118
 4087 4059 4047 4118
 4087 4054 4055 4122
 4087 4117 4054 4122
 4087 4047 4054 4117
 4087 4047 4117 4118
 4071 3995 4076 4073
 4071 4077 4072 4073
 4071 3983 3988 3987
 4071 3988 4073 3987
 4071 3987 4073 4072
 4071 4115 4077 4073
 4071 4076 4115 4073
 4071 4046 4077 4115
 4071 3995 4045 4076
 4071 4046 4076 4045
 4071 4046 4115 4076
 3377 3379 3244 3171
 3377 3171 3244 3209
 3377 3244 3379 3249
 3377 3210 3275 3402
 3377 3402 3378 3210
 3377 3210 3170 3275
 3377 3557 3432 3379
 3377 3557 3378 3402
 3377 3402 3275 3432
 3377 3557 3402 3432
 3377 3275 3249 3432
 3377 3249 3379 3432
 3377 3275 3209 3249
 3377 3209 3244 3249
 3377 3209 3170 3171
 3377 3170 3209 3275
 4138 4077 4135 4134
 4138 4077 4134 4133
 4138 4174 4165 4163
 4138 4174 4134 4175
 4138 4165 4174 4175
 4138 4113 4077 4133
 4138 4134 4174 4133
 4138 4113 4114 4077
 4138 4163 4114 4113
 4138 4077 4114 4115
 4138 4164 4163 4165
 4138 4164 4114 4163
 4138 4115 4165 4135
 4138 4077 4115 4135
 4138 4134 4135 4175
 4138 4135 4165 4175
 4138 4164 4165 4115
 4138 4164 4115 4114
 4138 4113 4133 4106
 4138 4153 4113 4106
 4138 4163 4113 4153
 4138 4106 4133 4153
 4138 4163 4153 4133
 3649 3557 3603 3578
 3649 3603 3557 3564
 3649 3735 3603 3750
 3649 3750 3776 3735
 3649 3603 3602 3750
 3649 3730 3579 3564
 3649 3579 3603 3564
 3649 3602 3653 3750
 3649 3602 3603 3579
 2675 2691 2685 2426
 2675 2426 2685 2415
 2675 2416 2426 2415
 2675 2427 2691 2426
 2675 2427 2692 2691
 2675 2685 2691 2917
 2675 2691 2692 2917
 3169 3171 3377 3170
 3169 2986 3170 3210
 3169 3377 3210 3170
 3169 3151 3171 2930
 3169 3170 2985 2930
 3169 2986 2985 3170
 3169 3138 2986 3211
 3169 3210 3377 3378
 3169 3211 2986 3210
 3169 3378 3211 3210
 3687 3686 3836 3685
 3687 3839 3836 3686
 3687 3510 3686 3685
 3687 3550 3510 3685
 3835 3683 3689 3688
 3835 3839 3686 3838
 3835 3832 3956 3838
 3835 3688 3832 3838
 3835 3689 3832 3688
 3835 3688 3838 3686
 3835 3683 3688 3686
 3026 2894 2923 2924
 3026 3162 2924 2923
 3026 3139 2924 3162
 3475 3401 3558 3363
 3475 3378 3401 3363
 3475 3558 3401 3577
 3475 3627 3558 3577
 3475 3627 3577 3557
 3475 3378 3402 3401
 3475 3378 3557 3402
 3475 3401 3402 3577
 3475 3402 3557 3577
 3475 3363 3558 3372
 3475 3561 3372 3558
 3475 3362 3363 3372
 3562 3508 3509 3491
 3562 3682 3508 3560
 3562 3560 3508 3373
 3562 3491 3373 3508
 3562 3511 3508 3682
 3562 3509 3508 3511
 3773 3869 3776 3730
 3773 3846 3869 3730
 3773 3776 3649 3730
 3773 3869 3806 3776
 3773 3806 3774 3776
 3773 3871 3774 3806
 3773 3772 3774 3871
 3512 3511 3509 3683
 3512 3510 3687 3550
 3512 3686 3687 3510
 3512 3683 3687 3686
 3512 3511 3686 3510
 3512 3511 3683 3686
 3512 3510 3300 3511
 3512 3300 3509 3511
 3512 3300 3510 3380
 3512 3550 3380 3510
 3729 3560 3622 3725
 3729 3562 3622 3560
 3729 3772 3725 3647
 3729 3772 3795 3725
 3729 3647 3725 3627
 3729 3622 3627 3725
 3729 3689 3562 3682
 3729 3832 3682 3725
 3729 3725 3795 3832
 3729 3689 3682 3832
 3729 3832 3795 3689
 953 889 631 951
 953 631 952 951
 953 954 952 631
 443 441 308 484
 443 481 484 308
 443 441 442 279
 443 482 481 307
 443 481 308 307
 443 441 279 308
 443 308 279 307
 1772 1776 1514 1777
 1772 2032 1776 1777
 1772 1777 1514 1823
 1772 2032 1777 1823
 1772 1454 1551 1455
 1772 1775 1455 1551
 1772 1455 1774 1514
 1772 1775 1774 1455
 1772 1514 1774 1823
 2895 2924 2837 2684
 2895 2647 2684 2837
 2895 3086 2837 2924
 2895 3139 3086 2924
 2895 2924 3026 3139
 2895 3026 2924 2894
 2895 2684 2894 2924
 2895 2647 2894 2684
 2895 3004 3086 3139
 2149 2151 1859 2148
 2149 1861 1858 1859
 2149 1859 1857 2148
 2149 1858 1857 1859
 1556 1546 1545 1849
 1556 1849 1545 1555
 1556 1858 1849 1555
 1556 1861 1849 1858
 2646 2894 2684 2683
 2646 2894 2647 2684
 2646 2417 2416 2415
 2646 2415 2683 2414
 2646 2417 2415 2414
 2646 2683 2684 2414
 2646 2414 2645 2369
 2646 2417 2414 2369
 2646 2414 2684 2645
 2646 2647 2645 2684
 2646 2685 2683 2415
 2646 2675 2685 2415
 2646 2894 2683 2685
 2646 2675 2894 2685
 2646 2675 2415 2416
 2152 1861 2154 1932
 2152 2418 2154 2417
 2729 2962 2843 2845
 2729 2843 2591 2845
 2729 2589 2591 2843
 2588 2398 2502 2301
 2588 2589 2843 2587
 2588 2729 2843 2589
 2588 2398 2587 2673
 2588 2502 2398 2673
 2588 2587 2398 2300
 2588 2398 2301 2300
 1750 2018 2069 1793
 1750 2018 1793 1711
 1750 1478 1793 1749
 1750 1475 1478 1426
 1750 1694 1711 1475
 1750 1694 2018 1711
 1750 1711 1793 1478
 1750 1478 1475 1711
 1750 1793 2069 1749
 1750 1810 1749 2069
 1750 1749 1810 1590
 1750 1478 1749 1426
 1750 1590 1426 1749
 1913 1875 2160 2019
 1913 2018 1694 2019
 1913 2160 2018 2019
 2679 2845 2620 2868
 2679 2920 2845 2868
 2679 2620 2618 2868
 2679 2709 2618 2450
 2679 2618 2709 2868
 2679 2680 2450 2409
 2679 2680 2681 2450
 2679 2681 2709 2450
 2922 3160 2980 2950
 2922 3019 2920 3096
 2922 3160 3115 2980
 2922 3160 3019 3161
 2922 3115 3160 3161
 1355 1694 1579 1580
 1355 1694 1382 1579
 1355 1379 1362 1580
 1355 1379 1579 1352
 1355 1580 1579 1379
 1355 1383 1382 1095
 1355 1579 1382 1383
 1355 1579 1383 1352
 1355 1095 1352 1383
 2728 2588 2729 2843
 2728 2850 2673 2843
 2728 2588 2673 2502
 2728 2827 2595 2850
 2728 2673 2850 2595
 2728 2595 2502 2673
 2025 1875 1701 2026
 2025 2014 1701 2015
 2025 2026 2014 2310
 2025 2319 2321 2310
 2025 2319 2320 2321
 2025 2321 2026 2310
 2025 1701 2014 2026
 1089 1153 876 853
 1089 853 844 1153
 1089 800 853 876
 1089 844 853 800
 1089 1153 1186 876
 1089 1153 1188 1186
 1089 800 876 877
 1089 877 876 1186
 1089 1188 877 1186
 775 776 679 543
 775 1089 800 844
 775 543 800 801
 775 801 776 543
 775 519 705 543
 775 679 519 543
 775 705 655 844
 775 543 705 800
 775 705 844 800
 775 655 705 519
 775 519 679 655
 3383 3331 3381 3174
 3383 3472 3381 3331
 3383 3397 3382 3568
 3383 3539 3397 3568
 3383 3174 3381 3382
 3383 3276 3174 3382
 3383 3276 3382 3397
 3383 3566 3381 3472
 3383 3566 3568 3382
 3383 3566 3382 3381
 3383 3566 3472 3539
 3383 3566 3539 3568
 2988 3175 3106 3212
 2988 3107 3106 2862
 2988 3212 3106 3107
 2988 3106 2935 2862
 2988 3175 2935 3106
 3110 3212 3107 3108
 3110 2864 3108 3107
 3110 3107 2987 2864
 2328 2330 2394 2119
 2328 2330 2119 2036
 2328 2325 2119 2394
 2328 2325 2036 2119
 2328 2607 2325 2394
 2328 2326 2325 2607
 2328 2607 2610 2326
 2612 2861 2857 2668
 2612 2610 2328 2607
 2612 2668 2607 2394
 2612 2857 2607 2668
 2612 2609 2607 2857
 2612 2609 2610 2607
 2612 2394 2328 2613
 2612 2607 2328 2394
 3021 2857 3105 2865
 3021 2865 2866 2857
 3021 2914 3105 2857
 3021 2857 2861 2914
 3993 3932 4025 3977
 3993 3977 3888 3932
 3993 3888 3960 3932
 3993 4025 3932 4019
 3993 4019 4060 4025
 3993 4060 4019 4018
 3993 4060 4018 3960
 3993 3960 4018 3926
 3993 3960 3926 3932
 2838 3086 2895 3004
 2838 2895 3086 2837
 2838 2575 2837 2833
 2838 2837 3086 2833
 2838 3086 3004 2833
 2838 2644 2837 2575
 2838 2581 2644 2575
 3089 3090 3286 3084
 3089 3086 3004 3139
 3089 3312 3086 3163
 3089 3315 3312 3163
 3089 3086 3312 3085
 3089 3004 3086 3085
 3089 3085 3312 3090
 3089 3084 3085 3090
 3089 3139 3163 3086
 1019 954 690 728
 1019 690 851 728
 1019 851 1017 1157
 1019 690 1017 851
 1019 1201 885 1157
 1019 728 851 1047
 1019 885 1200 1047
 1019 885 1201 1200
 1019 851 885 1047
 1019 1157 885 851
 1480 1164 1479 1165
 1480 1164 1165 1201
 1480 1165 1479 1481
 1480 1201 1165 1481
 2512 2510 2650 2719
 2512 2650 2510 2372
 2512 2613 2372 2511
 2512 2719 2511 2455
 2512 2372 2455 2511
 2512 2719 2455 2510
 2512 2372 2510 2455
 1939 2073 1878 1753
 1939 1837 2073 1753
 1939 1977 2073 1837
 1939 2075 1754 1878
 1939 2075 1878 2073
 1310 1661 1659 1385
 1310 1224 1385 1529
 1310 1306 1224 1529
 1310 1529 1385 1659
 1310 1660 1529 1659
 1310 1224 1047 1385
 1310 954 1019 1047
 1310 1047 1200 1385
 1310 1047 1224 1046
 1310 1224 1306 1046
 1310 954 1047 1046
 1310 1046 1306 954
 2376 2655 2650 2648
 2376 2650 2372 2374
 2376 2374 2198 2370
 2376 2276 2370 2198
 2376 2648 2374 2370
 2376 2650 2374 2648
 2376 2370 2568 2648
 2376 2655 2648 2568
 2396 2359 2395 2121
 2396 2395 2359 2636
 2396 2671 2395 2636
 2396 2121 2395 2282
 2396 2282 2183 2121
 2244 2432 2164 2277
 2244 2360 2164 2432
 2244 2360 2075 2164
 2244 2164 2073 2277
 2244 1977 2277 2073
 2244 2075 2073 2164
 2244 1939 1977 2073
 2244 1939 2073 2075
 2637 2696 2890 2889
 2637 2396 2636 2671
 2637 2432 2696 2636
 2637 2696 2889 2636
 2637 2636 2359 2432
 2637 2360 2432 2359
 2637 2359 2396 2360
 2637 2636 2396 2359
 4043 3981 4053 3956
 4043 3940 3981 3956
 4043 3956 4053 3961
 4043 4059 3961 4053
 4043 4047 4059 4113
 4043 4113 4059 4053
 4043 3981 3940 4042
 4043 4053 3981 4069
 4043 4042 4069 3981
 4043 4113 4053 4069
 4043 4069 4042 4113
 4043 4046 4113 4042
 4043 4046 4047 4113
 3943 4045 3942 4044
 3943 3942 4045 3946
 3943 4046 4045 4044
 3943 4043 3940 4042
 3943 4043 4042 4046
 3943 4046 4044 4047
 3943 4047 4043 4046
 3943 3963 4042 3940
 2405 2148 2425 2427
 2405 2148 2427 2426
 2405 2426 2675 2416
 2405 2427 2675 2426
 2405 2147 2425 2148
 2405 2406 2425 2147
 2405 2426 2416 2151
 2405 2149 2151 2416
 2405 2148 2426 2151
 2405 2149 2148 2151
 2131 1857 2149 1858
 2131 1857 2147 2148
 2131 2148 2149 1857
 2131 1930 2210 2147
 2131 2155 2210 1930
 2131 2147 1857 1856
 2131 1856 1930 2147
 2131 2148 2405 2149
 2131 2405 2148 2147
 2131 1857 1858 1856
 2131 2210 2155 2406
 2131 2210 2406 2147
 2131 2405 2147 2406
 2131 1840 1930 1856
 2131 1856 1858 1840
 1852 1811 1812 1549
 1852 1811 1806 1812
 1547 1549 1548 1240
 1547 1454 1240 1239
 1547 1238 1454 1239
 1547 1238 1239 1545
 1547 1240 1548 1245
 1547 1454 1238 1242
 1547 1454 1242 1551
 1547 1545 1546 1238
 1547 1546 1556 1551
 1547 1556 1546 1545
 1547 1239 1240 1245
 1547 1239 1245 1545
 1547 1238 1546 1242
 1547 1551 1242 1546
 2145 2205 1926 1931
 2145 2211 2144 2234
 2145 2231 2234 2144
 2145 1931 1853 2144
 2145 1931 1926 1853
 2145 1931 2144 2211
 2145 2205 1931 2211
 2145 2423 2422 2205
 2145 2419 2423 2211
 2145 2423 2205 2211
 2145 2211 2234 2419
 2145 2231 2419 2234
 2104 2103 2231 2102
 2104 1926 1814 1853
 2104 2145 1926 1853
 2104 1814 2102 1853
 2104 2102 2231 2144
 2104 2145 2144 2231
 2104 1853 2102 2144
 2104 2144 2145 1853
 1804 1926 2111 1854
 1804 1897 1597 1598
 1804 1897 1855 2111
 1804 1814 1926 1853
 1804 1489 1553 1497
 1804 1597 1489 1497
 1804 1553 1489 1496
 1804 1496 1552 1553
 1804 1496 1814 1552
 1804 1598 1553 1855
 1804 1897 1598 1855
 1804 1553 1854 1855
 1804 2111 1855 1854
 1491 1427 1183 1234
 1491 1497 1597 1498
 1491 1489 1597 1497
 1491 1183 1178 1489
 1491 1427 1178 1183
 1491 1234 1183 1498
 1491 1183 1497 1498
 1491 1489 1497 1183
 784 526 767 527
 784 767 526 783
 784 544 783 526
 784 526 527 544
 1099 1045 783 873
 1099 1098 1427 1097
 1099 873 1097 1181
 1099 1427 1181 1097
 1099 783 784 1098
 1099 1045 784 783
 1099 1134 873 1181
 3186 2980 3160 2950
 3186 3206 3160 2980
 3186 2980 2977 3201
 3186 3371 3206 3387
 3186 3160 3206 3371
 3186 3206 3201 3387
 3186 2980 3201 3206
 3186 3201 3202 3387
 3186 3202 3201 2977
 3370 3383 3539 3397
 3370 3397 3559 3520
 3370 3539 3559 3397
 3370 3519 3309 3520
 3370 3371 3186 3387
 3370 3520 3387 3397
 3370 3520 3371 3387
 3370 3309 3371 3520
 3370 3519 3520 3559
 3370 3519 3559 3539
 3077 3079 3303 3305
 3077 3081 3100 2849
 3077 2849 2827 3081
 3077 3304 3076 3100
 3077 3304 3303 3076
 3077 3076 2851 3100
 3077 3305 3304 3100
 3077 3303 3304 3305
 3077 3100 3081 3305
 3077 3081 3192 3305
 3077 3192 3079 3305
 3077 2851 2849 3100
 3077 2851 2827 2849
 3077 3081 2961 3192
 3077 3079 3192 2961
 3080 3160 3309 3308
 3080 3019 3160 3161
 3080 3079 3019 3161
 3080 3019 2922 3160
 3080 2922 2950 3160
 3080 3160 3308 3161
 3080 3079 3161 3308
 2602 2595 2851 2604
 2602 2320 2319 2321
 2602 2604 2477 2321
 2602 2477 2320 2321
 2602 2477 2603 2320
 2602 2604 2603 2477
 2602 2595 2604 2321
 2602 2319 2595 2321
 2357 2599 2355 2316
 2357 2599 2480 2355
 2357 2355 2356 2079
 2357 2480 2356 2355
 2357 2316 2355 2069
 2357 2355 2079 2069
 3534 3705 3540 3624
 3534 3337 3470 3540
 3534 3470 3624 3540
 3534 3554 3624 3470
 3534 3624 3704 3705
 3534 3704 3624 3554
 3534 3540 3536 3337
 3534 3536 3338 3337
 3330 3534 3338 3337
 3330 3111 3338 3333
 3330 3338 3111 3337
 3330 3470 3337 3329
 3330 3534 3337 3470
 3330 3329 3337 3111
 3330 3105 3329 3111
 3330 3147 3329 3105
 2896 2787 3008 2898
 2896 2898 2652 2787
 2896 2652 2898 2650
 2896 2650 2655 2648
 2896 2829 3007 2787
 2896 3008 2787 3007
 2896 2829 2787 2648
 2896 2655 2829 2648
 2896 3082 3007 2829
 2896 2648 2787 2652
 2896 2650 2648 2652
 2902 2752 2976 2914
 2902 2914 2861 2752
 2902 2975 2976 2752
 2902 2752 2776 2975
 2902 2898 2975 2776
 2902 2719 2776 2752
 2902 2898 2776 2719
 4056 3979 4024 4068
 4056 4024 4093 4068
 4056 4055 4057 4068
 4056 4057 3979 4068
 4056 3979 3977 4024
 4056 4025 4060 4093
 4056 3993 4060 4025
 4056 4025 4093 4024
 3740 3849 3877 3865
 3740 3721 3849 3702
 3740 3877 3849 3864
 3740 3849 3721 3757
 3740 3864 3849 3757
 3740 3757 3721 3615
 3740 3721 3591 3615
 3720 3615 3740 3591
 3720 3757 3740 3615
 3720 3740 3757 3864
 3720 3756 3615 3614
 3720 3757 3615 3756
 2324 2383 2581 2575
 2324 2383 2323 2581
 2324 2285 2287 2571
 2324 2571 2287 2575
 2324 2575 2606 2571
 2324 2575 2287 2383
 2324 2323 2383 2287
 3141 3008 3000 2898
 3141 3356 3199 3220
 3141 3199 3000 3220
 3141 3220 3000 3006
 3141 3000 3008 3006
 1367 1200 1201 1481
 1367 1480 1481 1201
 1367 1481 1515 1200
 1367 1515 1385 1200
 1367 1661 1385 1515
 1367 1385 1310 1200
 1367 1310 1385 1661
 1367 1019 1201 1200
 2830 2671 2670 2568
 2830 2671 2568 2655
 2830 3082 2829 2915
 2830 2670 2915 2829
 2830 2889 2915 2670
 2830 2671 2889 2670
 2830 2896 2655 2829
 2830 3082 2896 2829
 2570 2562 2404 2576
 2570 2576 2606 2831
 2278 1985 1989 1977
 2278 2562 2288 2404
 2278 1977 1989 2277
 2278 2244 1977 2277
 2278 1989 2288 2277
 2278 1989 2284 2288
 2278 2284 2404 2288
 2796 2890 2637 2696
 2796 2890 2696 2934
 2796 2934 2696 2822
 2796 3054 2934 2822
 2796 2696 2561 2822
 3895 3963 3943 3940
 3354 3169 3138 3151
 3354 3211 3169 3378
 3354 3169 3211 3138
 3354 3211 3378 3363
 3354 3378 3362 3363
 2912 2676 2738 2770
 2912 2996 2930 2770
 2912 3151 2930 2996
 2912 2930 2760 2770
 2912 2930 2692 2760
 3724 3564 3580 3730
 3724 3581 3580 3564
 3724 3649 3564 3730
 3724 3773 3730 3846
 3724 3773 3647 3649
 3724 3773 3649 3730
 3724 3737 3730 3580
 3724 3581 3737 3580
 3724 3557 3647 3627
 3724 3564 3649 3557
 3724 3649 3647 3557
 3724 3737 3846 3730
 3216 3150 3317 3345
 3216 3168 3345 3218
 3216 3345 3168 3150
 3216 3345 3404 3218
 3216 3150 2996 3151
 3216 3218 3171 2996
 3216 3151 2996 3171
 3216 3168 3218 2996
 3216 3150 3168 2996
 3216 3317 3404 3345
 3556 3475 3557 3627
 3556 3475 3627 3561
 3556 3404 3581 3564
 3556 3557 3724 3627
 3556 3557 3475 3378
 3556 3564 3557 3379
 3556 3404 3564 3379
 3556 3627 3622 3561
 3556 3724 3557 3564
 3556 3724 3564 3581
 3840 3839 3958 3960
 3959 4043 3961 3956
 3959 4043 4059 3961
 3959 3835 3838 3839
 3959 3958 3839 3960
 3959 4059 4058 3961
 3959 3838 3956 3961
 3959 3838 3835 3956
 3959 3961 3960 3927
 3959 3960 3839 3927
 3957 3958 4054 4050
 3957 4041 4050 4054
 3957 3952 4050 4041
 3957 4044 4041 4054
 3957 3942 4041 4044
 2486 2464 2690 2424
 2486 2385 2464 2424
 2486 2424 2690 2484
 2486 2233 2424 2484
 2486 2485 2233 2484
 2486 2385 2424 2233
 2486 2407 2385 2233
 2486 2407 2233 2485
 2486 2690 2726 2738
 2486 2385 2466 2464
 2486 2725 2690 2464
 2486 2726 2690 2725
 2486 2527 2485 2484
 2486 2738 2485 2527
 2486 2690 2527 2484
 2486 2738 2527 2690
 2135 2133 2134 2407
 2135 2385 2146 2111
 2135 2233 2407 2134
 2135 2385 2407 2233
 2135 1842 2133 1897
 2135 2134 2133 1842
 2135 1855 1897 2111
 2135 2134 2146 2233
 2135 2385 2233 2146
 2135 1855 2146 2134
 2135 2111 2146 1855
 2135 1842 1855 2134
 2135 1897 1855 1842
 1843 2133 1842 1897
 1843 1842 1540 1598
 1843 1897 1842 1598
 1843 1842 1841 1540
 1843 1812 1540 1841
 1843 1597 1598 1540
 1843 1597 1897 1598
 1863 1930 1840 1841
 1863 1843 2133 1841
 1863 1843 1841 1812
 1863 2133 2132 1841
 1863 2132 2133 2155
 1863 2131 1930 2155
 1863 1840 2131 1858
 1863 2131 1840 1930
 1863 1841 2132 1930
 1863 2155 1930 2132
 1713 1429 1427 1591
 1131 884 829 825
 1131 825 1130 823
 1131 823 1130 1132
 1131 884 823 1132
 1131 884 825 823
 1131 1456 1197 1135
 1131 1130 1197 1456
 1131 1132 1130 1456
 1131 1130 824 882
 1131 824 1130 825
 1131 829 821 825
 1131 1135 882 828
 1131 1197 1130 882
 1131 1197 882 1135
 1131 828 821 829
 1131 882 821 828
 1773 1852 1549 1811
 1773 1454 1547 1551
 1773 1772 1454 1551
 1773 1772 1551 1775
 2686 2926 2925 2905
 2686 2757 2925 2688
 2686 2925 2757 2905
 2686 2757 2660 2905
 2686 2688 2516 2757
 2686 2688 2422 2516
 2686 2660 2757 2516
 2686 2422 2660 2516
 3714 3715 3770 3644
 3714 3543 3715 3644
 3714 3861 3753 3770
 3714 3715 3861 3770
 3714 3770 3753 3713
 3714 3753 3610 3713
 3714 3770 3713 3644
 3714 3713 3543 3644
 3420 3328 3423 3237
 3420 3304 3467 3516
 3420 3237 3303 3304
 3420 3467 3304 3303
 3420 3516 3531 3328
 3420 3531 3423 3328
 3420 3516 3328 3304
 3420 3328 3237 3304
 3420 3597 3423 3531
 3448 3597 3543 3573
 3448 3543 3400 3573
 3448 3449 3270 3400
 3448 3449 3400 3543
 3448 3531 3597 3573
 3448 3423 3597 3531
 3448 3573 3393 3531
 3448 3423 3531 3393
 3448 3393 3573 3400
 3238 3423 3328 3237
 3238 3194 3164 3103
 3238 3326 3164 3194
 3238 3328 3393 3194
 3238 3423 3393 3328
 3238 3328 3194 3104
 3238 3237 3328 3104
 3238 3393 3326 3194
 3712 3859 3829 3822
 3712 3855 3859 3785
 3712 3822 3856 3859
 3712 3822 3707 3856
 3712 3785 3859 3856
 3712 3856 3707 3785
 3712 3829 3859 3855
 3712 3705 3853 3855
 3712 3829 3855 3853
 3677 3828 3727 3726
 3677 3828 3733 3727
 3677 3726 3727 3559
 3677 3559 3519 3539
 3677 3559 3727 3621
 3677 3519 3559 3621
 3596 3733 3597 3595
 3596 3727 3595 3621
 3596 3733 3595 3727
 3596 3621 3595 3516
 3596 3516 3467 3621
 3596 3516 3420 3467
 3596 3595 3420 3516
 3596 3677 3727 3621
 3596 3677 3733 3727
 3596 3597 3420 3595
 2420 2419 2231 2381
 2420 2419 2145 2231
 2420 2145 2419 2423
 2420 2422 2145 2423
 2420 2660 2419 2381
 2420 2483 2660 2381
 2420 2660 2686 2422
 2420 2483 2686 2660
 2420 2419 2660 2423
 2420 2660 2422 2423
 2735 2659 2483 2626
 2735 2626 2873 2659
 2735 2626 2736 2873
 2735 2873 2905 2659
 2735 2873 2926 2905
 2735 2686 2905 2926
 2735 2483 2659 2660
 2735 2686 2483 2660
 2735 2905 2660 2659
 2735 2686 2660 2905
 2380 2381 2103 2227
 2380 2103 2356 2227
 2380 2356 2626 2481
 2380 2659 2381 2481
 2380 2483 2381 2659
 2380 2481 2381 2227
 2380 2356 2481 2227
 2380 2626 2659 2481
 2380 2483 2659 2626
 3866 3980 3953 3968
 3866 3954 3980 3968
 3866 3723 3865 3798
 3866 3953 3969 3968
 3866 3853 3969 3953
 3866 3851 3968 3969
 3866 3908 3953 3980
 3866 3954 3908 3980
 3866 3798 3850 3851
 3866 3798 3865 3850
 3866 3968 3851 3850
 3866 3865 3968 3850
 3416 3407 3552 3356
 3416 3356 3553 3364
 3416 3426 3364 3553
 3416 3356 3552 3553
 3416 3591 3553 3552
 3590 3702 3555 3532
 3590 3426 3532 3555
 3590 3740 3702 3721
 3590 3591 3740 3721
 3590 3416 3426 3591
 3590 3553 3416 3591
 3590 3426 3416 3553
 3590 3553 3721 3702
 3590 3553 3591 3721
 3590 3702 3532 3553
 3590 3426 3553 3532
 2458 2721 2722 2688
 2458 2721 2466 2722
 2458 2466 2212 2465
 2458 2422 2423 2205
 2458 2466 2465 2722
 2458 2422 2688 2516
 2458 2722 2465 2516
 2458 2688 2722 2516
 2458 2516 2465 2423
 2458 2422 2516 2423
 3746 3714 3753 3610
 3746 3863 3737 3754
 3746 3754 3753 3881
 3746 3881 3863 3754
 3746 3714 3861 3753
 3746 3610 3753 3754
 3746 3754 3612 3610
 3746 3612 3611 3610
 3746 3881 3860 3863
 3746 3860 3881 3861
 3746 3753 3861 3881
 3746 3737 3612 3754
 3746 3737 3611 3612
 3450 3611 3451 3452
 3450 3611 3452 3449
 3450 3272 3452 3451
 3450 3375 3272 3451
 3450 3375 3344 3272
 3450 3451 3546 3375
 3450 3546 3344 3375
 3450 3272 3449 3452
 2955 3168 3150 2928
 2955 3168 3127 3150
 2955 2956 3168 2928
 2955 2956 3127 3168
 2955 2725 2726 2721
 2955 2928 2726 2725
 2955 2725 2956 2928
 2955 2721 2956 2725
 3947 3945 3860 3974
 3947 3951 3952 4041
 3947 3951 3908 3952
 3947 3908 3951 3825
 3947 3974 3948 3951
 3947 3974 3860 3948
 3947 3951 4041 3974
 3947 4041 3945 3974
 3947 3825 3951 3948
 3947 3860 3825 3948
 3824 3822 3825 3949
 3824 3862 3715 3744
 3824 3733 3744 3715
 3824 3949 3862 3828
 3824 3948 3862 3949
 3824 3825 3948 3949
 3824 3822 3949 3828
 3824 3828 3862 3744
 3824 3733 3828 3744
 96 94 196 119
 96 56 119 92
 96 94 119 56
 96 56 92 44
 96 92 193 192
 96 199 192 193
 96 97 199 136
 96 136 95 97
 96 97 92 192
 96 192 199 97
 96 97 44 92
 96 56 44 43
 96 43 94 56
 96 95 44 97
 350 410 290 381
 350 240 394 239
 350 199 240 239
 350 290 226 381
 350 218 226 290
 350 193 226 218
 350 410 296 290
 350 410 394 296
 350 192 290 240
 350 199 192 240
 350 193 218 192
 350 192 199 193
 350 290 192 218
 648 595 924 622
 197 198 238 287
 197 287 238 344
 197 287 344 183
 197 198 95 136
 197 136 238 198
 197 287 183 198
 197 183 95 198
 207 362 203 204
 207 201 284 206
 108 50 110 100
 108 107 110 50
 108 201 99 163
 108 99 65 163
 108 65 100 163
 108 175 207 201
 108 110 175 100
 367 362 366 205
 367 247 362 205
 367 366 246 205
 367 247 205 246
 367 297 246 366
 367 261 246 297
 637 636 640 397
 637 639 460 397
 607 608 606 365
 537 498 739 494
 537 498 745 739
 647 622 513 408
 647 408 513 486
 647 534 486 513
 647 733 534 794
 647 733 794 924
 647 648 924 622
 647 924 794 766
 647 924 766 622
 647 766 534 513
 647 794 534 766
 647 622 766 513
 734 968 704 739
 734 739 745 968
 734 739 537 745
 734 739 491 494
 734 745 537 742
 734 733 742 497
 734 742 537 497
 734 537 739 494
 734 537 494 497
 1126 1125 1451 1408
 1126 1076 1166 862
 1126 862 1166 1124
 1126 880 862 1124
 1111 813 880 1119
 1111 812 813 1119
 1111 813 812 799
 1112 805 1061 1072
 1112 1082 1028 805
 1112 1072 1082 805
 846 660 662 977
 846 977 662 799
 846 799 662 772
 846 983 772 662
 846 772 983 1086
 424 425 475 426
 424 264 423 425
 424 264 425 426
 424 269 264 426
 424 471 425 423
 451 579 343 337
 451 343 344 287
 451 346 344 343
 451 343 287 285
 451 391 285 287
 347 584 353 376
 347 584 376 346
 347 215 376 352
 347 353 352 376
 347 584 346 344
 347 215 217 376
 347 346 376 217
 347 215 352 194
 347 191 215 194
 347 189 346 217
 1064 1067 861 1061
 1064 861 749 1061
 1064 750 1067 1066
 1064 1069 1066 1067
 1064 861 1067 750
 1064 749 861 750
 1064 1071 752 1069
 1064 751 1069 752
 1064 751 749 750
 1064 752 749 751
 1064 750 1066 751
 1064 1069 751 1066
 1284 1286 946 1298
 1284 1281 945 925
 1284 945 946 925
 1397 1386 1387 1716
 1060 745 1054 744
 859 742 743 732
 859 1051 1049 1057
 859 732 1049 1051
 859 742 732 736
 859 736 732 1051
 859 1057 736 1051
 859 1052 1049 743
 859 1052 1062 1049
 859 745 1060 1062
 859 1060 1057 1062
 859 1054 1060 745
 859 1060 1054 1057
 356 357 238 198
 361 207 362 203
 361 247 203 362
 402 360 601 423
 177 78 134 173
 177 110 134 78
 177 173 175 100
 177 175 110 100
 177 78 173 100
 177 100 110 78
 172 324 167 182
 172 76 162 171
 172 173 76 171
 172 317 327 318
 172 76 173 134
 172 318 171 162
 172 317 318 162
 172 167 324 170
 172 170 324 317
 329 340 182 181
 570 561 332 559
 570 561 559 896
 570 558 896 559
 570 890 896 558
 570 890 558 556
 1327 1510 1672 1447
 585 451 579 346
 585 346 584 344
 585 451 346 344
 585 346 579 587
 585 835 587 579
 1083 813 1111 799
 1083 772 846 1086
 1083 799 846 772
 1530 1719 1394 1391
 1530 1722 1403 1394
 1530 1719 1722 1394
 1530 1393 1403 1226
 1530 1403 1393 1394
 1533 1405 1231 1403
 1533 1403 1530 1722
 1227 1054 1226 1067
 1120 819 880 813
 1120 880 1111 813
 1120 1111 1083 813
 1120 1083 1111 1232
 1120 816 819 813
 1120 1083 816 813
 1440 1125 1452 1451
 1440 1120 1111 1232
 1440 1126 1125 1451
 1440 1126 1120 1125
 1122 818 816 1072
 798 1072 797 753
 798 752 753 749
 798 1064 749 1061
 798 797 1072 795
 798 1072 1061 795
 798 1061 749 795
 798 752 1064 1071
 798 749 1064 752
 798 797 541 753
 798 749 753 541
 798 797 795 541
 798 749 541 795
 437 434 436 276
 437 434 473 435
 437 436 434 435
 673 671 425 672
 673 425 471 672
 477 673 720 714
 477 682 437 473
 477 476 714 716
 305 276 274 434
 305 426 433 274
 305 426 476 433
 305 476 472 433
 305 473 472 476
 305 433 434 274
 305 434 433 472
 305 473 434 472
 474 714 477 476
 474 475 425 426
 474 714 476 670
 474 671 670 425
 474 671 714 670
 474 305 426 476
 474 305 475 426
 474 670 426 425
 474 476 426 670
 474 475 305 477
 474 673 714 671
 474 673 671 425
 342 340 283 182
 342 324 182 283
 342 182 329 340
 428 276 437 436
 428 269 276 268
 428 276 436 275
 428 375 275 436
 428 276 267 268
 428 267 375 268
 341 213 375 282
 341 375 213 214
 341 282 180 213
 341 214 373 268
 341 268 375 214
 341 282 283 180
 323 166 170 231
 323 170 324 231
 323 230 166 231
 323 322 166 230
 323 231 257 230
 323 170 166 319
 323 322 319 166
 1193 1446 1448 1119
 1193 880 1126 1124
 1193 880 1124 1116
 1193 1119 880 1116
 1193 1446 1116 1124
 1193 1119 1116 1446
 1765 1821 1510 1766
 1765 1767 1768 1821
 1765 1768 1767 1450
 1765 1767 1821 2081
 1765 1510 1448 1766
 982 979 980 665
 982 977 1327 979
 1673 1330 1677 1676
 1673 1676 1677 1998
 1673 1999 1998 1677
 1647 1649 1286 1298
 1647 1649 1646 1286
 1647 1298 1466 1371
 1647 1649 1298 1371
 1647 1782 1466 1642
 1647 1782 1583 1466
 1647 1583 1880 1649
 1647 1782 1880 1583
 1647 1466 1583 1371
 1647 1583 1649 1371
 1769 1732 1847 2050
 1769 1733 1451 1732
 1769 2050 2085 1768
 1769 1847 2085 2050
 1769 1451 1725 1732
 1769 1725 1847 1732
 1769 2050 1733 1732
 1769 2050 1768 1733
 1797 1485 1727 1726
 1797 1726 1770 1485
 1797 1727 1918 1726
 1797 2045 1918 1727
 1797 2044 1726 1918
 1797 1918 2045 2044
 1838 1719 2039 1722
 1838 1530 1719 1722
 1838 1722 1533 1530
 1007 1022 1021 722
 684 722 480 683
 694 693 691 722
 694 1021 693 722
 694 467 446 466
 694 467 691 446
 694 466 446 693
 694 446 691 693
 694 467 466 655
 694 693 1021 705
 694 693 705 466
 694 705 655 466
 412 257 270 255
 412 468 440 430
 412 278 270 430
 412 278 255 270
 412 440 278 430
 412 440 413 278
 412 278 413 255
 1143 835 896 833
 1143 916 835 833
 1143 835 916 917
 1279 1103 1370 1025
 1279 1205 1025 1370
 1279 916 1103 1025
 1279 916 1143 1103
 1279 1278 917 1205
 1279 1103 1432 1370
 1279 1278 1205 1516
 1279 1639 1278 1516
 1279 1516 1205 1370
 1279 1639 1516 1370
 1279 1205 919 1025
 1279 917 919 1205
 1279 1143 916 917
 1279 1278 1143 917
 1156 1475 1161 1160
 1156 1095 1382 1043
 1156 855 1043 1096
 1156 1161 855 1096
 1156 1355 1382 1095
 1156 1355 1095 1004
 993 671 672 708
 993 992 671 708
 993 1341 1218 1216
 993 1341 1216 995
 993 992 1216 1218
 993 986 1216 985
 993 709 986 985
 993 986 709 672
 993 1341 995 994
 993 1341 994 1218
 993 992 708 985
 993 1216 992 985
 993 708 709 985
 993 672 709 708
 1038 1344 1362 1039
 1038 1343 1362 1344
 1038 994 1343 1344
 1038 1039 1036 1344
 1038 994 1344 1036
 1697 1687 1701 1362
 1697 1701 1580 1362
 1697 1701 1687 2015
 1697 1687 1690 2015
 2008 2301 2126 2000
 2008 2126 1834 2000
 2312 2025 2310 2319
 2312 2126 2311 2015
 2312 2311 2126 2398
 2312 2319 2594 2502
 2312 2014 2015 2311
 2312 2014 2025 2015
 2312 2014 2311 2310
 2312 2025 2014 2310
 2312 2310 2311 2594
 2312 2594 2319 2310
 2312 2311 2398 2594
 2312 2502 2594 2398
 2682 2845 2729 2591
 2682 2589 2412 2591
 2682 2729 2589 2591
 2682 2412 2620 2591
 2682 2591 2620 2845
 2682 2679 2845 2620
 2682 2679 2920 2845
 2139 2303 2085 2140
 2139 2303 2003 2085
 1983 1716 1867 1822
 1983 1716 1822 1718
 1983 1822 2037 1718
 2475 2451 2336 2506
 2712 2451 2506 2522
 2712 2451 2475 2506
 2038 1718 2036 2035
 2038 2039 1838 1719
 2038 2331 2039 2041
 2038 2035 1719 1718
 2038 2035 2041 1723
 2038 2041 2039 1723
 2038 1719 2035 1723
 2038 1719 1723 2039
 1974 1782 1647 1642
 1974 1880 1647 1782
 1005 684 1007 1006
 1005 684 722 1007
 1005 721 722 683
 1005 722 684 683
 791 1007 722 1022
 791 1005 722 1007
 791 722 1005 721
 791 786 1022 722
 791 722 532 786
 791 721 532 722
 791 780 721 855
 791 855 872 780
 791 1022 872 855
 791 786 780 872
 791 1022 786 872
 791 532 780 786
 791 721 780 532
 653 413 443 442
 653 654 482 413
 2165 2094 2330 2120
 2165 2094 2120 1880
 2165 2120 2330 2037
 2165 2037 1983 2120
 4193 4163 4196 4167
 4193 4164 4163 4167
 4193 4196 4195 4211
 4193 4196 4211 4212
 4193 4199 4196 4212
 4193 4196 4199 4167
 4193 4167 4191 4160
 4193 4160 4164 4167
 4193 4196 4163 4195
 4193 4211 4190 4192
 4193 4160 4191 4192
 4193 4199 4212 4191
 4193 4167 4199 4191
 3999 3985 3897 3986
 3999 3985 3986 3982
 3999 4042 3985 3982
 3999 3986 4072 4070
 3999 4077 4042 4070
 3999 3986 4070 3982
 3999 4070 4042 3982
 3999 3986 3897 3983
 3999 4077 4046 4042
 3999 4071 4046 4077
 3999 3983 3987 3986
 3999 4071 3987 3983
 3999 3987 4072 3986
 3999 4071 4072 3987
 3999 4077 4070 4072
 3999 4071 4077 4072
 3361 3379 3377 3171
 3361 3556 3379 3404
 3361 3377 3169 3171
 3361 3378 3169 3377
 3361 3378 3354 3169
 3361 3379 3171 3218
 3361 3404 3379 3218
 3361 3377 3557 3378
 3361 3557 3556 3378
 3361 3377 3379 3557
 3361 3379 3556 3557
 3361 3216 3171 3151
 3361 3216 3404 3218
 3361 3216 3218 3171
 3833 3687 3835 3839
 3833 3840 3687 3839
 3833 3835 3687 3683
 3833 3840 3839 3958
 1247 1306 1305 952
 1247 951 1282 1078
 1247 1305 1282 951
 1247 952 1305 951
 1247 953 952 951
 1247 954 1306 952
 1247 953 954 952
 1247 1078 889 951
 1247 953 951 889
 688 653 690 443
 688 653 443 442
 688 953 631 954
 688 443 690 484
 688 442 441 631
 688 442 443 441
 688 954 631 728
 688 690 954 728
 688 631 441 484
 688 443 484 441
 688 728 631 484
 688 690 728 484
 1457 1241 1456 1454
 1457 1130 1454 1456
 1457 1197 1130 1456
 1457 1130 1197 1454
 1457 1456 1514 1776
 1457 1772 1776 1514
 1457 1456 1241 1514
 1457 1454 1455 1241
 1457 1772 1455 1454
 1457 1773 1772 1454
 1457 1197 1429 1512
 2667 2417 2646 2647
 2667 2646 2417 2416
 2667 2646 2416 2675
 2667 2895 2647 2894
 2667 2894 2646 2675
 2667 2647 2646 2894
 2296 2581 2323 2295
 2296 2295 2418 2581
 2153 2417 2152 2154
 2153 2154 2152 1861
 2844 2920 3019 3096
 2844 3019 3095 3096
 2844 3019 2961 3095
 2844 2682 2920 2845
 2844 2729 2682 2845
 2844 2729 2845 2962
 2844 2920 3096 2845
 2844 2845 3096 2962
 2844 3096 3095 2962
 2844 2961 2962 3095
 2305 2300 2301 2005
 2305 2588 2301 2300
 2305 2300 2005 2306
 2305 2589 2300 2306
 1357 1005 1007 1006
 1693 1694 1913 2018
 1693 2018 1750 1694
 1693 1750 1475 1694
 1435 1477 1468 1162
 2413 2679 2450 2409
 2413 2334 2409 2450
 2413 2682 2412 2620
 2413 2682 2620 2679
 2413 2412 2337 2620
 2413 2412 2140 2337
 2413 2140 2334 2337
 2413 2450 2618 2334
 2413 2679 2618 2450
 2413 2334 2618 2454
 2413 2334 2454 2337
 2413 2337 2454 2620
 2413 2620 2454 2618
 2413 2679 2620 2618
 1040 1095 1004 1003
 1040 1095 1355 1004
 1040 1352 1355 1095
 1040 1355 1352 1039
 1040 1352 1095 1003
 1040 1035 1352 1003
 1040 1035 1039 1352
 2098 2079 2356 2099
 1470 1789 1500 1499
 1470 1499 1500 1186
 1470 1468 1185 1153
 1470 1789 1499 1786
 1470 1499 1476 1787
 1470 1185 1476 1499
 1470 1468 1476 1185
 1470 1786 1499 1787
 1470 1188 1153 1186
 1470 1500 1188 1186
 1470 1186 1185 1499
 1470 1153 1185 1186
 1788 1470 1786 1789
 1788 2103 2104 2102
 1788 2101 2099 2103
 1788 1470 1787 1786
 1788 1787 2099 2101
 1788 1787 2101 1786
 1788 1786 2101 2102
 1788 2101 2103 2102
 1784 1787 1493 1809
 1784 1810 1809 1493
 1784 1470 1476 1787
 1784 1476 1493 1787
 1784 1477 1493 1476
 1784 2099 1788 1787
 1784 1783 1788 2099
 1784 2099 1787 1809
 1784 1810 2099 1809
 1784 1590 1810 1493
 1784 1477 1590 1493
 1784 1477 1476 1468
 1784 1476 1470 1468
 1784 1470 1783 1468
 687 527 440 679
 687 527 679 776
 2611 2613 2612 2328
 2611 2328 2612 2610
 3112 3330 3333 3111
 3112 3330 3111 3105
 3112 3330 3105 3147
 3112 3105 3111 2865
 3112 3021 3105 2865
 3112 2865 3111 3108
 3112 3333 3108 3111
 2859 2611 2612 2610
 2859 3021 2866 2857
 2859 2612 2857 2609
 2859 2610 2612 2609
 3314 3286 3312 3491
 3314 3491 3312 3315
 3314 3312 3089 3315
 3348 3132 3173 3133
 3348 3132 3302 3173
 1366 1201 1367 1019
 1366 1367 1661 1310
 1366 1367 1310 1019
 1323 1164 1480 1201
 1323 1044 1164 1015
 1323 1044 1139 1164
 1323 1017 1015 1164
 1323 1164 1201 1157
 1323 1157 1017 1164
 1778 1776 2032 1777
 1778 1713 2032 1776
 1778 1777 1479 1460
 1778 1776 1777 1460
 1778 2032 1795 1777
 1778 2032 1910 1795
 1778 1479 1777 1795
 1778 1795 1794 1479
 1778 1910 1794 1795
 1705 1794 1778 1910
 1705 1987 1661 1824
 1705 1824 1794 2029
 1705 1794 1910 2029
 1705 1367 1515 1661
 1705 1794 1515 1481
 1705 1515 1794 1824
 1705 1661 1515 1824
 1705 1481 1479 1794
 1705 1481 1480 1479
 1705 1367 1480 1481
 1705 1367 1481 1515
 1705 2029 1987 1824
 1705 1910 1987 2029
 2669 2613 2512 2511
 2669 2861 2612 2668
 2669 2511 2752 2668
 2669 2861 2668 2752
 2669 2394 2612 2613
 2669 2612 2394 2668
 2669 2511 2668 2394
 2669 2613 2511 2394
 1644 1520 1305 1306
 1644 1306 1529 1520
 1644 1660 1837 1529
 1644 1520 1529 1753
 1644 1660 1977 1837
 1644 1977 1939 1837
 1644 1529 1837 1753
 1644 1837 1939 1753
 2444 2568 2671 2655
 2444 2376 2568 2655
 2444 2396 2282 2183
 2444 2395 2568 2282
 2444 2671 2568 2395
 2444 2568 2370 2282
 2444 2376 2370 2568
 2444 2376 2276 2370
 2444 2395 2396 2671
 2444 2282 2396 2395
 2187 1906 2075 2074
 2187 2121 1906 2074
 2187 2396 2359 2360
 2187 2075 2164 2074
 2187 2075 2360 2164
 2187 2164 2359 2074
 2187 2164 2360 2359
 2187 2074 2359 2121
 2187 2359 2396 2121
 2533 2432 2637 2360
 2533 2244 2277 2432
 2533 2244 2432 2360
 2533 2561 2432 2277
 2533 2278 2277 2244
 2533 2288 2561 2277
 2533 2562 2561 2288
 2533 2278 2562 2288
 2533 2278 2288 2277
 2533 2696 2432 2561
 2533 2637 2432 2696
 2533 2796 2696 2561
 2533 2696 2796 2637
 2666 2675 2405 2676
 2666 2485 2738 2676
 2666 2406 2485 2676
 2666 2405 2406 2676
 2666 2738 2912 2676
 2666 2416 2405 2675
 2666 2667 2416 2675
 2666 2675 2676 2692
 2666 2912 2692 2676
 2112 1852 1806 1812
 2072 1773 1811 1852
 2072 2089 2295 2032
 2072 1772 1775 2089
 2072 1773 1775 1772
 1189 1182 1178 1177
 1189 877 1177 1188
 1189 1182 1177 877
 1189 1489 1182 1496
 1189 1489 1178 1182
 1189 1496 1182 1495
 1189 1182 1187 1495
 1189 877 1187 1182
 1189 877 1188 1187
 1815 1789 2104 1814
 1803 1815 1814 1496
 1803 1505 1815 1496
 1803 1804 1496 1814
 3185 3176 2948 2988
 3185 3110 3212 2988
 2949 2713 2711 2947
 2949 2713 2947 2950
 2949 2711 2948 2947
 2949 2948 3176 2947
 2949 2947 3176 2950
 3159 3186 3309 3160
 3159 3186 3370 3309
 3159 3080 3160 3309
 3159 2950 3186 3160
 3159 3160 3080 2950
 3159 3080 2949 2950
 3159 3176 2949 3157
 3159 2949 3176 2950
 3367 3519 3370 3539
 3367 3185 3176 3157
 3367 3370 3519 3309
 3367 3309 3159 3370
 3367 3159 3157 3176
 2362 2160 2320 2316
 2362 2357 2316 2599
 2362 2316 2320 2477
 2362 2603 2477 2320
 2362 2477 2599 2316
 2362 2603 2599 2477
 2852 2602 2851 2603
 2852 2603 2851 2855
 2852 2851 3076 2855
 2639 2480 2599 2634
 2639 2736 2480 2634
 2639 2855 2736 2854
 2639 2733 2855 2854
 2639 2603 2855 2733
 2639 2854 2599 2733
 2639 2603 2733 2599
 2639 2634 2599 2854
 2639 2854 2736 2634
 2900 2830 3082 2896
 2900 2830 2896 2655
 3719 3720 3614 3756
 3719 3720 3551 3614
 3719 3550 3687 3685
 3719 3550 3685 3549
 3719 3551 3550 3549
 3719 3685 3755 3614
 3719 3756 3614 3755
 3719 3549 3685 3614
 3719 3551 3549 3614
 3229 3415 3407 3414
 3229 3414 3407 3283
 3229 3228 3414 3283
 3229 3415 3416 3407
 3229 3141 3231 3008
 3229 3407 3356 3220
 3229 3141 3220 3356
 3229 3407 3220 3227
 3229 3220 3006 3227
 3229 3416 3356 3407
 3229 3407 3227 3283
 3229 3283 3227 3228
 1428 1491 1427 1178
 1428 1098 1178 1427
 1703 1705 1910 1987
 1703 1705 1987 1661
 3230 3008 3229 3231
 3230 3082 3155 3007
 3230 3366 3155 3311
 3230 3155 3082 3311
 3230 3228 3229 3008
 3230 3414 3229 3228
 3230 3155 3274 3228
 3230 3366 3274 3155
 3230 3155 3228 3007
 3230 3008 3007 3228
 3230 3274 3414 3228
 3230 3366 3414 3274
 3140 3144 2903 2902
 3667 3509 3562 3511
 3667 3491 3562 3509
 3667 3689 3683 3511
 3667 3509 3511 3683
 3820 3947 3945 3860
 3820 3746 3860 3863
 3820 3863 3860 3945
 3818 3737 3863 3846
 3818 3846 3863 3944
 3818 3945 3944 3863
 3818 3863 3820 3945
 3817 3689 3816 3795
 3817 3667 3816 3689
 2911 3138 2894 2917
 2911 2692 2666 2912
 2911 2666 2692 2675
 2911 2894 2667 2675
 2911 2917 2675 2692
 3698 3729 3622 3627
 3698 3561 3556 3622
 3698 3526 3561 3622
 3698 3622 3556 3627
 3698 3627 3556 3724
 3698 3724 3556 3581
 3698 3724 3581 3737
 3698 3729 3627 3647
 3698 3627 3724 3647
 3698 3724 3773 3647
 3698 3724 3846 3773
 3698 3724 3737 3846
 3698 3818 3846 3737
 3698 3647 3773 3772
 3698 3729 3647 3772
 3091 2911 2912 3151
 3198 3139 3089 3004
 3198 3139 3316 3089
 3198 3316 3139 3317
 3697 3737 3698 3581
 3697 3818 3698 3737
 3468 3491 3314 3315
 3468 3526 3314 3491
 3468 3562 3526 3491
 3468 3491 3315 3373
 3468 3561 3526 3622
 3468 3562 3491 3373
 3468 3562 3373 3560
 3343 3344 3546 3345
 3799 3719 3756 3720
 3799 3888 3840 3864
 3799 3720 3756 3757
 3799 3720 3757 3864
 3799 3888 3757 3756
 3799 3888 3864 3757
 3837 3888 3756 3887
 3837 3887 3755 3836
 3837 3887 3756 3755
 3837 3799 3719 3756
 3837 3799 3756 3888
 3837 3840 3799 3888
 3837 3887 3960 3888
 3837 3960 3840 3888
 3837 3687 3839 3836
 3837 3687 3840 3839
 3837 3836 3839 3960
 3837 3839 3840 3960
 3837 3719 3755 3756
 3837 3836 3755 3685
 3837 3687 3836 3685
 3837 3685 3719 3687
 3837 3755 3719 3685
 3962 3960 3840 3958
 3962 3978 3979 3958
 3962 3979 4056 3958
 3962 3979 3978 3864
 3962 3960 3993 3888
 3962 3840 3960 3888
 3962 3993 3977 3888
 3962 4056 3979 3977
 3962 4056 3977 3993
 3962 3864 3888 3977
 3962 3864 3977 3979
 3962 3840 3888 3864
 3941 3943 3817 3942
 3941 3940 3943 4043
 3941 3956 3959 3835
 3941 4043 3956 3940
 3941 3959 3956 4043
 4032 4087 4060 4058
 4032 4056 4060 4087
 4032 4056 4087 4055
 4032 3958 4056 4055
 4032 3959 3960 3958
 4032 3960 3962 3958
 4032 3958 3962 4056
 4032 3958 4055 4054
 4032 4087 4054 4055
 4032 4060 3960 4058
 4032 3960 3959 4058
 4032 4059 4087 4058
 4032 3959 4059 4058
 4032 4060 3993 3960
 4032 3993 3962 3960
 4032 4060 4056 3993
 4032 3962 3993 4056
 2114 2155 1863 2133
 2114 1863 1843 2133
 2114 1863 1812 1843
 1557 1556 1852 1549
 1557 1863 1858 1840
 1557 1858 1554 1840
 1557 1549 1812 1538
 1557 1840 1538 1841
 1557 1863 1840 1841
 1557 1548 1538 1840
 1557 1549 1538 1548
 1557 1852 1812 1549
 1557 1812 1841 1538
 1557 1863 1841 1812
 1557 1858 1555 1554
 1557 1556 1555 1858
 2108 2295 2323 2106
 2108 2323 2029 2106
 2108 1910 2032 1795
 2108 2032 2107 1795
 2108 2032 2295 2107
 2108 2106 1795 2107
 2108 2107 2295 2106
 2108 2029 1795 2106
 2108 1910 1795 2029
 1738 1491 1591 1427
 1738 1428 1491 1427
 1738 1428 1751 1491
 1738 1491 1806 1591
 1738 1713 1427 1591
 1908 1778 1713 2032
 1908 1910 1778 2032
 1908 2108 1910 2032
 1384 1139 1045 1137
 1384 1099 1427 1429
 1384 1713 1429 1427
 1384 1044 1045 1139
 1384 1323 1044 1139
 3609 3449 3543 3563
 3609 3449 3563 3610
 3609 3714 3610 3713
 3609 3543 3714 3713
 3609 3713 3610 3563
 3609 3563 3543 3713
 3327 3393 3448 3270
 3327 3164 3326 3270
 3327 3164 3238 3326
 3327 3393 3270 3326
 3327 3238 3393 3326
 3327 3103 3238 3164
 3538 3472 3566 3539
 3538 3707 3566 3537
 3535 3333 3338 3332
 3535 3537 3472 3332
 3535 3537 3332 3338
 3535 3332 3472 3331
 3535 3333 3332 3331
 3535 3338 3542 3537
 3678 3825 3822 3829
 3741 3799 3864 3720
 3741 3740 3720 3864
 3741 3740 3864 3877
 3741 3865 3740 3877
 3741 3723 3740 3865
 3681 3555 3723 3704
 3681 3555 3704 3554
 3681 3505 3555 3554
 3830 3866 3853 3798
 3830 3723 3866 3798
 3830 3953 3829 3853
 3830 3866 3953 3853
 3830 3704 3681 3723
 3830 3853 3704 3798
 3830 3704 3723 3798
 3477 3426 3416 3591
 3477 3416 3552 3591
 3243 3144 3355 3140
 3243 3141 3356 3199
 3243 3416 3426 3364
 3243 3140 3355 3231
 3243 3140 3231 3141
 3243 3231 3229 3141
 3243 3364 3200 3199
 3243 3356 3229 3416
 3243 3229 3356 3141
 3243 3364 3199 3356
 3243 3416 3364 3356
 2384 2458 2212 2205
 2384 2458 2466 2212
 2384 2212 2466 2385
 2384 2205 2146 2111
 2384 2146 2385 2111
 2384 2205 2212 2146
 2384 2385 2146 2212
 3149 3127 3345 3150
 3149 3317 3150 3345
 593 636 394 410
 593 394 350 410
 593 595 410 381
 593 350 381 410
 593 648 636 410
 593 595 648 410
 407 647 622 648
 407 409 648 410
 407 410 253 409
 407 408 252 382
 407 382 622 408
 407 647 408 622
 407 595 622 382
 407 648 622 595
 407 409 253 299
 407 381 252 253
 407 381 382 252
 407 406 409 299
 407 410 595 381
 407 648 595 410
 407 381 595 382
 407 253 410 381
 407 406 299 251
 407 253 251 299
 407 252 251 253
 195 95 197 190
 195 94 93 194
 195 196 94 194
 195 94 96 95
 195 93 95 190
 195 95 93 94
 195 353 347 238
 195 347 194 191
 195 190 347 191
 195 347 353 352
 195 194 347 352
 195 344 197 238
 195 238 347 344
 195 238 197 136
 195 95 96 136
 195 136 197 95
 195 96 94 196
 195 194 352 196
 195 353 196 352
 364 365 284 449
 364 284 365 206
 364 365 204 206
 364 365 362 204
 364 207 284 206
 364 204 207 206
 364 362 207 204
 104 207 203 204
 104 203 102 204
 104 102 103 204
 104 108 201 99
 104 108 207 201
 104 207 107 203
 104 207 108 107
 104 102 203 101
 104 203 107 101
 104 207 204 206
 104 207 206 201
 104 99 121 103
 104 206 204 103
 104 121 206 103
 104 121 201 206
 104 99 201 121
 104 48 47 101
 104 107 48 101
 104 101 47 102
 936 606 765 764
 936 606 639 765
 936 608 639 606
 604 364 365 362
 604 365 607 606
 604 365 363 362
 604 366 362 363
 604 367 362 366
 604 367 366 609
 574 607 365 608
 574 608 365 449
 574 364 449 365
 574 604 364 365
 574 607 604 365
 646 407 647 408
 646 491 409 406
 646 409 407 406
 646 647 733 534
 646 407 409 648
 646 407 648 647
 646 406 407 405
 646 647 534 486
 1030 734 968 704
 1030 968 734 745
 1030 1060 968 745
 1030 1060 745 1062
 868 983 770 772
 868 772 770 769
 868 771 772 769
 868 1082 771 769
 868 865 769 770
 868 865 1082 769
 868 771 816 772
 868 1082 816 771
 1171 868 865 1082
 1171 1028 1082 865
 1171 1112 1082 1028
 669 772 983 662
 669 770 983 772
 669 461 530 515
 669 770 515 530
 667 662 669 983
 667 662 846 660
 667 983 846 662
 266 424 264 423
 266 264 424 269
 266 245 264 154
 266 154 248 245
 266 360 264 245
 266 360 423 264
 266 360 402 423
 266 248 154 155
 266 248 155 269
 266 265 264 269
 266 154 264 265
 266 265 155 154
 266 265 269 155
 338 340 329 181
 250 338 373 404
 211 110 177 175
 211 177 110 209
 211 175 207 110
 211 209 338 177
 211 177 338 339
 211 110 207 107
 1288 1284 1646 1286
 1283 1300 947 1286
 1283 927 1286 947
 1283 927 947 924
 959 704 640 636
 959 648 704 636
 959 1030 1283 1287
 1392 1057 1060 1062
 1645 1288 1646 1286
 1645 1646 1649 1286
 1645 1649 1299 1286
 1645 1649 1564 1299
 1645 1286 1283 1288
 1645 1283 1286 1300
 1645 1299 1300 1286
 1645 1564 1300 1299
 1225 1057 1392 1062
 1225 1049 1386 1057
 1225 1392 1391 1397
 1225 1386 1391 1057
 1225 1391 1392 1057
 1225 1049 1387 1386
 1225 1387 1397 1386
 1225 1397 1387 1300
 1225 1062 1300 1049
 1225 1300 1387 1049
 1059 1061 1112 805
 1059 795 1061 805
 1059 744 1061 795
 1059 744 1060 1054
 1059 1054 1061 744
 1059 1054 1227 1061
 923 925 1284 946
 923 925 946 699
 599 593 600 636
 598 923 600 594
 598 699 923 594
 598 699 597 925
 598 923 699 925
 598 597 458 355
 200 96 193 199
 200 222 193 119
 200 96 119 193
 200 353 356 355
 200 238 356 353
 200 96 199 136
 200 195 238 353
 200 355 196 353
 200 96 196 119
 200 220 222 119
 200 355 222 220
 200 220 119 196
 200 355 220 196
 200 136 199 198
 200 238 136 198
 351 350 199 193
 351 226 350 193
 351 381 350 226
 351 222 355 380
 351 200 222 193
 351 193 222 226
 351 226 222 380
 351 200 193 199
 351 356 200 199
 351 594 380 355
 351 356 594 355
 351 595 381 380
 351 594 595 380
 351 593 350 381
 351 200 355 222
 351 200 356 355
 351 593 381 595
 351 594 593 595
 976 665 666 657
 644 423 402 601
 644 601 416 423
 644 601 657 416
 359 601 402 360
 359 244 360 202
 359 361 247 203
 359 361 203 202
 603 604 362 364
 603 370 574 364
 603 604 574 607
 603 574 604 364
 208 144 250 209
 208 202 107 203
 208 203 361 202
 208 107 211 207
 208 107 207 203
 208 361 203 207
 427 401 266 424
 427 266 401 402
 427 402 644 423
 427 423 266 402
 427 266 423 424
 427 471 424 423
 427 644 471 423
 906 574 608 607
 335 320 561 337
 335 332 561 320
 567 556 566 327
 567 566 329 327
 328 317 172 324
 328 329 567 562
 328 327 567 329
 328 342 329 562
 328 329 342 182
 328 342 324 182
 328 324 342 562
 328 172 317 327
 328 327 329 172
 328 172 182 324
 328 172 329 182
 328 317 557 556
 328 567 556 557
 328 556 327 317
 328 556 567 327
 330 566 556 327
 330 566 570 556
 330 318 327 556
 330 332 321 559
 330 570 332 559
 330 318 556 558
 330 570 558 556
 330 321 318 559
 330 332 570 566
 330 318 558 559
 330 558 570 559
 1328 1474 1672 1330
 1328 1330 1213 1474
 1328 1330 980 1213
 1328 979 978 980
 1328 1447 1327 1672
 1328 1447 1672 1472
 1328 1672 1474 1472
 1328 980 978 1213
 1110 982 1086 846
 1110 1086 1083 846
 1110 799 1083 1111
 1110 846 1083 799
 1110 977 846 799
 1110 982 846 977
 1110 1327 982 977
 1110 812 977 799
 1110 799 1111 812
 1235 1510 1327 1447
 1235 1447 1119 1448
 1235 1448 1510 1447
 1235 1119 1193 1448
 915 1278 918 917
 915 914 585 913
 915 1143 917 835
 915 1143 1278 917
 897 561 896 579
 955 1284 923 925
 588 346 587 378
 588 346 585 587
 588 617 378 618
 588 618 378 590
 588 378 587 590
 588 835 917 587
 588 585 835 587
 588 917 618 590
 588 587 917 590
 588 584 585 346
 588 378 617 376
 588 376 346 378
 588 917 918 618
 588 918 617 618
 588 913 617 918
 588 585 915 835
 588 915 918 917
 588 915 917 835
 588 617 913 584
 588 585 584 913
 588 376 584 346
 588 584 376 617
 588 915 913 918
 588 915 585 913
 1084 983 772 1086
 1084 772 1083 1086
 1730 1797 2047 2042
 1730 1403 1533 1722
 1730 1405 1533 1403
 1730 1533 1838 1722
 1730 2039 2047 1885
 1730 2047 2045 1885
 1730 2047 1797 2045
 1730 2045 1727 1885
 1730 1797 1727 2045
 1730 1405 1586 1727
 1730 1885 1727 1586
 1230 1531 1533 1530
 1230 1227 1226 1067
 1230 1533 1231 1403
 1230 1067 1226 1065
 1230 1065 1231 1067
 1230 1530 1403 1226
 1230 1530 1533 1403
 1230 1065 1403 1231
 1230 1226 1403 1065
 1724 1797 1730 2042
 1724 1485 1797 1770
 1724 1485 1405 1727
 1724 1797 1485 1727
 1724 1727 1730 1797
 1724 1405 1730 1727
 1406 1533 1230 1531
 1406 1730 1405 1533
 1406 1730 1724 1405
 1406 1533 1405 1231
 1406 1231 1230 1533
 1406 1531 1227 1395
 1406 1230 1227 1531
 1406 1067 1230 1231
 1400 1724 1485 1405
 1400 1069 1405 1399
 1400 1405 1485 1399
 1400 1395 1406 1067
 1400 1069 1231 1405
 1400 1406 1405 1231
 1400 1724 1406 1395
 1400 1406 1724 1405
 1400 1069 1067 1231
 1400 1067 1406 1231
 1400 1064 1067 1069
 1400 1064 1395 1067
 1373 1227 1531 1395
 1373 1061 1059 1227
 1453 1765 1450 1768
 1453 1126 1451 1450
 1453 1440 1451 1126
 1453 1733 1450 1451
 1453 1768 1450 1733
 1453 1451 1769 1733
 1453 1769 1768 1733
 1169 1400 1485 1170
 1169 1452 1170 1485
 1169 1452 1125 1170
 1169 1400 1071 1395
 1085 1083 772 816
 1085 772 868 816
 1085 816 868 1082
 1085 1084 1083 1232
 1085 1084 1172 868
 1085 1082 1072 816
 1085 1122 816 1072
 1085 1172 1171 868
 1085 1171 1082 868
 1085 1084 868 772
 1085 1083 1084 772
 1109 1072 1112 1061
 1109 798 1072 1061
 1109 1395 1169 1071
 1109 1395 1071 1064
 1109 1061 1395 1064
 1109 798 1071 818
 1109 1071 798 1064
 1109 798 1061 1064
 1109 1122 1072 818
 1109 1072 798 818
 864 1071 1169 1170
 864 1109 1071 818
 864 1109 818 1122
 864 816 818 819
 864 1122 818 816
 864 1170 1169 1125
 847 714 673 671
 847 720 673 714
 847 671 673 672
 847 993 995 994
 847 993 994 671
 847 993 671 672
 847 993 672 995
 847 994 714 671
 847 994 720 714
 686 437 477 682
 686 682 1004 683
 686 1004 1005 683
 686 1005 684 683
 448 445 388 283
 448 342 324 562
 448 282 445 283
 448 342 282 283
 403 268 428 375
 403 375 428 582
 403 250 268 373
 403 250 373 404
 403 268 341 373
 403 375 341 268
 403 341 375 582
 403 250 404 401
 568 567 329 562
 568 329 338 340
 568 403 404 582
 568 340 342 329
 568 329 342 562
 568 338 329 339
 568 338 339 404
 568 341 342 340
 568 341 582 342
 568 404 403 373
 568 403 582 341
 568 340 338 373
 568 373 338 404
 568 341 340 373
 568 373 403 341
 485 445 444 309
 485 444 478 309
 485 480 478 444
 485 480 691 478
 485 478 691 446
 485 691 445 446
 485 446 309 478
 485 445 309 446
 429 276 428 269
 429 424 426 269
 429 305 269 426
 429 424 475 426
 429 475 305 426
 429 437 428 276
 429 305 276 269
 429 305 437 276
 429 305 475 437
 387 324 388 231
 387 231 323 324
 387 324 448 388
 387 562 448 324
 387 328 562 324
 1252 1432 1103 1282
 1252 1103 921 1282
 891 556 567 557
 891 557 758 556
 891 758 890 556
 899 1247 1078 889
 899 1247 889 953
 1332 982 1110 1327
 1332 982 1328 1330
 1675 1330 1672 1677
 1675 1673 1330 1677
 1675 1999 1673 1677
 1845 2044 2137 1917
 1845 1917 1725 1726
 1845 1726 2044 1917
 1845 2043 1725 1917
 1845 2043 1847 1725
 2086 1770 1797 2044
 2086 2044 2045 2194
 2086 1797 2045 2044
 2086 1797 2047 2045
 2086 2047 1797 2042
 2086 2336 2194 2045
 2086 2047 2336 2045
 616 428 375 582
 616 485 444 480
 616 436 480 444
 616 684 480 436
 625 468 415 655
 625 467 655 415
 384 624 560 385
 384 230 257 255
 384 412 255 257
 384 255 385 230
 384 323 257 230
 384 385 560 322
 384 385 322 230
 411 412 440 413
 411 255 412 413
 411 413 653 442
 411 440 653 413
 411 384 412 255
 411 385 384 255
 411 624 385 442
 411 384 385 624
 411 413 385 255
 411 385 413 442
 1635 1641 1280 1640
 1635 1280 1641 1642
 1635 1281 1280 1642
 1274 914 955 958
 989 986 672 666
 989 672 993 995
 989 986 993 672
 989 1216 993 986
 989 995 993 1216
 1331 986 1213 1336
 1331 986 1336 1216
 1331 1336 1341 1216
 1331 1673 1676 1330
 1331 1341 1336 1676
[truncated: 4,073,817 more chars]
