# Supplementary material for: Predicting 3D soft tissue dynamics from 2D imaging using physics informed neural networks
Source: Commun Biol. 2023 May 18;6:541. doi: 10.1038/s42003-023-04914-y (PMC10199019; doi:10.1038/s42003-023-04914-y)
Supplement: Supplementary file 4 — Supplementary Data 2 [file 42003_2023_4914_MOESM4_ESM.zip › supplementary data 2.txt]

# notes on format
# lines starting with # are comments
# data for each sub figure are separated by comments line starting with # ----------
# all data in Tecplot ascii format

# ---------- data for Figure 2a
TITLE     = ""
VARIABLES = "epoch"
"data loss"
"pinn loss"
ZONE T="ZONE 001"
 STRANDID=0, SOLUTIONTIME=0
 I=100000, J=1, K=1, ZONETYPE=Ordered
 DATAPACKING=POINT
 DT=(SINGLE SINGLE SINGLE )
 0.000000000E+000 4.999999874E-006 1.470812891E+004
 1.000000000E+000 3.167499974E-002 1.045095680E+009
 2.000000000E+000 1.193000004E-003 7.572918400E+007
 3.000000000E+000 1.763000037E-003 2.097894240E+008
 4.000000000E+000 2.897999948E-003 1.387243040E+008
 5.000000000E+000 3.201999934E-003 1.076654640E+008
 6.000000000E+000 1.612000051E-003 5.207054800E+007
 7.000000000E+000 1.214000047E-003 1.180221200E+008
 8.000000000E+000 1.301000011E-003 5.455654000E+007
 9.000000000E+000 1.902000047E-003 6.138558400E+007
 1.000000000E+001 1.029000035E-003 3.666500000E+007
 1.100000000E+001 1.846999978E-003 6.049086000E+007
 1.200000000E+001 1.794000040E-003 3.396834000E+007
 1.300000000E+001 1.206999994E-003 3.519626800E+007
 1.400000000E+001 8.640000015E-004 3.308104200E+007
 1.500000000E+001 7.500000065E-004 2.626630000E+007
 1.600000000E+001 7.149999728E-004 3.044301800E+007
 1.700000000E+001 8.580000140E-004 1.793474600E+007
 1.800000000E+001 1.222999999E-003 2.754803000E+007
 1.900000000E+001 3.739999956E-004 1.265956500E+007
 2.000000000E+001 5.849999725E-004 2.001735600E+007
 2.100000000E+001 6.919999723E-004 1.211511700E+007
 2.200000000E+001 6.689999718E-004 1.693620600E+007
 2.300000000E+001 6.270000013E-004 1.044844000E+007
 2.400000000E+001 5.540000275E-004 1.171588400E+007
 2.500000000E+001 3.889999934E-004 1.125854400E+007
 2.600000000E+001 5.339999916E-004 1.003194600E+007
 2.700000000E+001 3.279999946E-004 8.661748000E+006
 2.800000000E+001 5.639999872E-004 6.501512500E+006
 2.900000000E+001 5.729999975E-004 7.755705000E+006
 3.000000000E+001 3.570000117E-004 5.849840000E+006
 3.100000000E+001 3.790000046E-004 6.798010500E+006
 3.200000000E+001 3.420000139E-004 4.171340750E+006
 3.300000000E+001 3.410000063E-004 5.340763000E+006
 3.400000000E+001 2.370000002E-004 3.857504250E+006
 3.500000000E+001 2.509999904E-004 5.012130000E+006
 3.600000000E+001 2.789999999E-004 3.263489250E+006
 3.700000000E+001 3.159999906E-004 3.613025250E+006
 3.800000000E+001 5.039999960E-004 2.602766000E+006
 3.900000000E+001 4.279999994E-004 3.021844000E+006
 4.000000000E+001 3.359999973E-004 2.473845500E+006
 4.100000000E+001 3.769999894E-004 2.423971750E+006
 4.200000000E+001 2.809999860E-004 2.216072250E+006
 4.300000000E+001 2.410000016E-004 1.928981750E+006
 4.400000000E+001 2.460000105E-004 2.084653000E+006
 4.500000000E+001 2.570000070E-004 1.648878625E+006
 4.600000000E+001 2.739999909E-004 1.864920875E+006
 4.700000000E+001 2.410000016E-004 1.181309000E+006
 4.800000000E+001 2.960000129E-004 1.634126625E+006
 4.900000000E+001 2.309999982E-004 1.160790625E+006
 5.000000000E+001 2.090000053E-004 1.378323000E+006
 5.100000000E+001 2.090000053E-004 9.597572500E+005
 5.200000000E+001 2.169999934E-004 1.055742500E+006
 5.300000000E+001 2.160000004E-004 1.079176250E+006
 5.400000000E+001 2.079999977E-004 8.873533125E+005
 5.500000000E+001 2.130000066E-004 9.352618125E+005
 5.600000000E+001 1.999999949E-004 6.821791875E+005
 5.700000000E+001 2.059999970E-004 8.620990000E+005
 5.800000000E+001 1.929999999E-004 6.925150000E+005
 5.900000000E+001 1.920000068E-004 6.799278125E+005
 6.000000000E+001 1.740000007E-004 6.808810625E+005
 6.100000000E+001 1.650000049E-004 5.619705000E+005
 6.200000000E+001 1.619999966E-004 6.933793125E+005
 6.300000000E+001 1.590000029E-004 5.375573750E+005
 6.400000000E+001 1.590000029E-004 5.205164375E+005
 6.500000000E+001 1.679999987E-004 5.279547500E+005
 6.600000000E+001 1.599999960E-004 4.508750313E+005
 6.700000000E+001 1.599999960E-004 5.130010625E+005
 6.800000000E+001 1.530000009E-004 4.453815625E+005
 6.900000000E+001 1.480000064E-004 4.196802188E+005
 7.000000000E+001 1.380000031E-004 4.588029063E+005
 7.100000000E+001 1.349999948E-004 3.989714688E+005
 7.200000000E+001 1.340000017E-004 4.115149063E+005
 7.300000000E+001 1.340000017E-004 4.038976250E+005
 7.400000000E+001 1.300000004E-004 3.498691875E+005
 7.500000000E+001 1.320000010E-004 3.801764688E+005
 7.600000000E+001 1.270000066E-004 3.608480625E+005
 7.700000000E+001 1.270000066E-004 3.225438750E+005
 7.800000000E+001 1.259999990E-004 3.484064688E+005
 7.900000000E+001 1.209999973E-004 3.340138438E+005
 8.000000000E+001 1.160000029E-004 3.142298125E+005
 8.100000000E+001 1.150000026E-004 3.234034688E+005
 8.200000000E+001 1.120000015E-004 3.157395000E+005
 8.300000000E+001 1.100000009E-004 2.987625625E+005
 8.400000000E+001 1.069999998E-004 3.013047500E+005
 8.500000000E+001 1.039999988E-004 3.022160313E+005
 8.600000000E+001 1.019999982E-004 2.863175313E+005
 8.700000000E+001 1.019999982E-004 2.845182500E+005
 8.800000000E+001 1.019999982E-004 2.873003750E+005
 8.900000000E+001 1.029999985E-004 2.747997188E+005
 9.000000000E+001 1.019999982E-004 2.649414375E+005
 9.100000000E+001 9.799999680E-005 2.674423125E+005
 9.200000000E+001 9.500000306E-005 2.690272813E+005
 9.300000000E+001 9.200000204E-005 2.644045938E+005
 9.400000000E+001 9.100000170E-005 2.575075938E+005
 9.500000000E+001 9.000000136E-005 2.567917500E+005
 9.600000000E+001 8.900000103E-005 2.552519219E+005
 9.700000000E+001 8.800000069E-005 2.488623125E+005
 9.800000000E+001 8.600000001E-005 2.451073125E+005
 9.900000000E+001 8.399999933E-005 2.458752813E+005
 1.000000000E+002 8.399999933E-005 2.427797969E+005
 1.010000000E+002 8.199999866E-005 2.389278750E+005
 1.020000000E+002 7.999999798E-005 2.361278438E+005
 1.030000000E+002 7.899999764E-005 2.345791094E+005
 1.040000000E+002 7.799999730E-005 2.338067969E+005
 1.050000000E+002 7.699999696E-005 2.305708750E+005
 1.060000000E+002 7.500000356E-005 2.274459844E+005
 1.070000000E+002 7.400000322E-005 2.259793594E+005
 1.080000000E+002 7.300000289E-005 2.252910469E+005
 1.090000000E+002 7.100000221E-005 2.238915156E+005
 1.100000000E+002 7.000000187E-005 2.213815625E+005
 1.110000000E+002 6.900000153E-005 2.189945156E+005
 1.120000000E+002 6.800000119E-005 2.164290000E+005
 1.130000000E+002 6.700000085E-005 2.149799219E+005
 1.140000000E+002 6.500000018E-005 2.154467188E+005
 1.150000000E+002 6.299999950E-005 2.139126250E+005
 1.160000000E+002 6.199999916E-005 2.121937031E+005
 1.170000000E+002 6.099999882E-005 2.094609844E+005
 1.180000000E+002 6.099999882E-005 2.072789688E+005
 1.190000000E+002 5.999999848E-005 2.058019375E+005
 1.200000000E+002 5.800000145E-005 2.051228438E+005
 1.210000000E+002 5.700000111E-005 2.042553438E+005
 1.220000000E+002 5.600000077E-005 2.025996875E+005
 1.230000000E+002 5.500000043E-005 2.012777656E+005
 1.240000000E+002 5.400000009E-005 2.001633281E+005
 1.250000000E+002 5.299999975E-005 1.986757188E+005
 1.260000000E+002 5.299999975E-005 1.967957813E+005
 1.270000000E+002 5.099999908E-005 1.959817031E+005
 1.280000000E+002 5.099999908E-005 1.946797969E+005
 1.290000000E+002 4.999999874E-005 1.934554844E+005
 1.300000000E+002 4.899999840E-005 1.932997500E+005
 1.310000000E+002 4.700000136E-005 1.943901563E+005
 1.320000000E+002 4.700000136E-005 1.954702031E+005
 1.330000000E+002 4.600000102E-005 2.012976094E+005
 1.340000000E+002 4.600000102E-005 2.090647969E+005
 1.350000000E+002 4.500000068E-005 2.283086875E+005
 1.360000000E+002 4.800000170E-005 2.591828906E+005
 1.370000000E+002 4.600000102E-005 3.216950625E+005
 1.380000000E+002 5.099999908E-005 4.237360313E+005
 1.390000000E+002 5.500000043E-005 6.005621875E+005
 1.400000000E+002 6.900000153E-005 8.542051250E+005
 1.410000000E+002 7.699999696E-005 1.226093375E+006
 1.420000000E+002 9.400000272E-005 1.815541250E+006
 1.430000000E+002 1.160000029E-004 2.536710750E+006
 1.440000000E+002 1.550000015E-004 3.565519500E+006
 1.450000000E+002 1.630000042E-004 4.437597500E+006
 1.460000000E+002 2.050000039E-004 5.419954500E+006
 1.470000000E+002 1.789999951E-004 5.171359500E+006
 1.480000000E+002 1.800000027E-004 4.317759000E+006
 1.490000000E+002 9.799999680E-005 2.317036250E+006
 1.500000000E+002 6.099999882E-005 6.577385000E+005
 1.510000000E+002 4.700000136E-005 2.032047813E+005
 1.520000000E+002 6.900000153E-005 9.267680000E+005
 1.530000000E+002 1.080000002E-004 1.934948000E+006
 1.540000000E+002 1.019999982E-004 2.130460000E+006
 1.550000000E+002 8.099999832E-005 1.462446125E+006
 1.560000000E+002 5.099999908E-005 5.055614063E+005
 1.570000000E+002 3.999999899E-005 1.855493906E+005
 1.580000000E+002 5.199999941E-005 5.995470625E+005
 1.590000000E+002 7.400000322E-005 1.121760875E+006
 1.600000000E+002 7.999999798E-005 1.155246125E+006
 1.610000000E+002 4.700000136E-005 6.791215625E+005
 1.620000000E+002 3.700000161E-005 2.265633125E+005
 1.630000000E+002 3.600000127E-005 2.300699688E+005
 1.640000000E+002 4.500000068E-005 5.485040625E+005
 1.650000000E+002 6.600000052E-005 7.571292500E+005
 1.660000000E+002 4.800000170E-005 6.361026875E+005
 1.670000000E+002 3.999999899E-005 3.280386563E+005
 1.680000000E+002 3.400000060E-005 1.606317344E+005
 1.690000000E+002 3.400000060E-005 2.509643750E+005
 1.700000000E+002 4.700000136E-005 4.277828750E+005
 1.710000000E+002 4.400000034E-005 4.988978750E+005
 1.720000000E+002 4.300000001E-005 3.804220625E+005
 1.730000000E+002 3.199999992E-005 2.212770781E+005
 1.740000000E+002 2.999999924E-005 1.530184063E+005
 1.750000000E+002 3.300000026E-005 2.121324844E+005
 1.760000000E+002 3.400000060E-005 3.129653438E+005
 1.770000000E+002 3.999999899E-005 3.461770000E+005
 1.780000000E+002 3.500000093E-005 3.017087188E+005
 1.790000000E+002 3.199999992E-005 2.033612500E+005
 1.800000000E+002 2.900000072E-005 1.507112969E+005
 1.810000000E+002 2.900000072E-005 1.595695781E+005
 1.820000000E+002 3.199999992E-005 2.064435156E+005
 1.830000000E+002 3.099999958E-005 2.520007344E+005
 1.840000000E+002 3.400000060E-005 2.545564688E+005
 1.850000000E+002 2.999999924E-005 2.241234375E+005
 1.860000000E+002 2.900000072E-005 1.756953750E+005
 1.870000000E+002 2.700000005E-005 1.455267813E+005
 1.880000000E+002 2.700000005E-005 1.403194844E+005
 1.890000000E+002 2.800000038E-005 1.561833438E+005
 1.900000000E+002 2.700000005E-005 1.808237813E+005
 1.910000000E+002 2.900000072E-005 1.974040469E+005
 1.920000000E+002 2.700000005E-005 2.018123281E+005
 1.930000000E+002 2.900000072E-005 1.911145000E+005
 1.940000000E+002 2.700000005E-005 1.750826250E+005
 1.950000000E+002 2.700000005E-005 1.560844844E+005
 1.960000000E+002 2.499999937E-005 1.413494063E+005
 1.970000000E+002 2.499999937E-005 1.321993750E+005
 1.980000000E+002 2.499999937E-005 1.300578438E+005
 1.990000000E+002 2.400000085E-005 1.335887656E+005
 2.000000000E+002 2.499999937E-005 1.389511875E+005
 2.010000000E+002 2.400000085E-005 1.475285781E+005
 2.020000000E+002 2.599999971E-005 1.560016406E+005
 2.030000000E+002 2.400000085E-005 1.664550625E+005
 2.040000000E+002 2.700000005E-005 1.753144688E+005
 2.050000000E+002 2.599999971E-005 2.017213906E+005
 2.060000000E+002 2.700000005E-005 2.109355625E+005
 2.070000000E+002 2.700000005E-005 2.402495938E+005
 2.080000000E+002 2.999999924E-005 2.656021875E+005
 2.090000000E+002 2.900000072E-005 3.229373438E+005
 2.100000000E+002 3.500000093E-005 3.953785000E+005
 2.110000000E+002 3.700000161E-005 5.259873125E+005
 2.120000000E+002 4.899999840E-005 7.304713125E+005
 2.130000000E+002 5.500000043E-005 1.051707875E+006
 2.140000000E+002 8.199999866E-005 1.610018875E+006
 2.150000000E+002 1.019999982E-004 2.423953500E+006
 2.160000000E+002 1.639999973E-004 3.869677750E+006
 2.170000000E+002 1.959999936E-004 5.499558000E+006
 2.180000000E+002 3.009999928E-004 8.213328000E+006
 2.190000000E+002 2.659999882E-004 9.435977000E+006
 2.200000000E+002 3.300000099E-004 1.031993400E+007
 2.210000000E+002 1.820000034E-004 6.757838000E+006
 2.220000000E+002 1.309999934E-004 2.761148750E+006
 2.230000000E+002 3.400000060E-005 2.393547656E+005
 2.240000000E+002 6.600000052E-005 1.118034000E+006
 2.250000000E+002 1.449999982E-004 3.561216250E+006
 2.260000000E+002 1.500000071E-004 3.724699250E+006
 2.270000000E+002 1.049999992E-004 1.917649500E+006
 2.280000000E+002 2.800000038E-005 2.148688125E+005
 2.290000000E+002 6.900000153E-005 8.420988750E+005
 2.300000000E+002 9.999999747E-005 2.310802000E+006
 2.310000000E+002 8.399999933E-005 1.891589000E+006
 2.320000000E+002 4.700000136E-005 5.240360625E+005
 2.330000000E+002 2.999999924E-005 2.311115313E+005
 2.340000000E+002 6.199999916E-005 1.141818625E+006
 2.350000000E+002 8.399999933E-005 1.445952875E+006
 2.360000000E+002 4.400000034E-005 5.714852500E+005
 2.370000000E+002 2.599999971E-005 1.435828281E+005
 2.380000000E+002 5.199999941E-005 6.632497500E+005
 2.390000000E+002 5.400000009E-005 9.465393125E+005
 2.400000000E+002 4.199999967E-005 4.741697188E+005
 2.410000000E+002 2.400000085E-005 1.317545625E+005
 2.420000000E+002 3.400000060E-005 4.229580938E+005
 2.430000000E+002 4.899999840E-005 6.955282500E+005
 2.440000000E+002 3.400000060E-005 3.950139063E+005
 2.450000000E+002 2.200000017E-005 1.156585469E+005
 2.460000000E+002 3.099999958E-005 2.760945313E+005
 2.470000000E+002 3.899999865E-005 4.722866250E+005
 2.480000000E+002 3.300000026E-005 3.280612500E+005
 2.490000000E+002 2.099999983E-005 1.170041953E+005
 2.500000000E+002 2.200000017E-005 2.076934844E+005
 2.510000000E+002 3.400000060E-005 3.280051250E+005
 2.520000000E+002 2.999999924E-005 2.652851563E+005
 2.530000000E+002 2.099999983E-005 1.297663906E+005
 2.540000000E+002 2.200000017E-005 1.410339531E+005
 2.550000000E+002 2.300000051E-005 2.634055625E+005
 2.560000000E+002 2.700000005E-005 2.267162344E+005
 2.570000000E+002 2.300000051E-005 1.335037813E+005
 2.580000000E+002 1.899999916E-005 1.127161641E+005
 2.590000000E+002 2.300000051E-005 1.774306094E+005
 2.600000000E+002 2.499999937E-005 2.070020625E+005
 2.610000000E+002 2.099999983E-005 1.404825625E+005
 2.620000000E+002 1.800000064E-005 1.022885234E+005
 2.630000000E+002 1.899999916E-005 1.357089375E+005
 2.640000000E+002 2.300000051E-005 1.597537656E+005
 2.650000000E+002 2.099999983E-005 1.418260156E+005
 2.660000000E+002 1.899999916E-005 1.055892578E+005
 2.670000000E+002 1.899999916E-005 9.860811719E+004
 2.680000000E+002 1.999999949E-005 1.330912969E+005
 2.690000000E+002 1.999999949E-005 1.355562813E+005
 2.700000000E+002 1.899999916E-005 1.193162500E+005
 2.710000000E+002 1.800000064E-005 9.468608594E+004
 2.720000000E+002 1.800000064E-005 1.046798281E+005
 2.730000000E+002 1.899999916E-005 1.207831328E+005
 2.740000000E+002 1.999999949E-005 1.235810938E+005
 2.750000000E+002 1.800000064E-005 1.094608672E+005
 2.760000000E+002 1.800000064E-005 9.148354688E+004
 2.770000000E+002 1.800000064E-005 9.406895313E+004
 2.780000000E+002 1.800000064E-005 1.110388984E+005
 2.790000000E+002 1.899999916E-005 1.085686563E+005
 2.800000000E+002 1.800000064E-005 1.013605000E+005
 2.810000000E+002 1.700000030E-005 9.145803906E+004
 2.820000000E+002 1.700000030E-005 9.235866406E+004
 2.830000000E+002 1.700000030E-005 9.767650781E+004
 2.840000000E+002 1.800000064E-005 9.505875781E+004
 2.850000000E+002 1.800000064E-005 9.517424219E+004
 2.860000000E+002 1.700000030E-005 8.887167188E+004
 2.870000000E+002 1.700000030E-005 8.952232813E+004
 2.880000000E+002 1.700000030E-005 9.162620313E+004
 2.890000000E+002 1.700000030E-005 9.495128125E+004
 2.900000000E+002 1.700000030E-005 9.592208594E+004
 2.910000000E+002 1.800000064E-005 8.788844531E+004
 2.920000000E+002 1.700000030E-005 8.615424219E+004
 2.930000000E+002 1.700000030E-005 8.511278906E+004
 2.940000000E+002 1.700000030E-005 8.607025781E+004
 2.950000000E+002 1.700000030E-005 9.163820313E+004
 2.960000000E+002 1.700000030E-005 8.642465625E+004
 2.970000000E+002 1.599999996E-005 8.622032031E+004
 2.980000000E+002 1.599999996E-005 8.454050000E+004
 2.990000000E+002 1.599999996E-005 8.371442188E+004
 3.000000000E+002 1.700000030E-005 8.273949219E+004
 3.010000000E+002 1.599999996E-005 8.248603906E+004
 3.020000000E+002 1.599999996E-005 8.402892969E+004
 3.030000000E+002 1.700000030E-005 8.243107031E+004
 3.040000000E+002 1.700000030E-005 8.280040625E+004
 3.050000000E+002 1.599999996E-005 8.323200781E+004
 3.060000000E+002 1.599999996E-005 8.174366406E+004
 3.070000000E+002 1.599999996E-005 7.977956250E+004
 3.080000000E+002 1.499999962E-005 8.121326563E+004
 3.090000000E+002 1.499999962E-005 8.076691406E+004
 3.100000000E+002 1.599999996E-005 7.816392188E+004
 3.110000000E+002 1.599999996E-005 7.921525000E+004
 3.120000000E+002 1.599999996E-005 7.967433594E+004
 3.130000000E+002 1.499999962E-005 7.855773438E+004
 3.140000000E+002 1.599999996E-005 7.707461719E+004
 3.150000000E+002 1.599999996E-005 7.638407031E+004
 3.160000000E+002 1.599999996E-005 7.633028125E+004
 3.170000000E+002 1.499999962E-005 7.649989063E+004
 3.180000000E+002 1.599999996E-005 7.496696094E+004
 3.190000000E+002 1.499999962E-005 7.476815625E+004
 3.200000000E+002 1.499999962E-005 7.549570313E+004
 3.210000000E+002 1.499999962E-005 7.424422656E+004
 3.220000000E+002 1.499999962E-005 7.295239063E+004
 3.230000000E+002 1.499999962E-005 7.357115625E+004
 3.240000000E+002 1.499999962E-005 7.206909375E+004
 3.250000000E+002 1.599999996E-005 7.185128125E+004
 3.260000000E+002 1.499999962E-005 7.233896875E+004
 3.270000000E+002 1.499999962E-005 7.345294531E+004
 3.280000000E+002 1.499999962E-005 7.260355469E+004
 3.290000000E+002 1.499999962E-005 7.244514063E+004
 3.300000000E+002 1.499999962E-005 7.365315625E+004
 3.310000000E+002 1.599999996E-005 7.455203906E+004
 3.320000000E+002 1.599999996E-005 7.826138281E+004
 3.330000000E+002 1.499999962E-005 8.392627344E+004
 3.340000000E+002 1.599999996E-005 8.809678906E+004
 3.350000000E+002 1.599999996E-005 9.470308594E+004
 3.360000000E+002 1.700000030E-005 1.017496953E+005
 3.370000000E+002 1.800000064E-005 1.220110703E+005
 3.380000000E+002 1.999999949E-005 1.454856250E+005
 3.390000000E+002 2.099999983E-005 1.930863750E+005
 3.400000000E+002 2.700000005E-005 2.615446875E+005
 3.410000000E+002 3.400000060E-005 3.759106875E+005
 3.420000000E+002 4.700000136E-005 5.722180000E+005
 3.430000000E+002 5.800000145E-005 8.979639375E+005
 3.440000000E+002 9.200000204E-005 1.435366500E+006
 3.450000000E+002 1.209999973E-004 2.206366500E+006
 3.460000000E+002 2.139999997E-004 3.674395750E+006
 3.470000000E+002 2.439999953E-004 5.322283500E+006
 3.480000000E+002 3.779999970E-004 8.546959000E+006
 3.490000000E+002 3.279999946E-004 1.028444300E+007
 3.500000000E+002 4.020000051E-004 1.311789700E+007
 3.510000000E+002 2.300000051E-004 1.000761600E+007
 3.520000000E+002 2.379999933E-004 6.429468000E+006
 3.530000000E+002 8.900000103E-005 1.649993750E+006
 3.540000000E+002 2.800000038E-005 2.130773594E+005
 3.550000000E+002 6.399999984E-005 2.110806250E+006
 3.560000000E+002 1.939999929E-004 4.195678000E+006
 3.570000000E+002 3.260000085E-004 4.592162500E+006
 3.580000000E+002 8.499999967E-005 1.694066500E+006
 3.590000000E+002 2.200000017E-005 1.889368125E+005
 3.600000000E+002 1.029999985E-004 1.247032250E+006
 3.610000000E+002 1.800000027E-004 2.457336000E+006
 3.620000000E+002 1.829999965E-004 2.248499000E+006
 3.630000000E+002 2.599999971E-005 6.272900625E+005
 3.640000000E+002 6.099999882E-005 2.240926875E+005
 3.650000000E+002 9.699999646E-005 1.270130375E+006
 3.660000000E+002 8.199999866E-005 1.678370125E+006
 3.670000000E+002 6.099999882E-005 8.751725000E+005
 3.680000000E+002 2.099999983E-005 1.219526797E+005
 3.690000000E+002 3.300000026E-005 5.444738750E+005
 3.700000000E+002 7.599999662E-005 1.129171500E+006
 3.710000000E+002 6.099999882E-005 7.512601250E+005
 3.720000000E+002 2.800000038E-005 1.855896406E+005
 3.730000000E+002 1.499999962E-005 2.247035156E+005
 3.740000000E+002 5.199999941E-005 6.160786250E+005
 3.750000000E+002 8.700000035E-005 6.294321875E+005
 3.760000000E+002 4.199999967E-005 2.437407031E+005
 3.770000000E+002 1.800000064E-005 1.426451875E+005
 3.780000000E+002 4.300000001E-005 3.674782813E+005
 3.790000000E+002 5.999999848E-005 4.836213125E+005
 3.800000000E+002 5.800000145E-005 3.042142813E+005
 3.810000000E+002 1.899999916E-005 9.859760156E+004
 3.820000000E+002 2.200000017E-005 2.135253750E+005
 3.830000000E+002 5.800000145E-005 3.712022813E+005
 3.840000000E+002 5.500000043E-005 2.567140469E+005
 3.850000000E+002 2.499999937E-005 1.075292031E+005
 3.860000000E+002 1.700000030E-005 1.173638438E+005
 3.870000000E+002 4.500000068E-005 2.353098125E+005
 3.880000000E+002 5.199999941E-005 2.344685781E+005
 3.890000000E+002 1.999999949E-005 1.285534453E+005
 3.900000000E+002 1.299999985E-005 8.228789844E+004
 3.910000000E+002 2.900000072E-005 1.377929375E+005
 3.920000000E+002 3.700000161E-005 1.806498281E+005
 3.930000000E+002 2.999999924E-005 1.372521094E+005
 3.940000000E+002 1.499999962E-005 8.180736719E+004
 3.950000000E+002 1.499999962E-005 8.228085156E+004
 3.960000000E+002 2.700000005E-005 1.268632578E+005
 3.970000000E+002 2.700000005E-005 1.331566719E+005
 3.980000000E+002 2.300000051E-005 1.014436250E+005
 3.990000000E+002 1.299999985E-005 6.611960156E+004
 4.000000000E+002 1.599999996E-005 7.685258594E+004
 4.010000000E+002 2.499999937E-005 9.846981250E+004
 4.020000000E+002 2.200000017E-005 1.051945938E+005
 4.030000000E+002 1.700000030E-005 8.354503125E+004
 4.040000000E+002 1.400000019E-005 6.641309375E+004
 4.050000000E+002 1.400000019E-005 6.637146875E+004
 4.060000000E+002 1.700000030E-005 8.338990625E+004
 4.070000000E+002 1.700000030E-005 8.762789063E+004
 4.080000000E+002 1.599999996E-005 7.450210938E+004
 4.090000000E+002 1.299999985E-005 6.199234766E+004
 4.100000000E+002 1.299999985E-005 5.928087500E+004
 4.110000000E+002 1.499999962E-005 6.913464063E+004
 4.120000000E+002 1.599999996E-005 7.346617969E+004
 4.130000000E+002 1.499999962E-005 7.084315625E+004
 4.140000000E+002 1.400000019E-005 6.102733203E+004
 4.150000000E+002 1.200000042E-005 5.669264453E+004
 4.160000000E+002 1.299999985E-005 5.745759375E+004
 4.170000000E+002 1.400000019E-005 6.281304297E+004
 4.180000000E+002 1.499999962E-005 6.425661719E+004
 4.190000000E+002 1.400000019E-005 6.222925000E+004
 4.200000000E+002 1.299999985E-005 5.764874609E+004
 4.210000000E+002 1.200000042E-005 5.373824219E+004
 4.220000000E+002 1.200000042E-005 5.494875391E+004
 4.230000000E+002 1.299999985E-005 5.687425000E+004
 4.240000000E+002 1.299999985E-005 5.902502734E+004
 4.250000000E+002 1.299999985E-005 5.749932422E+004
 4.260000000E+002 1.200000042E-005 5.555831250E+004
 4.270000000E+002 1.200000042E-005 5.243186719E+004
 4.280000000E+002 1.200000042E-005 5.205660938E+004
 4.290000000E+002 1.200000042E-005 5.409262891E+004
 4.300000000E+002 1.299999985E-005 5.358161719E+004
 4.310000000E+002 1.299999985E-005 5.391975000E+004
 4.320000000E+002 1.200000042E-005 5.360010156E+004
 4.330000000E+002 1.200000042E-005 5.244894141E+004
 4.340000000E+002 1.200000042E-005 5.112457422E+004
 4.350000000E+002 1.200000042E-005 5.025201953E+004
 4.360000000E+002 1.200000042E-005 5.058474219E+004
 4.370000000E+002 1.200000042E-005 5.033040234E+004
 4.380000000E+002 1.100000009E-005 5.023207813E+004
 4.390000000E+002 1.200000042E-005 4.985406250E+004
 4.400000000E+002 1.100000009E-005 4.948873828E+004
 4.410000000E+002 1.100000009E-005 4.953560938E+004
 4.420000000E+002 1.200000042E-005 4.957121875E+004
 4.430000000E+002 1.200000042E-005 4.915399609E+004
 4.440000000E+002 1.100000009E-005 4.894497656E+004
 4.450000000E+002 1.100000009E-005 4.879558594E+004
 4.460000000E+002 1.200000042E-005 4.840876172E+004
 4.470000000E+002 1.100000009E-005 4.864564063E+004
 4.480000000E+002 1.100000009E-005 4.908111328E+004
 4.490000000E+002 1.200000042E-005 4.927318359E+004
 4.500000000E+002 1.200000042E-005 4.990660938E+004
 4.510000000E+002 1.200000042E-005 5.044460938E+004
 4.520000000E+002 1.200000042E-005 5.159797656E+004
 4.530000000E+002 1.299999985E-005 5.218466797E+004
 4.540000000E+002 1.299999985E-005 5.501083594E+004
 4.550000000E+002 1.499999962E-005 5.540215625E+004
 4.560000000E+002 1.599999996E-005 5.795374609E+004
 4.570000000E+002 1.700000030E-005 5.945626563E+004
 4.580000000E+002 1.599999996E-005 6.160605078E+004
 4.590000000E+002 1.599999996E-005 6.143721875E+004
 4.600000000E+002 1.400000019E-005 6.279006641E+004
 4.610000000E+002 1.400000019E-005 6.167657031E+004
 4.620000000E+002 1.299999985E-005 6.101342578E+004
 4.630000000E+002 1.299999985E-005 5.590066016E+004
 4.640000000E+002 1.400000019E-005 5.657292188E+004
 4.650000000E+002 1.700000030E-005 5.836327344E+004
 4.660000000E+002 1.700000030E-005 5.831204297E+004
 4.670000000E+002 1.499999962E-005 5.606260156E+004
 4.680000000E+002 1.400000019E-005 6.002376953E+004
 4.690000000E+002 1.499999962E-005 6.225154297E+004
 4.700000000E+002 1.499999962E-005 6.269339453E+004
 4.710000000E+002 1.299999985E-005 5.518206641E+004
 4.720000000E+002 1.400000019E-005 5.698306641E+004
 4.730000000E+002 1.700000030E-005 6.341137109E+004
 4.740000000E+002 1.800000064E-005 6.710151563E+004
 4.750000000E+002 1.899999916E-005 6.811967969E+004
 4.760000000E+002 1.800000064E-005 7.686379688E+004
 4.770000000E+002 2.200000017E-005 9.184423438E+004
 4.780000000E+002 2.599999971E-005 1.125654219E+005
 4.790000000E+002 3.099999958E-005 1.215818438E+005
 4.800000000E+002 3.400000060E-005 1.355515469E+005
 4.810000000E+002 4.099999933E-005 1.514599375E+005
 4.820000000E+002 4.300000001E-005 1.789524219E+005
 4.830000000E+002 4.700000136E-005 2.123174844E+005
 4.840000000E+002 4.500000068E-005 2.449652031E+005
 4.850000000E+002 4.800000170E-005 2.947768750E+005
 4.860000000E+002 5.099999908E-005 3.455315938E+005
 4.870000000E+002 6.399999984E-005 4.260005000E+005
 4.880000000E+002 5.999999848E-005 4.874048750E+005
 4.890000000E+002 7.300000289E-005 5.916184375E+005
 4.900000000E+002 7.400000322E-005 6.808909375E+005
 4.910000000E+002 8.299999899E-005 8.248220625E+005
 4.920000000E+002 8.600000001E-005 9.098046875E+005
 4.930000000E+002 1.100000009E-004 1.067335625E+006
 4.940000000E+002 9.400000272E-005 1.126883000E+006
 4.950000000E+002 1.100000009E-004 1.331550375E+006
 4.960000000E+002 8.800000069E-005 1.432909625E+006
 4.970000000E+002 8.199999866E-005 1.698680125E+006
 4.980000000E+002 6.900000153E-005 1.763417125E+006
 4.990000000E+002 7.699999696E-005 1.952945500E+006
 5.000000000E+002 7.000000187E-005 1.875837750E+006
 5.010000000E+002 1.069999998E-004 1.921809000E+006
 5.020000000E+002 1.100000009E-004 1.697178750E+006
 5.030000000E+002 1.180000036E-004 1.589618750E+006
 5.040000000E+002 8.900000103E-005 1.228927875E+006
 5.050000000E+002 7.000000187E-005 9.509337500E+005
 5.060000000E+002 3.700000161E-005 5.750482500E+005
 5.070000000E+002 2.499999937E-005 2.922345313E+005
 5.080000000E+002 1.400000019E-005 1.219888047E+005
 5.090000000E+002 1.200000042E-005 6.166178516E+004
 5.100000000E+002 1.299999985E-005 8.330955469E+004
 5.110000000E+002 1.599999996E-005 1.539004844E+005
 5.120000000E+002 2.700000005E-005 2.523126563E+005
 5.130000000E+002 4.199999967E-005 3.481796563E+005
 5.140000000E+002 5.800000145E-005 4.401629063E+005
 5.150000000E+002 5.900000178E-005 4.897088125E+005
 5.160000000E+002 7.699999696E-005 5.377058750E+005
 5.170000000E+002 6.900000153E-005 4.953532500E+005
 5.180000000E+002 7.400000322E-005 4.344613125E+005
 5.190000000E+002 4.899999840E-005 3.213207188E+005
 5.200000000E+002 3.600000127E-005 2.047068594E+005
 5.210000000E+002 1.800000064E-005 1.137141484E+005
 5.220000000E+002 1.400000019E-005 6.718357031E+004
 5.230000000E+002 1.499999962E-005 5.861632813E+004
 5.240000000E+002 1.499999962E-005 7.304787500E+004
 5.250000000E+002 1.800000064E-005 8.985804688E+004
 5.260000000E+002 2.800000038E-005 1.226136875E+005
 5.270000000E+002 4.099999933E-005 1.649536719E+005
 5.280000000E+002 4.600000102E-005 2.006708438E+005
 5.290000000E+002 5.500000043E-005 2.313428281E+005
 5.300000000E+002 4.300000001E-005 2.546349844E+005
 5.310000000E+002 4.199999967E-005 2.755554063E+005
 5.320000000E+002 3.500000093E-005 2.724121875E+005
 5.330000000E+002 3.199999992E-005 2.587285938E+005
 5.340000000E+002 2.200000017E-005 2.385962031E+005
 5.350000000E+002 2.400000085E-005 2.194404531E+005
 5.360000000E+002 2.300000051E-005 2.188923906E+005
 5.370000000E+002 2.999999924E-005 2.286303750E+005
 5.380000000E+002 3.199999992E-005 2.387516094E+005
 5.390000000E+002 3.899999865E-005 2.550892813E+005
 5.400000000E+002 4.500000068E-005 2.817826875E+005
 5.410000000E+002 5.900000178E-005 3.512345000E+005
 5.420000000E+002 6.500000018E-005 4.285647500E+005
 5.430000000E+002 7.599999662E-005 5.141805938E+005
 5.440000000E+002 7.000000187E-005 5.318004375E+005
 5.450000000E+002 6.399999984E-005 5.242687188E+005
 5.460000000E+002 4.400000034E-005 4.799616563E+005
 5.470000000E+002 5.099999908E-005 5.272736875E+005
 5.480000000E+002 4.300000001E-005 6.057836875E+005
 5.490000000E+002 3.999999899E-005 7.407745625E+005
 5.500000000E+002 3.099999958E-005 8.624918125E+005
 5.510000000E+002 3.199999992E-005 1.098181375E+006
 5.520000000E+002 3.500000093E-005 1.333486875E+006
 5.530000000E+002 5.800000145E-005 1.721572750E+006
 5.540000000E+002 8.199999866E-005 2.013236125E+006
 5.550000000E+002 1.429999975E-004 2.570639000E+006
 5.560000000E+002 1.500000071E-004 2.847257250E+006
 5.570000000E+002 1.849999971E-004 3.512338250E+006
 5.580000000E+002 1.259999990E-004 3.453132500E+006
 5.590000000E+002 1.029999985E-004 3.635311750E+006
 5.600000000E+002 5.099999908E-005 2.977269750E+006
 5.610000000E+002 3.300000026E-005 2.384482250E+006
 5.620000000E+002 2.099999983E-005 1.427549500E+006
 5.630000000E+002 1.999999949E-005 6.890780625E+005
 5.640000000E+002 1.800000064E-005 2.018807188E+005
 5.650000000E+002 1.700000030E-005 8.807393750E+004
 5.660000000E+002 1.299999985E-005 2.775251875E+005
 5.670000000E+002 1.200000042E-005 5.899077500E+005
 5.680000000E+002 2.099999983E-005 8.461268125E+005
 5.690000000E+002 2.999999924E-005 8.717608125E+005
 5.700000000E+002 5.900000178E-005 7.711175000E+005
 5.710000000E+002 9.300000238E-005 5.386077500E+005
 5.720000000E+002 1.510000002E-004 4.338578750E+005
 5.730000000E+002 1.530000009E-004 3.506542188E+005
 5.740000000E+002 1.550000015E-004 4.301923125E+005
 5.750000000E+002 9.400000272E-005 3.980880000E+005
 5.760000000E+002 3.700000161E-005 3.154637188E+005
 5.770000000E+002 1.700000030E-005 3.060868125E+005
 5.780000000E+002 4.800000170E-005 3.581831875E+005
 5.790000000E+002 1.300000004E-004 4.254755000E+005
 5.800000000E+002 1.340000017E-004 3.631029375E+005
 5.810000000E+002 1.209999973E-004 3.263284688E+005
 5.820000000E+002 5.999999848E-005 1.861032344E+005
 5.830000000E+002 2.200000017E-005 1.202937266E+005
 5.840000000E+002 1.599999996E-005 1.013868359E+005
 5.850000000E+002 3.999999899E-005 1.218663594E+005
 5.860000000E+002 7.699999696E-005 1.708317188E+005
 5.870000000E+002 7.699999696E-005 2.075304063E+005
 5.880000000E+002 5.099999908E-005 2.460353125E+005
 5.890000000E+002 3.099999958E-005 2.270140000E+005
 5.900000000E+002 2.400000085E-005 1.582094688E+005
 5.910000000E+002 2.200000017E-005 1.326948438E+005
 5.920000000E+002 1.999999949E-005 1.543759844E+005
 5.930000000E+002 3.999999899E-005 1.382764844E+005
 5.940000000E+002 3.600000127E-005 1.380656094E+005
 5.950000000E+002 2.200000017E-005 1.389291563E+005
 5.960000000E+002 1.899999916E-005 1.237222969E+005
 5.970000000E+002 1.499999962E-005 1.311616250E+005
 5.980000000E+002 1.400000019E-005 1.549775625E+005
 5.990000000E+002 1.999999949E-005 1.518767813E+005
 6.000000000E+002 1.299999985E-005 1.101347578E+005
 6.010000000E+002 1.499999962E-005 8.562272656E+004
 6.020000000E+002 1.899999916E-005 8.671241406E+004
 6.030000000E+002 2.200000017E-005 8.259023438E+004
 6.040000000E+002 2.300000051E-005 8.976208594E+004
 6.050000000E+002 2.499999937E-005 7.859252344E+004
 6.060000000E+002 1.400000019E-005 6.777403906E+004
 6.070000000E+002 1.299999985E-005 5.882850781E+004
 6.080000000E+002 1.599999996E-005 6.885471094E+004
 6.090000000E+002 1.200000042E-005 6.347487500E+004
 6.100000000E+002 1.100000009E-005 4.838184375E+004
 6.110000000E+002 1.400000019E-005 4.833598438E+004
 6.120000000E+002 1.499999962E-005 5.549669141E+004
 6.130000000E+002 1.400000019E-005 5.660417969E+004
 6.140000000E+002 1.499999962E-005 5.463711328E+004
 6.150000000E+002 1.200000042E-005 5.472126172E+004
 6.160000000E+002 1.299999985E-005 4.808567578E+004
 6.170000000E+002 1.400000019E-005 5.170299609E+004
 6.180000000E+002 1.400000019E-005 5.707383594E+004
 6.190000000E+002 1.299999985E-005 5.982317188E+004
 6.200000000E+002 1.299999985E-005 5.823105078E+004
 6.210000000E+002 1.299999985E-005 6.856200781E+004
 6.220000000E+002 1.800000064E-005 8.024578906E+004
 6.230000000E+002 2.300000051E-005 1.007362422E+005
 6.240000000E+002 3.700000161E-005 1.319512813E+005
 6.250000000E+002 4.700000136E-005 1.854591719E+005
 6.260000000E+002 6.299999950E-005 2.762189688E+005
 6.270000000E+002 6.900000153E-005 3.768973750E+005
 6.280000000E+002 8.499999967E-005 5.276461875E+005
 6.290000000E+002 6.700000085E-005 6.537340000E+005
 6.300000000E+002 6.700000085E-005 8.717112500E+005
 6.310000000E+002 5.900000178E-005 1.105048375E+006
 6.320000000E+002 6.500000018E-005 1.516615000E+006
 6.330000000E+002 7.200000255E-005 1.896018250E+006
 6.340000000E+002 9.999999747E-005 2.599649500E+006
 6.350000000E+002 1.230000053E-004 3.086731250E+006
 6.360000000E+002 1.869999978E-004 4.096316500E+006
 6.370000000E+002 1.929999999E-004 4.362897000E+006
 6.380000000E+002 2.309999982E-004 5.156254000E+006
 6.390000000E+002 1.369999954E-004 4.530955500E+006
 6.400000000E+002 1.059999995E-004 4.132097250E+006
 6.410000000E+002 5.299999975E-005 2.712145000E+006
 6.420000000E+002 3.400000060E-005 1.524103375E+006
 6.430000000E+002 1.999999949E-005 4.788784375E+005
 6.440000000E+002 1.299999985E-005 6.207527344E+004
 6.450000000E+002 1.100000009E-005 2.662877500E+005
 6.460000000E+002 1.400000019E-005 7.876585000E+005
 6.470000000E+002 2.900000072E-005 1.270225875E+006
 6.480000000E+002 4.899999840E-005 1.300484375E+006
 6.490000000E+002 8.800000069E-005 1.073425125E+006
 6.500000000E+002 9.999999747E-005 5.937939375E+005
 6.510000000E+002 1.120000015E-004 3.031670938E+005
 6.520000000E+002 6.600000052E-005 1.832104219E+005
 6.530000000E+002 2.900000072E-005 2.632613750E+005
 6.540000000E+002 1.800000064E-005 4.143012188E+005
 6.550000000E+002 4.500000068E-005 5.118842188E+005
 6.560000000E+002 1.080000002E-004 5.429325000E+005
 6.570000000E+002 1.189999966E-004 4.056955938E+005
 6.580000000E+002 9.200000204E-005 2.808383125E+005
 6.590000000E+002 3.700000161E-005 1.510683906E+005
 6.600000000E+002 1.599999996E-005 1.546347969E+005
 6.610000000E+002 6.600000052E-005 3.065133438E+005
 6.620000000E+002 1.259999990E-004 4.280689375E+005
 6.630000000E+002 1.599999960E-004 5.053922500E+005
 6.640000000E+002 5.900000178E-005 2.991738438E+005
 6.650000000E+002 1.400000019E-005 1.049381641E+005
 6.660000000E+002 2.499999937E-005 9.511625781E+004
 6.670000000E+002 5.999999848E-005 2.206075000E+005
 6.680000000E+002 9.999999747E-005 3.012373750E+005
 6.690000000E+002 6.600000052E-005 2.507030469E+005
 6.700000000E+002 2.099999983E-005 1.776860313E+005
 6.710000000E+002 1.299999985E-005 1.372067969E+005
 6.720000000E+002 3.099999958E-005 1.517255313E+005
 6.730000000E+002 4.999999874E-005 1.406438750E+005
 6.740000000E+002 2.700000005E-005 1.045389766E+005
 6.750000000E+002 1.800000064E-005 1.191727891E+005
 6.760000000E+002 1.999999949E-005 1.381865938E+005
 6.770000000E+002 2.099999983E-005 1.568553906E+005
 6.780000000E+002 1.400000019E-005 1.355899531E+005
 6.790000000E+002 1.200000042E-005 8.574834375E+004
 6.800000000E+002 9.999999747E-006 5.835883203E+004
 6.810000000E+002 1.200000042E-005 5.627124219E+004
 6.820000000E+002 1.200000042E-005 7.225160156E+004
 6.830000000E+002 1.299999985E-005 8.177224219E+004
 6.840000000E+002 1.100000009E-005 8.469256250E+004
 6.850000000E+002 9.999999747E-006 8.643419531E+004
 6.860000000E+002 1.599999996E-005 8.126202344E+004
 6.870000000E+002 1.400000019E-005 7.340939844E+004
 6.880000000E+002 1.599999996E-005 6.565274219E+004
 6.890000000E+002 1.800000064E-005 5.601071094E+004
 6.900000000E+002 1.800000064E-005 5.490485156E+004
 6.910000000E+002 1.599999996E-005 5.996826953E+004
 6.920000000E+002 1.499999962E-005 6.605462500E+004
 6.930000000E+002 1.400000019E-005 5.908880469E+004
 6.940000000E+002 1.299999985E-005 4.930519531E+004
 6.950000000E+002 1.200000042E-005 4.092812891E+004
 6.960000000E+002 1.200000042E-005 4.098055469E+004
 6.970000000E+002 9.999999747E-006 4.581013672E+004
 6.980000000E+002 9.999999747E-006 4.583358594E+004
 6.990000000E+002 9.000000318E-006 4.263526172E+004
 7.000000000E+002 9.999999747E-006 3.834669922E+004
 7.010000000E+002 9.000000318E-006 3.670283984E+004
 7.020000000E+002 9.000000318E-006 4.077067578E+004
 7.030000000E+002 9.000000318E-006 4.127376953E+004
 7.040000000E+002 9.000000318E-006 3.711569922E+004
 7.050000000E+002 9.000000318E-006 3.225976953E+004
 7.060000000E+002 9.999999747E-006 3.343241406E+004
 7.070000000E+002 9.999999747E-006 3.658264844E+004
 7.080000000E+002 1.100000009E-005 4.138105469E+004
 7.090000000E+002 1.100000009E-005 4.760898438E+004
 7.100000000E+002 1.899999916E-005 6.692290625E+004
 7.110000000E+002 3.300000026E-005 9.127219531E+004
 7.120000000E+002 4.300000001E-005 1.181872031E+005
 7.130000000E+002 7.300000289E-005 1.482168750E+005
 7.140000000E+002 7.400000322E-005 1.591100781E+005
 7.150000000E+002 6.600000052E-005 2.286701563E+005
 7.160000000E+002 3.899999865E-005 2.253188438E+005
 7.170000000E+002 3.099999958E-005 2.399798906E+005
 7.180000000E+002 3.199999992E-005 2.087863125E+005
 7.190000000E+002 3.400000060E-005 2.380824688E+005
 7.200000000E+002 5.500000043E-005 2.610847656E+005
 7.210000000E+002 4.600000102E-005 2.145886250E+005
 7.220000000E+002 2.599999971E-005 1.536567656E+005
 7.230000000E+002 1.700000030E-005 1.401764531E+005
 7.240000000E+002 1.999999949E-005 1.616551250E+005
 7.250000000E+002 4.099999933E-005 1.445392656E+005
 7.260000000E+002 6.299999950E-005 1.273861172E+005
 7.270000000E+002 6.399999984E-005 1.609496719E+005
 7.280000000E+002 3.500000093E-005 1.383552188E+005
 7.290000000E+002 1.599999996E-005 1.068586563E+005
 7.300000000E+002 1.899999916E-005 8.113477344E+004
 7.310000000E+002 2.700000005E-005 9.194595313E+004
 7.320000000E+002 4.300000001E-005 1.408121250E+005
 7.330000000E+002 4.199999967E-005 1.404992500E+005
 7.340000000E+002 3.600000127E-005 1.134585781E+005
 7.350000000E+002 1.700000030E-005 7.011965625E+004
 7.360000000E+002 1.400000019E-005 6.248953906E+004
 7.370000000E+002 3.799999831E-005 8.368339844E+004
 7.380000000E+002 4.999999874E-005 1.134887578E+005
 7.390000000E+002 4.800000170E-005 1.547603281E+005
 7.400000000E+002 3.099999958E-005 1.352983438E+005
 7.410000000E+002 1.700000030E-005 7.720288281E+004
 7.420000000E+002 2.099999983E-005 6.731919531E+004
 7.430000000E+002 3.899999865E-005 1.160639766E+005
 7.440000000E+002 6.399999984E-005 1.812393750E+005
 7.450000000E+002 4.800000170E-005 1.432648750E+005
 7.460000000E+002 2.099999983E-005 7.097889844E+004
 7.470000000E+002 9.000000318E-006 4.746043359E+004
 7.480000000E+002 2.099999983E-005 8.794217969E+004
 7.490000000E+002 4.700000136E-005 1.305998125E+005
 7.500000000E+002 3.999999899E-005 1.119453594E+005
 7.510000000E+002 2.700000005E-005 7.981480469E+004
 7.520000000E+002 1.200000042E-005 5.344427734E+004
 7.530000000E+002 9.999999747E-006 4.891655469E+004
 7.540000000E+002 1.700000030E-005 5.589065234E+004
 7.550000000E+002 1.599999996E-005 6.048433984E+004
 7.560000000E+002 1.700000030E-005 6.424400781E+004
 7.570000000E+002 1.899999916E-005 4.977568359E+004
 7.580000000E+002 1.499999962E-005 4.962857813E+004
 7.590000000E+002 1.299999985E-005 4.941518359E+004
 7.600000000E+002 1.299999985E-005 5.285465625E+004
 7.610000000E+002 9.000000318E-006 5.409607031E+004
 7.620000000E+002 9.000000318E-006 5.843338672E+004
 7.630000000E+002 7.999999980E-006 7.943558594E+004
 7.640000000E+002 9.999999747E-006 1.267186641E+005
 7.650000000E+002 1.100000009E-005 2.079610313E+005
 7.660000000E+002 3.700000161E-005 4.160692813E+005
 7.670000000E+002 3.099999958E-005 7.632079375E+005
 7.680000000E+002 4.600000102E-005 1.409319250E+006
 7.690000000E+002 6.900000153E-005 2.465663750E+006
 7.700000000E+002 1.170000032E-004 4.757327500E+006
 7.710000000E+002 1.510000002E-004 7.978059000E+006
 7.720000000E+002 3.980000038E-004 1.559518700E+007
 7.730000000E+002 4.049999989E-004 2.109000800E+007
 7.740000000E+002 5.019999808E-004 3.364419200E+007
 7.750000000E+002 2.730000124E-004 2.461783800E+007
 7.760000000E+002 2.039999963E-004 1.554708600E+007
 7.770000000E+002 7.899999764E-005 1.882308625E+006
 7.780000000E+002 8.700000035E-005 3.456268000E+006
 7.790000000E+002 5.700000111E-005 1.263054300E+007
 7.800000000E+002 1.300000004E-004 9.382900000E+006
 7.810000000E+002 3.509999951E-004 2.868764750E+006
 7.820000000E+002 1.690000063E-004 1.949937625E+006
 7.830000000E+002 3.700000161E-005 5.698817500E+006
 7.840000000E+002 3.359999973E-004 5.385319000E+006
 7.850000000E+002 3.150000121E-004 1.449437250E+006
 7.860000000E+002 1.780000021E-004 2.684188000E+006
 7.870000000E+002 1.059999995E-004 4.043225750E+006
 7.880000000E+002 5.029999884E-004 1.976713250E+006
 7.890000000E+002 4.419999896E-004 2.130929000E+006
 7.900000000E+002 1.460000058E-004 2.817015000E+006
 7.910000000E+002 7.559999940E-004 2.539718000E+006
 7.920000000E+002 3.760000109E-004 2.290456000E+006
 7.930000000E+002 2.770000137E-004 2.480933000E+006
 7.940000000E+002 3.499999875E-004 2.512960000E+006
 7.950000000E+002 5.500000043E-005 1.109873250E+006
 7.960000000E+002 1.880000054E-004 1.973777125E+006
 7.970000000E+002 1.170000032E-004 1.337401875E+006
 7.980000000E+002 8.299999899E-005 1.174536625E+006
 7.990000000E+002 7.200000255E-005 1.265562125E+006
 8.000000000E+002 2.800000038E-005 9.245918125E+005
 8.010000000E+002 7.000000187E-005 1.008432313E+006
 8.020000000E+002 2.700000005E-005 7.559190000E+005
 8.030000000E+002 3.300000026E-005 7.719608750E+005
 8.040000000E+002 3.799999831E-005 7.654511250E+005
 8.050000000E+002 3.600000127E-005 4.746187188E+005
 8.060000000E+002 3.899999865E-005 6.603178750E+005
 8.070000000E+002 4.300000001E-005 4.178364375E+005
 8.080000000E+002 7.300000289E-005 4.536657500E+005
 8.090000000E+002 3.999999899E-005 3.728537813E+005
 8.100000000E+002 4.899999840E-005 3.522143125E+005
 8.110000000E+002 7.000000187E-005 3.044002813E+005
 8.120000000E+002 3.099999958E-005 2.773391250E+005
 8.130000000E+002 5.400000009E-005 2.566459219E+005
 8.140000000E+002 5.199999941E-005 2.375428906E+005
 8.150000000E+002 1.499999962E-005 2.198945000E+005
 8.160000000E+002 5.099999908E-005 1.722898750E+005
 8.170000000E+002 2.400000085E-005 2.292654063E+005
 8.180000000E+002 1.499999962E-005 1.350249844E+005
 8.190000000E+002 3.400000060E-005 1.979228594E+005
 8.200000000E+002 1.200000042E-005 1.413745469E+005
 8.210000000E+002 2.099999983E-005 1.400360938E+005
 8.220000000E+002 2.200000017E-005 1.466033281E+005
 8.230000000E+002 9.000000318E-006 1.206942266E+005
 8.240000000E+002 1.599999996E-005 1.144764219E+005
 8.250000000E+002 2.099999983E-005 1.079025703E+005
 8.260000000E+002 9.999999747E-006 9.800007031E+004
 8.270000000E+002 1.299999985E-005 9.926718750E+004
 8.280000000E+002 1.400000019E-005 8.160386719E+004
 8.290000000E+002 1.499999962E-005 8.425153906E+004
 8.300000000E+002 1.100000009E-005 7.339734375E+004
 8.310000000E+002 1.200000042E-005 7.450651563E+004
 8.320000000E+002 9.000000318E-006 6.638046094E+004
 8.330000000E+002 9.999999747E-006 6.649315625E+004
 8.340000000E+002 9.999999747E-006 5.815379688E+004
 8.350000000E+002 7.999999980E-006 5.896885156E+004
 8.360000000E+002 7.999999980E-006 5.935144141E+004
 8.370000000E+002 9.000000318E-006 4.658447266E+004
 8.380000000E+002 9.000000318E-006 5.265994922E+004
 8.390000000E+002 9.000000318E-006 4.976773047E+004
 8.400000000E+002 7.999999980E-006 4.272792188E+004
 8.410000000E+002 9.000000318E-006 4.545725781E+004
 8.420000000E+002 9.999999747E-006 4.308489063E+004
 8.430000000E+002 9.000000318E-006 4.101863281E+004
 8.440000000E+002 9.000000318E-006 3.761159375E+004
 8.450000000E+002 9.999999747E-006 3.968656250E+004
 8.460000000E+002 7.999999980E-006 3.756578906E+004
 8.470000000E+002 9.000000318E-006 3.579959375E+004
 8.480000000E+002 9.000000318E-006 3.418933984E+004
 8.490000000E+002 7.999999980E-006 3.520799609E+004
 8.500000000E+002 7.999999980E-006 3.167861328E+004
 8.510000000E+002 7.999999980E-006 3.160640039E+004
 8.520000000E+002 7.999999980E-006 3.206586523E+004
 8.530000000E+002 9.000000318E-006 2.914598242E+004
 8.540000000E+002 7.999999980E-006 2.981776367E+004
 8.550000000E+002 7.999999980E-006 2.851031445E+004
 8.560000000E+002 9.000000318E-006 2.940693555E+004
 8.570000000E+002 7.000000096E-006 3.036531250E+004
 8.580000000E+002 9.000000318E-006 3.025458789E+004
 8.590000000E+002 1.100000009E-005 3.054960156E+004
 8.600000000E+002 7.000000096E-006 3.002686523E+004
 8.610000000E+002 1.100000009E-005 3.475137109E+004
 8.620000000E+002 1.299999985E-005 3.269145703E+004
 8.630000000E+002 7.999999980E-006 2.995929688E+004
 8.640000000E+002 7.999999980E-006 2.769287109E+004
 8.650000000E+002 9.999999747E-006 3.132867773E+004
 8.660000000E+002 9.000000318E-006 3.435699609E+004
 8.670000000E+002 9.000000318E-006 2.843125781E+004
 8.680000000E+002 7.000000096E-006 2.693323633E+004
 8.690000000E+002 9.999999747E-006 2.993013672E+004
 8.700000000E+002 1.100000009E-005 3.017410938E+004
 8.710000000E+002 7.999999980E-006 2.723743750E+004
 8.720000000E+002 7.999999980E-006 2.408008203E+004
 8.730000000E+002 9.000000318E-006 2.695070508E+004
 8.740000000E+002 7.999999980E-006 2.648070898E+004
 8.750000000E+002 7.999999980E-006 2.834266016E+004
 8.760000000E+002 9.999999747E-006 3.209857813E+004
 8.770000000E+002 1.100000009E-005 3.669717969E+004
 8.780000000E+002 9.999999747E-006 2.800016211E+004
 8.790000000E+002 7.000000096E-006 2.621646875E+004
 8.800000000E+002 9.999999747E-006 2.994292969E+004
 8.810000000E+002 1.200000042E-005 3.109582422E+004
 8.820000000E+002 7.999999980E-006 2.866680469E+004
 8.830000000E+002 7.999999980E-006 2.307588672E+004
 8.840000000E+002 9.000000318E-006 2.595769336E+004
 8.850000000E+002 7.999999980E-006 2.615948828E+004
 8.860000000E+002 7.999999980E-006 2.518731445E+004
 8.870000000E+002 7.999999980E-006 2.411992969E+004
 8.880000000E+002 7.999999980E-006 2.512104102E+004
 8.890000000E+002 9.000000318E-006 2.666891016E+004
 8.900000000E+002 7.000000096E-006 2.834852930E+004
 8.910000000E+002 9.999999747E-006 3.325655859E+004
 8.920000000E+002 1.200000042E-005 2.964345703E+004
 8.930000000E+002 7.999999980E-006 2.723765234E+004
 8.940000000E+002 9.000000318E-006 2.739906055E+004
 8.950000000E+002 1.200000042E-005 3.511214063E+004
 8.960000000E+002 1.299999985E-005 4.478789844E+004
 8.970000000E+002 1.100000009E-005 3.147338867E+004
 8.980000000E+002 7.000000096E-006 2.752891992E+004
 8.990000000E+002 1.400000019E-005 3.998992188E+004
 9.000000000E+002 1.999999949E-005 4.743250781E+004
 9.010000000E+002 7.989999722E-004 2.070853250E+006
 9.020000000E+002 1.150000026E-004 1.510067750E+006
 9.030000000E+002 2.119999990E-004 1.591575125E+006
 9.040000000E+002 1.380000031E-004 1.387202375E+006
 9.050000000E+002 1.059999995E-004 1.156704000E+006
 9.060000000E+002 9.799999680E-005 1.207251750E+006
 9.070000000E+002 5.800000145E-005 9.308992500E+005
 9.080000000E+002 1.059999995E-004 1.018585688E+006
 9.090000000E+002 4.500000068E-005 8.502863125E+005
 9.100000000E+002 5.800000145E-005 7.657710000E+005
 9.110000000E+002 5.600000077E-005 6.872290000E+005
 9.120000000E+002 1.999999949E-005 6.260072500E+005
 9.130000000E+002 3.500000093E-005 5.462264375E+005
 9.140000000E+002 3.099999958E-005 5.540326875E+005
 9.150000000E+002 3.300000026E-005 4.191057500E+005
 9.160000000E+002 2.999999924E-005 4.324351563E+005
 9.170000000E+002 2.499999937E-005 3.734452813E+005
 9.180000000E+002 3.400000060E-005 3.512331875E+005
 9.190000000E+002 2.300000051E-005 3.088937813E+005
 9.200000000E+002 1.599999996E-005 2.989988125E+005
 9.210000000E+002 1.200000042E-005 2.526563906E+005
 9.220000000E+002 1.700000030E-005 2.657306875E+005
 9.230000000E+002 1.200000042E-005 1.905058438E+005
 9.240000000E+002 1.599999996E-005 2.008513594E+005
 9.250000000E+002 1.299999985E-005 1.912266563E+005
 9.260000000E+002 1.700000030E-005 1.549002344E+005
 9.270000000E+002 1.400000019E-005 1.539742969E+005
 9.280000000E+002 1.100000009E-005 1.424216563E+005
 9.290000000E+002 9.999999747E-006 1.317927500E+005
 9.300000000E+002 1.200000042E-005 1.198872734E+005
 9.310000000E+002 1.499999962E-005 1.208131094E+005
 9.320000000E+002 1.599999996E-005 1.005104609E+005
 9.330000000E+002 9.999999747E-006 1.095120625E+005
 9.340000000E+002 9.999999747E-006 9.597503906E+004
 9.350000000E+002 1.499999962E-005 8.008193750E+004
 9.360000000E+002 1.200000042E-005 8.426144531E+004
 9.370000000E+002 9.999999747E-006 7.726040625E+004
 9.380000000E+002 9.999999747E-006 6.511841016E+004
 9.390000000E+002 9.000000318E-006 6.540244531E+004
 9.400000000E+002 7.999999980E-006 6.521314063E+004
 9.410000000E+002 7.999999980E-006 5.883655078E+004
 9.420000000E+002 7.999999980E-006 5.267760938E+004
 9.430000000E+002 7.000000096E-006 4.912980859E+004
 9.440000000E+002 7.999999980E-006 5.061683203E+004
 9.450000000E+002 9.000000318E-006 4.367880469E+004
 9.460000000E+002 9.000000318E-006 4.188319922E+004
 9.470000000E+002 7.999999980E-006 4.005964063E+004
 9.480000000E+002 7.000000096E-006 3.892119922E+004
 9.490000000E+002 7.000000096E-006 3.790331250E+004
 9.500000000E+002 7.999999980E-006 3.586583203E+004
 9.510000000E+002 9.000000318E-006 3.056349023E+004
 9.520000000E+002 7.999999980E-006 3.131748242E+004
 9.530000000E+002 7.999999980E-006 3.166291797E+004
 9.540000000E+002 7.999999980E-006 2.976760156E+004
 9.550000000E+002 7.000000096E-006 2.934416211E+004
 9.560000000E+002 7.000000096E-006 2.781311328E+004
 9.570000000E+002 7.999999980E-006 2.878921680E+004
 9.580000000E+002 7.999999980E-006 2.786782227E+004
 9.590000000E+002 7.999999980E-006 3.014362109E+004
 9.600000000E+002 7.999999980E-006 2.716526953E+004
 9.610000000E+002 7.000000096E-006 2.602866992E+004
 9.620000000E+002 7.999999980E-006 2.603807031E+004
 9.630000000E+002 7.999999980E-006 2.655968945E+004
 9.640000000E+002 7.000000096E-006 2.406542578E+004
 9.650000000E+002 7.000000096E-006 2.396514844E+004
 9.660000000E+002 7.000000096E-006 2.544119336E+004
 9.670000000E+002 7.999999980E-006 2.386688672E+004
 9.680000000E+002 7.000000096E-006 2.252459766E+004
 9.690000000E+002 7.000000096E-006 2.352667969E+004
 9.700000000E+002 7.999999980E-006 2.456947656E+004
 9.710000000E+002 7.000000096E-006 2.255192578E+004
 9.720000000E+002 7.000000096E-006 2.176684180E+004
 9.730000000E+002 7.000000096E-006 2.261257617E+004
 9.740000000E+002 7.000000096E-006 2.314691406E+004
 9.750000000E+002 7.000000096E-006 2.154862500E+004
 9.760000000E+002 7.000000096E-006 2.093287695E+004
 9.770000000E+002 7.000000096E-006 2.194634961E+004
 9.780000000E+002 7.000000096E-006 2.233672461E+004
 9.790000000E+002 7.000000096E-006 2.142704883E+004
 9.800000000E+002 7.000000096E-006 2.042016602E+004
 9.810000000E+002 7.000000096E-006 2.062183594E+004
 9.820000000E+002 7.000000096E-006 2.124470508E+004
 9.830000000E+002 7.000000096E-006 2.051799805E+004
 9.840000000E+002 7.000000096E-006 1.995202930E+004
 9.850000000E+002 7.000000096E-006 2.059092188E+004
 9.860000000E+002 7.000000096E-006 2.054963672E+004
 9.870000000E+002 7.000000096E-006 2.038999023E+004
 9.880000000E+002 7.000000096E-006 1.959730078E+004
 9.890000000E+002 7.000000096E-006 1.967097656E+004
 9.900000000E+002 7.000000096E-006 2.036687500E+004
 9.910000000E+002 7.000000096E-006 1.994444141E+004
 9.920000000E+002 7.000000096E-006 1.958574414E+004
 9.930000000E+002 7.000000096E-006 1.948800977E+004
 9.940000000E+002 7.000000096E-006 1.941668750E+004
 9.950000000E+002 7.000000096E-006 1.970757227E+004
 9.960000000E+002 7.000000096E-006 1.926397266E+004
 9.970000000E+002 7.000000096E-006 1.911635742E+004
 9.980000000E+002 7.000000096E-006 1.930494531E+004
 9.990000000E+002 7.000000096E-006 1.917072266E+004
 1.000000000E+003 7.000000096E-006 1.924611719E+004
 1.001000000E+003 7.000000096E-006 1.887510547E+004
 1.002000000E+003 7.000000096E-006 1.883805273E+004
 1.003000000E+003 7.000000096E-006 1.898632422E+004
 1.004000000E+003 7.000000096E-006 1.886693164E+004
 1.005000000E+003 7.000000096E-006 1.896031445E+004
 1.006000000E+003 7.000000096E-006 1.853211133E+004
 1.007000000E+003 7.000000096E-006 1.850629102E+004
 1.008000000E+003 7.000000096E-006 1.867018750E+004
 1.009000000E+003 7.000000096E-006 1.860458594E+004
 1.010000000E+003 7.000000096E-006 1.862216406E+004
 1.011000000E+003 7.000000096E-006 1.844232617E+004
 1.012000000E+003 7.000000096E-006 1.843384570E+004
 1.013000000E+003 7.000000096E-006 1.867018164E+004
 1.014000000E+003 7.000000096E-006 1.843485352E+004
 1.015000000E+003 7.000000096E-006 1.842785352E+004
 1.016000000E+003 7.000000096E-006 1.821922266E+004
 1.017000000E+003 7.000000096E-006 1.818008398E+004
 1.018000000E+003 7.000000096E-006 1.825074023E+004
 1.019000000E+003 7.000000096E-006 1.814629688E+004
 1.020000000E+003 7.000000096E-006 1.820124414E+004
 1.021000000E+003 7.000000096E-006 1.810051953E+004
 1.022000000E+003 7.000000096E-006 1.819770313E+004
 1.023000000E+003 7.000000096E-006 1.822952148E+004
 1.024000000E+003 7.000000096E-006 1.826768359E+004
 1.025000000E+003 7.000000096E-006 1.825982422E+004
 1.026000000E+003 7.000000096E-006 1.814715234E+004
 1.027000000E+003 7.000000096E-006 1.807110547E+004
 1.028000000E+003 7.000000096E-006 1.797655664E+004
 1.029000000E+003 7.000000096E-006 1.784501758E+004
 1.030000000E+003 7.000000096E-006 1.790778711E+004
 1.031000000E+003 7.000000096E-006 1.777007617E+004
 1.032000000E+003 7.000000096E-006 1.775710156E+004
 1.033000000E+003 7.000000096E-006 1.767955078E+004
 1.034000000E+003 7.000000096E-006 1.765757617E+004
 1.035000000E+003 7.000000096E-006 1.769037695E+004
 1.036000000E+003 7.000000096E-006 1.841495898E+004
 1.037000000E+003 6.000000212E-006 1.885350195E+004
 1.038000000E+003 6.000000212E-006 1.868380469E+004
 1.039000000E+003 7.000000096E-006 1.859686328E+004
 1.040000000E+003 7.000000096E-006 1.885700000E+004
 1.041000000E+003 7.000000096E-006 1.888224805E+004
 1.042000000E+003 7.000000096E-006 1.852347266E+004
 1.043000000E+003 7.000000096E-006 1.839420898E+004
 1.044000000E+003 7.000000096E-006 1.824148828E+004
 1.045000000E+003 7.000000096E-006 1.821525977E+004
 1.046000000E+003 7.000000096E-006 1.798842969E+004
 1.047000000E+003 7.000000096E-006 1.791083594E+004
 1.048000000E+003 7.000000096E-006 1.770606055E+004
 1.049000000E+003 7.000000096E-006 1.752907031E+004
 1.050000000E+003 6.000000212E-006 1.771648242E+004
 1.051000000E+003 7.000000096E-006 1.752628906E+004
 1.052000000E+003 6.000000212E-006 1.752573633E+004
 1.053000000E+003 7.000000096E-006 1.737252148E+004
 1.054000000E+003 6.000000212E-006 1.742437109E+004
 1.055000000E+003 7.000000096E-006 1.731215820E+004
 1.056000000E+003 7.000000096E-006 1.721887305E+004
 1.057000000E+003 7.000000096E-006 1.734420117E+004
 1.058000000E+003 7.000000096E-006 1.719621094E+004
 1.059000000E+003 6.000000212E-006 1.731381055E+004
 1.060000000E+003 7.000000096E-006 1.709808008E+004
 1.061000000E+003 7.000000096E-006 1.712738477E+004
 1.062000000E+003 7.000000096E-006 1.707405078E+004
 1.063000000E+003 7.000000096E-006 1.705121484E+004
 1.064000000E+003 6.000000212E-006 1.713630469E+004
 1.065000000E+003 7.000000096E-006 1.709841797E+004
 1.066000000E+003 7.000000096E-006 1.722558008E+004
 1.067000000E+003 7.000000096E-006 1.736510156E+004
 1.068000000E+003 7.000000096E-006 1.763037109E+004
 1.069000000E+003 7.000000096E-006 1.789040039E+004
 1.070000000E+003 7.000000096E-006 1.822486914E+004
 1.071000000E+003 7.000000096E-006 1.839041992E+004
 1.072000000E+003 7.000000096E-006 1.880668164E+004
 1.073000000E+003 7.000000096E-006 1.880278906E+004
 1.074000000E+003 7.000000096E-006 1.923557031E+004
 1.075000000E+003 7.000000096E-006 1.913894531E+004
 1.076000000E+003 7.000000096E-006 1.972410938E+004
 1.077000000E+003 7.000000096E-006 1.967096094E+004
 1.078000000E+003 7.000000096E-006 2.044578125E+004
 1.079000000E+003 7.000000096E-006 2.047370898E+004
 1.080000000E+003 7.000000096E-006 2.155906836E+004
 1.081000000E+003 7.999999980E-006 2.194279297E+004
 1.082000000E+003 7.999999980E-006 2.361444922E+004
 1.083000000E+003 7.999999980E-006 2.310979688E+004
 1.084000000E+003 7.999999980E-006 2.424476563E+004
 1.085000000E+003 7.999999980E-006 2.340754883E+004
 1.086000000E+003 7.999999980E-006 2.449415039E+004
 1.087000000E+003 7.999999980E-006 2.577142969E+004
 1.088000000E+003 6.000000212E-006 2.451913477E+004
 1.089000000E+003 7.999999980E-006 3.372338672E+004
 1.090000000E+003 9.999999747E-006 5.090710156E+004
 1.091000000E+003 1.499999962E-005 6.382657031E+004
 1.092000000E+003 1.999999949E-005 5.650628125E+004
 1.093000000E+003 1.700000030E-005 5.871320313E+004
 1.094000000E+003 1.700000030E-005 6.634397656E+004
 1.095000000E+003 9.000000318E-006 9.231779688E+004
 1.096000000E+003 1.200000042E-005 1.190800391E+005
 1.097000000E+003 7.999999980E-006 1.040480078E+005
 1.098000000E+003 9.000000318E-006 7.185423438E+004
 1.099000000E+003 7.999999980E-006 3.646123438E+004
 1.100000000E+003 7.000000096E-006 3.739185156E+004
 1.101000000E+003 9.000000318E-006 6.832024219E+004
 1.102000000E+003 7.000000096E-006 1.086150156E+005
 1.103000000E+003 1.200000042E-005 1.320545000E+005
 1.104000000E+003 9.000000318E-006 8.733151563E+004
 1.105000000E+003 7.000000096E-006 4.292001563E+004
 1.106000000E+003 7.999999980E-006 2.532420508E+004
 1.107000000E+003 7.999999980E-006 4.649789063E+004
 1.108000000E+003 1.400000019E-005 8.641596875E+004
 1.109000000E+003 1.599999996E-005 6.632510156E+004
 1.110000000E+003 7.999999980E-006 4.026841016E+004
 1.111000000E+003 1.100000009E-005 4.377848047E+004
 1.112000000E+003 1.999999949E-005 7.406796875E+004
 1.113000000E+003 5.900000178E-005 2.393716250E+005
 1.114000000E+003 5.800000145E-005 2.005601875E+005
 1.115000000E+003 1.200000042E-005 1.025660234E+005
 1.116000000E+003 4.700000136E-005 1.438729063E+005
 1.117000000E+003 5.299999975E-005 2.035860469E+005
 1.118000000E+003 2.599999971E-005 1.582368281E+005
 1.119000000E+003 2.499999937E-005 1.561090000E+005
 1.120000000E+003 2.999999924E-005 1.990489375E+005
 1.121000000E+003 2.599999971E-005 1.817012813E+005
 1.122000000E+003 1.400000019E-005 1.337886250E+005
 1.123000000E+003 1.899999916E-005 1.539170000E+005
 1.124000000E+003 2.300000051E-005 1.491769063E+005
 1.125000000E+003 2.499999937E-005 9.603515625E+004
 1.126000000E+003 2.599999971E-005 1.649420938E+005
 1.127000000E+003 2.999999924E-005 2.120793281E+005
 1.128000000E+003 2.400000085E-005 1.049387656E+005
 1.129000000E+003 2.099999983E-005 1.566774688E+005
 1.130000000E+003 4.199999967E-005 2.059400781E+005
 1.131000000E+003 1.800000064E-005 1.188428203E+005
 1.132000000E+003 1.400000019E-005 1.163997500E+005
 1.133000000E+003 3.199999992E-005 2.023266719E+005
 1.134000000E+003 1.999999949E-005 1.212876406E+005
 1.135000000E+003 1.400000019E-005 1.026387266E+005
 1.136000000E+003 3.600000127E-005 1.919636406E+005
 1.137000000E+003 1.700000030E-005 1.358393281E+005
 1.138000000E+003 1.299999985E-005 8.523003906E+004
 1.139000000E+003 3.799999831E-005 1.287025625E+005
 1.140000000E+003 1.400000019E-005 1.078744688E+005
 1.141000000E+003 1.299999985E-005 8.262680469E+004
 1.142000000E+003 2.200000017E-005 1.066668828E+005
 1.143000000E+003 1.100000009E-005 9.757782031E+004
 1.144000000E+003 9.999999747E-006 7.184932813E+004
 1.145000000E+003 1.800000064E-005 7.322246875E+004
 1.146000000E+003 1.700000030E-005 9.357067188E+004
 1.147000000E+003 1.200000042E-005 6.605431250E+004
 1.148000000E+003 1.299999985E-005 7.274644531E+004
 1.149000000E+003 9.999999747E-006 1.034280938E+005
 1.150000000E+003 9.999999747E-006 9.572799219E+004
 1.151000000E+003 6.000000212E-006 8.599776563E+004
 1.152000000E+003 9.999999747E-006 1.021194297E+005
 1.153000000E+003 1.700000030E-005 9.592038281E+004
 1.154000000E+003 2.099999983E-005 1.029543047E+005
 1.155000000E+003 1.800000064E-005 1.408465938E+005
 1.156000000E+003 1.999999949E-005 2.213256719E+005
 1.157000000E+003 1.200000042E-005 2.070874688E+005
 1.158000000E+003 1.200000042E-005 2.109023125E+005
 1.159000000E+003 3.300000026E-005 2.647793438E+005
 1.160000000E+003 4.600000102E-005 3.082633750E+005
 1.161000000E+003 4.600000102E-005 3.804441875E+005
 1.162000000E+003 4.199999967E-005 5.813537500E+005
 1.163000000E+003 2.800000038E-005 6.680838750E+005
 1.164000000E+003 3.199999992E-005 7.824770625E+005
 1.165000000E+003 3.999999899E-005 9.236789375E+005
 1.166000000E+003 7.799999730E-005 1.125500000E+006
 1.167000000E+003 7.799999730E-005 1.254540875E+006
 1.168000000E+003 8.499999967E-005 1.556168375E+006
 1.169000000E+003 5.299999975E-005 1.509133500E+006
 1.170000000E+003 5.999999848E-005 1.400822625E+006
 1.171000000E+003 6.399999984E-005 1.147658000E+006
 1.172000000E+003 5.900000178E-005 9.000063125E+005
 1.173000000E+003 2.099999983E-005 5.432394375E+005
 1.174000000E+003 2.099999983E-005 3.142810313E+005
 1.175000000E+003 1.499999962E-005 1.282330938E+005
 1.176000000E+003 9.000000318E-006 6.742850000E+004
 1.177000000E+003 2.200000017E-005 1.756659531E+005
 1.178000000E+003 1.200000042E-005 3.034181563E+005
 1.179000000E+003 1.400000019E-005 3.768088125E+005
 1.180000000E+003 1.299999985E-005 3.579125313E+005
 1.181000000E+003 2.099999983E-005 3.084425938E+005
 1.182000000E+003 1.999999949E-005 1.939706719E+005
 1.183000000E+003 1.800000064E-005 1.023158281E+005
 1.184000000E+003 9.999999747E-006 6.604795313E+004
 1.185000000E+003 1.200000042E-005 7.848682031E+004
 1.186000000E+003 2.099999983E-005 8.232703906E+004
 1.187000000E+003 2.200000017E-005 1.475011719E+005
 1.188000000E+003 2.700000005E-005 2.478416563E+005
 1.189000000E+003 1.400000019E-005 1.911272500E+005
 1.190000000E+003 7.999999980E-006 1.469536094E+005
 1.191000000E+003 1.700000030E-005 1.350056719E+005
 1.192000000E+003 9.999999747E-006 9.006814844E+004
 1.193000000E+003 9.000000318E-006 5.045200391E+004
 1.194000000E+003 9.999999747E-006 7.770254688E+004
 1.195000000E+003 9.999999747E-006 1.021769453E+005
 1.196000000E+003 1.100000009E-005 8.394529688E+004
 1.197000000E+003 1.400000019E-005 8.603028125E+004
 1.198000000E+003 1.499999962E-005 1.158153750E+005
 1.199000000E+003 1.899999916E-005 1.285495469E+005
 1.200000000E+003 9.999999747E-006 5.921378125E+004
 1.201000000E+003 9.000000318E-006 6.864683594E+004
 1.202000000E+003 2.099999983E-005 9.910457031E+004
 1.203000000E+003 1.299999985E-005 6.537737500E+004
 1.204000000E+003 7.000000096E-006 5.419890625E+004
 1.205000000E+003 1.599999996E-005 9.122750781E+004
 1.206000000E+003 1.200000042E-005 8.768174219E+004
 1.207000000E+003 7.999999980E-006 5.066883594E+004
 1.208000000E+003 1.200000042E-005 6.517474609E+004
 1.209000000E+003 1.299999985E-005 8.243539063E+004
 1.210000000E+003 1.299999985E-005 5.175108594E+004
 1.211000000E+003 6.000000212E-006 3.297462500E+004
 1.212000000E+003 9.000000318E-006 5.251864844E+004
 1.213000000E+003 1.499999962E-005 5.661343359E+004
 1.214000000E+003 7.999999980E-006 4.035174609E+004
 1.215000000E+003 7.999999980E-006 3.730341797E+004
 1.216000000E+003 1.100000009E-005 5.977748438E+004
 1.217000000E+003 9.000000318E-006 5.123608984E+004
 1.218000000E+003 9.000000318E-006 3.794550391E+004
 1.219000000E+003 9.999999747E-006 4.611925000E+004
 1.220000000E+003 7.000000096E-006 5.520708203E+004
 1.221000000E+003 9.999999747E-006 4.595776172E+004
 1.222000000E+003 7.000000096E-006 2.963308008E+004
 1.223000000E+003 7.000000096E-006 4.010276172E+004
 1.224000000E+003 1.200000042E-005 5.374812891E+004
 1.225000000E+003 9.000000318E-006 3.692193750E+004
 1.226000000E+003 9.000000318E-006 2.965739648E+004
 1.227000000E+003 1.200000042E-005 4.548060938E+004
 1.228000000E+003 7.000000096E-006 4.394989063E+004
 1.229000000E+003 9.000000318E-006 3.027738672E+004
 1.230000000E+003 1.200000042E-005 2.999203320E+004
 1.231000000E+003 1.100000009E-005 5.808819141E+004
 1.232000000E+003 1.499999962E-005 8.170237500E+004
 1.233000000E+003 1.599999996E-005 4.539998438E+004
 1.234000000E+003 1.200000042E-005 5.674550000E+004
 1.235000000E+003 2.200000017E-005 8.931195313E+004
 1.236000000E+003 1.200000042E-005 7.705938281E+004
 1.237000000E+003 9.000000318E-006 3.801125781E+004
 1.238000000E+003 1.499999962E-005 6.175267969E+004
 1.239000000E+003 1.200000042E-005 8.483096094E+004
 1.240000000E+003 9.999999747E-006 5.183646484E+004
 1.241000000E+003 7.000000096E-006 3.539770703E+004
 1.242000000E+003 9.000000318E-006 6.529992969E+004
 1.243000000E+003 1.599999996E-005 6.889129688E+004
 1.244000000E+003 7.999999980E-006 3.717992969E+004
 1.245000000E+003 6.000000212E-006 3.331832813E+004
 1.246000000E+003 1.299999985E-005 5.701292188E+004
 1.247000000E+003 9.000000318E-006 4.920130078E+004
 1.248000000E+003 7.999999980E-006 2.817654883E+004
 1.249000000E+003 9.000000318E-006 3.417039063E+004
 1.250000000E+003 7.999999980E-006 5.051994531E+004
 1.251000000E+003 1.100000009E-005 4.664017578E+004
 1.252000000E+003 7.000000096E-006 3.356330859E+004
 1.253000000E+003 6.000000212E-006 4.071989844E+004
 1.254000000E+003 9.000000318E-006 5.635847656E+004
 1.255000000E+003 7.999999980E-006 4.995421875E+004
 1.256000000E+003 9.999999747E-006 4.475957031E+004
 1.257000000E+003 1.499999962E-005 5.608442578E+004
 1.258000000E+003 1.499999962E-005 8.508056250E+004
 1.259000000E+003 1.700000030E-005 1.183765938E+005
 1.260000000E+003 9.999999747E-006 1.055849453E+005
 1.261000000E+003 7.000000096E-006 1.275088828E+005
 1.262000000E+003 1.200000042E-005 1.718527500E+005
 1.263000000E+003 1.299999985E-005 1.940532344E+005
 1.264000000E+003 2.599999971E-005 2.252697813E+005
 1.265000000E+003 4.600000102E-005 3.402749688E+005
 1.266000000E+003 4.099999933E-005 4.887083750E+005
 1.267000000E+003 4.099999933E-005 6.815243125E+005
 1.268000000E+003 1.400000019E-005 8.155921250E+005
 1.269000000E+003 1.700000030E-005 1.146130000E+006
 1.270000000E+003 3.500000093E-005 1.471340875E+006
 1.271000000E+003 7.300000289E-005 1.987803500E+006
 1.272000000E+003 1.219999976E-004 2.496401500E+006
 1.273000000E+003 1.679999987E-004 3.482906250E+006
 1.274000000E+003 1.189999966E-004 3.764380000E+006
 1.275000000E+003 1.189999966E-004 4.373369000E+006
 1.276000000E+003 6.399999984E-005 3.969956750E+006
 1.277000000E+003 5.900000178E-005 3.559522250E+006
 1.278000000E+003 3.199999992E-005 2.199359000E+006
 1.279000000E+003 3.600000127E-005 1.089639625E+006
 1.280000000E+003 2.300000051E-005 3.004615000E+005
 1.281000000E+003 1.599999996E-005 2.042431719E+005
 1.282000000E+003 3.700000161E-005 6.909926250E+005
 1.283000000E+003 3.899999865E-005 1.268133375E+006
 1.284000000E+003 4.800000170E-005 1.483579250E+006
 1.285000000E+003 1.499999962E-005 9.833140000E+005
 1.286000000E+003 1.400000019E-005 4.129315938E+005
 1.287000000E+003 1.700000030E-005 9.925025000E+004
 1.288000000E+003 7.000000096E-006 1.842518750E+005
 1.289000000E+003 9.999999747E-006 4.916344688E+005
 1.290000000E+003 1.899999916E-005 6.582101875E+005
 1.291000000E+003 2.800000038E-005 5.601705000E+005
 1.292000000E+003 3.300000026E-005 2.560355000E+005
 1.293000000E+003 2.599999971E-005 7.809184375E+004
 1.294000000E+003 1.100000009E-005 1.277227266E+005
 1.295000000E+003 1.800000064E-005 2.935267188E+005
 1.296000000E+003 5.700000111E-005 3.659562500E+005
 1.297000000E+003 6.500000018E-005 3.419119063E+005
 1.298000000E+003 4.600000102E-005 2.871348438E+005
 1.299000000E+003 1.800000064E-005 1.292687031E+005
 1.300000000E+003 2.300000051E-005 1.597623594E+005
 1.301000000E+003 5.099999908E-005 3.268636250E+005
 1.302000000E+003 2.499999937E-005 3.160980000E+005
 1.303000000E+003 1.299999985E-005 1.877549531E+005
 1.304000000E+003 2.300000051E-005 1.286550469E+005
 1.305000000E+003 1.800000064E-005 1.336887344E+005
 1.306000000E+003 7.999999980E-006 1.176673281E+005
 1.307000000E+003 9.999999747E-006 1.371183906E+005
 1.308000000E+003 1.999999949E-005 1.655185625E+005
 1.309000000E+003 1.800000064E-005 1.284151641E+005
 1.310000000E+003 1.299999985E-005 6.374705469E+004
 1.311000000E+003 1.299999985E-005 8.272232813E+004
 1.312000000E+003 1.999999949E-005 1.369291875E+005
 1.313000000E+003 1.800000064E-005 1.172956406E+005
 1.314000000E+003 2.300000051E-005 1.107754844E+005
 1.315000000E+003 3.300000026E-005 1.623985156E+005
 1.316000000E+003 1.899999916E-005 1.129803828E+005
 1.317000000E+003 1.499999962E-005 6.531811719E+004
 1.318000000E+003 3.099999958E-005 1.294567109E+005
 1.319000000E+003 1.999999949E-005 1.527978750E+005
 1.320000000E+003 9.999999747E-006 1.073512813E+005
 1.321000000E+003 1.299999985E-005 6.477309375E+004
 1.322000000E+003 2.300000051E-005 1.172697656E+005
 1.323000000E+003 2.700000005E-005 1.250853047E+005
 1.324000000E+003 7.999999980E-006 7.100307813E+004
 1.325000000E+003 9.999999747E-006 9.573147656E+004
 1.326000000E+003 2.300000051E-005 1.267782813E+005
 1.327000000E+003 9.000000318E-006 7.616064063E+004
 1.328000000E+003 7.999999980E-006 5.251242188E+004
 1.329000000E+003 1.999999949E-005 8.824848438E+004
 1.330000000E+003 9.000000318E-006 7.482332031E+004
 1.331000000E+003 7.999999980E-006 5.686314063E+004
 1.332000000E+003 1.400000019E-005 6.634425781E+004
 1.333000000E+003 9.999999747E-006 6.455714063E+004
 1.334000000E+003 9.000000318E-006 4.949644141E+004
 1.335000000E+003 9.000000318E-006 4.103504688E+004
 1.336000000E+003 7.999999980E-006 5.661382031E+004
 1.337000000E+003 1.100000009E-005 5.225688281E+004
 1.338000000E+003 7.000000096E-006 4.096624219E+004
 1.339000000E+003 7.000000096E-006 4.133642578E+004
 1.340000000E+003 1.200000042E-005 4.556085938E+004
 1.341000000E+003 7.000000096E-006 3.739212109E+004
 1.342000000E+003 7.000000096E-006 2.919231836E+004
 1.343000000E+003 1.100000009E-005 4.234505078E+004
 1.344000000E+003 7.999999980E-006 4.158571484E+004
 1.345000000E+003 7.000000096E-006 3.193254297E+004
 1.346000000E+003 7.999999980E-006 2.373920508E+004
 1.347000000E+003 9.000000318E-006 3.617253516E+004
 1.348000000E+003 1.200000042E-005 4.068640234E+004
 1.349000000E+003 7.999999980E-006 2.774131836E+004
 1.350000000E+003 7.000000096E-006 2.489024023E+004
 1.351000000E+003 9.999999747E-006 2.948831250E+004
 1.352000000E+003 1.299999985E-005 3.609432813E+004
 1.353000000E+003 1.299999985E-005 3.413617578E+004
 1.354000000E+003 7.000000096E-006 3.396888672E+004
 1.355000000E+003 7.999999980E-006 4.073842578E+004
 1.356000000E+003 1.299999985E-005 6.176333594E+004
 1.357000000E+003 1.100000009E-005 8.475228906E+004
 1.358000000E+003 1.100000009E-005 9.139490625E+004
 1.359000000E+003 7.000000096E-006 9.136889844E+004
 1.360000000E+003 7.000000096E-006 8.244403906E+004
 1.361000000E+003 9.999999747E-006 6.442086719E+004
 1.362000000E+003 7.999999980E-006 3.808450391E+004
 1.363000000E+003 7.000000096E-006 2.177836328E+004
 1.364000000E+003 7.999999980E-006 2.434883789E+004
 1.365000000E+003 9.999999747E-006 3.953842578E+004
 1.366000000E+003 1.100000009E-005 5.143425000E+004
 1.367000000E+003 7.000000096E-006 4.389655469E+004
 1.368000000E+003 7.999999980E-006 3.276126953E+004
 1.369000000E+003 1.499999962E-005 2.995000195E+004
 1.370000000E+003 1.999999949E-005 4.122908984E+004
 1.371000000E+003 1.599999996E-005 5.571779297E+004
 1.372000000E+003 7.999999980E-006 5.175204688E+004
 1.373000000E+003 1.599999996E-005 6.365059375E+004
 1.374000000E+003 5.199999941E-005 7.620265625E+004
 1.375000000E+003 5.900000178E-005 9.949887500E+004
 1.376000000E+003 4.300000001E-005 1.151090781E+005
 1.377000000E+003 1.299999985E-005 8.207714844E+004
 1.378000000E+003 2.300000051E-005 9.289984375E+004
 1.379000000E+003 1.009999978E-004 1.427824375E+005
 1.380000000E+003 1.019999982E-004 2.152436094E+005
 1.381000000E+003 6.199999916E-005 2.408566875E+005
 1.382000000E+003 1.299999985E-005 9.931771875E+004
 1.383000000E+003 3.999999899E-005 8.787103125E+004
 1.384000000E+003 8.299999899E-005 2.262025938E+005
 1.385000000E+003 4.400000034E-005 2.408641719E+005
 1.386000000E+003 1.400000019E-005 1.112884375E+005
 1.387000000E+003 1.599999996E-005 5.934011328E+004
 1.388000000E+003 4.199999967E-005 1.560363906E+005
 1.389000000E+003 4.400000034E-005 2.244907344E+005
 1.390000000E+003 9.999999747E-006 1.067095078E+005
 1.391000000E+003 1.200000042E-005 5.955700391E+004
 1.392000000E+003 3.700000161E-005 1.320988750E+005
 1.393000000E+003 2.800000038E-005 1.551021250E+005
 1.394000000E+003 1.800000064E-005 8.971300000E+004
 1.395000000E+003 7.999999980E-006 4.575644922E+004
 1.396000000E+003 1.499999962E-005 9.152008594E+004
 1.397000000E+003 2.400000085E-005 1.073869297E+005
 1.398000000E+003 1.400000019E-005 6.472350781E+004
 1.399000000E+003 9.000000318E-006 3.682797266E+004
 1.400000000E+003 1.100000009E-005 5.682955469E+004
 1.401000000E+003 9.999999747E-006 6.810443750E+004
 1.402000000E+003 1.100000009E-005 4.345218359E+004
 1.403000000E+003 7.999999980E-006 3.214964844E+004
 1.404000000E+003 7.000000096E-006 4.055156250E+004
 1.405000000E+003 1.100000009E-005 4.622969922E+004
 1.406000000E+003 7.999999980E-006 2.988179688E+004
 1.407000000E+003 7.000000096E-006 2.476479688E+004
 1.408000000E+003 7.000000096E-006 3.267294141E+004
 1.409000000E+003 6.000000212E-006 3.978555078E+004
 1.410000000E+003 9.000000318E-006 3.547734375E+004
 1.411000000E+003 1.299999985E-005 2.929617578E+004
 1.412000000E+003 1.499999962E-005 3.369445313E+004
 1.413000000E+003 1.499999962E-005 4.073609375E+004
 1.414000000E+003 7.999999980E-006 3.296903516E+004
 1.415000000E+003 7.000000096E-006 2.657687305E+004
 1.416000000E+003 9.999999747E-006 2.956454492E+004
 1.417000000E+003 1.400000019E-005 3.949600781E+004
 1.418000000E+003 1.400000019E-005 3.746989063E+004
 1.419000000E+003 7.999999980E-006 2.692568164E+004
 1.420000000E+003 7.000000096E-006 2.015777734E+004
 1.421000000E+003 9.999999747E-006 2.851411914E+004
 1.422000000E+003 1.100000009E-005 3.271210547E+004
 1.423000000E+003 1.100000009E-005 2.846864844E+004
 1.424000000E+003 7.000000096E-006 2.300776172E+004
 1.425000000E+003 1.100000009E-005 2.785610547E+004
 1.426000000E+003 1.899999916E-005 3.957189844E+004
 1.427000000E+003 2.400000085E-005 4.186925000E+004
 1.428000000E+003 1.700000030E-005 3.658253125E+004
 1.429000000E+003 7.000000096E-006 3.492344141E+004
 1.430000000E+003 1.499999962E-005 4.948005859E+004
 1.431000000E+003 3.500000093E-005 7.143549219E+004
 1.432000000E+003 3.999999899E-005 7.673442969E+004
 1.433000000E+003 2.499999937E-005 6.410638672E+004
 1.434000000E+003 7.999999980E-006 4.763625781E+004
 1.435000000E+003 2.200000017E-005 6.108127344E+004
 1.436000000E+003 6.299999950E-005 9.953057031E+004
 1.437000000E+003 7.200000255E-005 1.123661484E+005
 1.438000000E+003 4.500000068E-005 1.018292031E+005
 1.439000000E+003 9.999999747E-006 8.461865625E+004
 1.440000000E+003 3.500000093E-005 1.655786250E+005
 1.441000000E+003 1.209999973E-004 2.179302500E+005
 1.442000000E+003 7.899999764E-005 2.066846875E+005
 1.443000000E+003 2.999999924E-005 1.667622813E+005
 1.444000000E+003 2.599999971E-005 1.095004375E+005
 1.445000000E+003 7.100000221E-005 1.497828281E+005
 1.446000000E+003 9.000000136E-005 2.677275938E+005
 1.447000000E+003 2.800000038E-005 2.009839844E+005
 1.448000000E+003 1.299999985E-005 1.030720313E+005
 1.449000000E+003 5.299999975E-005 1.694660938E+005
 1.450000000E+003 6.800000119E-005 2.810645938E+005
 1.451000000E+003 4.099999933E-005 2.406099844E+005
 1.452000000E+003 7.000000096E-006 1.021296797E+005
 1.453000000E+003 3.799999831E-005 1.616137031E+005
 1.454000000E+003 7.599999662E-005 3.039106563E+005
 1.455000000E+003 3.099999958E-005 2.443772031E+005
 1.456000000E+003 1.100000009E-005 1.915666094E+005
 1.457000000E+003 1.299999985E-005 3.000844375E+005
 1.458000000E+003 1.800000064E-005 4.558195000E+005
 1.459000000E+003 1.200000042E-005 5.286758750E+005
 1.460000000E+003 1.400000019E-005 6.651210625E+005
 1.461000000E+003 4.400000034E-005 9.594983125E+005
 1.462000000E+003 8.299999899E-005 1.456368625E+006
 1.463000000E+003 4.199999967E-005 1.860270500E+006
 1.464000000E+003 2.800000038E-005 2.649624750E+006
 1.465000000E+003 1.700000030E-005 3.360313500E+006
 1.466000000E+003 1.700000030E-005 4.477062500E+006
 1.467000000E+003 2.099999983E-005 4.734988500E+006
 1.468000000E+003 4.700000136E-005 5.260431500E+006
 1.469000000E+003 4.400000034E-005 4.154443250E+006
 1.470000000E+003 5.400000009E-005 2.963399500E+006
 1.471000000E+003 3.799999831E-005 1.273802375E+006
 1.472000000E+003 2.200000017E-005 2.822448125E+005
 1.473000000E+003 9.999999747E-006 1.324894531E+005
 1.474000000E+003 9.000000318E-006 6.474370625E+005
 1.475000000E+003 2.900000072E-005 1.328727625E+006
 1.476000000E+003 5.400000009E-005 1.451263875E+006
 1.477000000E+003 7.599999662E-005 1.097199875E+006
 1.478000000E+003 4.199999967E-005 4.313356250E+005
 1.479000000E+003 1.400000019E-005 7.613199219E+004
 1.480000000E+003 1.400000019E-005 2.075742813E+005
 1.481000000E+003 5.500000043E-005 5.870586250E+005
 1.482000000E+003 9.899999714E-005 8.104696875E+005
 1.483000000E+003 5.199999941E-005 5.550313125E+005
 1.484000000E+003 1.299999985E-005 2.295370313E+005
 1.485000000E+003 4.700000136E-005 8.888243750E+004
 1.486000000E+003 8.700000035E-005 2.579415781E+005
 1.487000000E+003 7.400000322E-005 4.869190625E+005
 1.488000000E+003 1.299999985E-005 4.166868438E+005
 1.489000000E+003 2.900000072E-005 2.644720938E+005
 1.490000000E+003 1.049999992E-004 1.800730938E+005
 1.491000000E+003 7.300000289E-005 1.991610938E+005
 1.492000000E+003 2.200000017E-005 2.896990625E+005
 1.493000000E+003 4.600000102E-005 3.098558750E+005
 1.494000000E+003 8.600000001E-005 3.165970625E+005
 1.495000000E+003 7.300000289E-005 2.302705938E+005
 1.496000000E+003 1.100000009E-005 1.133884531E+005
 1.497000000E+003 4.199999967E-005 2.205556250E+005
 1.498000000E+003 1.189999966E-004 3.650630938E+005
 1.499000000E+003 5.900000178E-005 2.879254688E+005
 1.500000000E+003 2.499999937E-005 1.496586250E+005
 1.501000000E+003 8.399999933E-005 1.683552344E+005
 1.502000000E+003 7.799999730E-005 3.015150000E+005
 1.503000000E+003 4.300000001E-005 2.971540000E+005
 1.504000000E+003 3.700000161E-005 1.530853906E+005
 1.505000000E+003 7.300000289E-005 2.204126875E+005
 1.506000000E+003 7.300000289E-005 2.961365313E+005
 1.507000000E+003 1.200000042E-005 1.235204688E+005
 1.508000000E+003 3.899999865E-005 1.230520234E+005
 1.509000000E+003 7.899999764E-005 2.791338750E+005
 1.510000000E+003 3.400000060E-005 1.727348594E+005
 1.511000000E+003 1.299999985E-005 8.023304688E+004
 1.512000000E+003 6.800000119E-005 1.661778281E+005
 1.513000000E+003 6.900000153E-005 2.078639063E+005
 1.514000000E+003 2.599999971E-005 1.214877500E+005
 1.515000000E+003 1.599999996E-005 9.035830469E+004
 1.516000000E+003 5.500000043E-005 1.642899063E+005
 1.517000000E+003 4.999999874E-005 1.431194688E+005
 1.518000000E+003 7.999999980E-006 6.508083984E+004
 1.519000000E+003 3.099999958E-005 1.059154922E+005
 1.520000000E+003 5.900000178E-005 1.684521406E+005
 1.521000000E+003 2.499999937E-005 7.509800000E+004
 1.522000000E+003 1.299999985E-005 7.567253125E+004
 1.523000000E+003 7.500000356E-005 1.499507500E+005
 1.524000000E+003 6.199999916E-005 1.339970000E+005
 1.525000000E+003 1.499999962E-005 7.725707031E+004
 1.526000000E+003 3.600000127E-005 9.294184375E+004
 1.527000000E+003 5.999999848E-005 1.463205781E+005
 1.528000000E+003 2.999999924E-005 1.001774219E+005
 1.529000000E+003 1.200000042E-005 6.713594531E+004
 1.530000000E+003 4.199999967E-005 1.145061797E+005
 1.531000000E+003 4.400000034E-005 1.237304063E+005
 1.532000000E+003 1.200000042E-005 5.539044141E+004
 1.533000000E+003 2.400000085E-005 9.492654688E+004
 1.534000000E+003 6.700000085E-005 1.466850469E+005
 1.535000000E+003 3.300000026E-005 8.371654688E+004
 1.536000000E+003 1.800000064E-005 9.224911719E+004
 1.537000000E+003 6.800000119E-005 1.550593281E+005
 1.538000000E+003 5.999999848E-005 1.404660469E+005
 1.539000000E+003 1.999999949E-005 7.444081250E+004
 1.540000000E+003 2.499999937E-005 1.089361641E+005
 1.541000000E+003 5.099999908E-005 1.502060938E+005
 1.542000000E+003 3.799999831E-005 1.039198281E+005
 1.543000000E+003 9.999999747E-006 6.357103516E+004
 1.544000000E+003 4.199999967E-005 1.495819063E+005
 1.545000000E+003 8.099999832E-005 1.665141563E+005
 1.546000000E+003 2.900000072E-005 8.657480469E+004
 1.547000000E+003 3.400000060E-005 1.220288359E+005
 1.548000000E+003 7.799999730E-005 1.885324844E+005
 1.549000000E+003 3.999999899E-005 1.280526719E+005
 1.550000000E+003 2.400000085E-005 1.046268984E+005
 1.551000000E+003 4.899999840E-005 1.635499531E+005
 1.552000000E+003 3.700000161E-005 1.422438125E+005
 1.553000000E+003 1.800000064E-005 1.046473359E+005
 1.554000000E+003 3.199999992E-005 1.189681328E+005
 1.555000000E+003 3.199999992E-005 1.451153125E+005
 1.556000000E+003 1.800000064E-005 9.378958594E+004
 1.557000000E+003 1.200000042E-005 8.029553906E+004
 1.558000000E+003 2.400000085E-005 1.250417656E+005
 1.559000000E+003 2.200000017E-005 9.236090625E+004
 1.560000000E+003 7.000000096E-006 5.957628906E+004
 1.561000000E+003 1.899999916E-005 1.017991875E+005
 1.562000000E+003 3.500000093E-005 1.086739063E+005
 1.563000000E+003 1.499999962E-005 6.284579688E+004
 1.564000000E+003 1.899999916E-005 9.751417969E+004
 1.565000000E+003 4.700000136E-005 1.248643906E+005
 1.566000000E+003 2.499999937E-005 8.408710938E+004
 1.567000000E+003 1.800000064E-005 1.009906094E+005
 1.568000000E+003 4.500000068E-005 1.346335469E+005
 1.569000000E+003 3.600000127E-005 9.753728125E+004
 1.570000000E+003 1.200000042E-005 7.222428906E+004
 1.571000000E+003 2.800000038E-005 1.048737344E+005
 1.572000000E+003 3.600000127E-005 1.016034141E+005
 1.573000000E+003 1.899999916E-005 6.652942188E+004
 1.574000000E+003 1.200000042E-005 7.890901563E+004
 1.575000000E+003 3.099999958E-005 1.116892031E+005
 1.576000000E+003 3.700000161E-005 8.911928125E+004
 1.577000000E+003 1.700000030E-005 8.456992188E+004
 1.578000000E+003 2.900000072E-005 1.181505469E+005
 1.579000000E+003 4.899999840E-005 1.063440469E+005
 1.580000000E+003 2.499999937E-005 9.249100000E+004
 1.581000000E+003 2.599999971E-005 1.157603281E+005
 1.582000000E+003 3.500000093E-005 1.069615547E+005
 1.583000000E+003 2.099999983E-005 9.582150781E+004
 1.584000000E+003 2.400000085E-005 1.166237500E+005
 1.585000000E+003 3.099999958E-005 1.080905859E+005
 1.586000000E+003 1.599999996E-005 9.725938281E+004
 1.587000000E+003 2.300000051E-005 1.223112031E+005
 1.588000000E+003 2.599999971E-005 1.152053359E+005
 1.589000000E+003 1.200000042E-005 1.106670391E+005
 1.590000000E+003 1.999999949E-005 1.184167109E+005
 1.591000000E+003 1.800000064E-005 1.048215234E+005
 1.592000000E+003 1.200000042E-005 1.209680859E+005
 1.593000000E+003 1.400000019E-005 1.194057422E+005
 1.594000000E+003 1.100000009E-005 8.812872656E+004
 1.595000000E+003 9.999999747E-006 9.849529688E+004
 1.596000000E+003 1.100000009E-005 8.564228906E+004
 1.597000000E+003 9.000000318E-006 5.432898047E+004
 1.598000000E+003 1.100000009E-005 7.012928125E+004
 1.599000000E+003 1.100000009E-005 6.992796094E+004
 1.600000000E+003 7.000000096E-006 5.316342969E+004
 1.601000000E+003 1.200000042E-005 6.409779688E+004
 1.602000000E+003 1.299999985E-005 6.432928516E+004
 1.603000000E+003 6.000000212E-006 5.480517188E+004
 1.604000000E+003 1.100000009E-005 4.947771484E+004
 1.605000000E+003 1.400000019E-005 4.317827344E+004
 1.606000000E+003 7.999999980E-006 5.244423047E+004
 1.607000000E+003 1.299999985E-005 6.544590625E+004
 1.608000000E+003 2.800000038E-005 5.416192578E+004
 1.609000000E+003 1.400000019E-005 6.877316406E+004
 1.610000000E+003 1.700000030E-005 7.554115625E+004
 1.611000000E+003 3.199999992E-005 6.985231250E+004
 1.612000000E+003 2.099999983E-005 7.828077344E+004
 1.613000000E+003 1.599999996E-005 8.993045313E+004
 1.614000000E+003 2.300000051E-005 6.742755469E+004
 1.615000000E+003 1.800000064E-005 7.303314063E+004
 1.616000000E+003 1.800000064E-005 1.035033750E+005
 1.617000000E+003 2.099999983E-005 6.738180469E+004
 1.618000000E+003 1.400000019E-005 6.955382813E+004
 1.619000000E+003 1.899999916E-005 9.752763281E+004
 1.620000000E+003 1.700000030E-005 6.948036719E+004
 1.621000000E+003 1.299999985E-005 6.205092188E+004
 1.622000000E+003 1.499999962E-005 7.519550781E+004
 1.623000000E+003 1.100000009E-005 5.781925000E+004
 1.624000000E+003 1.200000042E-005 5.594069922E+004
 1.625000000E+003 1.299999985E-005 5.843625781E+004
 1.626000000E+003 9.000000318E-006 5.558288672E+004
 1.627000000E+003 1.700000030E-005 7.257592188E+004
 1.628000000E+003 2.700000005E-005 6.513935938E+004
 1.629000000E+003 1.499999962E-005 6.456729297E+004
 1.630000000E+003 1.899999916E-005 7.347104688E+004
 1.631000000E+003 2.900000072E-005 7.036818750E+004
 1.632000000E+003 1.899999916E-005 7.620767188E+004
 1.633000000E+003 1.999999949E-005 7.528837500E+004
 1.634000000E+003 2.900000072E-005 6.917888281E+004
 1.635000000E+003 1.800000064E-005 8.032412500E+004
 1.636000000E+003 1.899999916E-005 7.910952344E+004
 1.637000000E+003 2.300000051E-005 6.781903906E+004
 1.638000000E+003 1.299999985E-005 7.687640625E+004
 1.639000000E+003 1.700000030E-005 7.649728125E+004
 1.640000000E+003 1.499999962E-005 6.166039063E+004
 1.641000000E+003 9.000000318E-006 7.401639063E+004
 1.642000000E+003 1.499999962E-005 7.927366406E+004
 1.643000000E+003 1.400000019E-005 5.081402344E+004
 1.644000000E+003 9.000000318E-006 7.159555469E+004
 1.645000000E+003 1.400000019E-005 8.439654688E+004
 1.646000000E+003 1.299999985E-005 5.049878516E+004
 1.647000000E+003 1.100000009E-005 6.628979688E+004
 1.648000000E+003 1.200000042E-005 7.435099219E+004
 1.649000000E+003 1.100000009E-005 4.814289844E+004
 1.650000000E+003 1.299999985E-005 6.215608594E+004
 1.651000000E+003 1.299999985E-005 6.848068750E+004
 1.652000000E+003 6.000000212E-006 5.035721875E+004
 1.653000000E+003 9.999999747E-006 5.224927344E+004
 1.654000000E+003 1.200000042E-005 5.688673828E+004
 1.655000000E+003 7.000000096E-006 4.891516406E+004
 1.656000000E+003 1.100000009E-005 4.874530078E+004
 1.657000000E+003 1.800000064E-005 4.899369922E+004
 1.658000000E+003 1.299999985E-005 5.231353125E+004
 1.659000000E+003 1.200000042E-005 5.438860938E+004
 1.660000000E+003 2.499999937E-005 4.913321875E+004
 1.661000000E+003 1.700000030E-005 5.806081641E+004
 1.662000000E+003 1.499999962E-005 6.665410156E+004
 1.663000000E+003 2.700000005E-005 6.076598438E+004
 1.664000000E+003 2.099999983E-005 6.601478906E+004
 1.665000000E+003 1.899999916E-005 8.668230469E+004
 1.666000000E+003 2.300000051E-005 7.639785938E+004
 1.667000000E+003 1.700000030E-005 7.174678906E+004
 1.668000000E+003 1.599999996E-005 9.494719531E+004
 1.669000000E+003 1.999999949E-005 8.280060156E+004
 1.670000000E+003 1.499999962E-005 7.724582813E+004
 1.671000000E+003 1.499999962E-005 9.440648438E+004
 1.672000000E+003 1.200000042E-005 8.907945313E+004
 1.673000000E+003 1.400000019E-005 9.954385938E+004
 1.674000000E+003 1.200000042E-005 1.086790469E+005
 1.675000000E+003 9.000000318E-006 1.154814688E+005
 1.676000000E+003 1.499999962E-005 1.355620469E+005
 1.677000000E+003 1.999999949E-005 1.663167969E+005
 1.678000000E+003 1.599999996E-005 2.042951094E+005
 1.679000000E+003 2.099999983E-005 2.750272188E+005
 1.680000000E+003 1.899999916E-005 3.463258750E+005
 1.681000000E+003 9.999999747E-006 4.493206875E+005
 1.682000000E+003 1.200000042E-005 5.794158125E+005
 1.683000000E+003 2.300000051E-005 7.960695625E+005
 1.684000000E+003 2.599999971E-005 1.048203813E+006
 1.685000000E+003 2.599999971E-005 1.468289250E+006
 1.686000000E+003 1.599999996E-005 1.855875875E+006
 1.687000000E+003 1.999999949E-005 2.480067000E+006
 1.688000000E+003 9.999999747E-006 2.840799250E+006
 1.689000000E+003 1.200000042E-005 3.406154500E+006
 1.690000000E+003 2.800000038E-005 3.296175250E+006
 1.691000000E+003 3.700000161E-005 3.224083500E+006
 1.692000000E+003 2.700000005E-005 2.347258000E+006
 1.693000000E+003 2.499999937E-005 1.504125250E+006
 1.694000000E+003 1.999999949E-005 5.832743750E+005
 1.695000000E+003 7.999999980E-006 1.180046172E+005
 1.696000000E+003 1.800000064E-005 1.680413594E+005
 1.697000000E+003 1.700000030E-005 5.675556250E+005
 1.698000000E+003 7.999999980E-006 9.815321875E+005
 1.699000000E+003 1.499999962E-005 1.010384125E+006
 1.700000000E+003 3.199999992E-005 7.787733750E+005
 1.701000000E+003 2.599999971E-005 3.702816875E+005
 1.702000000E+003 1.299999985E-005 9.182813281E+004
 1.703000000E+003 1.499999962E-005 8.677365625E+004
 1.704000000E+003 2.599999971E-005 3.008129375E+005
 1.705000000E+003 2.099999983E-005 4.955671250E+005
 1.706000000E+003 1.200000042E-005 4.511394375E+005
 1.707000000E+003 1.499999962E-005 2.976295938E+005
 1.708000000E+003 1.800000064E-005 1.238025000E+005
 1.709000000E+003 7.999999980E-006 5.928231641E+004
 1.710000000E+003 1.400000019E-005 1.462134844E+005
 1.711000000E+003 1.999999949E-005 2.605105000E+005
 1.712000000E+003 1.200000042E-005 2.653362500E+005
 1.713000000E+003 1.299999985E-005 1.804448125E+005
 1.714000000E+003 2.599999971E-005 9.714928125E+004
 1.715000000E+003 1.899999916E-005 6.379142188E+004
 1.716000000E+003 1.400000019E-005 1.050072734E+005
 1.717000000E+003 2.999999924E-005 1.598656094E+005
 1.718000000E+003 2.599999971E-005 1.824887031E+005
 1.719000000E+003 1.700000030E-005 1.521425469E+005
 1.720000000E+003 2.400000085E-005 1.014025078E+005
 1.721000000E+003 3.099999958E-005 8.811375000E+004
 1.722000000E+003 2.599999971E-005 9.427111719E+004
 1.723000000E+003 1.299999985E-005 1.123024297E+005
 1.724000000E+003 2.300000051E-005 1.427669844E+005
 1.725000000E+003 3.600000127E-005 1.294530547E+005
 1.726000000E+003 2.300000051E-005 8.019761719E+004
 1.727000000E+003 2.400000085E-005 8.043398438E+004
 1.728000000E+003 3.500000093E-005 1.152527969E+005
 1.729000000E+003 2.700000005E-005 1.082399844E+005
 1.730000000E+003 2.200000017E-005 9.750308594E+004
 1.731000000E+003 2.099999983E-005 1.084712656E+005
 1.732000000E+003 2.200000017E-005 8.835053906E+004
 1.733000000E+003 1.999999949E-005 6.309155859E+004
 1.734000000E+003 2.099999983E-005 6.876045313E+004
 1.735000000E+003 2.200000017E-005 1.007401484E+005
 1.736000000E+003 1.899999916E-005 1.018987266E+005
 1.737000000E+003 1.700000030E-005 7.438682813E+004
 1.738000000E+003 2.099999983E-005 8.919868750E+004
 1.739000000E+003 1.999999949E-005 1.228332500E+005
 1.740000000E+003 2.300000051E-005 1.352205781E+005
 1.741000000E+003 2.800000038E-005 1.341687500E+005
 1.742000000E+003 2.999999924E-005 1.650585000E+005
 1.743000000E+003 3.700000161E-005 2.047274844E+005
 1.744000000E+003 1.800000064E-005 1.631995000E+005
 1.745000000E+003 2.200000017E-005 1.050264531E+005
 1.746000000E+003 4.500000068E-005 1.026561094E+005
 1.747000000E+003 3.999999899E-005 1.388520469E+005
 1.748000000E+003 2.400000085E-005 1.165898594E+005
 1.749000000E+003 2.400000085E-005 9.128389063E+004
 1.750000000E+003 3.899999865E-005 1.222370781E+005
 1.751000000E+003 3.300000026E-005 1.145586563E+005
 1.752000000E+003 1.100000009E-005 6.369416797E+004
 1.753000000E+003 2.099999983E-005 7.105814844E+004
 1.754000000E+003 3.600000127E-005 1.293491406E+005
 1.755000000E+003 2.200000017E-005 1.012002266E+005
 1.756000000E+003 1.400000019E-005 5.616863281E+004
 1.757000000E+003 3.199999992E-005 7.736051563E+004
 1.758000000E+003 3.400000060E-005 1.026977500E+005
 1.759000000E+003 1.499999962E-005 7.619009375E+004
 1.760000000E+003 1.999999949E-005 4.943308594E+004
 1.761000000E+003 3.300000026E-005 8.896414844E+004
 1.762000000E+003 2.700000005E-005 9.502376563E+004
 1.763000000E+003 1.200000042E-005 4.841920313E+004
 1.764000000E+003 1.700000030E-005 6.017797656E+004
 1.765000000E+003 2.999999924E-005 9.477033594E+004
 1.766000000E+003 1.700000030E-005 7.036487500E+004
 1.767000000E+003 7.999999980E-006 4.274433984E+004
 1.768000000E+003 2.300000051E-005 6.783195313E+004
 1.769000000E+003 1.899999916E-005 7.694860938E+004
 1.770000000E+003 7.000000096E-006 5.224600391E+004
 1.771000000E+003 1.499999962E-005 4.612243359E+004
 1.772000000E+003 1.700000030E-005 6.290315234E+004
 1.773000000E+003 9.000000318E-006 4.851392969E+004
 1.774000000E+003 9.000000318E-006 3.656579297E+004
 1.775000000E+003 1.499999962E-005 4.589636328E+004
 1.776000000E+003 1.200000042E-005 5.010211328E+004
 1.777000000E+003 7.999999980E-006 3.858066406E+004
 1.778000000E+003 7.999999980E-006 3.700981250E+004
 1.779000000E+003 1.299999985E-005 4.464864063E+004
 1.780000000E+003 1.200000042E-005 3.489202734E+004
 1.781000000E+003 7.000000096E-006 3.188076367E+004
 1.782000000E+003 1.299999985E-005 4.651592188E+004
 1.783000000E+003 1.599999996E-005 4.274644922E+004
 1.784000000E+003 1.100000009E-005 3.179164844E+004
 1.785000000E+003 1.299999985E-005 4.169513672E+004
 1.786000000E+003 1.700000030E-005 4.584248047E+004
 1.787000000E+003 1.299999985E-005 3.303590625E+004
 1.788000000E+003 1.200000042E-005 3.813569922E+004
 1.789000000E+003 1.499999962E-005 5.391592188E+004
 1.790000000E+003 1.700000030E-005 4.252846875E+004
 1.791000000E+003 1.599999996E-005 3.665198438E+004
 1.792000000E+003 1.299999985E-005 5.589060938E+004
 1.793000000E+003 2.099999983E-005 7.299546094E+004
 1.794000000E+003 3.099999958E-005 5.916530859E+004
 1.795000000E+003 2.499999937E-005 6.620368750E+004
 1.796000000E+003 3.099999958E-005 9.507940625E+004
 1.797000000E+003 2.900000072E-005 8.149878906E+004
 1.798000000E+003 2.900000072E-005 6.750361719E+004
 1.799000000E+003 3.500000093E-005 9.816225781E+004
 1.800000000E+003 2.400000085E-005 8.253170313E+004
 1.801000000E+003 1.899999916E-005 6.414820313E+004
 1.802000000E+003 3.799999831E-005 9.697731250E+004
 1.803000000E+003 3.300000026E-005 9.675172656E+004
 1.804000000E+003 1.899999916E-005 7.996396094E+004
 1.805000000E+003 2.999999924E-005 7.669410156E+004
 1.806000000E+003 4.199999967E-005 1.009392578E+005
 1.807000000E+003 3.099999958E-005 8.780632031E+004
 1.808000000E+003 1.200000042E-005 6.297965625E+004
 1.809000000E+003 2.200000017E-005 8.989285156E+004
 1.810000000E+003 3.199999992E-005 1.015034922E+005
 1.811000000E+003 1.400000019E-005 6.459423828E+004
 1.812000000E+003 9.999999747E-006 7.669456250E+004
 1.813000000E+003 2.499999937E-005 9.554396875E+004
 1.814000000E+003 1.700000030E-005 6.518947656E+004
 1.815000000E+003 9.999999747E-006 6.163096875E+004
 1.816000000E+003 1.899999916E-005 7.904214063E+004
 1.817000000E+003 1.499999962E-005 6.121976953E+004
 1.818000000E+003 9.000000318E-006 5.377423438E+004
 1.819000000E+003 1.200000042E-005 6.211260938E+004
 1.820000000E+003 1.200000042E-005 5.990360547E+004
 1.821000000E+003 1.100000009E-005 4.507816406E+004
 1.822000000E+003 9.000000318E-006 4.676769531E+004
 1.823000000E+003 9.999999747E-006 5.116586719E+004
 1.824000000E+003 1.400000019E-005 4.347708594E+004
 1.825000000E+003 9.000000318E-006 3.936084375E+004
 1.826000000E+003 9.000000318E-006 4.097144141E+004
 1.827000000E+003 1.299999985E-005 4.519935938E+004
 1.828000000E+003 9.000000318E-006 3.824780859E+004
 1.829000000E+003 9.999999747E-006 3.181241797E+004
 1.830000000E+003 1.200000042E-005 3.793005078E+004
 1.831000000E+003 7.999999980E-006 4.089760156E+004
 1.832000000E+003 1.100000009E-005 3.623887109E+004
 1.833000000E+003 1.599999996E-005 3.683250000E+004
 1.834000000E+003 1.200000042E-005 4.748100781E+004
 1.835000000E+003 1.499999962E-005 5.263986328E+004
 1.836000000E+003 2.099999983E-005 4.801221094E+004
 1.837000000E+003 1.700000030E-005 5.459753906E+004
 1.838000000E+003 1.899999916E-005 6.627996875E+004
 1.839000000E+003 1.999999949E-005 5.506440234E+004
 1.840000000E+003 1.899999916E-005 5.581444141E+004
 1.841000000E+003 2.099999983E-005 7.223584375E+004
 1.842000000E+003 1.899999916E-005 6.336586719E+004
 1.843000000E+003 1.499999962E-005 5.092603516E+004
 1.844000000E+003 1.999999949E-005 6.667150781E+004
 1.845000000E+003 1.800000064E-005 7.076485156E+004
 1.846000000E+003 1.700000030E-005 7.023623438E+004
 1.847000000E+003 2.599999971E-005 7.284610156E+004
 1.848000000E+003 2.599999971E-005 7.839609375E+004
 1.849000000E+003 2.499999937E-005 8.281457031E+004
 1.850000000E+003 1.899999916E-005 7.117445313E+004
 1.851000000E+003 2.499999937E-005 8.764643750E+004
 1.852000000E+003 2.999999924E-005 1.013650000E+005
 1.853000000E+003 1.599999996E-005 7.748770313E+004
 1.854000000E+003 1.400000019E-005 8.334817969E+004
 1.855000000E+003 2.599999971E-005 9.728000781E+004
 1.856000000E+003 1.700000030E-005 8.579350781E+004
 1.857000000E+003 1.200000042E-005 8.796935156E+004
 1.858000000E+003 1.800000064E-005 9.928893750E+004
 1.859000000E+003 1.499999962E-005 9.578502344E+004
 1.860000000E+003 1.299999985E-005 1.140304688E+005
 1.861000000E+003 2.099999983E-005 1.284404844E+005
 1.862000000E+003 2.400000085E-005 1.619242188E+005
 1.863000000E+003 2.300000051E-005 1.922978281E+005
 1.864000000E+003 1.299999985E-005 2.362463125E+005
 1.865000000E+003 1.299999985E-005 3.187802188E+005
 1.866000000E+003 1.700000030E-005 4.096939688E+005
 1.867000000E+003 9.999999747E-006 5.631817500E+005
 1.868000000E+003 1.299999985E-005 7.531123750E+005
 1.869000000E+003 2.700000005E-005 1.078058875E+006
 1.870000000E+003 1.899999916E-005 1.425182375E+006
 1.871000000E+003 1.499999962E-005 2.009816875E+006
 1.872000000E+003 7.999999980E-006 2.512150000E+006
 1.873000000E+003 9.999999747E-006 3.293974000E+006
 1.874000000E+003 1.899999916E-005 3.598578750E+006
 1.875000000E+003 2.999999924E-005 4.067914250E+006
 1.876000000E+003 3.199999992E-005 3.514007500E+006
 1.877000000E+003 3.199999992E-005 2.878403250E+006
 1.878000000E+003 1.200000042E-005 1.596898625E+006
 1.879000000E+003 1.700000030E-005 6.174048125E+005
 1.880000000E+003 3.199999992E-005 1.328268750E+005
 1.881000000E+003 2.300000051E-005 3.152182188E+005
 1.882000000E+003 1.800000064E-005 8.621022500E+005
 1.883000000E+003 1.700000030E-005 1.207192750E+006
 1.884000000E+003 1.599999996E-005 1.214877000E+006
 1.885000000E+003 1.999999949E-005 8.080454375E+005
 1.886000000E+003 3.300000026E-005 3.594615938E+005
 1.887000000E+003 2.900000072E-005 1.469909531E+005
 1.888000000E+003 2.999999924E-005 2.627908438E+005
 1.889000000E+003 1.899999916E-005 4.859547188E+005
 1.890000000E+003 2.300000051E-005 5.540156250E+005
 1.891000000E+003 3.899999865E-005 4.604510938E+005
 1.892000000E+003 2.999999924E-005 2.750706563E+005
 1.893000000E+003 1.700000030E-005 1.584704375E+005
 1.894000000E+003 1.800000064E-005 1.409929375E+005
 1.895000000E+003 2.800000038E-005 2.325720156E+005
 1.896000000E+003 2.999999924E-005 3.325117813E+005
 1.897000000E+003 1.499999962E-005 2.784756563E+005
 1.898000000E+003 7.999999980E-006 1.641349531E+005
 1.899000000E+003 1.899999916E-005 9.868654688E+004
 1.900000000E+003 1.700000030E-005 1.155109766E+005
 1.901000000E+003 1.100000009E-005 1.547483906E+005
 1.902000000E+003 1.100000009E-005 1.694932188E+005
 1.903000000E+003 1.299999985E-005 1.649329531E+005
 1.904000000E+003 1.700000030E-005 1.155791406E+005
 1.905000000E+003 9.999999747E-006 6.219539453E+004
 1.906000000E+003 7.000000096E-006 5.410991797E+004
 1.907000000E+003 1.200000042E-005 9.789182031E+004
 1.908000000E+003 1.100000009E-005 1.292756641E+005
 1.909000000E+003 7.000000096E-006 9.306834375E+004
 1.910000000E+003 9.000000318E-006 4.463645313E+004
 1.911000000E+003 9.999999747E-006 4.034442578E+004
 1.912000000E+003 1.100000009E-005 6.010175391E+004
 1.913000000E+003 9.999999747E-006 6.350069922E+004
 1.914000000E+003 7.000000096E-006 6.390424609E+004
 1.915000000E+003 1.200000042E-005 6.610685156E+004
 1.916000000E+003 1.299999985E-005 4.493671484E+004
 1.917000000E+003 1.100000009E-005 2.944046680E+004
 1.918000000E+003 1.200000042E-005 4.324846484E+004
 1.919000000E+003 1.299999985E-005 6.135426172E+004
 1.920000000E+003 1.299999985E-005 5.303506250E+004
 1.921000000E+003 1.100000009E-005 4.013412109E+004
 1.922000000E+003 1.100000009E-005 4.201865234E+004
 1.923000000E+003 1.400000019E-005 4.417554688E+004
 1.924000000E+003 1.700000030E-005 4.233419531E+004
 1.925000000E+003 2.200000017E-005 4.615544141E+004
 1.926000000E+003 1.999999949E-005 5.802027344E+004
 1.927000000E+003 1.299999985E-005 5.011525781E+004
 1.928000000E+003 1.599999996E-005 3.177657813E+004
 1.929000000E+003 2.499999937E-005 4.562134766E+004
 1.930000000E+003 2.200000017E-005 6.606425781E+004
 1.931000000E+003 1.700000030E-005 6.898433594E+004
 1.932000000E+003 2.700000005E-005 4.938794531E+004
 1.933000000E+003 3.400000060E-005 6.431357031E+004
 1.934000000E+003 3.300000026E-005 8.909979688E+004
 1.935000000E+003 1.999999949E-005 6.908188281E+004
 1.936000000E+003 1.173700020E-002 2.070862400E+007
 1.937000000E+003 7.440000190E-004 2.056482200E+007
 1.938000000E+003 3.784999950E-003 2.321997600E+007
 1.939000000E+003 1.534000039E-003 3.664444000E+007
 1.940000000E+003 1.353999949E-003 3.603896800E+007
 1.941000000E+003 5.144000053E-003 4.316289200E+007
 1.942000000E+003 7.323999889E-003 1.806509440E+008
 1.943000000E+003 5.119000096E-003 7.855094400E+007
 1.944000000E+003 4.470000044E-003 3.875505600E+008
 1.945000000E+003 1.460410058E-001 1.030451712E+009
 1.946000000E+003 3.095700033E-002 1.434316928E+009
 1.947000000E+003 1.179480031E-001 3.474539520E+009
 1.948000000E+003 9.441999719E-003 1.411227136E+009
 1.949000000E+003 1.194600016E-002 2.718022912E+009
 1.950000000E+003 9.662620544E+000 1.431028224E+010
 1.951000000E+003 4.594999831E-003 4.070325760E+009
 1.952000000E+003 5.117499828E-001 6.343283200E+009
 1.953000000E+003 3.559960127E-001 7.515702272E+009
 1.954000000E+003 2.053359070E+002 5.011498496E+009
 1.955000000E+003 1.629599929E-002 3.847775744E+009
 1.956000000E+003 3.816699982E-002 3.358480384E+009
 1.957000000E+003 2.571679950E-001 3.393299200E+009
 1.958000000E+003 1.516600046E-002 1.749528192E+009
 1.959000000E+003 1.694500074E-002 3.204566784E+009
 1.960000000E+003 1.268125610E+002 1.484670208E+009
 1.961000000E+003 3.029503441E+001 2.070378624E+009
 1.962000000E+003 1.815510368E+001 1.546833792E+009
 1.963000000E+003 2.007300034E-002 9.489168640E+008
 1.964000000E+003 1.677099988E-002 1.051657408E+009
 1.965000000E+003 3.737000003E-002 1.197119744E+009
 1.966000000E+003 5.743999965E-003 8.041772160E+008
 1.967000000E+003 8.363000117E-003 7.664194560E+008
 1.968000000E+003 3.035154104E+000 5.941239680E+008
 1.969000000E+003 1.055299956E-002 7.193758720E+008
 1.970000000E+003 8.843000047E-003 6.086890240E+008
 1.971000000E+003 1.345899981E-002 4.373340160E+008
 1.972000000E+003 2.531900071E-002 4.156022080E+008
 1.973000000E+003 1.410099957E-002 3.096273920E+008
 1.974000000E+003 4.387000110E-003 2.978858880E+008
 1.975000000E+003 9.034000337E-003 3.390201600E+008
 1.976000000E+003 1.440600026E-002 3.324097920E+008
 1.977000000E+003 4.976000171E-003 2.167545600E+008
 1.978000000E+003 6.961999927E-003 2.241019360E+008
 1.979000000E+003 6.574000232E-003 1.794295840E+008
 1.980000000E+003 8.960000239E-003 1.730633760E+008
 1.981000000E+003 4.135000054E-003 1.510493760E+008
 1.982000000E+003 3.089000005E-003 1.581491840E+008
 1.983000000E+003 3.728999989E-003 1.161376000E+008
 1.984000000E+003 7.872999646E-003 1.343359360E+008
 1.985000000E+003 5.189999938E-003 9.510510400E+007
 1.986000000E+003 5.222999956E-003 8.299666400E+007
 1.987000000E+003 5.028000101E-003 7.951445600E+007
 1.988000000E+003 6.943000015E-003 7.229576000E+007
 1.989000000E+003 5.719999783E-003 5.744304400E+007
 1.990000000E+003 4.002000205E-003 6.086744000E+007
 1.991000000E+003 3.008000087E-003 5.385598400E+007
 1.992000000E+003 2.075999975E-003 7.086052800E+007
 1.993000000E+003 1.988000004E-003 5.490020800E+007
 1.994000000E+003 1.699000015E-003 4.764337200E+007
 1.995000000E+003 1.737999963E-003 4.212091600E+007
 1.996000000E+003 1.967000077E-003 3.832301200E+007
 1.997000000E+003 2.423000056E-003 3.284493800E+007
 1.998000000E+003 2.362000057E-003 2.810996400E+007
 1.999000000E+003 2.424000064E-003 2.534687000E+007
 2.000000000E+003 2.651999937E-003 2.409152600E+007
 2.001000000E+003 2.759000054E-003 2.391437000E+007
 2.002000000E+003 2.105999971E-003 2.234694600E+007
 2.003000000E+003 1.930000028E-003 2.152297400E+007
 2.004000000E+003 1.872999943E-003 1.961068600E+007
 2.005000000E+003 1.850000001E-003 1.720231800E+007
 2.006000000E+003 1.866000006E-003 1.510320600E+007
 2.007000000E+003 1.899000024E-003 1.354408200E+007
 2.008000000E+003 1.967000077E-003 1.250428800E+007
 2.009000000E+003 2.069999930E-003 1.194974200E+007
 2.010000000E+003 2.130999928E-003 1.173757600E+007
 2.011000000E+003 2.137999982E-003 1.202506200E+007
 2.012000000E+003 2.097999910E-003 1.173445000E+007
 2.013000000E+003 2.022000030E-003 1.151355800E+007
 2.014000000E+003 1.920999959E-003 1.101493600E+007
 2.015000000E+003 1.827999949E-003 1.049745300E+007
 2.016000000E+003 1.755999983E-003 1.011293300E+007
 2.017000000E+003 1.707999967E-003 9.750868000E+006
 2.018000000E+003 1.694999984E-003 9.431942000E+006
 2.019000000E+003 1.707999967E-003 9.107555000E+006
 2.020000000E+003 1.724999980E-003 8.854715000E+006
 2.021000000E+003 1.732000033E-003 8.606968000E+006
 2.022000000E+003 1.725999988E-003 8.327687500E+006
 2.023000000E+003 1.708999975E-003 8.069430500E+006
 2.024000000E+003 1.685000025E-003 7.940270500E+006
 2.025000000E+003 1.654000022E-003 7.917249500E+006
 2.026000000E+003 1.621000003E-003 7.834325500E+006
 2.027000000E+003 1.593000023E-003 7.644791500E+006
 2.028000000E+003 1.571999979E-003 7.441482000E+006
 2.029000000E+003 1.555999974E-003 7.278795000E+006
 2.030000000E+003 1.541999984E-003 7.165784500E+006
 2.031000000E+003 1.533000031E-003 7.065857500E+006
 2.032000000E+003 1.534000039E-003 6.953736500E+006
 2.033000000E+003 1.542999991E-003 6.808729000E+006
 2.034000000E+003 1.558999997E-003 6.674637000E+006
 2.035000000E+003 1.580000040E-003 6.545518500E+006
 2.036000000E+003 1.600999967E-003 6.420460000E+006
 2.037000000E+003 1.618999988E-003 6.308431000E+006
 2.038000000E+003 1.625000034E-003 6.224675000E+006
 2.039000000E+003 1.617999980E-003 6.168400000E+006
 2.040000000E+003 1.598999952E-003 6.116144000E+006
 2.041000000E+003 1.576000010E-003 6.037696000E+006
 2.042000000E+003 1.555999974E-003 5.977031500E+006
 2.043000000E+003 1.540999976E-003 5.916324000E+006
 2.044000000E+003 1.530000009E-003 5.859858500E+006
 2.045000000E+003 1.521999948E-003 5.821053500E+006
 2.046000000E+003 1.511999988E-003 5.772491500E+006
 2.047000000E+003 1.503000036E-003 5.713996000E+006
 2.048000000E+003 1.494999975E-003 5.661675500E+006
 2.049000000E+003 1.487000030E-003 5.613384000E+006
 2.050000000E+003 1.484000008E-003 5.564273000E+006
 2.051000000E+003 1.486000023E-003 5.530951000E+006
 2.052000000E+003 1.491999952E-003 5.480975500E+006
 2.053000000E+003 1.503000036E-003 5.393395000E+006
 2.054000000E+003 1.516000018E-003 5.345626000E+006
 2.055000000E+003 1.527999993E-003 5.276520500E+006
 2.056000000E+003 1.536000054E-003 5.227074000E+006
 2.057000000E+003 1.533000031E-003 5.191032500E+006
 2.058000000E+003 1.520000049E-003 5.156677000E+006
 2.059000000E+003 1.500000013E-003 5.124089000E+006
 2.060000000E+003 1.479999977E-003 5.082690000E+006
 2.061000000E+003 1.462999964E-003 5.083088000E+006
 2.062000000E+003 1.450999989E-003 5.055289500E+006
 2.063000000E+003 1.444999943E-003 5.021890000E+006
 2.064000000E+003 1.440000022E-003 4.956858500E+006
 2.065000000E+003 1.433999976E-003 4.959167000E+006
 2.066000000E+003 1.428000047E-003 4.929134000E+006
 2.067000000E+003 1.420999994E-003 4.898825000E+006
 2.068000000E+003 1.414000057E-003 4.838144000E+006
 2.069000000E+003 1.407000003E-003 4.845762000E+006
 2.070000000E+003 1.399999950E-003 4.817841500E+006
 2.071000000E+003 1.397000044E-003 4.786891500E+006
 2.072000000E+003 1.397000044E-003 4.755973500E+006
 2.073000000E+003 1.398000051E-003 4.699356000E+006
 2.074000000E+003 1.398000051E-003 4.665934000E+006
 2.075000000E+003 1.397000044E-003 4.668531000E+006
 2.076000000E+003 1.395000028E-003 4.644841500E+006
 2.077000000E+003 1.393000013E-003 4.619167000E+006
 2.078000000E+003 1.390999998E-003 4.589343000E+006
 2.079000000E+003 1.388999983E-003 4.565204500E+006
 2.080000000E+003 1.388999983E-003 4.507316000E+006
 2.081000000E+003 1.388999983E-003 4.505941000E+006
 2.082000000E+003 1.386999968E-003 4.455273500E+006
 2.083000000E+003 1.386999968E-003 4.462153000E+006
 2.084000000E+003 1.386999968E-003 4.433219000E+006
 2.085000000E+003 1.384999952E-003 4.412254500E+006
 2.086000000E+003 1.382000046E-003 4.364452000E+006
 2.087000000E+003 1.379000023E-003 4.365184000E+006
 2.088000000E+003 1.378000015E-003 4.314451000E+006
 2.089000000E+003 1.376000000E-003 4.320253500E+006
 2.090000000E+003 1.372999977E-003 4.301205500E+006
 2.091000000E+003 1.368000056E-003 4.280284500E+006
 2.092000000E+003 1.362000010E-003 4.238294500E+006
 2.093000000E+003 1.357999980E-003 4.220007000E+006
 2.094000000E+003 1.353000058E-003 4.226546500E+006
 2.095000000E+003 1.349000027E-003 4.210192000E+006
 2.096000000E+003 1.344999997E-003 4.191515500E+006
 2.097000000E+003 1.342999982E-003 4.144971500E+006
 2.098000000E+003 1.341999974E-003 4.148260000E+006
 2.099000000E+003 1.340999966E-003 4.106628750E+006
 2.100000000E+003 1.339999959E-003 4.108928750E+006
 2.101000000E+003 1.338999951E-003 4.088829500E+006
 2.102000000E+003 1.337999944E-003 4.047991750E+006
 2.103000000E+003 1.334000030E-003 4.032476250E+006
 2.104000000E+003 1.336000045E-003 4.025558750E+006
 2.105000000E+003 1.336000045E-003 4.008276500E+006
 2.106000000E+003 1.335000037E-003 3.988372750E+006
 2.107000000E+003 1.334000030E-003 3.968415000E+006
 2.108000000E+003 1.332000014E-003 3.940693750E+006
 2.109000000E+003 1.328999992E-003 3.924609750E+006
 2.110000000E+003 1.326999976E-003 3.896168000E+006
 2.111000000E+003 1.324999961E-003 3.910657500E+006
 2.112000000E+003 1.321000047E-003 3.897897250E+006
 2.113000000E+003 1.317000017E-003 3.882137250E+006
 2.114000000E+003 1.312999986E-003 3.863996750E+006
 2.115000000E+003 1.310999971E-003 3.830752250E+006
 2.116000000E+003 1.309999963E-003 3.814618750E+006
 2.117000000E+003 1.308999956E-003 3.793623750E+006
 2.118000000E+003 1.306000049E-003 3.806362250E+006
 2.119000000E+003 1.303000026E-003 3.796729750E+006
 2.120000000E+003 1.302000019E-003 3.777933000E+006
 2.121000000E+003 1.302000019E-003 3.750791250E+006
 2.122000000E+003 1.306000049E-003 3.714848000E+006
 2.123000000E+003 1.308999956E-003 3.702243500E+006
 2.124000000E+003 1.307999948E-003 3.679862500E+006
 2.125000000E+003 1.305000042E-003 3.656125000E+006
 2.126000000E+003 1.304000034E-003 3.685467000E+006
 2.127000000E+003 1.302000019E-003 3.665712000E+006
 2.128000000E+003 1.300000004E-003 3.646472500E+006
 2.129000000E+003 1.296999981E-003 3.636427500E+006
 2.130000000E+003 1.294999965E-003 3.600368750E+006
 2.131000000E+003 1.291000051E-003 3.596581750E+006
 2.132000000E+003 1.286000013E-003 3.579889250E+006
 2.133000000E+003 1.281999983E-003 3.565349000E+006
 2.134000000E+003 1.281999983E-003 3.573734000E+006
 2.135000000E+003 1.279999968E-003 3.566118000E+006
 2.136000000E+003 1.276000054E-003 3.550096500E+006
 2.137000000E+003 1.271000016E-003 3.533772750E+006
 2.138000000E+003 1.267999993E-003 3.517197000E+006
 2.139000000E+003 1.266999985E-003 3.505860250E+006
 2.140000000E+003 1.264999970E-003 3.493430250E+006
 2.141000000E+003 1.264999970E-003 3.493623000E+006
 2.142000000E+003 1.262999955E-003 3.499727000E+006
 2.143000000E+003 1.258000033E-003 3.491512000E+006
 2.144000000E+003 1.255000010E-003 3.483662000E+006
 2.145000000E+003 1.255000010E-003 3.444693750E+006
 2.146000000E+003 1.258000033E-003 3.447348000E+006
 2.147000000E+003 1.261000056E-003 3.398268000E+006
 2.148000000E+003 1.265999977E-003 3.378487500E+006
 2.149000000E+003 1.279999968E-003 3.383740500E+006
 2.150000000E+003 1.287000021E-003 3.365830750E+006
 2.151000000E+003 1.285000006E-003 3.316195500E+006
 2.152000000E+003 1.281999983E-003 3.312489000E+006
 2.153000000E+003 1.282999991E-003 3.288409250E+006
 2.154000000E+003 1.281999983E-003 3.268419250E+006
 2.155000000E+003 1.278999960E-003 3.260499250E+006
 2.156000000E+003 1.274000038E-003 3.290078500E+006
 2.157000000E+003 1.271000016E-003 3.238826250E+006
 2.158000000E+003 1.263999962E-003 3.234886250E+006
 2.159000000E+003 1.254000003E-003 3.239992750E+006
 2.160000000E+003 1.242000028E-003 3.239606000E+006
 2.161000000E+003 1.230999944E-003 3.235835750E+006
 2.162000000E+003 1.222999999E-003 3.258111750E+006
 2.163000000E+003 1.215000055E-003 3.221759750E+006
 2.164000000E+003 1.211000024E-003 3.216429250E+006
 2.165000000E+003 1.211000024E-003 3.206655250E+006
 2.166000000E+003 1.214000047E-003 3.184840000E+006
 2.167000000E+003 1.218999969E-003 3.167168750E+006
 2.168000000E+003 1.220999984E-003 3.190467250E+006
 2.169000000E+003 1.218999969E-003 3.149388500E+006
 2.170000000E+003 1.216999954E-003 3.157273750E+006
 2.171000000E+003 1.212000032E-003 3.148392750E+006
 2.172000000E+003 1.202999963E-003 3.144749250E+006
 2.173000000E+003 1.203999971E-003 3.128747750E+006
 2.174000000E+003 1.210000017E-003 3.156362750E+006
 2.175000000E+003 1.211000024E-003 3.095944750E+006
 2.176000000E+003 1.212000032E-003 3.083653750E+006
 2.177000000E+003 1.213000040E-003 3.078625250E+006
 2.178000000E+003 1.212000032E-003 3.066782250E+006
 2.179000000E+003 1.209000009E-003 3.057710250E+006
 2.180000000E+003 1.203999971E-003 3.049033250E+006
 2.181000000E+003 1.201999956E-003 3.087774250E+006
 2.182000000E+003 1.200000057E-003 3.034848750E+006
 2.183000000E+003 1.200999948E-003 3.030903500E+006
 2.184000000E+003 1.201999956E-003 3.018580500E+006
 2.185000000E+003 1.200999948E-003 3.014017500E+006
 2.186000000E+003 1.200999948E-003 3.002338500E+006
 2.187000000E+003 1.197000034E-003 3.002169250E+006
 2.188000000E+003 1.188999973E-003 2.993153750E+006
 2.189000000E+003 1.182000036E-003 3.037298750E+006
 2.190000000E+003 1.176999998E-003 3.030021750E+006
 2.191000000E+003 1.178000006E-003 2.985727750E+006
 2.192000000E+003 1.178000006E-003 2.977306750E+006
 2.193000000E+003 1.174999983E-003 2.968677000E+006
 2.194000000E+003 1.173999975E-003 2.958934750E+006
 2.195000000E+003 1.173999975E-003 2.952677500E+006
 2.196000000E+003 1.169999945E-003 2.942742250E+006
 2.197000000E+003 1.167000039E-003 2.984963750E+006
 2.198000000E+003 1.163000008E-003 2.937028000E+006
 2.199000000E+003 1.164000016E-003 2.928280750E+006
 2.200000000E+003 1.165000023E-003 2.915072750E+006
 2.201000000E+003 1.168000046E-003 2.907010000E+006
 2.202000000E+003 1.170999953E-003 2.897107000E+006
 2.203000000E+003 1.170999953E-003 2.885991500E+006
 2.204000000E+003 1.168000046E-003 2.879117000E+006
 2.205000000E+003 1.165000023E-003 2.876122750E+006
 2.206000000E+003 1.164000016E-003 2.906896500E+006
 2.207000000E+003 1.169000054E-003 2.902080500E+006
 2.208000000E+003 1.165000023E-003 2.854928500E+006
 2.209000000E+003 1.159999985E-003 2.855409500E+006
 2.210000000E+003 1.154999947E-003 2.854486000E+006
 2.211000000E+003 1.150000026E-003 2.847709500E+006
 2.212000000E+003 1.147000003E-003 2.844091250E+006
 2.213000000E+003 1.144999987E-003 2.837410000E+006
 2.214000000E+003 1.145999995E-003 2.827485750E+006
 2.215000000E+003 1.151000033E-003 2.857576500E+006
 2.216000000E+003 1.152000041E-003 2.808620750E+006
 2.217000000E+003 1.152000041E-003 2.801035000E+006
 2.218000000E+003 1.153000048E-003 2.794603250E+006
 2.219000000E+003 1.152000041E-003 2.786772000E+006
 2.220000000E+003 1.150000026E-003 2.781404750E+006
 2.221000000E+003 1.145999995E-003 2.817375500E+006
 2.222000000E+003 1.147000003E-003 2.772176000E+006
 2.223000000E+003 1.147000003E-003 2.767695500E+006
 2.224000000E+003 1.144999987E-003 2.759531500E+006
 2.225000000E+003 1.140999957E-003 2.756220000E+006
 2.226000000E+003 1.136000035E-003 2.755913250E+006
 2.227000000E+003 1.133000012E-003 2.752085750E+006
 2.228000000E+003 1.130999997E-003 2.748074000E+006
 2.229000000E+003 1.129999990E-003 2.773662000E+006
 2.230000000E+003 1.136000035E-003 2.730337500E+006
 2.231000000E+003 1.140999957E-003 2.722036500E+006
 2.232000000E+003 1.139999949E-003 2.714463250E+006
 2.233000000E+003 1.136000035E-003 2.709952500E+006
 2.234000000E+003 1.130999997E-003 2.707257000E+006
 2.235000000E+003 1.125999959E-003 2.706675750E+006
 2.236000000E+003 1.123999944E-003 2.739126750E+006
 2.237000000E+003 1.128999982E-003 2.691469000E+006
 2.238000000E+003 1.133000012E-003 2.683672750E+006
 2.239000000E+003 1.134000020E-003 2.678296750E+006
 2.240000000E+003 1.128999982E-003 2.674024500E+006
 2.241000000E+003 1.120000030E-003 2.674689250E+006
 2.242000000E+003 1.113999984E-003 2.677107000E+006
 2.243000000E+003 1.111999969E-003 2.704409250E+006
 2.244000000E+003 1.117000007E-003 2.659675750E+006
 2.245000000E+003 1.122000045E-003 2.663608000E+006
 2.246000000E+003 1.123999944E-003 2.652035750E+006
 2.247000000E+003 1.124999952E-003 2.639056500E+006
 2.248000000E+003 1.123000053E-003 2.632688250E+006
 2.249000000E+003 1.118000015E-003 2.630759000E+006
 2.250000000E+003 1.114999992E-003 2.629657250E+006
 2.251000000E+003 1.114999992E-003 2.624155500E+006
 2.252000000E+003 1.115999999E-003 2.615769250E+006
 2.253000000E+003 1.117000007E-003 2.608069250E+006
 2.254000000E+003 1.119000022E-003 2.601854500E+006
 2.255000000E+003 1.119000022E-003 2.595132000E+006
 2.256000000E+003 1.115999999E-003 2.592039250E+006
 2.257000000E+003 1.111999969E-003 2.590855750E+006
 2.258000000E+003 1.108999946E-003 2.596183750E+006
 2.259000000E+003 1.110999961E-003 2.586726000E+006
 2.260000000E+003 1.113999984E-003 2.572030500E+006
 2.261000000E+003 1.114999992E-003 2.566404750E+006
 2.262000000E+003 1.115999999E-003 2.559520750E+006
 2.263000000E+003 1.114999992E-003 2.554561000E+006
 2.264000000E+003 1.111999969E-003 2.552217750E+006
 2.265000000E+003 1.108000055E-003 2.550670250E+006
 2.266000000E+003 1.107000047E-003 2.577837000E+006
 2.267000000E+003 1.108000055E-003 2.540080750E+006
 2.268000000E+003 1.107000047E-003 2.537999500E+006
 2.269000000E+003 1.101000002E-003 2.538673250E+006
 2.270000000E+003 1.095999964E-003 2.537223500E+006
 2.271000000E+003 1.091000042E-003 2.545465250E+006
 2.272000000E+003 1.084999996E-003 2.568187000E+006
 2.273000000E+003 1.088000019E-003 2.529811750E+006
 2.274000000E+003 1.091000042E-003 2.522991000E+006
 2.275000000E+003 1.091000042E-003 2.517369250E+006
 2.276000000E+003 1.089000027E-003 2.513865750E+006
 2.277000000E+003 1.089000027E-003 2.508092250E+006
 2.278000000E+003 1.088000019E-003 2.512714000E+006
 2.279000000E+003 1.084999996E-003 2.532271500E+006
 2.280000000E+003 1.090000034E-003 2.493161000E+006
 2.281000000E+003 1.093000057E-003 2.488554000E+006
 2.282000000E+003 1.090000034E-003 2.484246250E+006
 2.283000000E+003 1.086000004E-003 2.482621000E+006
 2.284000000E+003 1.083999989E-003 2.478693250E+006
 2.285000000E+003 1.082999981E-003 2.512187500E+006
 2.286000000E+003 1.081999973E-003 2.470991000E+006
 2.287000000E+003 1.083999989E-003 2.464311500E+006
 2.288000000E+003 1.086000004E-003 2.459530250E+006
 2.289000000E+003 1.083999989E-003 2.455699250E+006
 2.290000000E+003 1.078999951E-003 2.455317500E+006
 2.291000000E+003 1.077000052E-003 2.450957750E+006
 2.292000000E+003 1.076000044E-003 2.456995500E+006
 2.293000000E+003 1.073000021E-003 2.447567750E+006
 2.294000000E+003 1.074000029E-003 2.440698500E+006
 2.295000000E+003 1.076000044E-003 2.434459750E+006
 2.296000000E+003 1.076000044E-003 2.430011750E+006
 2.297000000E+003 1.073000021E-003 2.428016000E+006
 2.298000000E+003 1.073000021E-003 2.421571750E+006
 2.299000000E+003 1.075000037E-003 2.443724500E+006
 2.300000000E+003 1.074000029E-003 2.413543000E+006
 2.301000000E+003 1.073000021E-003 2.412095000E+006
 2.302000000E+003 1.073000021E-003 2.406270000E+006
 2.303000000E+003 1.071000006E-003 2.404217500E+006
 2.304000000E+003 1.065999968E-003 2.403133500E+006
 2.305000000E+003 1.062999945E-003 2.435629250E+006
 2.306000000E+003 1.064999960E-003 2.396786000E+006
 2.307000000E+003 1.068999991E-003 2.389806500E+006
 2.308000000E+003 1.068999991E-003 2.386100250E+006
 2.309000000E+003 1.063999953E-003 2.384830000E+006
 2.310000000E+003 1.061000046E-003 2.382842000E+006
 2.311000000E+003 1.060000039E-003 2.402617000E+006
 2.312000000E+003 1.059000031E-003 2.385821250E+006
 2.313000000E+003 1.056000008E-003 2.380398500E+006
 2.314000000E+003 1.058000023E-003 2.370057750E+006
 2.315000000E+003 1.059000031E-003 2.368418750E+006
 2.316000000E+003 1.051999978E-003 2.368471250E+006
 2.317000000E+003 1.044000033E-003 2.372694250E+006
 2.318000000E+003 1.043000026E-003 2.367500250E+006
 2.319000000E+003 1.042000018E-003 2.365536500E+006
 2.320000000E+003 1.038999995E-003 2.422066250E+006
 2.321000000E+003 1.035999972E-003 2.365373500E+006
 2.322000000E+003 1.038999995E-003 2.361052500E+006
 2.323000000E+003 1.041000010E-003 2.370977500E+006
 2.324000000E+003 1.046000049E-003 2.343352250E+006
 2.325000000E+003 1.049999963E-003 2.331787000E+006
 2.326000000E+003 1.052999985E-003 2.339294500E+006
 2.327000000E+003 1.055000001E-003 2.377082750E+006
 2.328000000E+003 1.048999955E-003 2.328897250E+006
 2.329000000E+003 1.043000026E-003 2.345523750E+006
 2.330000000E+003 1.044000033E-003 2.321212750E+006
 2.331000000E+003 1.046000049E-003 2.316368250E+006
 2.332000000E+003 1.044000033E-003 2.312981750E+006
 2.333000000E+003 1.038999995E-003 2.319490000E+006
 2.334000000E+003 1.040000003E-003 2.306815500E+006
 2.335000000E+003 1.036999980E-003 2.307371000E+006
 2.336000000E+003 1.031000051E-003 2.323909750E+006
 2.337000000E+003 1.031999942E-003 2.301413500E+006
 2.338000000E+003 1.035999972E-003 2.295573000E+006
 2.339000000E+003 1.033999957E-003 2.291937250E+006
 2.340000000E+003 1.031999942E-003 2.288713750E+006
 2.341000000E+003 1.030000043E-003 2.299997750E+006
 2.342000000E+003 1.030000043E-003 2.283137000E+006
 2.343000000E+003 1.029000035E-003 2.279142750E+006
 2.344000000E+003 1.025000005E-003 2.279799500E+006
 2.345000000E+003 1.023999997E-003 2.287453750E+006
 2.346000000E+003 1.025000005E-003 2.270865000E+006
 2.347000000E+003 1.023999997E-003 2.269912750E+006
 2.348000000E+003 1.016999944E-003 2.272144500E+006
 2.349000000E+003 1.015000045E-003 2.269403500E+006
 2.350000000E+003 1.014000038E-003 2.277790250E+006
 2.351000000E+003 1.011000015E-003 2.264443500E+006
 2.352000000E+003 1.013000030E-003 2.258260500E+006
 2.353000000E+003 1.016999944E-003 2.253178000E+006
 2.354000000E+003 1.014000038E-003 2.257352750E+006
 2.355000000E+003 1.013000030E-003 2.248649500E+006
 2.356000000E+003 1.018999959E-003 2.237728750E+006
 2.357000000E+003 1.016999944E-003 2.235188000E+006
 2.358000000E+003 1.012000022E-003 2.245470750E+006
 2.359000000E+003 1.014000038E-003 2.230101000E+006
 2.360000000E+003 1.012000022E-003 2.229019000E+006
 2.361000000E+003 1.006999984E-003 2.230828250E+006
 2.362000000E+003 1.006999984E-003 2.225349000E+006
 2.363000000E+003 1.006999984E-003 2.236835500E+006
 2.364000000E+003 1.005999977E-003 2.219302500E+006
 2.365000000E+003 1.002999954E-003 2.223070250E+006
 2.366000000E+003 1.007999992E-003 2.213746750E+006
 2.367000000E+003 1.010000007E-003 2.208167500E+006
 2.368000000E+003 1.003999962E-003 2.216956000E+006
 2.369000000E+003 1.007999992E-003 2.205402500E+006
 2.370000000E+003 1.004999969E-003 2.201874500E+006
 2.371000000E+003 1.000000047E-003 2.209047500E+006
 2.372000000E+003 1.002999954E-003 2.193362750E+006
 2.373000000E+003 1.006999984E-003 2.187089000E+006
 2.374000000E+003 1.003999962E-003 2.187886000E+006
 2.375000000E+003 9.970000247E-004 2.212855000E+006
 2.376000000E+003 1.006999984E-003 2.194543500E+006
 2.377000000E+003 1.001999946E-003 2.192696750E+006
 2.378000000E+003 9.940000018E-004 2.197143750E+006
 2.379000000E+003 9.889999637E-004 2.194019000E+006
 2.380000000E+003 9.830000345E-004 2.201066000E+006
 2.381000000E+003 9.740000241E-004 2.214628500E+006
 2.382000000E+003 9.730000165E-004 2.200271500E+006
 2.383000000E+003 9.779999964E-004 2.189895250E+006
 2.384000000E+003 9.779999964E-004 2.184123500E+006
 2.385000000E+003 9.749999736E-004 2.186022000E+006
 2.386000000E+003 9.779999964E-004 2.177883750E+006
 2.387000000E+003 9.860000573E-004 2.164738250E+006
 2.388000000E+003 9.850000497E-004 2.165549250E+006
 2.389000000E+003 9.889999637E-004 2.148660250E+006
 2.390000000E+003 9.899999714E-004 2.146643750E+006
 2.391000000E+003 9.860000573E-004 2.158958500E+006
 2.392000000E+003 9.860000573E-004 2.143467500E+006
 2.393000000E+003 9.909999790E-004 2.131925250E+006
 2.394000000E+003 9.879999561E-004 2.130877500E+006
 2.395000000E+003 9.840000421E-004 2.139913250E+006
 2.396000000E+003 1.002999954E-003 2.167151250E+006
 2.397000000E+003 1.001000055E-003 2.122188750E+006
 2.398000000E+003 9.840000421E-004 2.169887750E+006
 2.399000000E+003 9.889999637E-004 2.128302500E+006
 2.400000000E+003 9.950000094E-004 2.148560000E+006
 2.401000000E+003 9.790000040E-004 2.146364000E+006
 2.402000000E+003 9.599999757E-004 2.181411250E+006
 2.403000000E+003 9.660000214E-004 2.138296250E+006
 2.404000000E+003 9.699999937E-004 2.159056250E+006
 2.405000000E+003 9.710000013E-004 2.168547750E+006
 2.406000000E+003 9.660000214E-004 2.185584750E+006
 2.407000000E+003 9.720000089E-004 2.153328250E+006
 2.408000000E+003 9.779999964E-004 2.142164500E+006
 2.409000000E+003 9.740000241E-004 2.138863500E+006
 2.410000000E+003 9.640000062E-004 2.146848750E+006
 2.411000000E+003 9.679999785E-004 2.133456500E+006
 2.412000000E+003 9.790000040E-004 2.116519500E+006
 2.413000000E+003 9.779999964E-004 2.104765250E+006
 2.414000000E+003 9.670000290E-004 2.113653500E+006
 2.415000000E+003 9.660000214E-004 2.104521500E+006
 2.416000000E+003 9.679999785E-004 2.103131000E+006
 2.417000000E+003 9.619999910E-004 2.094398375E+006
 2.418000000E+003 9.539999883E-004 2.104467500E+006
 2.419000000E+003 9.599999757E-004 2.084487500E+006
 2.420000000E+003 9.660000214E-004 2.077852750E+006
 2.421000000E+003 9.619999910E-004 2.072306500E+006
 2.422000000E+003 9.599999757E-004 2.073353000E+006
 2.423000000E+003 9.660000214E-004 2.062397125E+006
 2.424000000E+003 9.660000214E-004 2.057700500E+006
 2.425000000E+003 9.590000263E-004 2.058472500E+006
 2.426000000E+003 9.580000187E-004 2.059003750E+006
 2.427000000E+003 9.609999834E-004 2.045640250E+006
 2.428000000E+003 9.570000111E-004 2.043493250E+006
 2.429000000E+003 9.529999807E-004 2.048579375E+006
 2.430000000E+003 9.539999883E-004 2.038058125E+006
 2.431000000E+003 9.529999807E-004 2.036315500E+006
 2.432000000E+003 9.490000084E-004 2.034642000E+006
 2.433000000E+003 9.510000236E-004 2.029441875E+006
 2.434000000E+003 9.539999883E-004 2.021959375E+006
 2.435000000E+003 9.519999730E-004 2.019009375E+006
 2.436000000E+003 9.480000008E-004 2.020689750E+006
 2.437000000E+003 9.469999932E-004 2.013763750E+006
 2.438000000E+003 9.459999856E-004 2.010540875E+006
 2.439000000E+003 9.430000209E-004 2.010458000E+006
 2.440000000E+003 9.430000209E-004 2.010788500E+006
 2.441000000E+003 9.440000285E-004 2.003340750E+006
 2.442000000E+003 9.430000209E-004 2.000218125E+006
 2.443000000E+003 9.389999905E-004 1.998139000E+006
 2.444000000E+003 9.389999905E-004 1.993521750E+006
 2.445000000E+003 9.389999905E-004 1.987734625E+006
 2.446000000E+003 9.379999829E-004 1.986439125E+006
 2.447000000E+003 9.389999905E-004 1.981150500E+006
 2.448000000E+003 9.410000057E-004 1.975889250E+006
 2.449000000E+003 9.399999981E-004 1.971978375E+006
 2.450000000E+003 9.389999905E-004 1.968524125E+006
 2.451000000E+003 9.399999981E-004 1.970050125E+006
 2.452000000E+003 9.379999829E-004 1.961951250E+006
 2.453000000E+003 9.360000258E-004 1.960750625E+006
 2.454000000E+003 9.369999752E-004 1.955414125E+006
 2.455000000E+003 9.369999752E-004 1.955516250E+006
 2.456000000E+003 9.360000258E-004 1.952032625E+006
 2.457000000E+003 9.340000106E-004 1.949294125E+006
 2.458000000E+003 9.330000030E-004 1.948247750E+006
 2.459000000E+003 9.319999954E-004 1.942361125E+006
 2.460000000E+003 9.309999878E-004 1.939434125E+006
 2.461000000E+003 9.309999878E-004 1.945850000E+006
 2.462000000E+003 9.309999878E-004 1.935674500E+006
 2.463000000E+003 9.289999725E-004 1.937012875E+006
 2.464000000E+003 9.260000079E-004 1.935160875E+006
 2.465000000E+003 9.260000079E-004 1.934928375E+006
 2.466000000E+003 9.260000079E-004 1.931770375E+006
 2.467000000E+003 9.250000003E-004 1.929485000E+006
 2.468000000E+003 9.250000003E-004 1.924748125E+006
 2.469000000E+003 9.260000079E-004 1.917728375E+006
 2.470000000E+003 9.250000003E-004 1.914418125E+006
 2.471000000E+003 9.239999927E-004 1.915405125E+006
 2.472000000E+003 9.239999927E-004 1.910663750E+006
 2.473000000E+003 9.229999851E-004 1.908594500E+006
 2.474000000E+003 9.210000280E-004 1.908662625E+006
 2.475000000E+003 9.210000280E-004 1.904424125E+006
 2.476000000E+003 9.190000128E-004 1.902803250E+006
 2.477000000E+003 9.159999900E-004 1.899780875E+006
 2.478000000E+003 9.159999900E-004 1.899258500E+006
 2.479000000E+003 9.139999747E-004 1.896984625E+006
 2.480000000E+003 9.130000253E-004 1.894542500E+006
 2.481000000E+003 9.139999747E-004 1.890963125E+006
 2.482000000E+003 9.139999747E-004 1.886915750E+006
 2.483000000E+003 9.130000253E-004 1.892225625E+006
 2.484000000E+003 9.120000177E-004 1.882935375E+006
 2.485000000E+003 9.120000177E-004 1.881234000E+006
 2.486000000E+003 9.110000101E-004 1.880359875E+006
 2.487000000E+003 9.079999872E-004 1.884625375E+006
 2.488000000E+003 9.089999949E-004 1.879505500E+006
 2.489000000E+003 9.089999949E-004 1.876079125E+006
 2.490000000E+003 9.079999872E-004 1.873239375E+006
 2.491000000E+003 9.069999796E-004 1.868032625E+006
 2.492000000E+003 9.059999720E-004 1.864738250E+006
 2.493000000E+003 9.050000226E-004 1.865722250E+006
 2.494000000E+003 9.059999720E-004 1.860771625E+006
 2.495000000E+003 9.059999720E-004 1.857271625E+006
 2.496000000E+003 9.050000226E-004 1.855462000E+006
 2.497000000E+003 9.019999998E-004 1.855702875E+006
 2.498000000E+003 8.999999845E-004 1.854240375E+006
 2.499000000E+003 8.980000275E-004 1.850510125E+006
 2.500000000E+003 8.970000199E-004 1.850282375E+006
 2.501000000E+003 8.970000199E-004 1.847300125E+006
 2.502000000E+003 8.970000199E-004 1.851612750E+006
 2.503000000E+003 8.960000123E-004 1.843998375E+006
 2.504000000E+003 8.939999971E-004 1.841509000E+006
 2.505000000E+003 8.919999818E-004 1.842777750E+006
 2.506000000E+003 8.900000248E-004 1.844655250E+006
 2.507000000E+003 8.900000248E-004 1.843435625E+006
 2.508000000E+003 8.909999742E-004 1.837565250E+006
 2.509000000E+003 8.919999818E-004 1.833119875E+006
 2.510000000E+003 8.909999742E-004 1.829620250E+006
 2.511000000E+003 8.900000248E-004 1.825398125E+006
 2.512000000E+003 8.909999742E-004 1.821377000E+006
 2.513000000E+003 8.929999894E-004 1.819740375E+006
 2.514000000E+003 8.929999894E-004 1.817795875E+006
 2.515000000E+003 8.909999742E-004 1.814487500E+006
 2.516000000E+003 8.880000096E-004 1.813531375E+006
 2.517000000E+003 8.849999867E-004 1.814869875E+006
 2.518000000E+003 8.820000221E-004 1.813984125E+006
 2.519000000E+003 8.820000221E-004 1.807496750E+006
 2.520000000E+003 8.829999715E-004 1.807265750E+006
 2.521000000E+003 8.810000145E-004 1.805029750E+006
 2.522000000E+003 8.800000069E-004 1.802758000E+006
 2.523000000E+003 8.779999916E-004 1.810272125E+006
 2.524000000E+003 8.769999840E-004 1.802389750E+006
 2.525000000E+003 8.750000270E-004 1.800692000E+006
 2.526000000E+003 8.720000042E-004 1.801503500E+006
 2.527000000E+003 8.699999889E-004 1.799980375E+006
 2.528000000E+003 8.699999889E-004 1.799647250E+006
 2.529000000E+003 8.699999889E-004 1.797220375E+006
 2.530000000E+003 8.699999889E-004 1.793334375E+006
 2.531000000E+003 8.679999737E-004 1.790425875E+006
 2.532000000E+003 8.670000243E-004 1.787814500E+006
 2.533000000E+003 8.670000243E-004 1.782034375E+006
 2.534000000E+003 8.679999737E-004 1.780062500E+006
 2.535000000E+003 8.689999813E-004 1.775802375E+006
 2.536000000E+003 8.679999737E-004 1.772702625E+006
 2.537000000E+003 8.660000167E-004 1.771974125E+006
 2.538000000E+003 8.640000015E-004 1.769881000E+006
 2.539000000E+003 8.629999938E-004 1.768217625E+006
 2.540000000E+003 8.629999938E-004 1.764871375E+006
 2.541000000E+003 8.599999710E-004 1.763600250E+006
 2.542000000E+003 8.580000140E-004 1.762553625E+006
 2.543000000E+003 8.580000140E-004 1.759351250E+006
 2.544000000E+003 8.559999987E-004 1.763789625E+006
 2.545000000E+003 8.559999987E-004 1.755312375E+006
 2.546000000E+003 8.549999911E-004 1.753629250E+006
 2.547000000E+003 8.510000189E-004 1.755748750E+006
 2.548000000E+003 8.529999759E-004 1.753644125E+006
 2.549000000E+003 8.500000113E-004 1.753712000E+006
 2.550000000E+003 8.479999960E-004 1.753525500E+006
 2.551000000E+003 8.539999835E-004 1.745247625E+006
 2.552000000E+003 8.500000113E-004 1.740373125E+006
 2.553000000E+003 8.479999960E-004 1.742058125E+006
 2.554000000E+003 8.520000265E-004 1.732241000E+006
 2.555000000E+003 8.510000189E-004 1.729260125E+006
 2.556000000E+003 8.459999808E-004 1.733369250E+006
 2.557000000E+003 8.500000113E-004 1.728901875E+006
 2.558000000E+003 8.490000037E-004 1.728639500E+006
 2.559000000E+003 8.410000009E-004 1.727089625E+006
 2.560000000E+003 8.410000009E-004 1.722979250E+006
 2.561000000E+003 8.430000162E-004 1.718605125E+006
 2.562000000E+003 8.379999781E-004 1.729690125E+006
 2.563000000E+003 8.350000135E-004 1.727782750E+006
 2.564000000E+003 8.299999754E-004 1.724025625E+006
 2.565000000E+003 8.290000260E-004 1.729646125E+006
 2.566000000E+003 8.309999830E-004 1.719720250E+006
 2.567000000E+003 8.350000135E-004 1.723025000E+006
 2.568000000E+003 8.329999982E-004 1.724281625E+006
 2.569000000E+003 8.350000135E-004 1.710776875E+006
 2.570000000E+003 8.360000211E-004 1.711734500E+006
 2.571000000E+003 8.370000287E-004 1.700344250E+006
 2.572000000E+003 8.360000211E-004 1.697962625E+006
 2.573000000E+003 8.309999830E-004 1.704139375E+006
 2.574000000E+003 8.249999955E-004 1.713724875E+006
 2.575000000E+003 8.290000260E-004 1.708155750E+006
 2.576000000E+003 8.329999982E-004 1.694220750E+006
 2.577000000E+003 8.270000108E-004 1.699716750E+006
 2.578000000E+003 8.260000031E-004 1.703864125E+006
 2.579000000E+003 8.299999754E-004 1.712218250E+006
 2.580000000E+003 8.410000009E-004 1.710872500E+006
 2.581000000E+003 8.299999754E-004 1.729185125E+006
 2.582000000E+003 8.360000211E-004 1.717932125E+006
 2.583000000E+003 8.459999808E-004 1.734081625E+006
 2.584000000E+003 8.270000108E-004 1.713653125E+006
 2.585000000E+003 8.229999803E-004 1.740226125E+006
 2.586000000E+003 8.350000135E-004 1.695449250E+006
 2.587000000E+003 8.370000287E-004 1.685665125E+006
 2.588000000E+003 8.249999955E-004 1.701954625E+006
 2.589000000E+003 8.149999776E-004 1.696597875E+006
 2.590000000E+003 8.249999955E-004 1.680797000E+006
 2.591000000E+003 8.159999852E-004 1.680079500E+006
 2.592000000E+003 7.980000228E-004 1.715990375E+006
 2.593000000E+003 8.069999749E-004 1.692777000E+006
 2.594000000E+003 8.099999977E-004 1.685058125E+006
 2.595000000E+003 8.030000026E-004 1.691272625E+006
 2.596000000E+003 7.980000228E-004 1.685789000E+006
 2.597000000E+003 8.040000102E-004 1.681571625E+006
 2.598000000E+003 8.089999901E-004 1.672979375E+006
 2.599000000E+003 8.040000102E-004 1.675511875E+006
 2.600000000E+003 8.040000102E-004 1.669176125E+006
 2.601000000E+003 8.030000026E-004 1.683999875E+006
 2.602000000E+003 8.030000026E-004 1.669087875E+006
 2.603000000E+003 8.110000053E-004 1.656986625E+006
 2.604000000E+003 8.130000206E-004 1.649625375E+006
 2.605000000E+003 8.120000130E-004 1.644210250E+006
 2.606000000E+003 8.180000004E-004 1.631273125E+006
 2.607000000E+003 8.180000004E-004 1.627008125E+006
 2.608000000E+003 8.140000282E-004 1.650400500E+006
 2.609000000E+003 8.130000206E-004 1.628004625E+006
 2.610000000E+003 8.229999803E-004 1.616200250E+006
 2.611000000E+003 8.190000081E-004 1.615154750E+006
 2.612000000E+003 8.130000206E-004 1.616809500E+006
 2.613000000E+003 8.210000233E-004 1.602106750E+006
 2.614000000E+003 8.180000004E-004 1.595080750E+006
 2.615000000E+003 8.040000102E-004 1.606086375E+006
 2.616000000E+003 8.060000255E-004 1.598456000E+006
 2.617000000E+003 8.079999825E-004 1.598814000E+006
 2.618000000E+003 7.970000152E-004 1.610853750E+006
 2.619000000E+003 7.900000201E-004 1.602198125E+006
 2.620000000E+003 7.929999847E-004 1.595204125E+006
 2.621000000E+003 7.859999896E-004 1.593900875E+006
 2.622000000E+003 7.800000021E-004 1.604108875E+006
 2.623000000E+003 7.880000048E-004 1.599924000E+006
 2.624000000E+003 7.789999945E-004 1.602819000E+006
 2.625000000E+003 7.719999994E-004 1.611998500E+006
 2.626000000E+003 7.849999820E-004 1.590336375E+006
 2.627000000E+003 7.800000021E-004 1.584323875E+006
 2.628000000E+003 7.709999918E-004 1.597548125E+006
 2.629000000E+003 7.880000048E-004 1.586431250E+006
 2.630000000E+003 7.719999994E-004 1.591614000E+006
 2.631000000E+003 7.619999815E-004 1.610105875E+006
 2.632000000E+003 7.800000021E-004 1.588297000E+006
 2.633000000E+003 7.699999842E-004 1.577985625E+006
 2.634000000E+003 7.580000092E-004 1.596394375E+006
 2.635000000E+003 7.810000097E-004 1.576542500E+006
 2.636000000E+003 7.689999766E-004 1.569975875E+006
 2.637000000E+003 7.520000217E-004 1.589960125E+006
 2.638000000E+003 7.650000043E-004 1.568655625E+006
 2.639000000E+003 7.639999967E-004 1.565210500E+006
 2.640000000E+003 7.510000141E-004 1.580040750E+006
 2.641000000E+003 7.670000196E-004 1.555669875E+006
 2.642000000E+003 7.680000272E-004 1.551761500E+006
 2.643000000E+003 7.529999712E-004 1.573657750E+006
 2.644000000E+003 7.639999967E-004 1.542730375E+006
 2.645000000E+003 7.639999967E-004 1.543673875E+006
 2.646000000E+003 7.510000141E-004 1.571347625E+006
 2.647000000E+003 7.529999712E-004 1.592277500E+006
 2.648000000E+003 7.559999940E-004 1.640256625E+006
 2.649000000E+003 7.420000038E-004 1.669228875E+006
 2.650000000E+003 7.329999935E-004 1.644134250E+006
 2.651000000E+003 7.489999989E-004 1.616157875E+006
 2.652000000E+003 7.479999913E-004 1.614252125E+006
 2.653000000E+003 7.409999962E-004 1.594823250E+006
 2.654000000E+003 7.559999940E-004 1.582097500E+006
 2.655000000E+003 7.529999712E-004 1.565768625E+006
 2.656000000E+003 7.450000267E-004 1.574467250E+006
 2.657000000E+003 7.600000245E-004 1.552599375E+006
 2.658000000E+003 7.500000065E-004 1.531479625E+006
 2.659000000E+003 7.379999734E-004 1.560078375E+006
 2.660000000E+003 7.520000217E-004 1.542486125E+006
 2.661000000E+003 7.420000038E-004 1.532388375E+006
 2.662000000E+003 7.329999935E-004 1.543642750E+006
 2.663000000E+003 7.420000038E-004 1.548123750E+006
 2.664000000E+003 7.079999777E-004 1.582609000E+006
 2.665000000E+003 7.179999957E-004 1.547085500E+006
 2.666000000E+003 7.140000234E-004 1.562287750E+006
 2.667000000E+003 7.040000055E-004 1.566255125E+006
 2.668000000E+003 7.179999957E-004 1.525756625E+006
 2.669000000E+003 7.210000185E-004 1.512464250E+006
 2.670000000E+003 7.120000082E-004 1.522649125E+006
 2.671000000E+003 7.309999783E-004 1.492550375E+006
 2.672000000E+003 7.200000109E-004 1.491359500E+006
 2.673000000E+003 7.229999756E-004 1.490187125E+006
 2.674000000E+003 7.329999935E-004 1.480073750E+006
 2.675000000E+003 7.169999881E-004 1.479758125E+006
 2.676000000E+003 7.110000006E-004 1.478347625E+006
 2.677000000E+003 7.179999957E-004 1.469313625E+006
 2.678000000E+003 6.999999750E-004 1.490516625E+006
 2.679000000E+003 7.040000055E-004 1.556331875E+006
 2.680000000E+003 6.629999843E-004 1.644747625E+006
 2.681000000E+003 6.779999821E-004 1.636533625E+006
 2.682000000E+003 6.890000077E-004 1.579116875E+006
 2.683000000E+003 6.830000202E-004 1.593382000E+006
 2.684000000E+003 6.929999799E-004 1.553262375E+006
 2.685000000E+003 7.029999979E-004 1.529671125E+006
 2.686000000E+003 6.919999723E-004 1.546761125E+006
 2.687000000E+003 7.110000006E-004 1.536009250E+006
 2.688000000E+003 6.919999723E-004 1.584176375E+006
 2.689000000E+003 7.110000006E-004 1.509250375E+006
 2.690000000E+003 7.259999984E-004 1.497573625E+006
 2.691000000E+003 7.200000109E-004 1.511132250E+006
 2.692000000E+003 7.239999832E-004 1.453043000E+006
 2.693000000E+003 7.210000185E-004 1.483437875E+006
 2.694000000E+003 7.029999979E-004 1.455178875E+006
 2.695000000E+003 7.029999979E-004 1.459009125E+006
 2.696000000E+003 6.929999799E-004 1.494573125E+006
 2.697000000E+003 6.610000273E-004 1.512754000E+006
 2.698000000E+003 6.760000251E-004 1.475782000E+006
 2.699000000E+003 6.740000099E-004 1.447160250E+006
 2.700000000E+003 6.549999816E-004 1.461159250E+006
 2.701000000E+003 6.680000224E-004 1.464345125E+006
 2.702000000E+003 6.730000023E-004 1.464721000E+006
 2.703000000E+003 6.459999713E-004 1.504468000E+006
 2.704000000E+003 6.760000251E-004 1.465011875E+006
 2.705000000E+003 6.769999745E-004 1.435396750E+006
 2.706000000E+003 6.419999991E-004 1.487478625E+006
 2.707000000E+003 6.409999914E-004 1.477960875E+006
 2.708000000E+003 6.559999892E-004 1.469021125E+006
 2.709000000E+003 6.230000290E-004 1.508698875E+006
 2.710000000E+003 6.500000018E-004 1.449181250E+006
 2.711000000E+003 6.600000197E-004 1.463362125E+006
 2.712000000E+003 6.319999811E-004 1.482829625E+006
 2.713000000E+003 6.520000170E-004 1.434085000E+006
 2.714000000E+003 6.479999865E-004 1.447007500E+006
 2.715000000E+003 6.309999735E-004 1.493990375E+006
 2.716000000E+003 6.549999816E-004 1.539967000E+006
 2.717000000E+003 6.440000143E-004 1.617538875E+006
 2.718000000E+003 6.140000187E-004 1.652014000E+006
 2.719000000E+003 6.500000018E-004 1.509718125E+006
 2.720000000E+003 6.479999865E-004 1.467423250E+006
 2.721000000E+003 6.450000219E-004 1.485816250E+006
 2.722000000E+003 6.830000202E-004 1.450747875E+006
 2.723000000E+003 6.399999838E-004 1.595546000E+006
 2.724000000E+003 6.629999843E-004 1.423318125E+006
 2.725000000E+003 6.610000273E-004 1.434546875E+006
 2.726000000E+003 6.290000165E-004 1.451344000E+006
 2.727000000E+003 6.580000045E-004 1.415199250E+006
 2.728000000E+003 6.459999713E-004 1.384235750E+006
 2.729000000E+003 6.140000187E-004 1.445624750E+006
 2.730000000E+003 6.469999789E-004 1.378304750E+006
 2.731000000E+003 6.360000116E-004 1.396269125E+006
 2.732000000E+003 6.280000089E-004 1.392762250E+006
 2.733000000E+003 6.280000089E-004 1.392848375E+006
 2.734000000E+003 6.399999838E-004 1.380592000E+006
 2.735000000E+003 6.270000013E-004 1.354642125E+006
 2.736000000E+003 6.079999730E-004 1.374391625E+006
 2.737000000E+003 6.099999882E-004 1.355056500E+006
 2.738000000E+003 6.130000111E-004 1.357602000E+006
 2.739000000E+003 5.980000133E-004 1.356482875E+006
 2.740000000E+003 5.959999980E-004 1.352772250E+006
 2.741000000E+003 6.040000007E-004 1.341948000E+006
 2.742000000E+003 6.109999958E-004 1.331465750E+006
 2.743000000E+003 6.079999730E-004 1.320602000E+006
 2.744000000E+003 6.050000084E-004 1.312806750E+006
 2.745000000E+003 6.050000084E-004 1.314798375E+006
 2.746000000E+003 6.130000111E-004 1.303849625E+006
 2.747000000E+003 5.799999926E-004 1.341228875E+006
 2.748000000E+003 6.029999931E-004 1.309008250E+006
 2.749000000E+003 5.729999975E-004 1.321729000E+006
 2.750000000E+003 5.770000280E-004 1.315265875E+006
 2.751000000E+003 5.840000231E-004 1.301122875E+006
 2.752000000E+003 5.719999899E-004 1.314941250E+006
 2.753000000E+003 5.929999752E-004 1.294152500E+006
 2.754000000E+003 5.619999720E-004 1.327189875E+006
 2.755000000E+003 5.980000133E-004 1.313148875E+006
 2.756000000E+003 5.610000226E-004 1.396779375E+006
 2.757000000E+003 6.089999806E-004 1.423951375E+006
 2.758000000E+003 5.510000046E-004 1.478633375E+006
 2.759000000E+003 5.750000128E-004 1.419707750E+006
 2.760000000E+003 5.639999872E-004 1.375738125E+006
 2.761000000E+003 5.520000122E-004 1.398673750E+006
 2.762000000E+003 5.970000057E-004 1.386828375E+006
 2.763000000E+003 5.469999742E-004 1.420944125E+006
 2.764000000E+003 6.019999855E-004 1.331180625E+006
 2.765000000E+003 5.709999823E-004 1.312675250E+006
 2.766000000E+003 5.810000002E-004 1.282328125E+006
 2.767000000E+003 5.900000106E-004 1.275979375E+006
 2.768000000E+003 5.579999997E-004 1.329110375E+006
 2.769000000E+003 6.109999958E-004 1.320206875E+006
 2.770000000E+003 5.530000199E-004 1.376518250E+006
 2.771000000E+003 6.089999806E-004 1.290815250E+006
 2.772000000E+003 5.600000150E-004 1.276725250E+006
 2.773000000E+003 5.649999948E-004 1.252356750E+006
 2.774000000E+003 5.869999877E-004 1.256348500E+006
 2.775000000E+003 5.419999943E-004 1.306312500E+006
 2.776000000E+003 5.709999823E-004 1.252399000E+006
 2.777000000E+003 5.460000248E-004 1.242866750E+006
 2.778000000E+003 5.399999791E-004 1.245933000E+006
 2.779000000E+003 5.629999796E-004 1.246018625E+006
 2.780000000E+003 5.290000117E-004 1.280674125E+006
 2.781000000E+003 5.639999872E-004 1.244613750E+006
 2.782000000E+003 5.389999715E-004 1.235631500E+006
 2.783000000E+003 5.530000199E-004 1.208299500E+006
 2.784000000E+003 5.610000226E-004 1.204149250E+006
 2.785000000E+003 5.360000068E-004 1.239245125E+006
 2.786000000E+003 5.649999948E-004 1.238809625E+006
 2.787000000E+003 5.319999764E-004 1.240386125E+006
 2.788000000E+003 5.540000275E-004 1.204773750E+006
 2.789000000E+003 5.339999916E-004 1.202886750E+006
 2.790000000E+003 5.329999840E-004 1.197821500E+006
 2.791000000E+003 5.399999791E-004 1.194370375E+006
 2.792000000E+003 5.189999938E-004 1.226187125E+006
 2.793000000E+003 5.440000095E-004 1.210075375E+006
 2.794000000E+003 5.099999835E-004 1.253709750E+006
 2.795000000E+003 5.349999992E-004 1.242664250E+006
 2.796000000E+003 5.360000068E-004 1.241723500E+006
 2.797000000E+003 5.259999889E-004 1.269010750E+006
 2.798000000E+003 5.549999769E-004 1.258967625E+006
 2.799000000E+003 5.000000237E-004 1.337004125E+006
 2.800000000E+003 5.610000226E-004 1.338982500E+006
 2.801000000E+003 5.099999835E-004 1.290964125E+006
 2.802000000E+003 5.269999965E-004 1.231272875E+006
 2.803000000E+003 5.329999840E-004 1.277385250E+006
 2.804000000E+003 4.820000031E-004 1.384140750E+006
 2.805000000E+003 5.409999867E-004 1.349276375E+006
 2.806000000E+003 5.019999808E-004 1.377392250E+006
 2.807000000E+003 5.159999710E-004 1.242716250E+006
 2.808000000E+003 5.360000068E-004 1.247883625E+006
 2.809000000E+003 4.949999857E-004 1.275643875E+006
 2.810000000E+003 5.210000090E-004 1.192313375E+006
 2.811000000E+003 5.339999916E-004 1.176799250E+006
 2.812000000E+003 5.060000112E-004 1.235738750E+006
 2.813000000E+003 5.409999867E-004 1.212232625E+006
 2.814000000E+003 5.039999960E-004 1.213439125E+006
 2.815000000E+003 5.259999889E-004 1.163252250E+006
 2.816000000E+003 5.339999916E-004 1.148988500E+006
 2.817000000E+003 5.109999911E-004 1.177891750E+006
 2.818000000E+003 5.280000041E-004 1.139169250E+006
 2.819000000E+003 5.150000216E-004 1.141747500E+006
 2.820000000E+003 4.930000287E-004 1.179390750E+006
 2.821000000E+003 5.239999737E-004 1.189859625E+006
 2.822000000E+003 4.870000121E-004 1.219660250E+006
 2.823000000E+003 5.150000216E-004 1.143695625E+006
 2.824000000E+003 5.080000265E-004 1.136985875E+006
 2.825000000E+003 4.799999879E-004 1.201293625E+006
 2.826000000E+003 5.200000014E-004 1.178625375E+006
 2.827000000E+003 4.910000134E-004 1.167770250E+006
 2.828000000E+003 5.140000139E-004 1.121583875E+006
 2.829000000E+003 5.189999938E-004 1.119910750E+006
 2.830000000E+003 4.910000134E-004 1.162414375E+006
 2.831000000E+003 5.119999987E-004 1.130212000E+006
 2.832000000E+003 4.959999933E-004 1.122033500E+006
 2.833000000E+003 4.949999857E-004 1.128123625E+006
 2.834000000E+003 5.109999911E-004 1.120250625E+006
 2.835000000E+003 4.860000045E-004 1.149192125E+006
 2.836000000E+003 5.060000112E-004 1.110839625E+006
 2.837000000E+003 4.920000210E-004 1.108283750E+006
 2.838000000E+003 4.780000017E-004 1.226083500E+006
 2.839000000E+003 5.000000237E-004 1.136024625E+006
 2.840000000E+003 4.710000067E-004 1.171040125E+006
 2.841000000E+003 4.970000009E-004 1.119282250E+006
 2.842000000E+003 4.900000058E-004 1.102470625E+006
 2.843000000E+003 4.740000004E-004 1.141403250E+006
 2.844000000E+003 5.009999732E-004 1.142905750E+006
 2.845000000E+003 4.699999990E-004 1.263254625E+006
 2.846000000E+003 5.060000112E-004 1.107260875E+006
 2.847000000E+003 4.900000058E-004 1.095154750E+006
 2.848000000E+003 4.759999865E-004 1.116000375E+006
 2.849000000E+003 4.949999857E-004 1.115281125E+006
 2.850000000E+003 4.740000004E-004 1.117501250E+006
 2.851000000E+003 4.949999857E-004 1.125569125E+006
 2.852000000E+003 4.689999914E-004 1.143022875E+006
 2.853000000E+003 4.790000094E-004 1.145742125E+006
 2.854000000E+003 4.820000031E-004 1.173099500E+006
 2.855000000E+003 4.630000039E-004 1.174653250E+006
 2.856000000E+003 4.780000017E-004 1.149693750E+006
 2.857000000E+003 4.630000039E-004 1.235554250E+006
 2.858000000E+003 4.860000045E-004 1.149391125E+006
 2.859000000E+003 4.750000080E-004 1.115207500E+006
 2.860000000E+003 4.790000094E-004 1.118087875E+006
 2.861000000E+003 4.870000121E-004 1.087726875E+006
 2.862000000E+003 4.790000094E-004 1.102312750E+006
 2.863000000E+003 4.889999982E-004 1.085496250E+006
 2.864000000E+003 4.699999990E-004 1.124376625E+006
 2.865000000E+003 4.990000161E-004 1.181757125E+006
 2.866000000E+003 4.780000017E-004 1.122732375E+006
 2.867000000E+003 4.930000287E-004 1.096520500E+006
 2.868000000E+003 4.689999914E-004 1.104584500E+006
 2.869000000E+003 4.769999941E-004 1.073758500E+006
 2.870000000E+003 4.799999879E-004 1.083796250E+006
 2.871000000E+003 4.469999985E-004 1.153486250E+006
 2.872000000E+003 4.860000045E-004 1.156629875E+006
 2.873000000E+003 4.339999869E-004 1.379625750E+006
 2.874000000E+003 5.179999862E-004 1.280437875E+006
 2.875000000E+003 4.849999968E-004 1.084323375E+006
 2.876000000E+003 4.440000048E-004 1.374246375E+006
 2.877000000E+003 5.310000270E-004 1.352390250E+006
 2.878000000E+003 4.710000067E-004 1.093972000E+006
 2.879000000E+003 4.440000048E-004 1.323512875E+006
 2.880000000E+003 5.349999992E-004 1.197366625E+006
 2.881000000E+003 5.159999710E-004 1.090540875E+006
 2.882000000E+003 4.499999923E-004 1.430543250E+006
 2.883000000E+003 4.920000210E-004 1.083743250E+006
 2.884000000E+003 5.140000139E-004 1.202981750E+006
 2.885000000E+003 4.440000048E-004 1.352479750E+006
 2.886000000E+003 4.699999990E-004 1.109141250E+006
 2.887000000E+003 5.159999710E-004 1.197521500E+006
 2.888000000E+003 4.630000039E-004 1.086340500E+006
 2.889000000E+003 4.469999985E-004 1.272295500E+006
 2.890000000E+003 4.910000134E-004 1.140571750E+006
 2.891000000E+003 4.820000031E-004 1.056204125E+006
 2.892000000E+003 4.490000138E-004 1.185111625E+006
 2.893000000E+003 4.750000080E-004 1.060509375E+006
 2.894000000E+003 4.839999892E-004 1.094473750E+006
 2.895000000E+003 4.480000061E-004 1.069854875E+006
 2.896000000E+003 4.469999985E-004 1.087359250E+006
 2.897000000E+003 4.799999879E-004 1.095566375E+006
 2.898000000E+003 4.630000039E-004 1.018854938E+006
 2.899000000E+003 4.400000034E-004 1.100771000E+006
 2.900000000E+003 4.619999963E-004 1.036669375E+006
 2.901000000E+003 4.630000039E-004 1.023772188E+006
 2.902000000E+003 4.410000111E-004 1.064510875E+006
 2.903000000E+003 4.480000061E-004 1.022727625E+006
 2.904000000E+003 4.630000039E-004 1.190697125E+006
 2.905000000E+003 4.330000083E-004 1.082740125E+006
 2.906000000E+003 4.339999869E-004 1.194424125E+006
 2.907000000E+003 4.529999860E-004 1.242453000E+006
 2.908000000E+003 4.320000007E-004 1.222064125E+006
 2.909000000E+003 4.130000016E-004 1.179494875E+006
 2.910000000E+003 4.469999985E-004 1.148076125E+006
 2.911000000E+003 4.279999994E-004 1.249004125E+006
 2.912000000E+003 4.579999950E-004 1.263802125E+006
 2.913000000E+003 4.920000210E-004 1.175941500E+006
 2.914000000E+003 4.600000102E-004 1.133274875E+006
 2.915000000E+003 4.539999936E-004 1.141680000E+006
 2.916000000E+003 4.759999865E-004 1.104198500E+006
 2.917000000E+003 4.710000067E-004 1.056568000E+006
 2.918000000E+003 4.600000102E-004 1.098150500E+006
 2.919000000E+003 4.820000031E-004 1.033200875E+006
 2.920000000E+003 4.769999941E-004 1.072728750E+006
 2.921000000E+003 4.560000089E-004 1.082128375E+006
 2.922000000E+003 4.699999990E-004 1.025372250E+006
 2.923000000E+003 4.670000053E-004 1.029339188E+006
 2.924000000E+003 4.410000111E-004 1.067997125E+006
 2.925000000E+003 4.370000097E-004 1.043495375E+006
 2.926000000E+003 4.410000111E-004 1.028437813E+006
 2.927000000E+003 4.220000119E-004 1.023421375E+006
 2.928000000E+003 4.220000119E-004 1.055170625E+006
 2.929000000E+003 4.400000034E-004 1.013662938E+006
 2.930000000E+003 4.429999972E-004 1.003998500E+006
 2.931000000E+003 4.379999882E-004 1.000400500E+006
 2.932000000E+003 4.480000061E-004 9.863248125E+005
 2.933000000E+003 4.490000138E-004 9.825530000E+005
 2.934000000E+003 4.440000048E-004 9.837736250E+005
 2.935000000E+003 4.520000075E-004 9.672365000E+005
 2.936000000E+003 4.529999860E-004 9.614421875E+005
 2.937000000E+003 4.440000048E-004 9.727962500E+005
 2.938000000E+003 4.410000111E-004 9.844543125E+005
 2.939000000E+003 4.330000083E-004 1.018355438E+006
 2.940000000E+003 4.269999918E-004 1.065409000E+006
 2.941000000E+003 4.239999980E-004 1.097653375E+006
 2.942000000E+003 4.220000119E-004 1.073456750E+006
 2.943000000E+003 4.229999904E-004 1.060740125E+006
 2.944000000E+003 4.229999904E-004 1.162197875E+006
 2.945000000E+003 4.199999967E-004 1.099657250E+006
 2.946000000E+003 4.480000061E-004 1.045452938E+006
 2.947000000E+003 4.140000092E-004 1.100533625E+006
 2.948000000E+003 4.299999855E-004 1.050000000E+006
 2.949000000E+003 4.419999896E-004 1.076578125E+006
 2.950000000E+003 4.189999891E-004 1.089053750E+006
 2.951000000E+003 4.330000083E-004 1.048607750E+006
 2.952000000E+003 4.389999958E-004 1.020010563E+006
 2.953000000E+003 4.239999980E-004 1.042468813E+006
 2.954000000E+003 4.389999958E-004 9.894215625E+005
 2.955000000E+003 4.459999909E-004 9.867743125E+005
 2.956000000E+003 4.250000056E-004 9.836169375E+005
 2.957000000E+003 4.269999918E-004 9.761678750E+005
 2.958000000E+003 4.269999918E-004 9.882195000E+005
 2.959000000E+003 4.119999940E-004 9.858599375E+005
 2.960000000E+003 4.180000105E-004 9.639363750E+005
 2.961000000E+003 4.260000132E-004 9.929963125E+005
 2.962000000E+003 4.070000141E-004 1.091713750E+006
 2.963000000E+003 4.419999896E-004 1.004931438E+006
 2.964000000E+003 4.440000048E-004 9.895587500E+005
 2.965000000E+003 4.159999953E-004 1.052308375E+006
 2.966000000E+003 4.440000048E-004 1.085913875E+006
 2.967000000E+003 4.370000097E-004 9.751826875E+005
 2.968000000E+003 4.070000141E-004 1.035141813E+006
 2.969000000E+003 4.260000132E-004 9.776373750E+005
 2.970000000E+003 4.320000007E-004 1.020298438E+006
 2.971000000E+003 3.900000011E-004 1.221168125E+006
 2.972000000E+003 4.379999882E-004 1.042245250E+006
 2.973000000E+003 4.400000034E-004 1.068105750E+006
 2.974000000E+003 3.980000038E-004 1.252984375E+006
 2.975000000E+003 4.250000056E-004 9.701365625E+005
 2.976000000E+003 4.410000111E-004 1.010188438E+006
 2.977000000E+003 4.060000065E-004 1.030540313E+006
 2.978000000E+003 4.260000132E-004 9.934236875E+005
 2.979000000E+003 4.239999980E-004 9.674397500E+005
 2.980000000E+003 4.320000007E-004 9.968341875E+005
 2.981000000E+003 4.229999904E-004 9.710958750E+005
 2.982000000E+003 4.149999877E-004 9.827854375E+005
 2.983000000E+003 4.189999891E-004 9.697086875E+005
 2.984000000E+003 4.130000016E-004 9.461892500E+005
 2.985000000E+003 4.070000141E-004 9.479789375E+005
 2.986000000E+003 4.130000016E-004 1.001473438E+006
 2.987000000E+003 4.119999940E-004 9.787772500E+005
 2.988000000E+003 4.119999940E-004 9.844965625E+005
 2.989000000E+003 4.149999877E-004 1.020313000E+006
 2.990000000E+003 4.060000065E-004 1.003826188E+006
 2.991000000E+003 4.109999863E-004 1.015462688E+006
 2.992000000E+003 4.130000016E-004 1.011606688E+006
 2.993000000E+003 4.049999989E-004 1.005958250E+006
 2.994000000E+003 4.349999945E-004 9.689481250E+005
 2.995000000E+003 4.360000021E-004 9.392480625E+005
 2.996000000E+003 4.159999953E-004 9.834751250E+005
 2.997000000E+003 4.360000021E-004 9.889028125E+005
 2.998000000E+003 4.149999877E-004 1.097815500E+006
 2.999000000E+003 4.330000083E-004 1.004980000E+006
 3.000000000E+003 4.339999869E-004 1.030625063E+006
 3.001000000E+003 4.039999912E-004 1.053220875E+006
 3.002000000E+003 4.159999953E-004 9.909781250E+005
 3.003000000E+003 4.170000029E-004 9.830756250E+005
 3.004000000E+003 3.990000114E-004 1.038725500E+006
 3.005000000E+003 4.079999926E-004 9.847557500E+005
 3.006000000E+003 4.109999863E-004 9.880326875E+005
 3.007000000E+003 4.070000141E-004 9.607808750E+005
 3.008000000E+003 4.189999891E-004 9.855363125E+005
 3.009000000E+003 4.149999877E-004 9.747302500E+005
 3.010000000E+003 4.109999863E-004 9.903381250E+005
 3.011000000E+003 4.070000141E-004 1.041567500E+006
 3.012000000E+003 4.090000002E-004 9.665530000E+005
 3.013000000E+003 3.980000038E-004 9.664853125E+005
 3.014000000E+003 4.079999926E-004 9.556009375E+005
 3.015000000E+003 4.100000078E-004 9.304229375E+005
 3.016000000E+003 3.999999899E-004 9.858961250E+005
 3.017000000E+003 4.109999863E-004 9.243616250E+005
 3.018000000E+003 4.079999926E-004 9.336321875E+005
 3.019000000E+003 3.929999948E-004 9.286550000E+005
 3.020000000E+003 4.009999975E-004 9.292375625E+005
 3.021000000E+003 3.980000038E-004 9.102090000E+005
 3.022000000E+003 3.950000100E-004 9.297815625E+005
 3.023000000E+003 4.049999989E-004 9.178533125E+005
 3.024000000E+003 3.819999984E-004 1.024997813E+006
 3.025000000E+003 4.140000092E-004 9.686866250E+005
 3.026000000E+003 4.070000141E-004 9.369433750E+005
 3.027000000E+003 3.809999907E-004 1.024330813E+006
 3.028000000E+003 4.109999863E-004 9.530728125E+005
 3.029000000E+003 4.049999989E-004 9.795836875E+005
 3.030000000E+003 3.819999984E-004 1.010636313E+006
 3.031000000E+003 4.159999953E-004 9.941210000E+005
 3.032000000E+003 3.999999899E-004 9.971974375E+005
 3.033000000E+003 3.969999962E-004 9.969408750E+005
 3.034000000E+003 4.109999863E-004 9.763045000E+005
 3.035000000E+003 3.950000100E-004 1.071025250E+006
 3.036000000E+003 3.830000060E-004 9.604542500E+005
 3.037000000E+003 3.959999885E-004 9.523263125E+005
 3.038000000E+003 3.840000136E-004 9.756451250E+005
 3.039000000E+003 3.999999899E-004 9.398415625E+005
 3.040000000E+003 4.109999863E-004 9.372023750E+005
 3.041000000E+003 3.999999899E-004 9.577605625E+005
 3.042000000E+003 4.030000127E-004 9.465806250E+005
 3.043000000E+003 4.100000078E-004 9.312546875E+005
 3.044000000E+003 3.980000038E-004 9.040775000E+005
 3.045000000E+003 3.969999962E-004 9.181359375E+005
 3.046000000E+003 4.049999989E-004 9.083325625E+005
 3.047000000E+003 3.999999899E-004 8.845116250E+005
 3.048000000E+003 3.940000024E-004 9.133454375E+005
 3.049000000E+003 3.929999948E-004 9.064539375E+005
 3.050000000E+003 3.879999858E-004 9.115673750E+005
 3.051000000E+003 3.819999984E-004 9.018201250E+005
 3.052000000E+003 3.859999997E-004 9.056390625E+005
 3.053000000E+003 3.830000060E-004 9.139396250E+005
 3.054000000E+003 3.859999997E-004 1.008175500E+006
 3.055000000E+003 3.950000100E-004 9.269518125E+005
 3.056000000E+003 3.760000109E-004 1.105853250E+006
 3.057000000E+003 4.299999855E-004 1.039713125E+006
 3.058000000E+003 4.229999904E-004 1.005538250E+006
 3.059000000E+003 3.760000109E-004 1.156766250E+006
 3.060000000E+003 4.100000078E-004 9.553200000E+005
 3.061000000E+003 4.079999926E-004 9.672291250E+005
 3.062000000E+003 3.710000019E-004 1.035740125E+006
 3.063000000E+003 4.020000051E-004 9.468730000E+005
 3.064000000E+003 3.950000100E-004 1.071015000E+006
 3.065000000E+003 4.079999926E-004 9.516429375E+005
 3.066000000E+003 4.180000105E-004 9.526011875E+005
 3.067000000E+003 3.929999948E-004 9.371854375E+005
 3.068000000E+003 4.049999989E-004 1.028933625E+006
 3.069000000E+003 4.030000127E-004 9.198924375E+005
 3.070000000E+003 3.900000011E-004 9.382246875E+005
 3.071000000E+003 3.870000073E-004 8.987044375E+005
 3.072000000E+003 3.980000038E-004 9.203249375E+005
 3.073000000E+003 3.879999858E-004 8.716410000E+005
 3.074000000E+003 3.940000024E-004 9.612498125E+005
 3.075000000E+003 4.039999912E-004 9.391056875E+005
 3.076000000E+003 3.870000073E-004 8.938238125E+005
 3.077000000E+003 3.800000122E-004 9.414213750E+005
 3.078000000E+003 3.830000060E-004 9.457535000E+005
 3.079000000E+003 3.610000131E-004 1.015183375E+006
 3.080000000E+003 3.859999997E-004 9.514101875E+005
 3.081000000E+003 3.849999921E-004 9.221673125E+005
 3.082000000E+003 3.600000055E-004 1.095948375E+006
 3.083000000E+003 3.760000109E-004 8.914807500E+005
 3.084000000E+003 3.879999858E-004 9.101642500E+005
 3.085000000E+003 3.729999880E-004 9.263132500E+005
 3.086000000E+003 3.819999984E-004 8.759613125E+005
 3.087000000E+003 3.940000024E-004 9.163645625E+005
 3.088000000E+003 3.809999907E-004 9.222418750E+005
 3.089000000E+003 3.910000087E-004 8.917550625E+005
 3.090000000E+003 3.950000100E-004 8.742655000E+005
 3.091000000E+003 3.769999894E-004 8.868223125E+005
 3.092000000E+003 3.760000109E-004 9.003521875E+005
 3.093000000E+003 3.710000019E-004 9.178366875E+005
 3.094000000E+003 3.919999872E-004 9.140283125E+005
 3.095000000E+003 3.849999921E-004 8.784320000E+005
 3.096000000E+003 3.779999970E-004 8.888959375E+005
 3.097000000E+003 3.950000100E-004 8.811141250E+005
 3.098000000E+003 3.739999956E-004 8.907629375E+005
 3.099000000E+003 3.870000073E-004 9.176832500E+005
 3.100000000E+003 3.819999984E-004 8.675605000E+005
 3.101000000E+003 3.699999943E-004 9.029777500E+005
 3.102000000E+003 3.689999867E-004 8.685855000E+005
 3.103000000E+003 3.750000033E-004 8.840408750E+005
 3.104000000E+003 3.629999992E-004 9.820968750E+005
 3.105000000E+003 3.699999943E-004 8.569705625E+005
 3.106000000E+003 3.769999894E-004 8.580472500E+005
 3.107000000E+003 3.659999929E-004 8.879730625E+005
 3.108000000E+003 3.710000019E-004 8.705686875E+005
 3.109000000E+003 3.670000006E-004 8.666443750E+005
 3.110000000E+003 3.689999867E-004 9.725171250E+005
 3.111000000E+003 3.659999929E-004 8.918823750E+005
 3.112000000E+003 3.619999916E-004 8.564892500E+005
 3.113000000E+003 3.779999970E-004 8.548169375E+005
 3.114000000E+003 3.779999970E-004 9.285241875E+005
 3.115000000E+003 3.530000104E-004 1.255029125E+006
 3.116000000E+003 4.210000043E-004 1.167666500E+006
 3.117000000E+003 4.119999940E-004 1.127439625E+006
 3.118000000E+003 3.659999929E-004 1.341895375E+006
 3.119000000E+003 3.929999948E-004 9.872856875E+005
 3.120000000E+003 4.109999863E-004 1.026411438E+006
 3.121000000E+003 3.600000055E-004 9.808939375E+005
 3.122000000E+003 3.600000055E-004 1.020932500E+006
 3.123000000E+003 4.009999975E-004 1.129451625E+006
 3.124000000E+003 3.739999956E-004 1.253679250E+006
 3.125000000E+003 4.009999975E-004 1.070467750E+006
 3.126000000E+003 4.320000007E-004 1.208973125E+006
 3.127000000E+003 3.900000011E-004 1.185487875E+006
 3.128000000E+003 3.950000100E-004 1.225019250E+006
 3.129000000E+003 4.049999989E-004 1.072761875E+006
 3.130000000E+003 3.900000011E-004 1.036679750E+006
 3.131000000E+003 3.499999875E-004 1.093310250E+006
 3.132000000E+003 3.769999894E-004 1.166851375E+006
 3.133000000E+003 3.670000006E-004 1.008544875E+006
 3.134000000E+003 4.060000065E-004 1.143678125E+006
 3.135000000E+003 4.189999891E-004 1.105653250E+006
 3.136000000E+003 4.079999926E-004 1.165671500E+006
 3.137000000E+003 3.900000011E-004 1.119592000E+006
 3.138000000E+003 3.809999907E-004 9.856924375E+005
 3.139000000E+003 3.710000019E-004 1.007037375E+006
 3.140000000E+003 3.570000117E-004 9.977405625E+005
 3.141000000E+003 3.689999867E-004 1.044720688E+006
 3.142000000E+003 3.830000060E-004 1.090840875E+006
 3.143000000E+003 3.779999970E-004 9.853490625E+005
 3.144000000E+003 4.170000029E-004 9.685550000E+005
 3.145000000E+003 4.199999967E-004 9.635557500E+005
 3.146000000E+003 3.830000060E-004 1.059046625E+006
 3.147000000E+003 3.739999956E-004 9.551823750E+005
 3.148000000E+003 3.790000046E-004 9.281775625E+005
 3.149000000E+003 3.579999902E-004 9.269696875E+005
 3.150000000E+003 3.459999862E-004 9.887034375E+005
 3.151000000E+003 3.720000095E-004 1.024940813E+006
 3.152000000E+003 3.539999889E-004 1.126648375E+006
 3.153000000E+003 3.940000024E-004 9.919746875E+005
 3.154000000E+003 4.250000056E-004 1.061592375E+006
 3.155000000E+003 3.769999894E-004 1.056862125E+006
 3.156000000E+003 3.859999997E-004 1.159647000E+006
 3.157000000E+003 3.959999885E-004 9.794045625E+005
 3.158000000E+003 3.739999956E-004 9.275320625E+005
 3.159000000E+003 3.380000126E-004 1.035715188E+006
 3.160000000E+003 3.720000095E-004 9.938182500E+005
 3.161000000E+003 3.889999934E-004 8.998278750E+005
 3.162000000E+003 3.629999992E-004 9.204548750E+005
 3.163000000E+003 3.779999970E-004 8.986802500E+005
 3.164000000E+003 4.039999912E-004 9.104714375E+005
 3.165000000E+003 3.769999894E-004 8.855474375E+005
 3.166000000E+003 3.480000014E-004 9.069368750E+005
 3.167000000E+003 3.589999978E-004 8.618138750E+005
 3.168000000E+003 3.600000055E-004 8.955612500E+005
 3.169000000E+003 3.359999973E-004 9.110793125E+005
 3.170000000E+003 3.429999924E-004 8.730015000E+005
 3.171000000E+003 3.710000019E-004 8.607153125E+005
 3.172000000E+003 3.659999929E-004 8.157011875E+005
 3.173000000E+003 3.549999965E-004 8.562353125E+005
 3.174000000E+003 3.680000082E-004 8.117912500E+005
 3.175000000E+003 3.659999929E-004 8.429580625E+005
 3.176000000E+003 3.450000077E-004 8.305550625E+005
 3.177000000E+003 3.440000000E-004 8.370688125E+005
 3.178000000E+003 3.560000041E-004 8.112264375E+005
 3.179000000E+003 3.929999948E-004 1.207988250E+006
 3.180000000E+003 3.579999902E-004 1.191464625E+006
 3.181000000E+003 3.919999872E-004 1.028975563E+006
 3.182000000E+003 4.260000132E-004 1.174667125E+006
 3.183000000E+003 3.710000019E-004 1.069030625E+006
 3.184000000E+003 3.509999951E-004 1.245580250E+006
 3.185000000E+003 3.840000136E-004 1.075069000E+006
 3.186000000E+003 3.830000060E-004 9.656641250E+005
 3.187000000E+003 3.819999984E-004 1.314322250E+006
 3.188000000E+003 3.760000109E-004 1.118728250E+006
 3.189000000E+003 3.940000024E-004 1.070860500E+006
 3.190000000E+003 3.969999962E-004 1.124973250E+006
 3.191000000E+003 3.830000060E-004 1.113171875E+006
 3.192000000E+003 3.659999929E-004 1.130969125E+006
 3.193000000E+003 3.539999889E-004 9.642033125E+005
 3.194000000E+003 3.450000077E-004 9.710372500E+005
 3.195000000E+003 3.380000126E-004 1.008060438E+006
 3.196000000E+003 3.370000049E-004 1.010934250E+006
 3.197000000E+003 3.459999862E-004 9.280743750E+005
 3.198000000E+003 3.750000033E-004 8.627424375E+005
 3.199000000E+003 3.940000024E-004 8.473464375E+005
 3.200000000E+003 3.769999894E-004 8.453851875E+005
 3.201000000E+003 3.760000109E-004 8.633973125E+005
 3.202000000E+003 3.739999956E-004 8.621432500E+005
 3.203000000E+003 3.480000014E-004 8.768040000E+005
 3.204000000E+003 3.250000009E-004 9.198636250E+005
 3.205000000E+003 3.380000126E-004 8.616533750E+005
 3.206000000E+003 3.349999897E-004 8.665713750E+005
 3.207000000E+003 3.180000058E-004 8.927310625E+005
 3.208000000E+003 3.279999946E-004 8.206200625E+005
 3.209000000E+003 3.459999862E-004 8.650138750E+005
 3.210000000E+003 3.290000022E-004 8.472925625E+005
 3.211000000E+003 3.250000009E-004 8.526536875E+005
 3.212000000E+003 3.399999987E-004 8.273665625E+005
 3.213000000E+003 3.380000126E-004 8.177920625E+005
 3.214000000E+003 3.319999960E-004 8.416868750E+005
 3.215000000E+003 3.469999938E-004 8.501285000E+005
 3.216000000E+003 3.319999960E-004 1.019771250E+006
 3.217000000E+003 3.490000090E-004 8.849180625E+005
 3.218000000E+003 3.570000117E-004 9.039735000E+005
 3.219000000E+003 3.349999897E-004 8.925067500E+005
 3.220000000E+003 3.429999924E-004 8.696617500E+005
 3.221000000E+003 3.610000131E-004 8.746797500E+005
 3.222000000E+003 3.429999924E-004 8.302824375E+005
 3.223000000E+003 3.349999897E-004 9.256670000E+005
 3.224000000E+003 3.549999965E-004 8.092086875E+005
 3.225000000E+003 3.600000055E-004 8.274505000E+005
 3.226000000E+003 3.349999897E-004 8.612907500E+005
 3.227000000E+003 3.370000049E-004 8.364506875E+005
 3.228000000E+003 3.429999924E-004 8.348890625E+005
 3.229000000E+003 3.269999870E-004 1.030878125E+006
 3.230000000E+003 3.100000031E-004 1.210325250E+006
 3.231000000E+003 3.560000041E-004 9.898603125E+005
 3.232000000E+003 3.659999929E-004 1.076850750E+006
 3.233000000E+003 3.250000009E-004 1.165482625E+006
 3.234000000E+003 3.380000126E-004 9.312030625E+005
 3.235000000E+003 3.870000073E-004 9.675068750E+005
 3.236000000E+003 3.629999992E-004 1.041437750E+006
 3.237000000E+003 3.579999902E-004 1.164215500E+006
 3.238000000E+003 3.570000117E-004 9.824026875E+005
 3.239000000E+003 3.849999921E-004 1.109586875E+006
 3.240000000E+003 3.610000131E-004 9.479605000E+005
 3.241000000E+003 3.490000090E-004 1.123960125E+006
 3.242000000E+003 3.340000112E-004 8.788909375E+005
 3.243000000E+003 3.600000055E-004 1.033288750E+006
 3.244000000E+003 3.319999960E-004 9.152808750E+005
 3.245000000E+003 3.309999884E-004 9.954850000E+005
 3.246000000E+003 3.309999884E-004 8.674477500E+005
 3.247000000E+003 3.650000144E-004 9.496266250E+005
 3.248000000E+003 3.769999894E-004 9.446823750E+005
 3.249000000E+003 3.640000068E-004 1.022481188E+006
 3.250000000E+003 3.650000144E-004 9.400226875E+005
 3.251000000E+003 3.750000033E-004 9.470896875E+005
 3.252000000E+003 3.380000126E-004 8.905403125E+005
 3.253000000E+003 3.119999892E-004 9.467898125E+005
 3.254000000E+003 3.239999933E-004 9.243497500E+005
 3.255000000E+003 3.250000009E-004 9.054051875E+005
 3.256000000E+003 3.220000071E-004 8.495531875E+005
 3.257000000E+003 3.229999857E-004 8.408436875E+005
 3.258000000E+003 3.520000027E-004 8.403990625E+005
 3.259000000E+003 3.459999862E-004 7.863991875E+005
 3.260000000E+003 3.309999884E-004 8.220888750E+005
 3.261000000E+003 3.309999884E-004 8.425161250E+005
 3.262000000E+003 3.399999987E-004 8.191507500E+005
 3.263000000E+003 3.290000022E-004 7.887181250E+005
 3.264000000E+003 3.180000058E-004 8.286977500E+005
 3.265000000E+003 3.229999857E-004 8.125285625E+005
 3.266000000E+003 3.290000022E-004 8.363563750E+005
 3.267000000E+003 3.070000093E-004 1.193176625E+006
 3.268000000E+003 3.359999973E-004 9.881525625E+005
 3.269000000E+003 3.490000090E-004 1.013180063E+006
 3.270000000E+003 3.250000009E-004 9.658118750E+005
 3.271000000E+003 3.220000071E-004 9.288615000E+005
 3.272000000E+003 3.530000104E-004 9.759242500E+005
 3.273000000E+003 3.359999973E-004 8.789102500E+005
 3.274000000E+003 3.389999911E-004 1.179844875E+006
 3.275000000E+003 3.680000082E-004 1.056942125E+006
 3.276000000E+003 3.619999916E-004 1.011123438E+006
 3.277000000E+003 3.480000014E-004 1.107482500E+006
 3.278000000E+003 3.570000117E-004 1.003602063E+006
 3.279000000E+003 3.429999924E-004 1.018654563E+006
 3.280000000E+003 3.070000093E-004 9.429213750E+005
 3.281000000E+003 3.020000004E-004 9.805492500E+005
 3.282000000E+003 3.119999892E-004 1.101879375E+006
 3.283000000E+003 3.030000080E-004 1.293419375E+006
 3.284000000E+003 3.509999951E-004 1.167865000E+006
 3.285000000E+003 3.910000087E-004 1.274585500E+006
 3.286000000E+003 3.999999899E-004 1.176884125E+006
 3.287000000E+003 3.729999880E-004 1.086960875E+006
 3.288000000E+003 3.760000109E-004 1.087798125E+006
 3.289000000E+003 3.570000117E-004 1.067280000E+006
 3.290000000E+003 3.319999960E-004 9.995578125E+005
 3.291000000E+003 3.420000139E-004 9.970306250E+005
 3.292000000E+003 3.420000139E-004 1.001615750E+006
 3.293000000E+003 3.589999978E-004 9.558561875E+005
 3.294000000E+003 3.619999916E-004 8.603693750E+005
 3.295000000E+003 3.429999924E-004 9.331948125E+005
 3.296000000E+003 3.340000112E-004 8.897529375E+005
 3.297000000E+003 3.229999857E-004 8.567982500E+005
 3.298000000E+003 3.000000142E-004 8.479387500E+005
 3.299000000E+003 2.880000102E-004 8.672181250E+005
 3.300000000E+003 2.950000053E-004 8.710726250E+005
 3.301000000E+003 3.039999865E-004 9.236943750E+005
 3.302000000E+003 3.579999902E-004 1.067490750E+006
 3.303000000E+003 3.410000063E-004 9.823899375E+005
 3.304000000E+003 3.539999889E-004 1.032421438E+006
 3.305000000E+003 3.370000049E-004 8.633655000E+005
 3.306000000E+003 3.319999960E-004 9.452666250E+005
 3.307000000E+003 3.020000004E-004 8.802205625E+005
 3.308000000E+003 3.119999892E-004 9.875678125E+005
 3.309000000E+003 3.129999968E-004 8.642103750E+005
 3.310000000E+003 3.309999884E-004 8.844066875E+005
 3.311000000E+003 3.229999857E-004 8.748655625E+005
 3.312000000E+003 3.490000090E-004 1.003949313E+006
 3.313000000E+003 3.549999965E-004 9.001363125E+005
 3.314000000E+003 3.290000022E-004 9.339099375E+005
 3.315000000E+003 3.190000134E-004 8.720813125E+005
 3.316000000E+003 3.229999857E-004 1.006293688E+006
 3.317000000E+003 3.030000080E-004 1.067764250E+006
 3.318000000E+003 3.239999933E-004 1.100035625E+006
 3.319000000E+003 3.359999973E-004 1.080950125E+006
 3.320000000E+003 3.309999884E-004 1.122956875E+006
 3.321000000E+003 3.150000121E-004 9.507909375E+005
 3.322000000E+003 3.340000112E-004 9.039160625E+005
 3.323000000E+003 3.300000099E-004 9.606981875E+005
 3.324000000E+003 3.239999933E-004 9.422568125E+005
 3.325000000E+003 3.250000009E-004 9.470536250E+005
 3.326000000E+003 3.429999924E-004 8.218110000E+005
 3.327000000E+003 3.570000117E-004 8.308075000E+005
 3.328000000E+003 3.399999987E-004 8.767316875E+005
 3.329000000E+003 3.389999911E-004 8.696040625E+005
 3.330000000E+003 3.349999897E-004 8.408798125E+005
 3.331000000E+003 3.060000017E-004 8.108411250E+005
 3.332000000E+003 2.920000115E-004 8.493290000E+005
 3.333000000E+003 2.920000115E-004 8.384817500E+005
 3.334000000E+003 2.910000039E-004 8.892286875E+005
 3.335000000E+003 2.899999963E-004 8.545621875E+005
 3.336000000E+003 3.089999955E-004 8.090601250E+005
 3.337000000E+003 3.279999946E-004 7.963294375E+005
 3.338000000E+003 3.190000134E-004 7.818175000E+005
 3.339000000E+003 3.060000017E-004 8.204548125E+005
 3.340000000E+003 3.110000107E-004 7.858964375E+005
 3.341000000E+003 3.110000107E-004 8.202930000E+005
 3.342000000E+003 2.979999990E-004 8.726402500E+005
 3.343000000E+003 3.089999955E-004 8.005736875E+005
 3.344000000E+003 3.199999919E-004 8.358313125E+005
 3.345000000E+003 3.140000044E-004 1.050795750E+006
 3.346000000E+003 3.429999924E-004 9.324268125E+005
 3.347000000E+003 3.370000049E-004 8.737904375E+005
 3.348000000E+003 3.239999933E-004 9.366315625E+005
 3.349000000E+003 3.169999982E-004 1.000839938E+006
 3.350000000E+003 2.979999990E-004 1.127406625E+006
 3.351000000E+003 3.359999973E-004 1.235558750E+006
 3.352000000E+003 3.380000126E-004 1.260604875E+006
 3.353000000E+003 3.269999870E-004 1.401478500E+006
 3.354000000E+003 3.159999906E-004 1.053606500E+006
 3.355000000E+003 3.459999862E-004 1.012418188E+006
 3.356000000E+003 3.380000126E-004 1.027229625E+006
 3.357000000E+003 3.359999973E-004 1.074054250E+006
 3.358000000E+003 3.220000071E-004 9.503603750E+005
 3.359000000E+003 3.530000104E-004 8.894535000E+005
 3.360000000E+003 3.659999929E-004 8.684932500E+005
 3.361000000E+003 3.399999987E-004 8.980600000E+005
 3.362000000E+003 3.380000126E-004 9.012666250E+005
 3.363000000E+003 3.359999973E-004 9.109976875E+005
 3.364000000E+003 3.169999982E-004 8.924062500E+005
 3.365000000E+003 2.849999873E-004 1.016447000E+006
 3.366000000E+003 2.889999887E-004 8.474158750E+005
 3.367000000E+003 3.070000093E-004 9.374732500E+005
 3.368000000E+003 2.960000129E-004 9.635498125E+005
 3.369000000E+003 3.009999928E-004 8.911891250E+005
 3.370000000E+003 3.370000049E-004 7.945102500E+005
 3.371000000E+003 3.410000063E-004 7.563006250E+005
 3.372000000E+003 3.100000031E-004 8.052520000E+005
 3.373000000E+003 3.000000142E-004 8.042922500E+005
 3.374000000E+003 3.049999941E-004 8.170438750E+005
 3.375000000E+003 2.969999914E-004 8.343338750E+005
 3.376000000E+003 2.910000039E-004 8.334459375E+005
 3.377000000E+003 2.859999950E-004 8.013521875E+005
 3.378000000E+003 3.070000093E-004 8.987443750E+005
 3.379000000E+003 3.530000104E-004 1.041224813E+006
 3.380000000E+003 3.279999946E-004 9.323023125E+005
 3.381000000E+003 3.229999857E-004 1.010115813E+006
 3.382000000E+003 3.290000022E-004 8.478383750E+005
 3.383000000E+003 3.260000085E-004 8.354991875E+005
 3.384000000E+003 2.939999977E-004 1.026175250E+006
 3.385000000E+003 3.180000058E-004 8.727274375E+005
 3.386000000E+003 3.349999897E-004 9.033381250E+005
 3.387000000E+003 3.070000093E-004 8.268885625E+005
 3.388000000E+003 3.079999879E-004 9.398253750E+005
 3.389000000E+003 3.840000136E-004 1.342778750E+006
 3.390000000E+003 3.260000085E-004 1.447626000E+006
 3.391000000E+003 3.380000126E-004 1.497565500E+006
 3.392000000E+003 3.680000082E-004 1.642221375E+006
 3.393000000E+003 3.570000117E-004 1.456595500E+006
 3.394000000E+003 3.499999875E-004 1.352819000E+006
 3.395000000E+003 3.220000071E-004 1.198483125E+006
 3.396000000E+003 3.589999978E-004 1.163518625E+006
 3.397000000E+003 3.269999870E-004 1.052463500E+006
 3.398000000E+003 3.600000055E-004 1.213623625E+006
 3.399000000E+003 4.119999940E-004 1.203943500E+006
 3.400000000E+003 4.079999926E-004 1.193421875E+006
 3.401000000E+003 3.539999889E-004 1.120714250E+006
 3.402000000E+003 3.560000041E-004 1.139154125E+006
 3.403000000E+003 3.619999916E-004 1.293497500E+006
 3.404000000E+003 2.939999977E-004 1.131340875E+006
 3.405000000E+003 2.830000012E-004 1.347603125E+006
 3.406000000E+003 3.030000080E-004 1.155434500E+006
 3.407000000E+003 3.000000142E-004 1.319006000E+006
 3.408000000E+003 3.190000134E-004 1.095980875E+006
 3.409000000E+003 3.380000126E-004 1.061317875E+006
 3.410000000E+003 3.830000060E-004 1.045902563E+006
 3.411000000E+003 3.579999902E-004 8.191525625E+005
 3.412000000E+003 3.560000041E-004 1.203875500E+006
 3.413000000E+003 3.659999929E-004 9.791145625E+005
 3.414000000E+003 3.520000027E-004 1.099778625E+006
 3.415000000E+003 3.129999968E-004 1.094763875E+006
 3.416000000E+003 2.969999914E-004 9.506515625E+005
 3.417000000E+003 3.119999892E-004 1.351239375E+006
 3.418000000E+003 2.880000102E-004 1.055534000E+006
 3.419000000E+003 2.960000129E-004 9.715825000E+005
 3.420000000E+003 3.209999995E-004 9.775893750E+005
 3.421000000E+003 3.049999941E-004 1.010521000E+006
 3.422000000E+003 3.209999995E-004 1.055738000E+006
 3.423000000E+003 3.579999902E-004 1.025732438E+006
 3.424000000E+003 3.579999902E-004 9.558988750E+005
 3.425000000E+003 3.610000131E-004 9.356042500E+005
 3.426000000E+003 3.389999911E-004 1.125964250E+006
 3.427000000E+003 3.110000107E-004 8.861560000E+005
 3.428000000E+003 3.060000017E-004 1.172790875E+006
 3.429000000E+003 3.030000080E-004 1.058552750E+006
 3.430000000E+003 2.899999963E-004 1.054346750E+006
 3.431000000E+003 2.910000039E-004 9.573415000E+005
 3.432000000E+003 2.969999914E-004 8.650241875E+005
 3.433000000E+003 3.079999879E-004 8.888535625E+005
 3.434000000E+003 3.079999879E-004 8.565650625E+005
 3.435000000E+003 3.190000134E-004 1.006695063E+006
 3.436000000E+003 3.619999916E-004 9.645346875E+005
 3.437000000E+003 3.469999938E-004 9.081134375E+005
 3.438000000E+003 3.399999987E-004 9.838344375E+005
 3.439000000E+003 3.190000134E-004 9.068659375E+005
 3.440000000E+003 3.169999982E-004 9.857261250E+005
 3.441000000E+003 2.840000088E-004 8.001753750E+005
 3.442000000E+003 2.910000039E-004 1.002545625E+006
 3.443000000E+003 3.349999897E-004 1.153353000E+006
 3.444000000E+003 2.849999873E-004 1.060777000E+006
 3.445000000E+003 3.229999857E-004 1.259070125E+006
 3.446000000E+003 3.440000000E-004 1.237810500E+006
 3.447000000E+003 3.410000063E-004 1.215881625E+006
 3.448000000E+003 3.190000134E-004 1.253776875E+006
 3.449000000E+003 3.169999982E-004 9.668845000E+005
 3.450000000E+003 3.410000063E-004 9.333253750E+005
 3.451000000E+003 3.159999906E-004 9.203606250E+005
 3.452000000E+003 3.089999955E-004 1.137613000E+006
 3.453000000E+003 3.089999955E-004 1.101830875E+006
 3.454000000E+003 3.710000019E-004 1.100378375E+006
 3.455000000E+003 3.779999970E-004 1.139523875E+006
 3.456000000E+003 3.420000139E-004 1.208364875E+006
 3.457000000E+003 3.089999955E-004 9.619248125E+005
 3.458000000E+003 3.269999870E-004 9.509079375E+005
 3.459000000E+003 3.020000004E-004 9.492019375E+005
 3.460000000E+003 2.840000088E-004 1.201896250E+006
 3.461000000E+003 3.560000041E-004 1.661891750E+006
 3.462000000E+003 3.260000085E-004 1.229786250E+006
 3.463000000E+003 3.819999984E-004 1.497427500E+006
 3.464000000E+003 4.039999912E-004 1.413936250E+006
 3.465000000E+003 3.800000122E-004 1.521163000E+006
 3.466000000E+003 3.600000055E-004 1.233603625E+006
 3.467000000E+003 3.150000121E-004 1.036132500E+006
 3.468000000E+003 3.450000077E-004 1.178020625E+006
 3.469000000E+003 2.960000129E-004 1.090109750E+006
 3.470000000E+003 3.670000006E-004 1.672304750E+006
 3.471000000E+003 4.149999877E-004 1.344455625E+006
 3.472000000E+003 4.170000029E-004 1.085187750E+006
 3.473000000E+003 4.030000127E-004 1.407094125E+006
 3.474000000E+003 4.140000092E-004 1.146955875E+006
 3.475000000E+003 4.229999904E-004 1.358158875E+006
 3.476000000E+003 3.380000126E-004 8.901367500E+005
 3.477000000E+003 2.969999914E-004 1.285526375E+006
 3.478000000E+003 3.009999928E-004 1.037077063E+006
 3.479000000E+003 3.089999955E-004 1.377743875E+006
 3.480000000E+003 4.100000078E-004 1.956807000E+006
 3.481000000E+003 3.579999902E-004 1.247992375E+006
 3.482000000E+003 4.279999994E-004 1.715992375E+006
 3.483000000E+003 4.189999891E-004 1.319735500E+006
 3.484000000E+003 4.450000124E-004 1.496366625E+006
 3.485000000E+003 3.840000136E-004 1.118018000E+006
 3.486000000E+003 3.659999929E-004 1.208934625E+006
 3.487000000E+003 3.020000004E-004 1.218537250E+006
 3.488000000E+003 3.209999995E-004 1.282988875E+006
 3.489000000E+003 3.229999857E-004 9.497478750E+005
 3.490000000E+003 3.389999911E-004 9.343196875E+005
 3.491000000E+003 3.689999867E-004 9.799475625E+005
 3.492000000E+003 3.760000109E-004 1.038817688E+006
 3.493000000E+003 3.469999938E-004 9.245845000E+005
 3.494000000E+003 3.079999879E-004 8.684544375E+005
 3.495000000E+003 2.889999887E-004 8.444878125E+005
 3.496000000E+003 2.749999985E-004 9.933692500E+005
 3.497000000E+003 2.760000061E-004 9.503469375E+005
 3.498000000E+003 2.880000102E-004 8.497299375E+005
 3.499000000E+003 3.129999968E-004 7.709356875E+005
 3.500000000E+003 3.349999897E-004 8.353432500E+005
 3.501000000E+003 3.319999960E-004 8.536193750E+005
 3.502000000E+003 3.119999892E-004 7.711775625E+005
 3.503000000E+003 2.889999887E-004 7.566685000E+005
 3.504000000E+003 2.730000124E-004 8.486723750E+005
 3.505000000E+003 2.659999882E-004 8.816121875E+005
 3.506000000E+003 3.000000142E-004 8.558236875E+005
 3.507000000E+003 2.899999963E-004 7.925994375E+005
 3.508000000E+003 3.119999892E-004 9.222361875E+005
 3.509000000E+003 3.450000077E-004 9.476302500E+005
 3.510000000E+003 3.300000099E-004 8.509830625E+005
 3.511000000E+003 3.030000080E-004 9.192173125E+005
 3.512000000E+003 2.899999963E-004 7.990199375E+005
 3.513000000E+003 2.889999887E-004 8.298855000E+005
 3.514000000E+003 2.789999999E-004 8.668754375E+005
 3.515000000E+003 2.800000075E-004 8.311926875E+005
 3.516000000E+003 2.939999977E-004 7.670100000E+005
 3.517000000E+003 3.020000004E-004 7.610933750E+005
 3.518000000E+003 2.979999990E-004 7.508220000E+005
 3.519000000E+003 3.060000017E-004 8.186462500E+005
 3.520000000E+003 2.939999977E-004 8.045637500E+005
 3.521000000E+003 2.950000053E-004 7.825211250E+005
 3.522000000E+003 3.009999928E-004 8.036247500E+005
 3.523000000E+003 2.939999977E-004 7.519462500E+005
 3.524000000E+003 3.000000142E-004 7.414163750E+005
 3.525000000E+003 2.960000129E-004 7.281071875E+005
 3.526000000E+003 2.830000012E-004 7.976804375E+005
 3.527000000E+003 2.739999909E-004 7.919970000E+005
 3.528000000E+003 2.840000088E-004 8.127498750E+005
 3.529000000E+003 2.899999963E-004 8.281441250E+005
 3.530000000E+003 2.880000102E-004 7.988230000E+005
 3.531000000E+003 2.929999901E-004 7.281218750E+005
 3.532000000E+003 3.020000004E-004 7.232145000E+005
 3.533000000E+003 3.000000142E-004 7.759081250E+005
 3.534000000E+003 2.870000026E-004 1.010744750E+006
 3.535000000E+003 3.570000117E-004 1.208237125E+006
 3.536000000E+003 3.269999870E-004 9.427510625E+005
 3.537000000E+003 3.300000099E-004 1.236016625E+006
 3.538000000E+003 3.190000134E-004 8.334867500E+005
 3.539000000E+003 3.420000139E-004 9.970569375E+005
 3.540000000E+003 2.910000039E-004 8.048151875E+005
 3.541000000E+003 3.209999995E-004 1.073766625E+006
 3.542000000E+003 3.750000033E-004 1.606924500E+006
 3.543000000E+003 3.060000017E-004 1.123187625E+006
 3.544000000E+003 3.570000117E-004 1.688735875E+006
 3.545000000E+003 3.800000122E-004 1.355217000E+006
 3.546000000E+003 3.919999872E-004 1.455597250E+006
 3.547000000E+003 3.459999862E-004 1.143555875E+006
 3.548000000E+003 3.309999884E-004 1.098285375E+006
 3.549000000E+003 3.790000046E-004 1.145719125E+006
 3.550000000E+003 3.389999911E-004 1.046506313E+006
 3.551000000E+003 4.260000132E-004 1.833081125E+006
 3.552000000E+003 3.589999978E-004 9.361094375E+005
 3.553000000E+003 3.980000038E-004 1.333781500E+006
 3.554000000E+003 3.459999862E-004 1.022626250E+006
 3.555000000E+003 3.539999889E-004 1.191372375E+006
 3.556000000E+003 3.530000104E-004 9.413767500E+005
 3.557000000E+003 3.420000139E-004 1.045174750E+006
 3.558000000E+003 2.910000039E-004 1.361532000E+006
 3.559000000E+003 2.939999977E-004 9.580259375E+005
 3.560000000E+003 3.490000090E-004 1.153113375E+006
 3.561000000E+003 3.159999906E-004 9.132067500E+005
 3.562000000E+003 3.399999987E-004 1.074221125E+006
 3.563000000E+003 3.739999956E-004 1.070199750E+006
 3.564000000E+003 3.750000033E-004 8.519533750E+005
 3.565000000E+003 3.410000063E-004 1.097424375E+006
 3.566000000E+003 3.180000058E-004 9.829233125E+005
 3.567000000E+003 3.049999941E-004 9.188746250E+005
 3.568000000E+003 2.880000102E-004 9.987325625E+005
 3.569000000E+003 2.920000115E-004 9.092704375E+005
 3.570000000E+003 3.000000142E-004 9.862328125E+005
 3.571000000E+003 3.060000017E-004 8.552598125E+005
 3.572000000E+003 3.159999906E-004 7.864324375E+005
 3.573000000E+003 3.140000044E-004 8.728447500E+005
 3.574000000E+003 3.140000044E-004 9.892880625E+005
 3.575000000E+003 3.150000121E-004 1.021638688E+006
 3.576000000E+003 3.389999911E-004 1.114418125E+006
 3.577000000E+003 3.300000099E-004 1.202363250E+006
 3.578000000E+003 3.399999987E-004 1.254764000E+006
 3.579000000E+003 3.020000004E-004 9.071091875E+005
 3.580000000E+003 3.239999933E-004 9.300421250E+005
 3.581000000E+003 2.889999887E-004 8.572499375E+005
 3.582000000E+003 2.920000115E-004 9.489640000E+005
 3.583000000E+003 2.939999977E-004 8.640054375E+005
 3.584000000E+003 3.100000031E-004 8.224246875E+005
 3.585000000E+003 3.100000031E-004 8.506044375E+005
 3.586000000E+003 3.169999982E-004 8.569493125E+005
 3.587000000E+003 3.100000031E-004 7.794293125E+005
 3.588000000E+003 3.000000142E-004 7.809769375E+005
 3.589000000E+003 2.739999909E-004 7.778607500E+005
 3.590000000E+003 2.650000097E-004 9.145583750E+005
 3.591000000E+003 3.089999955E-004 8.866914375E+005
 3.592000000E+003 2.920000115E-004 8.447873125E+005
 3.593000000E+003 3.020000004E-004 9.307436250E+005
 3.594000000E+003 3.169999982E-004 8.294698125E+005
 3.595000000E+003 3.260000085E-004 8.050018125E+005
 3.596000000E+003 3.030000080E-004 7.761130625E+005
 3.597000000E+003 2.899999963E-004 7.453858750E+005
 3.598000000E+003 3.079999879E-004 1.058587500E+006
 3.599000000E+003 2.910000039E-004 1.405101750E+006
 3.600000000E+003 3.670000006E-004 1.520857250E+006
 3.601000000E+003 3.640000068E-004 1.353828250E+006
 3.602000000E+003 3.640000068E-004 1.523498625E+006
 3.603000000E+003 3.459999862E-004 1.078564625E+006
 3.604000000E+003 3.729999880E-004 1.202823375E+006
 3.605000000E+003 3.229999857E-004 9.724103750E+005
 3.606000000E+003 3.239999933E-004 1.290673625E+006
 3.607000000E+003 3.420000139E-004 1.552909625E+006
 3.608000000E+003 2.880000102E-004 1.239073500E+006
 3.609000000E+003 3.199999919E-004 1.714780000E+006
 3.610000000E+003 3.640000068E-004 1.578657000E+006
 3.611000000E+003 3.720000095E-004 1.562145750E+006
 3.612000000E+003 3.600000055E-004 1.359293500E+006
 3.613000000E+003 3.650000144E-004 1.216944750E+006
 3.614000000E+003 3.560000041E-004 1.231474375E+006
 3.615000000E+003 3.119999892E-004 1.248577625E+006
 3.616000000E+003 3.180000058E-004 1.212481000E+006
 3.617000000E+003 2.990000066E-004 1.021198563E+006
 3.618000000E+003 3.190000134E-004 1.104907375E+006
 3.619000000E+003 3.309999884E-004 1.208003875E+006
 3.620000000E+003 3.239999933E-004 1.217223250E+006
 3.621000000E+003 2.929999901E-004 9.208208125E+005
 3.622000000E+003 2.809999860E-004 8.947683750E+005
 3.623000000E+003 2.739999909E-004 9.463516250E+005
 3.624000000E+003 2.819999936E-004 1.221570000E+006
 3.625000000E+003 2.979999990E-004 8.660800000E+005
 3.626000000E+003 3.110000107E-004 8.155426875E+005
 3.627000000E+003 3.159999906E-004 8.367601250E+005
 3.628000000E+003 3.269999870E-004 8.413255000E+005
 3.629000000E+003 3.159999906E-004 8.152668750E+005
 3.630000000E+003 2.840000088E-004 7.683200625E+005
 3.631000000E+003 2.659999882E-004 7.992312500E+005
 3.632000000E+003 2.730000124E-004 8.325680625E+005
 3.633000000E+003 2.650000097E-004 7.685595625E+005
 3.634000000E+003 2.680000034E-004 7.711210625E+005
 3.635000000E+003 2.840000088E-004 7.671231250E+005
 3.636000000E+003 2.920000115E-004 7.592853125E+005
 3.637000000E+003 3.039999865E-004 7.583135000E+005
 3.638000000E+003 2.889999887E-004 7.081070000E+005
 3.639000000E+003 2.889999887E-004 7.606249375E+005
 3.640000000E+003 2.929999901E-004 7.884895000E+005
 3.641000000E+003 2.739999909E-004 8.433358750E+005
 3.642000000E+003 2.749999985E-004 8.407671875E+005
 3.643000000E+003 2.809999860E-004 8.345750000E+005
 3.644000000E+003 2.889999887E-004 8.863700625E+005
 3.645000000E+003 3.000000142E-004 7.592658125E+005
 3.646000000E+003 2.809999860E-004 7.497285625E+005
 3.647000000E+003 2.760000061E-004 8.164699375E+005
 3.648000000E+003 3.000000142E-004 1.126028875E+006
 3.649000000E+003 3.079999879E-004 1.099751250E+006
 3.650000000E+003 3.300000099E-004 1.250172750E+006
 3.651000000E+003 3.340000112E-004 1.302734875E+006
 3.652000000E+003 3.190000134E-004 1.222911750E+006
 3.653000000E+003 3.129999968E-004 9.725985625E+005
 3.654000000E+003 3.269999870E-004 1.014606000E+006
 3.655000000E+003 2.929999901E-004 9.420423125E+005
 3.656000000E+003 3.000000142E-004 1.039769000E+006
 3.657000000E+003 3.570000117E-004 1.303054750E+006
 3.658000000E+003 3.150000121E-004 1.021767063E+006
 3.659000000E+003 3.140000044E-004 1.183501875E+006
 3.660000000E+003 3.480000014E-004 1.268820500E+006
 3.661000000E+003 3.349999897E-004 1.092885250E+006
 3.662000000E+003 3.330000036E-004 1.283195500E+006
 3.663000000E+003 3.900000011E-004 1.926776500E+006
 3.664000000E+003 3.689999867E-004 1.226484000E+006
 3.665000000E+003 3.849999921E-004 2.004073750E+006
 3.666000000E+003 4.020000051E-004 1.727660125E+006
 3.667000000E+003 3.729999880E-004 1.112044500E+006
 3.668000000E+003 3.440000000E-004 1.710535875E+006
 3.669000000E+003 3.539999889E-004 1.386685125E+006
 3.670000000E+003 3.790000046E-004 1.448574250E+006
 3.671000000E+003 3.279999946E-004 1.147864750E+006
 3.672000000E+003 3.009999928E-004 1.149327750E+006
 3.673000000E+003 3.440000000E-004 1.232304750E+006
 3.674000000E+003 3.629999992E-004 1.149504500E+006
 3.675000000E+003 3.790000046E-004 1.332777750E+006
 3.676000000E+003 4.189999891E-004 1.575961500E+006
 3.677000000E+003 3.859999997E-004 1.190469375E+006
 3.678000000E+003 3.969999962E-004 1.671483000E+006
 3.679000000E+003 3.450000077E-004 9.604246250E+005
 3.680000000E+003 3.610000131E-004 1.339423500E+006
 3.681000000E+003 2.720000048E-004 9.304283125E+005
 3.682000000E+003 2.699999895E-004 1.293176625E+006
 3.683000000E+003 3.629999992E-004 1.780077625E+006
 3.684000000E+003 3.150000121E-004 9.327253125E+005
 3.685000000E+003 4.309999931E-004 1.734160250E+006
 3.686000000E+003 4.199999967E-004 1.413487125E+006
 3.687000000E+003 4.509999999E-004 1.386604000E+006
 3.688000000E+003 4.239999980E-004 1.374912875E+006
 3.689000000E+003 3.900000011E-004 1.065172000E+006
 3.690000000E+003 4.090000002E-004 1.539636750E+006
 3.691000000E+003 3.169999982E-004 9.264280000E+005
 3.692000000E+003 3.070000093E-004 1.435414500E+006
 3.693000000E+003 3.300000099E-004 1.311211750E+006
 3.694000000E+003 3.319999960E-004 1.215057000E+006
 3.695000000E+003 3.840000136E-004 1.525214500E+006
 3.696000000E+003 3.950000100E-004 1.148680750E+006
 3.697000000E+003 4.159999953E-004 1.202439750E+006
 3.698000000E+003 3.879999858E-004 1.099217750E+006
 3.699000000E+003 3.830000060E-004 1.114324750E+006
 3.700000000E+003 3.809999907E-004 1.036590438E+006
 3.701000000E+003 3.049999941E-004 1.010896563E+006
 3.702000000E+003 2.730000124E-004 1.197687125E+006
 3.703000000E+003 2.749999985E-004 1.029327625E+006
 3.704000000E+003 3.140000044E-004 1.088090875E+006
 3.705000000E+003 3.030000080E-004 9.251951875E+005
 3.706000000E+003 3.030000080E-004 8.616120000E+005
 3.707000000E+003 3.020000004E-004 9.148029375E+005
 3.708000000E+003 3.089999955E-004 8.663820000E+005
 3.709000000E+003 3.260000085E-004 8.328758125E+005
 3.710000000E+003 3.290000022E-004 8.710518125E+005
 3.711000000E+003 2.859999950E-004 8.089920625E+005
 3.712000000E+003 3.030000080E-004 9.945120625E+005
 3.713000000E+003 3.530000104E-004 1.033065875E+006
 3.714000000E+003 3.140000044E-004 7.914270625E+005
 3.715000000E+003 2.979999990E-004 1.137479500E+006
 3.716000000E+003 3.100000031E-004 8.507361875E+005
 3.717000000E+003 3.180000058E-004 8.704042500E+005
 3.718000000E+003 2.809999860E-004 8.515072500E+005
 3.719000000E+003 2.770000137E-004 8.577985625E+005
 3.720000000E+003 3.100000031E-004 8.426603125E+005
 3.721000000E+003 2.969999914E-004 7.097643125E+005
 3.722000000E+003 2.800000075E-004 7.152643125E+005
 3.723000000E+003 2.830000012E-004 9.216080625E+005
 3.724000000E+003 2.779999922E-004 9.593571250E+005
 3.725000000E+003 3.530000104E-004 1.169213250E+006
 3.726000000E+003 3.229999857E-004 1.052993750E+006
 3.727000000E+003 3.279999946E-004 1.240352000E+006
 3.728000000E+003 3.209999995E-004 9.034243750E+005
 3.729000000E+003 3.359999973E-004 9.924136250E+005
 3.730000000E+003 2.789999999E-004 9.108816250E+005
 3.731000000E+003 2.749999985E-004 9.238232500E+005
 3.732000000E+003 3.000000142E-004 7.834100625E+005
 3.733000000E+003 3.039999865E-004 8.052330625E+005
 3.734000000E+003 2.819999936E-004 8.846598750E+005
 3.735000000E+003 2.870000026E-004 8.304619375E+005
 3.736000000E+003 2.899999963E-004 7.899181250E+005
 3.737000000E+003 2.690000110E-004 7.804873125E+005
 3.738000000E+003 2.619999868E-004 8.839885000E+005
 3.739000000E+003 2.579999855E-004 8.775751875E+005
 3.740000000E+003 2.870000026E-004 8.600053125E+005
 3.741000000E+003 2.889999887E-004 8.499280000E+005
 3.742000000E+003 2.950000053E-004 8.550670000E+005
 3.743000000E+003 2.929999901E-004 7.524711250E+005
 3.744000000E+003 2.899999963E-004 7.901005000E+005
 3.745000000E+003 2.809999860E-004 7.563904375E+005
 3.746000000E+003 3.319999960E-004 1.019570813E+006
 3.747000000E+003 3.000000142E-004 1.300891000E+006
 3.748000000E+003 2.939999977E-004 1.052815250E+006
 3.749000000E+003 3.229999857E-004 1.309650125E+006
 3.750000000E+003 3.000000142E-004 9.951818125E+005
 3.751000000E+003 3.180000058E-004 1.060696500E+006
 3.752000000E+003 3.499999875E-004 1.186376375E+006
 3.753000000E+003 3.239999933E-004 8.464635000E+005
 3.754000000E+003 3.600000055E-004 1.498308375E+006
 3.755000000E+003 4.049999989E-004 2.117093000E+006
 3.756000000E+003 3.520000027E-004 1.029350063E+006
 3.757000000E+003 3.570000117E-004 1.870833500E+006
 3.758000000E+003 3.720000095E-004 1.305023500E+006
 3.759000000E+003 3.969999962E-004 1.529752125E+006
 3.760000000E+003 3.530000104E-004 1.119384375E+006
 3.761000000E+003 2.969999914E-004 1.056004375E+006
 3.762000000E+003 3.560000041E-004 1.375247000E+006
 3.763000000E+003 3.000000142E-004 8.871310625E+005
 3.764000000E+003 3.619999916E-004 1.385175875E+006
 3.765000000E+003 3.919999872E-004 1.460531375E+006
 3.766000000E+003 3.659999929E-004 9.788233125E+005
 3.767000000E+003 3.840000136E-004 1.578216750E+006
 3.768000000E+003 3.760000109E-004 8.944526250E+005
 3.769000000E+003 3.720000095E-004 1.272591375E+006
 3.770000000E+003 2.920000115E-004 1.282785875E+006
 3.771000000E+003 2.610000083E-004 1.150448500E+006
 3.772000000E+003 3.269999870E-004 1.293581625E+006
 3.773000000E+003 2.939999977E-004 1.046826188E+006
 3.774000000E+003 3.670000006E-004 1.565145625E+006
 3.775000000E+003 4.140000092E-004 1.507845125E+006
 3.776000000E+003 4.339999869E-004 1.071524375E+006
 3.777000000E+003 4.429999972E-004 1.486836375E+006
 3.778000000E+003 4.579999950E-004 1.020245125E+006
 3.779000000E+003 4.180000105E-004 1.030538375E+006
 3.780000000E+003 3.659999929E-004 1.034460750E+006
 3.781000000E+003 3.180000058E-004 1.084892250E+006
 3.782000000E+003 3.169999982E-004 8.573146875E+005
 3.783000000E+003 3.290000022E-004 9.720771875E+005
 3.784000000E+003 2.960000129E-004 1.132176000E+006
 3.785000000E+003 3.450000077E-004 1.287092500E+006
 3.786000000E+003 3.229999857E-004 9.980315625E+005
 3.787000000E+003 3.380000126E-004 1.155830000E+006
 3.788000000E+003 3.600000055E-004 8.885836250E+005
 3.789000000E+003 3.610000131E-004 9.652969375E+005
 3.790000000E+003 2.969999914E-004 1.114026750E+006
 3.791000000E+003 2.859999950E-004 8.745456875E+005
 3.792000000E+003 3.290000022E-004 9.201901250E+005
 3.793000000E+003 2.950000053E-004 9.194129375E+005
 3.794000000E+003 2.889999887E-004 7.051280625E+005
 3.795000000E+003 2.809999860E-004 7.484660625E+005
 3.796000000E+003 2.650000097E-004 7.824874375E+005
 3.797000000E+003 2.779999922E-004 7.317038125E+005
 3.798000000E+003 2.920000115E-004 8.032462500E+005
 3.799000000E+003 2.830000012E-004 7.329108750E+005
 3.800000000E+003 2.669999958E-004 7.143086875E+005
 3.801000000E+003 2.530000056E-004 7.774524375E+005
 3.802000000E+003 2.610000083E-004 7.206586250E+005
 3.803000000E+003 3.180000058E-004 1.049200750E+006
 3.804000000E+003 2.570000070E-004 9.265840000E+005
 3.805000000E+003 2.419999946E-004 9.314041875E+005
 3.806000000E+003 3.020000004E-004 9.817074375E+005
 3.807000000E+003 2.929999901E-004 8.122668125E+005
 3.808000000E+003 3.140000044E-004 9.335192500E+005
 3.809000000E+003 3.380000126E-004 1.000845750E+006
 3.810000000E+003 3.009999928E-004 7.766375625E+005
 3.811000000E+003 3.089999955E-004 1.055661500E+006
 3.812000000E+003 3.399999987E-004 1.160546875E+006
 3.813000000E+003 2.730000124E-004 9.236404375E+005
 3.814000000E+003 2.789999999E-004 1.261043500E+006
 3.815000000E+003 3.039999865E-004 1.124038375E+006
 3.816000000E+003 2.969999914E-004 1.011544125E+006
 3.817000000E+003 3.370000049E-004 1.379653750E+006
 3.818000000E+003 3.760000109E-004 1.253937750E+006
 3.819000000E+003 3.659999929E-004 9.605709375E+005
 3.820000000E+003 3.429999924E-004 1.231920125E+006
 3.821000000E+003 3.549999965E-004 9.614093125E+005
 3.822000000E+003 3.229999857E-004 1.002009938E+006
 3.823000000E+003 2.840000088E-004 1.303516500E+006
 3.824000000E+003 2.600000007E-004 1.237812750E+006
 3.825000000E+003 2.600000007E-004 1.083946625E+006
 3.826000000E+003 2.730000124E-004 1.008097813E+006
 3.827000000E+003 2.859999950E-004 1.004560938E+006
 3.828000000E+003 2.739999909E-004 1.054129000E+006
 3.829000000E+003 2.969999914E-004 9.528695625E+005
 3.830000000E+003 3.229999857E-004 7.565339375E+005
 3.831000000E+003 3.159999906E-004 8.220373750E+005
 3.832000000E+003 2.830000012E-004 9.569420000E+005
 3.833000000E+003 2.690000110E-004 8.535458750E+005
 3.834000000E+003 2.730000124E-004 7.386493750E+005
 3.835000000E+003 2.680000034E-004 9.198559375E+005
 3.836000000E+003 2.289999975E-004 9.848078750E+005
 3.837000000E+003 3.209999995E-004 1.316567125E+006
 3.838000000E+003 2.570000070E-004 9.096221875E+005
 3.839000000E+003 3.929999948E-004 1.402605375E+006
 3.840000000E+003 3.889999934E-004 1.596789375E+006
 3.841000000E+003 3.790000046E-004 9.371847500E+005
 3.842000000E+003 3.699999943E-004 1.622014000E+006
 3.843000000E+003 3.889999934E-004 8.660699375E+005
 3.844000000E+003 3.859999997E-004 1.240644375E+006
 3.845000000E+003 3.140000044E-004 1.445056125E+006
 3.846000000E+003 3.260000085E-004 9.814958125E+005
 3.847000000E+003 3.429999924E-004 1.183400500E+006
 3.848000000E+003 3.159999906E-004 9.207373125E+005
 3.849000000E+003 3.300000099E-004 9.516304375E+005
 3.850000000E+003 3.769999894E-004 1.155558875E+006
 3.851000000E+003 3.209999995E-004 8.361355625E+005
 3.852000000E+003 3.180000058E-004 1.197940250E+006
 3.853000000E+003 3.760000109E-004 1.652162000E+006
 3.854000000E+003 3.499999875E-004 9.041880000E+005
 3.855000000E+003 4.529999860E-004 1.831091000E+006
 3.856000000E+003 3.410000063E-004 1.827902000E+006
 3.857000000E+003 3.389999911E-004 2.189770250E+006
 3.858000000E+003 2.979999990E-004 2.354434750E+006
 3.859000000E+003 3.150000121E-004 2.093663625E+006
 3.860000000E+003 3.450000077E-004 1.853507875E+006
 3.861000000E+003 2.730000124E-004 1.596832875E+006
 3.862000000E+003 2.490000043E-004 1.661815875E+006
 3.863000000E+003 3.079999879E-004 1.511510500E+006
 3.864000000E+003 3.429999924E-004 1.281457875E+006
 3.865000000E+003 3.870000073E-004 1.385834375E+006
 3.866000000E+003 4.670000053E-004 1.413768000E+006
 3.867000000E+003 3.990000114E-004 1.252008750E+006
 3.868000000E+003 2.960000129E-004 1.546573625E+006
 3.869000000E+003 3.670000006E-004 1.190530125E+006
 3.870000000E+003 3.399999987E-004 1.168502875E+006
 3.871000000E+003 2.899999963E-004 1.704044375E+006
 3.872000000E+003 3.239999933E-004 1.252571500E+006
 3.873000000E+003 3.269999870E-004 1.093944125E+006
 3.874000000E+003 2.889999887E-004 1.434645875E+006
 3.875000000E+003 3.129999968E-004 1.139886625E+006
 3.876000000E+003 3.110000107E-004 1.127082000E+006
 3.877000000E+003 2.929999901E-004 1.492528500E+006
 3.878000000E+003 3.509999951E-004 1.491183375E+006
 3.879000000E+003 3.250000009E-004 1.035969500E+006
 3.880000000E+003 3.629999992E-004 1.919962500E+006
 3.881000000E+003 4.290000070E-004 1.551827875E+006
 3.882000000E+003 4.379999882E-004 1.192921000E+006
 3.883000000E+003 5.159999710E-004 3.177362000E+006
 3.884000000E+003 4.480000061E-004 1.897846125E+006
 3.885000000E+003 4.790000094E-004 2.226041000E+006
 3.886000000E+003 4.790000094E-004 2.250434750E+006
 3.887000000E+003 4.299999855E-004 1.064498500E+006
 3.888000000E+003 4.360000021E-004 2.099653750E+006
 3.889000000E+003 3.560000041E-004 1.031080188E+006
 3.890000000E+003 4.630000039E-004 2.663041750E+006
 3.891000000E+003 4.149999877E-004 2.462620250E+006
 3.892000000E+003 4.180000105E-004 1.820570500E+006
 3.893000000E+003 6.120000035E-004 3.049517000E+006
 3.894000000E+003 4.309999931E-004 1.378303125E+006
 3.895000000E+003 4.379999882E-004 2.246762500E+006
 3.896000000E+003 3.490000090E-004 1.401193250E+006
 3.897000000E+003 4.320000007E-004 2.083621375E+006
 3.898000000E+003 4.769999941E-004 1.736950875E+006
 3.899000000E+003 4.539999936E-004 1.453567500E+006
 3.900000000E+003 3.650000144E-004 2.090861375E+006
 3.901000000E+003 3.539999889E-004 1.171350875E+006
 3.902000000E+003 8.709999966E-004 2.733562400E+007
 3.903000000E+003 1.750000054E-003 6.877572500E+006
 3.904000000E+003 3.129000077E-003 1.369346500E+007
 3.905000000E+003 8.340000059E-004 1.789071000E+007
 3.906000000E+003 9.929999942E-004 1.012304400E+007
 3.907000000E+003 3.119000001E-003 1.533866100E+007
 3.908000000E+003 1.427000039E-003 5.263263000E+006
 3.909000000E+003 1.031999942E-003 1.358292400E+007
 3.910000000E+003 9.590000263E-004 3.959182000E+006
 3.911000000E+003 1.872999943E-003 1.085510700E+007
 3.912000000E+003 5.590000073E-004 8.129880500E+006
 3.913000000E+003 6.099999882E-004 8.555021000E+006
 3.914000000E+003 1.136000035E-003 7.784256000E+006
 3.915000000E+003 6.750000175E-004 3.888854250E+006
 3.916000000E+003 5.310000270E-004 7.590495500E+006
 3.917000000E+003 6.689999718E-004 2.429886500E+006
 3.918000000E+003 1.337999944E-003 6.913250500E+006
 3.919000000E+003 4.419999896E-004 3.184198500E+006
 3.920000000E+003 4.049999989E-004 5.445855500E+006
 3.921000000E+003 6.140000187E-004 3.113040500E+006
 3.922000000E+003 7.430000114E-004 3.353848500E+006
 3.923000000E+003 5.169999786E-004 3.705802000E+006
 3.924000000E+003 4.670000053E-004 2.782541750E+006
 3.925000000E+003 9.330000030E-004 3.558056000E+006
 3.926000000E+003 4.260000132E-004 1.825351625E+006
 3.927000000E+003 4.060000065E-004 3.243485250E+006
 3.928000000E+003 3.750000033E-004 1.548686625E+006
 3.929000000E+003 4.630000039E-004 2.686069750E+006
 3.930000000E+003 4.299999855E-004 2.079904875E+006
 3.931000000E+003 4.619999963E-004 1.944302625E+006
 3.932000000E+003 4.370000097E-004 1.953139750E+006
 3.933000000E+003 3.340000112E-004 1.596803750E+006
 3.934000000E+003 3.600000055E-004 2.041881875E+006
 3.935000000E+003 3.729999880E-004 1.205560375E+006
 3.936000000E+003 3.720000095E-004 1.912239500E+006
 3.937000000E+003 3.060000017E-004 1.198661750E+006
 3.938000000E+003 2.859999950E-004 1.777595750E+006
 3.939000000E+003 3.119999892E-004 1.379176250E+006
 3.940000000E+003 3.699999943E-004 1.328870250E+006
 3.941000000E+003 3.760000109E-004 1.108989750E+006
 3.942000000E+003 3.129999968E-004 1.204093500E+006
 3.943000000E+003 3.420000139E-004 1.302159375E+006
 3.944000000E+003 3.710000019E-004 1.010638313E+006
 3.945000000E+003 3.750000033E-004 1.231552375E+006
 3.946000000E+003 2.939999977E-004 9.693026875E+005
 3.947000000E+003 2.640000021E-004 1.153864500E+006
 3.948000000E+003 2.990000066E-004 9.886448125E+005
 3.949000000E+003 3.180000058E-004 9.930830000E+005
 3.950000000E+003 3.020000004E-004 1.019456438E+006
 3.951000000E+003 2.849999873E-004 9.902337500E+005
 3.952000000E+003 2.830000012E-004 9.920840000E+005
 3.953000000E+003 3.020000004E-004 8.274699375E+005
 3.954000000E+003 3.539999889E-004 1.009531875E+006
 3.955000000E+003 3.129999968E-004 8.581420625E+005
 3.956000000E+003 2.910000039E-004 1.257970750E+006
 3.957000000E+003 3.340000112E-004 1.248537625E+006
 3.958000000E+003 3.560000041E-004 1.077156625E+006
 3.959000000E+003 3.509999951E-004 1.206125875E+006
 3.960000000E+003 3.089999955E-004 8.110618125E+005
 3.961000000E+003 3.269999870E-004 1.314112875E+006
 3.962000000E+003 2.809999860E-004 1.016701813E+006
 3.963000000E+003 2.830000012E-004 1.241213000E+006
 3.964000000E+003 3.039999865E-004 1.232264125E+006
 3.965000000E+003 2.680000034E-004 1.131959375E+006
 3.966000000E+003 3.579999902E-004 1.393917250E+006
 3.967000000E+003 3.849999921E-004 1.237838625E+006
 3.968000000E+003 3.760000109E-004 1.376924250E+006
 3.969000000E+003 3.089999955E-004 1.366484500E+006
 3.970000000E+003 2.880000102E-004 1.303788625E+006
 3.971000000E+003 3.340000112E-004 1.155604625E+006
 3.972000000E+003 3.450000077E-004 1.160259125E+006
 3.973000000E+003 3.079999879E-004 1.060317375E+006
 3.974000000E+003 2.730000124E-004 1.250600750E+006
 3.975000000E+003 2.699999895E-004 1.046689813E+006
 3.976000000E+003 3.020000004E-004 1.082880625E+006
 3.977000000E+003 3.359999973E-004 9.866345625E+005
 3.978000000E+003 3.340000112E-004 1.022485250E+006
 3.979000000E+003 3.340000112E-004 1.022799875E+006
 3.980000000E+003 3.849999921E-004 9.324260625E+005
 3.981000000E+003 3.399999987E-004 8.888173125E+005
 3.982000000E+003 2.870000026E-004 1.040553813E+006
 3.983000000E+003 2.779999922E-004 9.092428750E+005
 3.984000000E+003 2.699999895E-004 8.932950625E+005
 3.985000000E+003 2.760000061E-004 9.988347500E+005
 3.986000000E+003 2.699999895E-004 9.112306875E+005
 3.987000000E+003 2.600000007E-004 9.074861250E+005
 3.988000000E+003 2.650000097E-004 8.320958125E+005
 3.989000000E+003 2.929999901E-004 8.281845000E+005
 3.990000000E+003 3.220000071E-004 7.951875000E+005
 3.991000000E+003 2.950000053E-004 8.079595625E+005
 3.992000000E+003 3.340000112E-004 8.646083125E+005
 3.993000000E+003 2.929999901E-004 8.051735625E+005
 3.994000000E+003 2.840000088E-004 9.953543125E+005
 3.995000000E+003 3.049999941E-004 7.996288125E+005
 3.996000000E+003 2.960000129E-004 8.218611875E+005
 3.997000000E+003 3.009999928E-004 1.254897750E+006
 3.998000000E+003 3.030000080E-004 1.066512750E+006
 3.999000000E+003 3.039999865E-004 1.105875625E+006
 4.000000000E+003 3.009999928E-004 1.145561375E+006
 4.001000000E+003 3.030000080E-004 7.784688750E+005
 4.002000000E+003 3.399999987E-004 9.308033750E+005
 4.003000000E+003 2.910000039E-004 7.574249375E+005
 4.004000000E+003 2.730000124E-004 7.784742500E+005
 4.005000000E+003 3.009999928E-004 7.639706250E+005
 4.006000000E+003 2.969999914E-004 7.747834375E+005
 4.007000000E+003 2.680000034E-004 8.138526875E+005
 4.008000000E+003 2.849999873E-004 7.924666250E+005
 4.009000000E+003 2.690000110E-004 8.474816250E+005
 4.010000000E+003 2.690000110E-004 8.638513125E+005
 4.011000000E+003 2.669999958E-004 9.168845000E+005
 4.012000000E+003 2.549999917E-004 9.270459375E+005
 4.013000000E+003 2.979999990E-004 8.589901250E+005
 4.014000000E+003 2.899999963E-004 7.688518750E+005
 4.015000000E+003 2.680000034E-004 7.955352500E+005
 4.016000000E+003 2.969999914E-004 9.245401250E+005
 4.017000000E+003 2.730000124E-004 9.511086250E+005
 4.018000000E+003 2.789999999E-004 9.406951875E+005
 4.019000000E+003 2.939999977E-004 9.589174375E+005
 4.020000000E+003 2.699999895E-004 8.694038125E+005
 4.021000000E+003 2.870000026E-004 7.753485000E+005
 4.022000000E+003 3.309999884E-004 8.140893750E+005
 4.023000000E+003 2.830000012E-004 7.645193125E+005
 4.024000000E+003 2.749999985E-004 9.537092500E+005
 4.025000000E+003 3.349999897E-004 1.102508625E+006
 4.026000000E+003 3.039999865E-004 7.609633750E+005
 4.027000000E+003 3.370000049E-004 1.303895875E+006
 4.028000000E+003 3.560000041E-004 1.969975125E+006
 4.029000000E+003 3.199999919E-004 1.115754375E+006
 4.030000000E+003 3.650000144E-004 2.143206750E+006
 4.031000000E+003 3.279999946E-004 1.533393750E+006
 4.032000000E+003 3.520000027E-004 1.668289375E+006
 4.033000000E+003 3.429999924E-004 1.486343250E+006
 4.034000000E+003 3.119999892E-004 1.051559375E+006
 4.035000000E+003 3.450000077E-004 1.465189250E+006
 4.036000000E+003 2.840000088E-004 9.318103125E+005
 4.037000000E+003 3.750000033E-004 1.506173875E+006
 4.038000000E+003 4.210000043E-004 1.709683500E+006
 4.039000000E+003 3.980000038E-004 1.117788250E+006
 4.040000000E+003 3.560000041E-004 1.690021875E+006
 4.041000000E+003 3.469999938E-004 1.275718375E+006
 4.042000000E+003 3.659999929E-004 1.316822125E+006
 4.043000000E+003 3.650000144E-004 1.186650375E+006
 4.044000000E+003 3.079999879E-004 1.186282000E+006
 4.045000000E+003 3.309999884E-004 1.302167125E+006
 4.046000000E+003 2.939999977E-004 7.711618125E+005
 4.047000000E+003 3.079999879E-004 1.046131813E+006
 4.048000000E+003 3.269999870E-004 8.699671875E+005
 4.049000000E+003 3.129999968E-004 9.532175625E+005
 4.050000000E+003 2.950000053E-004 1.069705000E+006
 4.051000000E+003 3.739999956E-004 1.040513188E+006
 4.052000000E+003 3.769999894E-004 9.363481250E+005
 4.053000000E+003 3.370000049E-004 1.077063375E+006
 4.054000000E+003 3.290000022E-004 9.375426875E+005
 4.055000000E+003 3.410000063E-004 8.432575000E+005
 4.056000000E+003 3.260000085E-004 8.693590625E+005
 4.057000000E+003 2.720000048E-004 8.750445000E+005
 4.058000000E+003 2.699999895E-004 8.577686250E+005
 4.059000000E+003 2.600000007E-004 8.273713125E+005
 4.060000000E+003 2.760000061E-004 8.758125000E+005
 4.061000000E+003 3.190000134E-004 7.462501250E+005
 4.062000000E+003 3.030000080E-004 7.669070625E+005
 4.063000000E+003 2.830000012E-004 8.364685000E+005
 4.064000000E+003 3.000000142E-004 7.364612500E+005
 4.065000000E+003 2.770000137E-004 7.770090625E+005
 4.066000000E+003 2.579999855E-004 8.464245000E+005
 4.067000000E+003 3.150000121E-004 1.195244750E+006
 4.068000000E+003 2.619999868E-004 1.081805000E+006
 4.069000000E+003 2.669999958E-004 1.178197500E+006
 4.070000000E+003 3.169999982E-004 1.223277875E+006
 4.071000000E+003 2.969999914E-004 8.903876250E+005
 4.072000000E+003 3.410000063E-004 1.427112250E+006
 4.073000000E+003 3.790000046E-004 1.985518000E+006
 4.074000000E+003 3.410000063E-004 8.948935000E+005
 4.075000000E+003 3.530000104E-004 1.732531000E+006
 4.076000000E+003 3.579999902E-004 1.182459250E+006
 4.077000000E+003 3.859999997E-004 1.198913125E+006
 4.078000000E+003 3.879999858E-004 1.290612250E+006
 4.079000000E+003 3.180000058E-004 8.080143750E+005
 4.080000000E+003 3.199999919E-004 1.082040625E+006
 4.081000000E+003 2.929999901E-004 8.223408750E+005
 4.082000000E+003 2.859999950E-004 1.085674875E+006
 4.083000000E+003 3.509999951E-004 8.570153125E+005
 4.084000000E+003 3.480000014E-004 7.954255625E+005
 4.085000000E+003 3.229999857E-004 1.194609625E+006
 4.086000000E+003 3.699999943E-004 9.868135000E+005
 4.087000000E+003 3.549999965E-004 8.941004375E+005
 4.088000000E+003 3.060000017E-004 1.070057125E+006
 4.089000000E+003 3.030000080E-004 8.500736250E+005
 4.090000000E+003 3.180000058E-004 8.732588750E+005
 4.091000000E+003 2.760000061E-004 8.307914375E+005
 4.092000000E+003 2.680000034E-004 9.519191875E+005
 4.093000000E+003 2.549999917E-004 8.554896875E+005
 4.094000000E+003 2.519999980E-004 1.027555125E+006
 4.095000000E+003 2.720000048E-004 9.671356250E+005
 4.096000000E+003 3.119999892E-004 8.811545000E+005
 4.097000000E+003 3.150000121E-004 7.892780000E+005
 4.098000000E+003 2.849999873E-004 8.358006875E+005
 4.099000000E+003 3.319999960E-004 1.135241125E+006
 4.100000000E+003 2.730000124E-004 1.255799375E+006
 4.101000000E+003 2.720000048E-004 1.131082750E+006
 4.102000000E+003 3.229999857E-004 1.353258000E+006
 4.103000000E+003 3.100000031E-004 1.019571250E+006
 4.104000000E+003 3.229999857E-004 1.207433875E+006
 4.105000000E+003 3.499999875E-004 1.414703000E+006
 4.106000000E+003 3.119999892E-004 9.553338125E+005
 4.107000000E+003 3.549999965E-004 1.719161625E+006
 4.108000000E+003 3.959999885E-004 1.757646625E+006
 4.109000000E+003 3.859999997E-004 1.130787375E+006
 4.110000000E+003 3.739999956E-004 1.750109625E+006
 4.111000000E+003 3.290000022E-004 1.463411750E+006
 4.112000000E+003 3.420000139E-004 1.255878875E+006
 4.113000000E+003 3.659999929E-004 1.190626875E+006
 4.114000000E+003 3.209999995E-004 9.937331875E+005
 4.115000000E+003 3.499999875E-004 1.750830125E+006
 4.116000000E+003 2.669999958E-004 1.138551375E+006
 4.117000000E+003 3.279999946E-004 1.126435625E+006
 4.118000000E+003 3.509999951E-004 1.222018750E+006
 4.119000000E+003 3.309999884E-004 1.125864000E+006
 4.120000000E+003 3.340000112E-004 1.098374375E+006
 4.121000000E+003 3.950000100E-004 8.710848125E+005
 4.122000000E+003 3.760000109E-004 1.073637000E+006
 4.123000000E+003 3.000000142E-004 1.535323250E+006
 4.124000000E+003 3.570000117E-004 2.036027750E+006
 4.125000000E+003 3.209999995E-004 9.617885625E+005
 4.126000000E+003 4.299999855E-004 1.992285750E+006
 4.127000000E+003 3.879999858E-004 1.164730375E+006
 4.128000000E+003 3.940000024E-004 1.422515000E+006
 4.129000000E+003 3.600000055E-004 1.335518750E+006
 4.130000000E+003 3.349999897E-004 8.251991250E+005
 4.131000000E+003 3.670000006E-004 1.542871875E+006
 4.132000000E+003 3.159999906E-004 9.038934375E+005
 4.133000000E+003 3.509999951E-004 1.550724625E+006
 4.134000000E+003 3.910000087E-004 2.645212250E+006
 4.135000000E+003 3.900000011E-004 8.826175000E+005
 4.136000000E+003 5.740000051E-004 2.512006000E+006
 4.137000000E+003 4.020000051E-004 1.623083500E+006
 4.138000000E+003 4.109999863E-004 1.629243000E+006
 4.139000000E+003 5.670000101E-004 2.566192750E+006
 4.140000000E+003 3.589999978E-004 8.611645625E+005
 4.141000000E+003 3.549999965E-004 1.933876875E+006
 4.142000000E+003 3.330000036E-004 1.095873500E+006
 4.143000000E+003 3.450000077E-004 1.318010375E+006
 4.144000000E+003 3.689999867E-004 2.082929125E+006
 4.145000000E+003 3.330000036E-004 8.749663750E+005
 4.146000000E+003 3.629999992E-004 1.983952750E+006
 4.147000000E+003 3.800000122E-004 2.251660750E+006
 4.148000000E+003 4.030000127E-004 1.219957500E+006
 4.149000000E+003 5.290000117E-004 2.175972000E+006
 4.150000000E+003 3.870000073E-004 1.125703750E+006
 4.151000000E+003 3.739999956E-004 1.490158125E+006
 4.152000000E+003 3.359999973E-004 1.537608500E+006
 4.153000000E+003 3.330000036E-004 7.551756875E+005
 4.154000000E+003 3.650000144E-004 1.529577500E+006
 4.155000000E+003 3.140000044E-004 1.107156000E+006
 4.156000000E+003 3.220000071E-004 1.086337750E+006
 4.157000000E+003 3.560000041E-004 1.023873313E+006
 4.158000000E+003 3.600000055E-004 8.402490000E+005
 4.159000000E+003 3.279999946E-004 1.183465750E+006
 4.160000000E+003 3.349999897E-004 7.567981875E+005
 4.161000000E+003 3.429999924E-004 1.042430625E+006
 4.162000000E+003 2.770000137E-004 8.814035625E+005
 4.163000000E+003 3.169999982E-004 7.520590625E+005
 4.164000000E+003 3.410000063E-004 7.787730000E+005
 4.165000000E+003 3.220000071E-004 7.679999375E+005
 4.166000000E+003 2.979999990E-004 7.975158125E+005
 4.167000000E+003 3.150000121E-004 7.138983125E+005
 4.168000000E+003 2.779999922E-004 7.313096875E+005
 4.169000000E+003 2.469999890E-004 9.197305000E+005
 4.170000000E+003 2.870000026E-004 9.410268125E+005
 4.171000000E+003 2.699999895E-004 7.415148125E+005
 4.172000000E+003 2.920000115E-004 9.205910000E+005
 4.173000000E+003 3.710000019E-004 1.210336625E+006
 4.174000000E+003 3.300000099E-004 6.770764375E+005
 4.175000000E+003 3.150000121E-004 1.302129250E+006
 4.176000000E+003 3.359999973E-004 1.345558875E+006
 4.177000000E+003 3.039999865E-004 1.048395063E+006
 4.178000000E+003 2.939999977E-004 1.579317375E+006
 4.179000000E+003 3.159999906E-004 1.207576500E+006
 4.180000000E+003 3.420000139E-004 1.163915875E+006
 4.181000000E+003 3.279999946E-004 1.288141375E+006
 4.182000000E+003 3.750000033E-004 1.237987500E+006
 4.183000000E+003 3.499999875E-004 1.063818750E+006
 4.184000000E+003 3.159999906E-004 1.558994500E+006
 4.185000000E+003 3.950000100E-004 1.226259375E+006
 4.186000000E+003 3.830000060E-004 1.102332000E+006
 4.187000000E+003 3.619999916E-004 1.274045000E+006
 4.188000000E+003 3.440000000E-004 1.034923188E+006
 4.189000000E+003 3.640000068E-004 1.029573063E+006
 4.190000000E+003 3.760000109E-004 1.252632000E+006
 4.191000000E+003 3.349999897E-004 1.035069625E+006
 4.192000000E+003 3.129999968E-004 1.244169750E+006
 4.193000000E+003 3.009999928E-004 9.557053750E+005
 4.194000000E+003 3.319999960E-004 1.259723750E+006
 4.195000000E+003 3.539999889E-004 1.092069000E+006
 4.196000000E+003 3.269999870E-004 8.138180000E+005
 4.197000000E+003 2.960000129E-004 1.354592875E+006
 4.198000000E+003 3.910000087E-004 1.165566375E+006
 4.199000000E+003 4.090000002E-004 9.677694375E+005
 4.200000000E+003 3.729999880E-004 1.213478375E+006
 4.201000000E+003 3.480000014E-004 1.127310875E+006
 4.202000000E+003 3.220000071E-004 1.085284625E+006
 4.203000000E+003 3.039999865E-004 1.121626000E+006
 4.204000000E+003 2.960000129E-004 1.210508000E+006
 4.205000000E+003 3.129999968E-004 1.036777688E+006
 4.206000000E+003 3.429999924E-004 8.618723125E+005
 4.207000000E+003 3.250000009E-004 1.087617250E+006
 4.208000000E+003 3.560000041E-004 8.888090000E+005
 4.209000000E+003 3.100000031E-004 8.105469375E+005
 4.210000000E+003 2.979999990E-004 9.314949375E+005
 4.211000000E+003 3.060000017E-004 8.716291250E+005
 4.212000000E+003 3.159999906E-004 8.067359375E+005
 4.213000000E+003 3.119999892E-004 7.409468125E+005
 4.214000000E+003 2.830000012E-004 8.187047500E+005
 4.215000000E+003 2.450000029E-004 9.606480000E+005
 4.216000000E+003 3.119999892E-004 1.312408625E+006
 4.217000000E+003 2.770000137E-004 9.203043750E+005
 4.218000000E+003 3.129999968E-004 1.253272500E+006
 4.219000000E+003 3.549999965E-004 1.228161625E+006
 4.220000000E+003 3.480000014E-004 8.271723750E+005
 4.221000000E+003 3.119999892E-004 1.266731000E+006
 4.222000000E+003 3.399999987E-004 1.110593625E+006
 4.223000000E+003 3.459999862E-004 8.471211875E+005
 4.224000000E+003 3.180000058E-004 1.028039875E+006
 4.225000000E+003 3.239999933E-004 8.525135625E+005
 4.226000000E+003 3.330000036E-004 9.244319375E+005
 4.227000000E+003 2.910000039E-004 8.179351250E+005
 4.228000000E+003 2.800000075E-004 8.429496250E+005
 4.229000000E+003 3.199999919E-004 9.031236250E+005
 4.230000000E+003 2.629999944E-004 7.934873125E+005
 4.231000000E+003 2.680000034E-004 8.596476875E+005
 4.232000000E+003 3.060000017E-004 8.481205000E+005
 4.233000000E+003 2.779999922E-004 7.397705000E+005
 4.234000000E+003 2.610000083E-004 9.790650000E+005
 4.235000000E+003 3.729999880E-004 1.467428125E+006
 4.236000000E+003 3.429999924E-004 1.156125250E+006
 4.237000000E+003 3.309999884E-004 1.360020875E+006
 4.238000000E+003 3.689999867E-004 1.395293000E+006
 4.239000000E+003 3.640000068E-004 9.894685000E+005
 4.240000000E+003 3.410000063E-004 1.395858500E+006
 4.241000000E+003 3.469999938E-004 1.167655625E+006
 4.242000000E+003 3.220000071E-004 9.357403750E+005
 4.243000000E+003 2.979999990E-004 1.466793500E+006
 4.244000000E+003 3.689999867E-004 1.152072000E+006
 4.245000000E+003 3.790000046E-004 9.416286875E+005
 4.246000000E+003 3.699999943E-004 1.389874750E+006
 4.247000000E+003 3.619999916E-004 9.391597500E+005
 4.248000000E+003 3.410000063E-004 8.670184375E+005
 4.249000000E+003 3.269999870E-004 1.015036750E+006
 4.250000000E+003 3.220000071E-004 8.080256250E+005
 4.251000000E+003 3.440000000E-004 9.428151875E+005
 4.252000000E+003 3.020000004E-004 8.153579375E+005
 4.253000000E+003 2.969999914E-004 7.785075625E+005
 4.254000000E+003 3.039999865E-004 7.134725625E+005
 4.255000000E+003 2.629999944E-004 7.660869375E+005
 4.256000000E+003 2.760000061E-004 6.804824375E+005
 4.257000000E+003 2.929999901E-004 7.145648750E+005
 4.258000000E+003 2.870000026E-004 7.612403125E+005
 4.259000000E+003 2.579999855E-004 7.905912500E+005
 4.260000000E+003 3.229999857E-004 1.026807688E+006
 4.261000000E+003 3.030000080E-004 7.907473125E+005
 4.262000000E+003 2.880000102E-004 9.770000625E+005
 4.263000000E+003 3.499999875E-004 8.681686875E+005
 4.264000000E+003 3.359999973E-004 6.777324375E+005
 4.265000000E+003 3.089999955E-004 1.210839875E+006
 4.266000000E+003 3.640000068E-004 2.200511000E+006
 4.267000000E+003 3.209999995E-004 1.215886750E+006
 4.268000000E+003 3.300000099E-004 1.663076875E+006
 4.269000000E+003 3.779999970E-004 1.585830875E+006
 4.270000000E+003 4.070000141E-004 1.071529000E+006
 4.271000000E+003 4.090000002E-004 1.611722875E+006
 4.272000000E+003 3.650000144E-004 1.332721500E+006
 4.273000000E+003 3.279999946E-004 1.046039375E+006
 4.274000000E+003 3.429999924E-004 1.793865500E+006
 4.275000000E+003 3.849999921E-004 2.008294000E+006
 4.276000000E+003 3.699999943E-004 9.980685000E+005
 4.277000000E+003 4.109999863E-004 2.012397000E+006
 4.278000000E+003 3.499999875E-004 1.284554625E+006
 4.279000000E+003 3.699999943E-004 1.165461000E+006
 4.280000000E+003 4.039999912E-004 1.624119625E+006
 4.281000000E+003 3.560000041E-004 9.114344375E+005
 4.282000000E+003 3.490000090E-004 1.068470875E+006
 4.283000000E+003 3.000000142E-004 8.435050625E+005
 4.284000000E+003 2.929999901E-004 1.187141750E+006
 4.285000000E+003 3.710000019E-004 1.580981875E+006
 4.286000000E+003 3.480000014E-004 7.808330000E+005
 4.287000000E+003 3.689999867E-004 1.992262250E+006
 4.288000000E+003 4.309999931E-004 2.650207750E+006
 4.289000000E+003 3.969999962E-004 1.321094250E+006
 4.290000000E+003 4.090000002E-004 2.134594250E+006
 4.291000000E+003 3.819999984E-004 2.108014000E+006
 4.292000000E+003 3.849999921E-004 1.447275625E+006
 4.293000000E+003 4.349999945E-004 1.999103875E+006
 4.294000000E+003 3.499999875E-004 9.950845625E+005
 4.295000000E+003 3.530000104E-004 1.783523625E+006
 4.296000000E+003 3.450000077E-004 1.477449500E+006
 4.297000000E+003 3.699999943E-004 9.707710000E+005
 4.298000000E+003 3.929999948E-004 1.236731000E+006
 4.299000000E+003 3.560000041E-004 1.186074875E+006
 4.300000000E+003 3.570000117E-004 8.344628125E+005
 4.301000000E+003 3.720000095E-004 9.942034375E+005
 4.302000000E+003 3.509999951E-004 8.374061250E+005
 4.303000000E+003 3.100000031E-004 9.006996875E+005
 4.304000000E+003 3.220000071E-004 9.331371250E+005
 4.305000000E+003 3.180000058E-004 7.676728750E+005
 4.306000000E+003 2.880000102E-004 1.053869250E+006
 4.307000000E+003 3.290000022E-004 8.858163750E+005
 4.308000000E+003 3.070000093E-004 7.664256250E+005
 4.309000000E+003 2.929999901E-004 9.546052500E+005
 4.310000000E+003 3.440000000E-004 6.729123750E+005
 4.311000000E+003 3.480000014E-004 7.776983750E+005
 4.312000000E+003 2.910000039E-004 1.071647250E+006
 4.313000000E+003 3.340000112E-004 1.394784375E+006
 4.314000000E+003 3.049999941E-004 8.071262500E+005
 4.315000000E+003 3.140000044E-004 1.375325250E+006
 4.316000000E+003 3.499999875E-004 9.449651250E+005
 4.317000000E+003 3.570000117E-004 9.675753750E+005
 4.318000000E+003 3.849999921E-004 1.677051500E+006
 4.319000000E+003 3.359999973E-004 1.160413750E+006
 4.320000000E+003 3.380000126E-004 1.004900813E+006
 4.321000000E+003 3.499999875E-004 1.427084375E+006
 4.322000000E+003 3.769999894E-004 8.663285000E+005
 4.323000000E+003 3.579999902E-004 7.620965000E+005
 4.324000000E+003 3.089999955E-004 9.994663750E+005
 4.325000000E+003 3.089999955E-004 7.734930000E+005
 4.326000000E+003 3.279999946E-004 8.638072500E+005
 4.327000000E+003 3.060000017E-004 7.589827500E+005
 4.328000000E+003 2.979999990E-004 7.359975625E+005
 4.329000000E+003 3.349999897E-004 1.043582375E+006
 4.330000000E+003 2.749999985E-004 9.498983125E+005
 4.331000000E+003 2.910000039E-004 9.561898750E+005
 4.332000000E+003 3.199999919E-004 9.995760000E+005
 4.333000000E+003 2.920000115E-004 8.605782500E+005
 4.334000000E+003 3.239999933E-004 6.814595000E+005
 4.335000000E+003 3.330000036E-004 7.078538750E+005
 4.336000000E+003 2.830000012E-004 7.774231875E+005
 4.337000000E+003 2.530000056E-004 8.042255625E+005
 4.338000000E+003 3.300000099E-004 1.274504500E+006
 4.339000000E+003 2.910000039E-004 8.203560000E+005
 4.340000000E+003 3.110000107E-004 1.223623500E+006
 4.341000000E+003 3.610000131E-004 1.903031625E+006
 4.342000000E+003 3.269999870E-004 7.869344375E+005
 4.343000000E+003 3.389999911E-004 1.541190500E+006
 4.344000000E+003 3.640000068E-004 1.436592625E+006
 4.345000000E+003 3.579999902E-004 7.598265625E+005
 4.346000000E+003 4.149999877E-004 1.907462500E+006
 4.347000000E+003 3.819999984E-004 1.427901500E+006
 4.348000000E+003 3.680000082E-004 9.016186250E+005
 4.349000000E+003 4.649999901E-004 1.981717750E+006
 4.350000000E+003 3.919999872E-004 1.122280250E+006
 4.351000000E+003 3.800000122E-004 9.408283750E+005
 4.352000000E+003 3.830000060E-004 1.427881500E+006
 4.353000000E+003 3.480000014E-004 9.420502500E+005
 4.354000000E+003 3.440000000E-004 9.434176875E+005
 4.355000000E+003 3.399999987E-004 1.134372000E+006
 4.356000000E+003 3.279999946E-004 6.370978125E+005
 4.357000000E+003 3.429999924E-004 1.107188000E+006
 4.358000000E+003 3.220000071E-004 1.267937625E+006
 4.359000000E+003 3.239999933E-004 1.020610875E+006
 4.360000000E+003 3.309999884E-004 1.127472625E+006
 4.361000000E+003 3.220000071E-004 1.009522500E+006
 4.362000000E+003 3.490000090E-004 7.471320625E+005
 4.363000000E+003 3.619999916E-004 1.151674250E+006
 4.364000000E+003 3.140000044E-004 9.184339375E+005
 4.365000000E+003 2.760000061E-004 9.338436875E+005
 4.366000000E+003 3.159999906E-004 1.040750750E+006
 4.367000000E+003 3.169999982E-004 7.772628125E+005
 4.368000000E+003 3.100000031E-004 1.290121000E+006
 4.369000000E+003 3.859999997E-004 2.592150750E+006
 4.370000000E+003 3.539999889E-004 1.423796250E+006
 4.371000000E+003 3.549999965E-004 1.657375000E+006
 4.372000000E+003 4.180000105E-004 1.939068000E+006
 4.373000000E+003 4.189999891E-004 1.007833000E+006
 4.374000000E+003 4.780000017E-004 1.963488375E+006
 4.375000000E+003 3.629999992E-004 1.546776500E+006
 4.376000000E+003 3.260000085E-004 9.162190000E+005
 4.377000000E+003 3.859999997E-004 1.826673250E+006
 4.378000000E+003 3.779999970E-004 1.182061500E+006
 4.379000000E+003 3.699999943E-004 7.987846875E+005
 4.380000000E+003 3.659999929E-004 1.362503250E+006
 4.381000000E+003 3.429999924E-004 8.401796250E+005
 4.382000000E+003 3.410000063E-004 9.314983750E+005
 4.383000000E+003 3.209999995E-004 1.090036500E+006
 4.384000000E+003 3.190000134E-004 7.098716875E+005
 4.385000000E+003 3.490000090E-004 1.270163000E+006
 4.386000000E+003 3.110000107E-004 1.214369750E+006
 4.387000000E+003 3.180000058E-004 1.013693625E+006
 4.388000000E+003 3.199999919E-004 1.140542000E+006
 4.389000000E+003 3.110000107E-004 1.016982688E+006
 4.390000000E+003 3.520000027E-004 8.285776250E+005
 4.391000000E+003 3.769999894E-004 1.573722750E+006
 4.392000000E+003 2.899999963E-004 1.047100063E+006
 4.393000000E+003 2.969999914E-004 8.630080625E+005
 4.394000000E+003 3.220000071E-004 1.044580813E+006
 4.395000000E+003 2.979999990E-004 8.566518125E+005
 4.396000000E+003 3.079999879E-004 8.959620000E+005
 4.397000000E+003 3.779999970E-004 1.262229750E+006
 4.398000000E+003 2.870000026E-004 7.714958750E+005
 4.399000000E+003 2.650000097E-004 1.181087875E+006
 4.400000000E+003 3.779999970E-004 1.649625375E+006
 4.401000000E+003 3.600000055E-004 6.632059375E+005
 4.402000000E+003 4.210000043E-004 1.466945875E+006
 4.403000000E+003 3.940000024E-004 2.118410000E+006
 4.404000000E+003 3.190000134E-004 1.163675500E+006
 4.405000000E+003 3.539999889E-004 2.046809500E+006
 4.406000000E+003 3.480000014E-004 1.820050375E+006
 4.407000000E+003 3.750000033E-004 1.118028875E+006
 4.408000000E+003 4.309999931E-004 1.898948375E+006
 4.409000000E+003 3.889999934E-004 1.147585750E+006
 4.410000000E+003 3.549999965E-004 1.009508125E+006
 4.411000000E+003 3.459999862E-004 1.511049625E+006
 4.412000000E+003 3.619999916E-004 9.841015625E+005
 4.413000000E+003 3.710000019E-004 1.096496375E+006
 4.414000000E+003 3.589999978E-004 1.275390625E+006
 4.415000000E+003 3.340000112E-004 8.895508750E+005
 4.416000000E+003 3.100000031E-004 8.804484375E+005
 4.417000000E+003 2.979999990E-004 1.051231250E+006
 4.418000000E+003 2.939999977E-004 9.820373125E+005
 4.419000000E+003 3.260000085E-004 9.257178125E+005
 4.420000000E+003 3.429999924E-004 8.297300625E+005
 4.421000000E+003 3.269999870E-004 7.614342500E+005
 4.422000000E+003 3.239999933E-004 8.483699375E+005
 4.423000000E+003 2.950000053E-004 8.847020000E+005
 4.424000000E+003 3.039999865E-004 7.810647500E+005
 4.425000000E+003 3.389999911E-004 7.636310000E+005
 4.426000000E+003 3.269999870E-004 7.103306875E+005
 4.427000000E+003 3.039999865E-004 7.315175625E+005
 4.428000000E+003 3.119999892E-004 7.228368125E+005
 4.429000000E+003 2.990000066E-004 7.237691875E+005
 4.430000000E+003 2.899999963E-004 6.979885625E+005
 4.431000000E+003 3.129999968E-004 6.665056250E+005
 4.432000000E+003 3.089999955E-004 6.814766250E+005
 4.433000000E+003 2.880000102E-004 7.156954375E+005
 4.434000000E+003 2.859999950E-004 6.501686250E+005
 4.435000000E+003 3.060000017E-004 6.999130000E+005
 4.436000000E+003 2.870000026E-004 8.607474375E+005
 4.437000000E+003 3.159999906E-004 8.418738125E+005
 4.438000000E+003 3.079999879E-004 7.378320000E+005
 4.439000000E+003 2.870000026E-004 8.808485625E+005
 4.440000000E+003 3.300000099E-004 8.022908750E+005
 4.441000000E+003 3.140000044E-004 6.338094375E+005
 4.442000000E+003 2.720000048E-004 9.876188750E+005
 4.443000000E+003 3.349999897E-004 1.149852250E+006
 4.444000000E+003 3.000000142E-004 9.132304375E+005
 4.445000000E+003 2.819999936E-004 1.062422875E+006
 4.446000000E+003 3.129999968E-004 9.981243125E+005
 4.447000000E+003 3.190000134E-004 7.170078125E+005
 4.448000000E+003 3.079999879E-004 9.777316250E+005
 4.449000000E+003 3.229999857E-004 1.036842125E+006
 4.450000000E+003 2.699999895E-004 8.955535625E+005
 4.451000000E+003 2.779999922E-004 1.082804875E+006
 4.452000000E+003 3.220000071E-004 1.044663000E+006
 4.453000000E+003 3.250000009E-004 8.524475000E+005
 4.454000000E+003 2.899999963E-004 8.954163750E+005
 4.455000000E+003 3.410000063E-004 1.168023000E+006
 4.456000000E+003 2.929999901E-004 9.027385625E+005
 4.457000000E+003 2.629999944E-004 9.220873750E+005
 4.458000000E+003 3.349999897E-004 8.731900000E+005
 4.459000000E+003 3.269999870E-004 7.399938125E+005
 4.460000000E+003 2.969999914E-004 1.102033250E+006
 4.461000000E+003 3.919999872E-004 1.873944625E+006
 4.462000000E+003 3.480000014E-004 1.325376125E+006
 4.463000000E+003 3.410000063E-004 1.301938000E+006
 4.464000000E+003 4.060000065E-004 1.433067125E+006
 4.465000000E+003 4.109999863E-004 9.616534375E+005
 4.466000000E+003 3.910000087E-004 1.357104875E+006
 4.467000000E+003 3.429999924E-004 1.269761625E+006
 4.468000000E+003 3.039999865E-004 8.541180000E+005
 4.469000000E+003 3.190000134E-004 1.266649625E+006
 4.470000000E+003 3.579999902E-004 1.041070063E+006
 4.471000000E+003 3.349999897E-004 7.555180000E+005
 4.472000000E+003 3.070000093E-004 1.125263125E+006
 4.473000000E+003 3.370000049E-004 1.267524875E+006
 4.474000000E+003 3.279999946E-004 7.829618125E+005
 4.475000000E+003 3.309999884E-004 1.166088875E+006
 4.476000000E+003 3.680000082E-004 1.207936875E+006
 4.477000000E+003 3.269999870E-004 7.184785000E+005
 4.478000000E+003 3.070000093E-004 1.127733000E+006
 4.479000000E+003 3.229999857E-004 1.542785750E+006
 4.480000000E+003 2.960000129E-004 7.448159375E+005
 4.481000000E+003 3.330000036E-004 1.381589625E+006
 4.482000000E+003 3.790000046E-004 1.911310625E+006
 4.483000000E+003 3.269999870E-004 8.476098750E+005
 4.484000000E+003 3.190000134E-004 1.324824375E+006
 4.485000000E+003 3.619999916E-004 1.531254750E+006
 4.486000000E+003 3.490000090E-004 7.999059375E+005
 4.487000000E+003 3.910000087E-004 1.643406125E+006
 4.488000000E+003 3.840000136E-004 1.386306375E+006
 4.489000000E+003 3.389999911E-004 6.574737500E+005
 4.490000000E+003 3.480000014E-004 1.427675875E+006
 4.491000000E+003 3.480000014E-004 1.605208625E+006
 4.492000000E+003 3.009999928E-004 7.761070000E+005
 4.493000000E+003 3.560000041E-004 1.590212000E+006
 4.494000000E+003 3.579999902E-004 1.915953000E+006
 4.495000000E+003 3.549999965E-004 6.601583750E+005
 4.496000000E+003 4.550000012E-004 2.007398375E+006
 4.497000000E+003 3.849999921E-004 2.651918250E+006
 4.498000000E+003 3.190000134E-004 7.905305625E+005
 4.499000000E+003 3.760000109E-004 1.883198500E+006
 4.500000000E+003 3.800000122E-004 2.782695500E+006
 4.501000000E+003 3.670000006E-004 8.140143125E+005
 4.502000000E+003 5.300000194E-004 2.239850500E+006
 4.503000000E+003 4.079999926E-004 3.060056250E+006
 4.504000000E+003 3.389999911E-004 7.470708750E+005
 4.505000000E+003 4.780000017E-004 2.415857750E+006
 4.506000000E+003 3.940000024E-004 2.552972250E+006
 4.507000000E+003 4.039999912E-004 9.286299375E+005
 4.508000000E+003 7.309999783E-004 2.904033000E+006
 4.509000000E+003 4.009999975E-004 2.981355750E+006
 4.510000000E+003 3.610000131E-004 7.852512500E+005
 4.511000000E+003 6.130000111E-004 3.012616750E+006
 4.512000000E+003 3.919999872E-004 2.824435500E+006
 4.513000000E+003 4.009999975E-004 8.549948125E+005
 4.514000000E+003 8.009999874E-004 3.160853750E+006
 4.515000000E+003 3.859999997E-004 3.513452500E+006
 4.516000000E+003 3.520000027E-004 7.866459375E+005
 4.517000000E+003 7.409999962E-004 3.532770000E+006
 4.518000000E+003 3.849999921E-004 3.921476750E+006
 4.519000000E+003 3.900000011E-004 7.653715625E+005
 4.520000000E+003 9.130000253E-004 3.812425000E+006
 4.521000000E+003 3.900000011E-004 4.807594000E+006
 4.522000000E+003 3.689999867E-004 8.636085000E+005
 4.523000000E+003 9.059999720E-004 4.402096000E+006
 4.524000000E+003 4.090000002E-004 5.633520500E+006
 4.525000000E+003 4.579999950E-004 9.873294375E+005
 4.526000000E+003 1.368000056E-003 5.714952500E+006
 4.527000000E+003 4.440000048E-004 8.513244000E+006
 4.528000000E+003 4.879999906E-004 1.328252750E+006
 4.529000000E+003 1.798999961E-003 8.249171500E+006
 4.530000000E+003 5.559999845E-004 1.144408800E+007
 4.531000000E+003 6.600000197E-004 1.816395125E+006
 4.532000000E+003 3.068000078E-003 1.168542200E+007
 4.533000000E+003 5.639999872E-004 1.790467800E+007
 4.534000000E+003 5.959999980E-004 2.406305250E+006
 4.535000000E+003 4.995999858E-003 1.863417600E+007
 4.536000000E+003 6.169999833E-004 3.295699600E+007
 4.537000000E+003 8.270000108E-004 3.233817250E+006
 4.538000000E+003 9.913000278E-003 3.162303200E+007
 4.539000000E+003 1.143999980E-003 8.428021600E+007
 4.540000000E+003 9.599999757E-004 5.654186500E+006
 4.541000000E+003 2.733200043E-002 7.586762400E+007
 4.542000000E+003 3.372000065E-003 2.374524160E+008
 4.543000000E+003 7.939999923E-004 3.110326600E+007
 4.544000000E+003 9.037800133E-002 2.278357280E+008
 4.545000000E+003 1.047699992E-002 6.768586880E+008
 4.546000000E+003 2.207000041E-003 3.423888640E+008
 4.547000000E+003 5.885900185E-002 2.973519040E+008
 4.548000000E+003 6.972000003E-003 8.887907200E+007
 4.549000000E+003 7.995000109E-003 1.707385600E+008
 4.550000000E+003 6.719000172E-003 1.574714720E+008
 4.551000000E+003 4.220000003E-003 6.500448400E+007
 4.552000000E+003 1.951099932E-002 1.617548800E+008
 4.553000000E+003 3.239999991E-003 3.495797600E+007
 4.554000000E+003 3.782999935E-003 1.504692480E+008
 4.555000000E+003 3.143999958E-003 6.389964400E+007
 4.556000000E+003 1.906999969E-003 5.553586800E+007
 4.557000000E+003 1.635899954E-002 1.058439840E+008
 4.558000000E+003 1.780000050E-003 2.498389000E+007
 4.559000000E+003 2.699000062E-003 1.151037360E+008
 4.560000000E+003 2.434999915E-003 4.918820400E+007
 4.561000000E+003 1.061000046E-003 3.412532000E+007
 4.562000000E+003 9.482000023E-003 8.548388800E+007
 4.563000000E+003 2.247000113E-003 1.402729700E+007
 4.564000000E+003 3.285000101E-003 6.561041200E+007
 4.565000000E+003 2.993999980E-003 5.061661200E+007
 4.566000000E+003 1.558999997E-003 1.292587200E+007
 4.567000000E+003 8.314999752E-003 5.544688400E+007
 4.568000000E+003 1.141999965E-003 1.374976100E+007
 4.569000000E+003 1.200999948E-003 2.710421000E+007
 4.570000000E+003 1.056000008E-003 3.908703200E+007
 4.571000000E+003 1.220999984E-003 9.054725000E+006
 4.572000000E+003 1.193000004E-003 2.151602600E+007
 4.573000000E+003 2.100999933E-003 2.278273800E+007
 4.574000000E+003 1.340999966E-003 5.496835500E+006
 4.575000000E+003 1.139000058E-003 2.275977800E+007
 4.576000000E+003 1.099999994E-003 1.602444600E+007
 4.577000000E+003 1.111999969E-003 4.378781000E+006
 4.578000000E+003 1.726999995E-003 1.724194000E+007
 4.579000000E+003 8.629999938E-004 8.150515500E+006
 4.580000000E+003 7.869999972E-004 4.993435500E+006
 4.581000000E+003 7.029999979E-004 1.299277100E+007
 4.582000000E+003 8.060000255E-004 6.168590500E+006
 4.583000000E+003 8.180000004E-004 4.227775500E+006
 4.584000000E+003 1.149000018E-003 9.603138000E+006
 4.585000000E+003 6.799999974E-004 3.369417500E+006
 4.586000000E+003 5.050000036E-004 5.049485000E+006
 4.587000000E+003 4.330000083E-004 7.961834000E+006
 4.588000000E+003 3.889999934E-004 3.237705000E+006
 4.589000000E+003 4.459999909E-004 4.520950500E+006
 4.590000000E+003 7.500000065E-004 5.631747500E+006
 4.591000000E+003 4.879999906E-004 2.278663250E+006
 4.592000000E+003 4.419999896E-004 4.250478000E+006
 4.593000000E+003 4.220000119E-004 3.770796500E+006
 4.594000000E+003 4.260000132E-004 2.076826375E+006
 4.595000000E+003 4.009999975E-004 3.496394750E+006
 4.596000000E+003 4.189999891E-004 2.674195000E+006
 4.597000000E+003 4.550000012E-004 1.727185250E+006
 4.598000000E+003 4.710000067E-004 2.951663250E+006
 4.599000000E+003 4.780000017E-004 1.848690750E+006
 4.600000000E+003 4.509999999E-004 1.590340750E+006
 4.601000000E+003 4.459999909E-004 2.252653500E+006
 4.602000000E+003 4.290000070E-004 1.427955875E+006
 4.603000000E+003 4.469999985E-004 1.522433625E+006
 4.604000000E+003 4.170000029E-004 1.784277875E+006
 4.605000000E+003 3.729999880E-004 1.250625125E+006
 4.606000000E+003 3.440000000E-004 1.555408625E+006
 4.607000000E+003 3.549999965E-004 1.696199500E+006
 4.608000000E+003 3.809999907E-004 1.200626375E+006
 4.609000000E+003 4.020000051E-004 1.364652875E+006
 4.610000000E+003 3.900000011E-004 1.379546750E+006
 4.611000000E+003 3.469999938E-004 1.026433000E+006
 4.612000000E+003 3.199999919E-004 1.352006000E+006
 4.613000000E+003 3.199999919E-004 1.173663000E+006
 4.614000000E+003 3.570000117E-004 9.805556875E+005
 4.615000000E+003 3.680000082E-004 1.104001875E+006
 4.616000000E+003 3.610000131E-004 9.634495000E+005
 4.617000000E+003 3.279999946E-004 9.577494375E+005
 4.618000000E+003 3.239999933E-004 9.576763125E+005
 4.619000000E+003 3.469999938E-004 8.809348125E+005
 4.620000000E+003 3.509999951E-004 8.583466250E+005
 4.621000000E+003 3.290000022E-004 9.291282500E+005
 4.622000000E+003 2.920000115E-004 8.690746875E+005
 4.623000000E+003 2.789999999E-004 9.613430000E+005
 4.624000000E+003 2.889999887E-004 8.412506250E+005
 4.625000000E+003 3.190000134E-004 7.892168750E+005
 4.626000000E+003 3.290000022E-004 8.093987500E+005
 4.627000000E+003 3.079999879E-004 7.961946250E+005
 4.628000000E+003 3.039999865E-004 7.430495000E+005
 4.629000000E+003 3.000000142E-004 7.572535000E+005
 4.630000000E+003 3.009999928E-004 7.651752500E+005
 4.631000000E+003 3.000000142E-004 7.842930000E+005
 4.632000000E+003 2.950000053E-004 7.314333750E+005
 4.633000000E+003 2.859999950E-004 7.163628125E+005
 4.634000000E+003 2.800000075E-004 7.191667500E+005
 4.635000000E+003 2.789999999E-004 7.055118125E+005
 4.636000000E+003 2.809999860E-004 7.651910625E+005
 4.637000000E+003 2.770000137E-004 7.336430625E+005
 4.638000000E+003 2.809999860E-004 7.393008750E+005
 4.639000000E+003 2.849999873E-004 7.146828750E+005
 4.640000000E+003 2.870000026E-004 6.780338750E+005
 4.641000000E+003 2.979999990E-004 7.449084375E+005
 4.642000000E+003 2.800000075E-004 7.482888125E+005
 4.643000000E+003 2.720000048E-004 8.407173750E+005
 4.644000000E+003 2.819999936E-004 7.812115625E+005
 4.645000000E+003 2.929999901E-004 7.429048125E+005
 4.646000000E+003 2.929999901E-004 6.804041875E+005
 4.647000000E+003 2.880000102E-004 8.243186250E+005
 4.648000000E+003 3.349999897E-004 7.818865000E+005
 4.649000000E+003 3.290000022E-004 8.063320625E+005
 4.650000000E+003 3.039999865E-004 9.628185625E+005
 4.651000000E+003 2.889999887E-004 9.783294375E+005
 4.652000000E+003 2.939999977E-004 8.340199375E+005
 4.653000000E+003 3.129999968E-004 7.618603750E+005
 4.654000000E+003 3.290000022E-004 8.831341875E+005
 4.655000000E+003 3.009999928E-004 7.728697500E+005
 4.656000000E+003 2.859999950E-004 7.527229375E+005
 4.657000000E+003 2.819999936E-004 8.026228125E+005
 4.658000000E+003 3.000000142E-004 7.812952500E+005
 4.659000000E+003 3.079999879E-004 7.007111250E+005
 4.660000000E+003 3.020000004E-004 6.738857500E+005
 4.661000000E+003 2.960000129E-004 7.638607500E+005
 4.662000000E+003 2.819999936E-004 6.803853750E+005
 4.663000000E+003 2.830000012E-004 6.771919375E+005
 4.664000000E+003 2.910000039E-004 7.199509375E+005
 4.665000000E+003 2.819999936E-004 6.737349375E+005
 4.666000000E+003 2.699999895E-004 7.243158125E+005
 4.667000000E+003 3.150000121E-004 7.348119375E+005
 4.668000000E+003 3.089999955E-004 7.251101875E+005
 4.669000000E+003 2.880000102E-004 7.792753125E+005
 4.670000000E+003 2.760000061E-004 7.990961250E+005
 4.671000000E+003 2.770000137E-004 7.483982500E+005
 4.672000000E+003 2.870000026E-004 7.434097500E+005
 4.673000000E+003 2.939999977E-004 6.806945625E+005
 4.674000000E+003 2.800000075E-004 6.816479375E+005
 4.675000000E+003 2.749999985E-004 7.506058125E+005
 4.676000000E+003 3.150000121E-004 6.996174375E+005
 4.677000000E+003 3.209999995E-004 7.441816875E+005
 4.678000000E+003 3.009999928E-004 7.421599375E+005
 4.679000000E+003 2.739999909E-004 7.542107500E+005
 4.680000000E+003 2.669999958E-004 7.347525000E+005
 4.681000000E+003 2.809999860E-004 6.969625625E+005
 4.682000000E+003 2.969999914E-004 6.334335000E+005
 4.683000000E+003 2.910000039E-004 6.055451250E+005
 4.684000000E+003 2.749999985E-004 6.425070625E+005
 4.685000000E+003 2.800000075E-004 6.381098125E+005
 4.686000000E+003 2.960000129E-004 6.275228750E+005
 4.687000000E+003 2.939999977E-004 6.370959375E+005
 4.688000000E+003 2.749999985E-004 6.620028750E+005
 4.689000000E+003 2.709999972E-004 7.113009375E+005
 4.690000000E+003 2.739999909E-004 6.665504375E+005
 4.691000000E+003 2.889999887E-004 7.267289375E+005
 4.692000000E+003 2.950000053E-004 7.283811875E+005
 4.693000000E+003 2.849999873E-004 6.809117500E+005
 4.694000000E+003 2.739999909E-004 6.643728750E+005
 4.695000000E+003 2.770000137E-004 8.356166875E+005
 4.696000000E+003 2.659999882E-004 1.006752875E+006
 4.697000000E+003 3.020000004E-004 1.365485750E+006
 4.698000000E+003 3.250000009E-004 1.411474750E+006
 4.699000000E+003 3.229999857E-004 1.205629125E+006
 4.700000000E+003 3.089999955E-004 9.371358750E+005
 4.701000000E+003 3.020000004E-004 1.019256438E+006
 4.702000000E+003 3.359999973E-004 9.736681250E+005
 4.703000000E+003 3.269999870E-004 7.641052500E+005
 4.704000000E+003 2.979999990E-004 7.461306250E+005
 4.705000000E+003 2.709999972E-004 9.260579375E+005
 4.706000000E+003 2.770000137E-004 8.635275625E+005
 4.707000000E+003 3.159999906E-004 6.977600625E+005
 4.708000000E+003 3.330000036E-004 6.818770000E+005
 4.709000000E+003 3.100000031E-004 6.871816875E+005
 4.710000000E+003 2.950000053E-004 6.839977500E+005
 4.711000000E+003 2.720000048E-004 7.978545000E+005
 4.712000000E+003 2.619999868E-004 7.715081250E+005
 4.713000000E+003 2.650000097E-004 6.568783125E+005
 4.714000000E+003 2.760000061E-004 6.744171250E+005
 4.715000000E+003 2.779999922E-004 6.865669375E+005
 4.716000000E+003 2.680000034E-004 6.759343750E+005
 4.717000000E+003 2.650000097E-004 6.526311875E+005
 4.718000000E+003 2.680000034E-004 6.246514375E+005
 4.719000000E+003 2.690000110E-004 7.055804375E+005
 4.720000000E+003 2.789999999E-004 6.520070000E+005
 4.721000000E+003 2.809999860E-004 6.463220000E+005
 4.722000000E+003 2.800000075E-004 6.361061875E+005
 4.723000000E+003 2.920000115E-004 6.313166250E+005
 4.724000000E+003 2.849999873E-004 6.709290625E+005
 4.725000000E+003 2.659999882E-004 6.591879375E+005
 4.726000000E+003 2.619999868E-004 6.537428750E+005
 4.727000000E+003 2.659999882E-004 6.027485000E+005
 4.728000000E+003 2.709999972E-004 7.596719375E+005
 4.729000000E+003 2.600000007E-004 7.647491875E+005
 4.730000000E+003 2.610000083E-004 9.920201250E+005
 4.731000000E+003 2.770000137E-004 9.725960000E+005
 4.732000000E+003 2.979999990E-004 8.388345000E+005
 4.733000000E+003 3.070000093E-004 7.288046250E+005
 4.734000000E+003 3.020000004E-004 7.826689375E+005
 4.735000000E+003 3.330000036E-004 1.225007125E+006
 4.736000000E+003 3.039999865E-004 7.518437500E+005
 4.737000000E+003 2.809999860E-004 9.981843125E+005
 4.738000000E+003 2.760000061E-004 1.051894750E+006
 4.739000000E+003 2.910000039E-004 9.027688125E+005
 4.740000000E+003 3.110000107E-004 7.319010000E+005
 4.741000000E+003 3.229999857E-004 7.388608125E+005
 4.742000000E+003 3.469999938E-004 1.019146188E+006
 4.743000000E+003 2.880000102E-004 8.367101875E+005
 4.744000000E+003 2.650000097E-004 1.003269938E+006
 4.745000000E+003 2.680000034E-004 1.117751375E+006
 4.746000000E+003 2.870000026E-004 1.048978125E+006
 4.747000000E+003 3.079999879E-004 8.402676250E+005
 4.748000000E+003 3.140000044E-004 7.139094375E+005
 4.749000000E+003 2.939999977E-004 1.174790500E+006
 4.750000000E+003 2.899999963E-004 9.079506875E+005
 4.751000000E+003 2.960000129E-004 1.053419125E+006
 4.752000000E+003 2.859999950E-004 1.126582375E+006
 4.753000000E+003 2.720000048E-004 1.018202188E+006
 4.754000000E+003 2.939999977E-004 8.866762500E+005
 4.755000000E+003 3.330000036E-004 8.004819375E+005
 4.756000000E+003 3.579999902E-004 8.705238750E+005
 4.757000000E+003 3.190000134E-004 7.041266250E+005
 4.758000000E+003 2.730000124E-004 7.717913750E+005
 4.759000000E+003 2.629999944E-004 8.576200000E+005
 4.760000000E+003 2.800000075E-004 7.665776875E+005
 4.761000000E+003 3.009999928E-004 6.803263125E+005
 4.762000000E+003 3.039999865E-004 7.102281250E+005
 4.763000000E+003 2.929999901E-004 7.325476875E+005
 4.764000000E+003 2.840000088E-004 6.227647500E+005
 4.765000000E+003 2.770000137E-004 6.488532500E+005
 4.766000000E+003 2.659999882E-004 6.799777500E+005
 4.767000000E+003 2.549999917E-004 7.181638125E+005
 4.768000000E+003 2.709999972E-004 6.047343125E+005
 4.769000000E+003 2.939999977E-004 6.972182500E+005
 4.770000000E+003 2.819999936E-004 7.192480625E+005
 4.771000000E+003 2.910000039E-004 7.683768125E+005
 4.772000000E+003 2.929999901E-004 7.533918750E+005
 4.773000000E+003 2.800000075E-004 6.999593750E+005
 4.774000000E+003 2.640000021E-004 6.719148125E+005
 4.775000000E+003 2.680000034E-004 7.402446250E+005
 4.776000000E+003 2.650000097E-004 6.750653750E+005
 4.777000000E+003 2.720000048E-004 6.791661875E+005
 4.778000000E+003 2.789999999E-004 6.692025000E+005
 4.779000000E+003 2.749999985E-004 6.754547500E+005
 4.780000000E+003 2.789999999E-004 5.881037500E+005
 4.781000000E+003 2.739999909E-004 7.529879375E+005
 4.782000000E+003 2.680000034E-004 6.660892500E+005
 4.783000000E+003 2.749999985E-004 6.770461875E+005
 4.784000000E+003 2.840000088E-004 6.563941875E+005
 4.785000000E+003 2.840000088E-004 6.467048125E+005
 4.786000000E+003 2.789999999E-004 6.457578750E+005
 4.787000000E+003 3.119999892E-004 7.060998125E+005
 4.788000000E+003 2.789999999E-004 7.070523125E+005
 4.789000000E+003 2.509999904E-004 7.756200000E+005
 4.790000000E+003 2.469999890E-004 7.958883125E+005
 4.791000000E+003 2.720000048E-004 7.218322500E+005
 4.792000000E+003 2.939999977E-004 6.191456250E+005
 4.793000000E+003 2.960000129E-004 7.649096250E+005
 4.794000000E+003 2.849999873E-004 7.867236250E+005
 4.795000000E+003 3.209999995E-004 7.103304375E+005
 4.796000000E+003 3.220000071E-004 8.357322500E+005
 4.797000000E+003 2.960000129E-004 7.688785000E+005
 4.798000000E+003 2.669999958E-004 6.723994375E+005
 4.799000000E+003 2.709999972E-004 7.834124375E+005
 4.800000000E+003 2.760000061E-004 7.064870625E+005
 4.801000000E+003 2.969999914E-004 5.919483750E+005
 4.802000000E+003 2.960000129E-004 6.591865000E+005
 4.803000000E+003 2.680000034E-004 6.874985000E+005
 4.804000000E+003 2.770000137E-004 5.670345625E+005
 4.805000000E+003 2.840000088E-004 6.270982500E+005
 4.806000000E+003 2.739999909E-004 6.335912500E+005
 4.807000000E+003 2.640000021E-004 6.402140625E+005
 4.808000000E+003 2.629999944E-004 6.394098125E+005
 4.809000000E+003 2.589999931E-004 6.497993125E+005
 4.810000000E+003 2.610000083E-004 5.856677500E+005
 4.811000000E+003 2.650000097E-004 6.665909375E+005
 4.812000000E+003 2.570000070E-004 7.039776250E+005
 4.813000000E+003 2.899999963E-004 7.208417500E+005
 4.814000000E+003 2.979999990E-004 7.900704375E+005
 4.815000000E+003 2.739999909E-004 7.051591250E+005
 4.816000000E+003 2.659999882E-004 6.950448125E+005
 4.817000000E+003 2.870000026E-004 6.873571875E+005
 4.818000000E+003 3.000000142E-004 6.171320000E+005
 4.819000000E+003 2.910000039E-004 6.112439375E+005
 4.820000000E+003 2.650000097E-004 6.482019375E+005
 4.821000000E+003 2.469999890E-004 7.054002500E+005
 4.822000000E+003 2.589999931E-004 7.138529375E+005
 4.823000000E+003 2.610000083E-004 7.413495625E+005
 4.824000000E+003 2.659999882E-004 7.752388125E+005
 4.825000000E+003 2.739999909E-004 7.183171875E+005
 4.826000000E+003 2.800000075E-004 7.608672500E+005
 4.827000000E+003 2.889999887E-004 6.727367500E+005
 4.828000000E+003 2.990000066E-004 5.940161250E+005
 4.829000000E+003 2.830000012E-004 7.208620625E+005
 4.830000000E+003 2.579999855E-004 7.080810625E+005
 4.831000000E+003 2.460000105E-004 8.049687500E+005
 4.832000000E+003 2.469999890E-004 8.344554375E+005
 4.833000000E+003 2.600000007E-004 7.007805625E+005
 4.834000000E+003 2.809999860E-004 6.183396875E+005
 4.835000000E+003 2.910000039E-004 6.546496250E+005
 4.836000000E+003 2.830000012E-004 7.236474375E+005
 4.837000000E+003 2.730000124E-004 6.617220000E+005
 4.838000000E+003 2.669999958E-004 8.419725000E+005
 4.839000000E+003 2.559999994E-004 8.754073750E+005
 4.840000000E+003 2.559999994E-004 7.821813125E+005
 4.841000000E+003 2.910000039E-004 6.390210625E+005
 4.842000000E+003 3.089999955E-004 7.472538750E+005
 4.843000000E+003 2.680000034E-004 6.764270000E+005
 4.844000000E+003 2.530000056E-004 7.371098125E+005
 4.845000000E+003 2.619999868E-004 6.896915625E+005
 4.846000000E+003 2.779999922E-004 7.117193750E+005
 4.847000000E+003 2.870000026E-004 6.117436875E+005
 4.848000000E+003 2.739999909E-004 6.743216875E+005
 4.849000000E+003 2.730000124E-004 5.944027500E+005
 4.850000000E+003 2.739999909E-004 6.008398125E+005
 4.851000000E+003 2.730000124E-004 6.442321875E+005
 4.852000000E+003 2.530000056E-004 6.725826250E+005
 4.853000000E+003 2.509999904E-004 6.512339375E+005
 4.854000000E+003 2.640000021E-004 6.155333125E+005
 4.855000000E+003 2.720000048E-004 5.873191250E+005
 4.856000000E+003 2.680000034E-004 6.801046875E+005
 4.857000000E+003 2.460000105E-004 8.030683125E+005
 4.858000000E+003 2.969999914E-004 8.622511875E+005
 4.859000000E+003 3.150000121E-004 1.021175125E+006
 4.860000000E+003 2.910000039E-004 7.660286875E+005
 4.861000000E+003 2.680000034E-004 8.562645625E+005
 4.862000000E+003 2.880000102E-004 7.352726875E+005
 4.863000000E+003 3.239999933E-004 8.478891250E+005
 4.864000000E+003 2.929999901E-004 7.943569375E+005
 4.865000000E+003 2.690000110E-004 1.150720500E+006
 4.866000000E+003 2.610000083E-004 1.222886000E+006
 4.867000000E+003 2.979999990E-004 9.309665625E+005
 4.868000000E+003 3.209999995E-004 7.436694375E+005
 4.869000000E+003 3.199999919E-004 8.090978750E+005
 4.870000000E+003 3.009999928E-004 9.289529375E+005
 4.871000000E+003 2.629999944E-004 7.044453125E+005
 4.872000000E+003 2.579999855E-004 8.001475000E+005
 4.873000000E+003 2.570000070E-004 9.248660625E+005
 4.874000000E+003 2.500000119E-004 8.232320625E+005
 4.875000000E+003 2.720000048E-004 6.809321250E+005
 4.876000000E+003 3.070000093E-004 7.709868125E+005
 4.877000000E+003 2.979999990E-004 7.105974375E+005
 4.878000000E+003 2.690000110E-004 6.979386875E+005
 4.879000000E+003 2.600000007E-004 7.369401875E+005
 4.880000000E+003 2.640000021E-004 7.612976875E+005
 4.881000000E+003 2.730000124E-004 7.296913750E+005
 4.882000000E+003 2.809999860E-004 6.313130625E+005
 4.883000000E+003 2.779999922E-004 6.794418125E+005
 4.884000000E+003 3.039999865E-004 6.565860625E+005
 4.885000000E+003 2.830000012E-004 6.348376875E+005
 4.886000000E+003 2.570000070E-004 7.083025625E+005
 4.887000000E+003 2.479999966E-004 7.448080625E+005
 4.888000000E+003 2.669999958E-004 6.515084375E+005
 4.889000000E+003 2.929999901E-004 6.016097500E+005
 4.890000000E+003 2.929999901E-004 5.819411250E+005
 4.891000000E+003 2.760000061E-004 6.243718125E+005
 4.892000000E+003 2.760000061E-004 5.950154375E+005
 4.893000000E+003 2.760000061E-004 5.980936250E+005
 4.894000000E+003 2.600000007E-004 7.095993750E+005
 4.895000000E+003 2.430000022E-004 6.799313750E+005
 4.896000000E+003 2.540000132E-004 7.147645625E+005
 4.897000000E+003 2.779999922E-004 6.616851250E+005
 4.898000000E+003 2.880000102E-004 6.211310000E+005
 4.899000000E+003 2.709999972E-004 5.945303125E+005
 4.900000000E+003 2.509999904E-004 8.156979375E+005
 4.901000000E+003 2.730000124E-004 8.615293750E+005
 4.902000000E+003 2.929999901E-004 1.107993375E+006
 4.903000000E+003 2.910000039E-004 9.394134375E+005
 4.904000000E+003 2.819999936E-004 8.516264375E+005
 4.905000000E+003 2.819999936E-004 7.793906250E+005
 4.906000000E+003 2.889999887E-004 9.255102500E+005
 4.907000000E+003 2.720000048E-004 7.918758125E+005
 4.908000000E+003 2.760000061E-004 7.468526250E+005
 4.909000000E+003 2.720000048E-004 8.345188125E+005
 4.910000000E+003 2.610000083E-004 8.590875000E+005
 4.911000000E+003 2.739999909E-004 6.320074375E+005
 4.912000000E+003 3.020000004E-004 6.924996250E+005
 4.913000000E+003 2.760000061E-004 7.475997500E+005
 4.914000000E+003 2.669999958E-004 6.307151875E+005
 4.915000000E+003 2.619999868E-004 7.194676875E+005
 4.916000000E+003 2.589999931E-004 6.747593125E+005
 4.917000000E+003 2.600000007E-004 6.109505625E+005
 4.918000000E+003 2.629999944E-004 6.980310625E+005
 4.919000000E+003 2.819999936E-004 6.177485000E+005
 4.920000000E+003 2.760000061E-004 5.727643750E+005
 4.921000000E+003 2.519999980E-004 6.701867500E+005
 4.922000000E+003 2.309999982E-004 8.491408125E+005
 4.923000000E+003 2.739999909E-004 8.225281875E+005
 4.924000000E+003 3.039999865E-004 8.541225625E+005
 4.925000000E+003 2.910000039E-004 7.036341250E+005
 4.926000000E+003 2.629999944E-004 7.342538750E+005
 4.927000000E+003 2.680000034E-004 8.721900625E+005
 4.928000000E+003 3.000000142E-004 6.038465000E+005
 4.929000000E+003 3.290000022E-004 7.857231875E+005
 4.930000000E+003 3.049999941E-004 6.812145000E+005
 4.931000000E+003 2.570000070E-004 7.075007500E+005
 4.932000000E+003 2.509999904E-004 7.578788125E+005
 4.933000000E+003 2.960000129E-004 6.656721250E+005
 4.934000000E+003 3.089999955E-004 7.918266250E+005
 4.935000000E+003 2.789999999E-004 7.293866875E+005
 4.936000000E+003 2.490000043E-004 7.662183750E+005
 4.937000000E+003 2.589999931E-004 6.816767500E+005
 4.938000000E+003 2.929999901E-004 7.044782500E+005
 4.939000000E+003 2.739999909E-004 7.653131875E+005
 4.940000000E+003 2.530000056E-004 9.527113750E+005
 4.941000000E+003 2.469999890E-004 9.054226250E+005
 4.942000000E+003 2.899999963E-004 7.640736250E+005
 4.943000000E+003 3.079999879E-004 6.503327500E+005
 4.944000000E+003 2.899999963E-004 8.049810000E+005
 4.945000000E+003 2.749999985E-004 8.012611250E+005
 4.946000000E+003 2.699999895E-004 6.627456875E+005
 4.947000000E+003 2.779999922E-004 7.657193750E+005
 4.948000000E+003 2.640000021E-004 7.817195000E+005
 4.949000000E+003 2.540000132E-004 6.210970625E+005
 4.950000000E+003 2.819999936E-004 7.310786875E+005
 4.951000000E+003 2.659999882E-004 7.444778750E+005
 4.952000000E+003 2.570000070E-004 6.744631875E+005
 4.953000000E+003 2.579999855E-004 7.458753750E+005
 4.954000000E+003 2.559999994E-004 7.710073125E+005
 4.955000000E+003 2.650000097E-004 6.236525000E+005
 4.956000000E+003 2.809999860E-004 6.353511250E+005
 4.957000000E+003 2.840000088E-004 6.369518750E+005
 4.958000000E+003 2.739999909E-004 6.064114375E+005
 4.959000000E+003 2.619999868E-004 6.699931250E+005
 4.960000000E+003 2.509999904E-004 6.208950625E+005
 4.961000000E+003 2.460000105E-004 6.621156250E+005
 4.962000000E+003 2.690000110E-004 5.915630625E+005
 4.963000000E+003 2.789999999E-004 5.707113750E+005
 4.964000000E+003 2.619999868E-004 5.675196250E+005
 4.965000000E+003 2.450000029E-004 6.286256875E+005
 4.966000000E+003 2.619999868E-004 5.784271250E+005
 4.967000000E+003 2.650000097E-004 6.058365625E+005
 4.968000000E+003 2.530000056E-004 5.757917500E+005
 4.969000000E+003 2.410000016E-004 5.645238125E+005
 4.970000000E+003 2.439999953E-004 6.655540625E+005
 4.971000000E+003 2.819999936E-004 7.289395625E+005
 4.972000000E+003 2.939999977E-004 9.247490000E+005
 4.973000000E+003 2.779999922E-004 7.518251250E+005
 4.974000000E+003 2.650000097E-004 7.993400625E+005
 4.975000000E+003 2.739999909E-004 8.385520000E+005
 4.976000000E+003 2.830000012E-004 6.205571875E+005
 4.977000000E+003 2.809999860E-004 6.708938750E+005
 4.978000000E+003 2.549999917E-004 6.761796250E+005
 4.979000000E+003 2.379999933E-004 7.159995000E+005
 4.980000000E+003 2.889999887E-004 6.756036250E+005
 4.981000000E+003 2.849999873E-004 7.224251250E+005
 4.982000000E+003 2.600000007E-004 8.176484375E+005
 4.983000000E+003 2.469999890E-004 8.205232500E+005
 4.984000000E+003 2.600000007E-004 7.449688750E+005
 4.985000000E+003 2.929999901E-004 7.003507500E+005
 4.986000000E+003 2.950000053E-004 6.278046250E+005
 4.987000000E+003 2.690000110E-004 6.243291250E+005
 4.988000000E+003 2.629999944E-004 8.000978125E+005
 4.989000000E+003 2.830000012E-004 7.420685625E+005
 4.990000000E+003 2.920000115E-004 8.374256250E+005
 4.991000000E+003 2.770000137E-004 7.276183750E+005
 4.992000000E+003 2.549999917E-004 7.080897500E+005
 4.993000000E+003 2.559999994E-004 7.786806250E+005
 4.994000000E+003 2.939999977E-004 7.958617500E+005
 4.995000000E+003 2.739999909E-004 6.990963750E+005
 4.996000000E+003 2.530000056E-004 9.287510000E+005
 4.997000000E+003 2.619999868E-004 9.161826875E+005
 4.998000000E+003 2.739999909E-004 8.079599375E+005
 4.999000000E+003 2.859999950E-004 6.249925625E+005
 5.000000000E+003 2.859999950E-004 8.318245000E+005
 5.001000000E+003 2.659999882E-004 7.454150625E+005
 5.002000000E+003 2.629999944E-004 7.269115000E+005
 5.003000000E+003 2.610000083E-004 7.428440625E+005
 5.004000000E+003 2.469999890E-004 7.596485000E+005
 5.005000000E+003 2.589999931E-004 6.744688750E+005
 5.006000000E+003 2.640000021E-004 6.704699375E+005
 5.007000000E+003 2.519999980E-004 6.672216875E+005
 5.008000000E+003 2.540000132E-004 5.985704375E+005
 5.009000000E+003 2.690000110E-004 6.333793125E+005
 5.010000000E+003 2.650000097E-004 6.017265000E+005
 5.011000000E+003 2.490000043E-004 6.340742500E+005
 5.012000000E+003 2.640000021E-004 5.929838750E+005
 5.013000000E+003 2.880000102E-004 6.591826250E+005
 5.014000000E+003 2.540000132E-004 6.925380000E+005
 5.015000000E+003 2.360000071E-004 8.297551875E+005
 5.016000000E+003 2.430000022E-004 7.999200000E+005
 5.017000000E+003 2.699999895E-004 7.309212500E+005
 5.018000000E+003 2.840000088E-004 6.610648125E+005
 5.019000000E+003 2.800000075E-004 6.202135000E+005
 5.020000000E+003 2.619999868E-004 7.211405000E+005
 5.021000000E+003 2.939999977E-004 6.330844375E+005
 5.022000000E+003 2.929999901E-004 7.359887500E+005
 5.023000000E+003 2.619999868E-004 6.296820625E+005
 5.024000000E+003 2.340000065E-004 7.768598125E+005
 5.025000000E+003 2.399999939E-004 6.533518125E+005
 5.026000000E+003 2.809999860E-004 5.929118750E+005
 5.027000000E+003 3.039999865E-004 6.512200000E+005
 5.028000000E+003 2.730000124E-004 6.043376875E+005
 5.029000000E+003 2.540000132E-004 7.922358125E+005
 5.030000000E+003 3.330000036E-004 9.101251250E+005
 5.031000000E+003 3.039999865E-004 1.012959625E+006
 5.032000000E+003 2.709999972E-004 1.397501875E+006
 5.033000000E+003 2.559999994E-004 1.334951500E+006
 5.034000000E+003 2.779999922E-004 1.016398438E+006
 5.035000000E+003 3.150000121E-004 8.862867500E+005
 5.036000000E+003 3.169999982E-004 1.032419250E+006
 5.037000000E+003 2.819999936E-004 8.242305000E+005
 5.038000000E+003 2.760000061E-004 7.137205625E+005
 5.039000000E+003 2.960000129E-004 8.211465625E+005
 5.040000000E+003 2.880000102E-004 8.056666875E+005
 5.041000000E+003 2.690000110E-004 7.364651875E+005
 5.042000000E+003 2.549999917E-004 8.016324375E+005
 5.043000000E+003 2.629999944E-004 6.451435625E+005
 5.044000000E+003 2.789999999E-004 7.380050000E+005
 5.045000000E+003 2.479999966E-004 7.278583750E+005
 5.046000000E+003 2.329999988E-004 7.892804375E+005
 5.047000000E+003 2.709999972E-004 6.948080000E+005
 5.048000000E+003 2.920000115E-004 6.723245000E+005
 5.049000000E+003 2.720000048E-004 6.101026250E+005
 5.050000000E+003 2.540000132E-004 8.727101250E+005
 5.051000000E+003 2.469999890E-004 7.561429375E+005
 5.052000000E+003 2.690000110E-004 8.938057500E+005
 5.053000000E+003 2.809999860E-004 8.669201875E+005
 5.054000000E+003 2.739999909E-004 7.956400000E+005
 5.055000000E+003 2.730000124E-004 7.169511875E+005
 5.056000000E+003 2.770000137E-004 6.897564375E+005
 5.057000000E+003 3.119999892E-004 8.855914375E+005
 5.058000000E+003 2.610000083E-004 1.038259375E+006
 5.059000000E+003 2.410000016E-004 1.506986625E+006
 5.060000000E+003 2.479999966E-004 1.363499125E+006
 5.061000000E+003 2.929999901E-004 9.866635625E+005
 5.062000000E+003 3.429999924E-004 8.709500625E+005
 5.063000000E+003 3.349999897E-004 9.806471875E+005
 5.064000000E+003 2.969999914E-004 1.051107375E+006
 5.065000000E+003 2.410000016E-004 8.350553750E+005
 5.066000000E+003 2.479999966E-004 1.087916750E+006
 5.067000000E+003 2.709999972E-004 1.146231125E+006
 5.068000000E+003 2.840000088E-004 8.298282500E+005
 5.069000000E+003 2.870000026E-004 7.785058750E+005
 5.070000000E+003 3.509999951E-004 1.010701313E+006
 5.071000000E+003 3.030000080E-004 7.361212500E+005
 5.072000000E+003 2.410000016E-004 8.710889375E+005
 5.073000000E+003 2.379999933E-004 8.380523750E+005
 5.074000000E+003 2.519999980E-004 7.954878750E+005
 5.075000000E+003 2.610000083E-004 7.471963125E+005
 5.076000000E+003 2.659999882E-004 6.449629375E+005
 5.077000000E+003 2.709999972E-004 9.380294375E+005
 5.078000000E+003 3.000000142E-004 7.058140625E+005
 5.079000000E+003 3.079999879E-004 9.630690000E+005
 5.080000000E+003 2.870000026E-004 9.223771250E+005
 5.081000000E+003 2.610000083E-004 8.196192500E+005
 5.082000000E+003 2.629999944E-004 8.663278750E+005
 5.083000000E+003 3.039999865E-004 7.474707500E+005
 5.084000000E+003 3.110000107E-004 8.439936250E+005
 5.085000000E+003 2.460000105E-004 8.316578125E+005
 5.086000000E+003 2.360000071E-004 1.072012750E+006
 5.087000000E+003 2.819999936E-004 8.648921875E+005
 5.088000000E+003 3.180000058E-004 7.645353125E+005
 5.089000000E+003 3.009999928E-004 7.391131875E+005
 5.090000000E+003 2.840000088E-004 8.914100000E+005
 5.091000000E+003 3.209999995E-004 6.603443750E+005
 5.092000000E+003 3.220000071E-004 8.328146250E+005
 5.093000000E+003 2.760000061E-004 8.079603125E+005
 5.094000000E+003 2.289999975E-004 7.629138125E+005
 5.095000000E+003 2.430000022E-004 7.917573750E+005
 5.096000000E+003 3.060000017E-004 9.083905625E+005
 5.097000000E+003 2.889999887E-004 6.831696875E+005
 5.098000000E+003 2.559999994E-004 8.497246875E+005
 5.099000000E+003 2.439999953E-004 9.781527500E+005
 5.100000000E+003 2.680000034E-004 7.914405625E+005
 5.101000000E+003 2.979999990E-004 6.760785000E+005
 5.102000000E+003 2.899999963E-004 7.095231875E+005
 5.103000000E+003 2.600000007E-004 7.183485625E+005
 5.104000000E+003 2.349999995E-004 6.877661875E+005
 5.105000000E+003 2.460000105E-004 8.016737500E+005
 5.106000000E+003 2.530000056E-004 7.243969375E+005
 5.107000000E+003 2.460000105E-004 6.298772500E+005
 5.108000000E+003 2.619999868E-004 7.153558750E+005
 5.109000000E+003 2.840000088E-004 6.193271250E+005
 5.110000000E+003 2.830000012E-004 5.993248125E+005
 5.111000000E+003 2.570000070E-004 6.281829375E+005
 5.112000000E+003 2.329999988E-004 6.601366250E+005
 5.113000000E+003 2.410000016E-004 5.828095000E+005
 5.114000000E+003 2.600000007E-004 7.368815625E+005
 5.115000000E+003 2.329999988E-004 8.651491250E+005
 5.116000000E+003 2.760000061E-004 9.475292500E+005
 5.117000000E+003 2.979999990E-004 1.011717750E+006
 5.118000000E+003 2.870000026E-004 8.218587500E+005
 5.119000000E+003 2.699999895E-004 8.988027500E+005
 5.120000000E+003 2.899999963E-004 7.412092500E+005
 5.121000000E+003 3.070000093E-004 9.046994375E+005
 5.122000000E+003 2.430000022E-004 8.064292500E+005
 5.123000000E+003 2.340000065E-004 1.196413250E+006
 5.124000000E+003 2.709999972E-004 1.074406000E+006
 5.125000000E+003 2.979999990E-004 7.624385625E+005
 5.126000000E+003 2.939999977E-004 8.223641875E+005
 5.127000000E+003 3.079999879E-004 8.820353750E+005
 5.128000000E+003 2.600000007E-004 7.756457500E+005
 5.129000000E+003 2.419999946E-004 8.184094375E+005
 5.130000000E+003 2.390000009E-004 9.059400625E+005
 5.131000000E+003 2.349999995E-004 8.737348125E+005
 5.132000000E+003 2.589999931E-004 7.138661250E+005
 5.133000000E+003 3.370000049E-004 6.842015000E+005
 5.134000000E+003 3.140000044E-004 6.207767500E+005
 5.135000000E+003 2.600000007E-004 6.802891875E+005
 5.136000000E+003 2.360000071E-004 7.068870625E+005
 5.137000000E+003 2.519999980E-004 6.730333125E+005
 5.138000000E+003 2.530000056E-004 6.322989375E+005
 5.139000000E+003 2.399999939E-004 6.140093125E+005
 5.140000000E+003 2.469999890E-004 7.962492500E+005
 5.141000000E+003 3.079999879E-004 6.695489375E+005
 5.142000000E+003 3.180000058E-004 7.900438750E+005
 5.143000000E+003 2.830000012E-004 6.955486250E+005
 5.144000000E+003 2.439999953E-004 7.606650000E+005
 5.145000000E+003 2.519999980E-004 7.573778125E+005
 5.146000000E+003 3.150000121E-004 7.417655000E+005
 5.147000000E+003 2.920000115E-004 6.694012500E+005
 5.148000000E+003 2.500000119E-004 9.120560000E+005
 5.149000000E+003 2.490000043E-004 7.638580000E+005
 5.150000000E+003 2.650000097E-004 6.654728125E+005
 5.151000000E+003 2.939999977E-004 7.125051875E+005
 5.152000000E+003 2.659999882E-004 6.432115625E+005
 5.153000000E+003 2.370000002E-004 6.754574375E+005
 5.154000000E+003 2.329999988E-004 6.374576250E+005
 5.155000000E+003 2.540000132E-004 6.302426875E+005
 5.156000000E+003 2.509999904E-004 6.356201250E+005
 5.157000000E+003 2.629999944E-004 5.865820625E+005
 5.158000000E+003 2.479999966E-004 6.090323125E+005
 5.159000000E+003 2.399999939E-004 5.979323125E+005
 5.160000000E+003 2.399999939E-004 6.415583750E+005
 5.161000000E+003 2.800000075E-004 5.835765000E+005
 5.162000000E+003 2.800000075E-004 5.573957500E+005
 5.163000000E+003 2.439999953E-004 5.670212500E+005
 5.164000000E+003 2.329999988E-004 7.592966875E+005
 5.165000000E+003 3.119999892E-004 6.877148125E+005
 5.166000000E+003 3.039999865E-004 7.725404375E+005
 5.167000000E+003 2.659999882E-004 8.222193125E+005
 5.168000000E+003 2.379999933E-004 8.507635000E+005
 5.169000000E+003 2.540000132E-004 6.697362500E+005
 5.170000000E+003 2.929999901E-004 7.612236875E+005
 5.171000000E+003 2.849999873E-004 6.573842500E+005
 5.172000000E+003 2.589999931E-004 6.343060000E+005
 5.173000000E+003 2.559999994E-004 7.950329375E+005
 5.174000000E+003 3.150000121E-004 6.782528125E+005
 5.175000000E+003 3.159999906E-004 8.164442500E+005
 5.176000000E+003 2.349999995E-004 8.209986875E+005
 5.177000000E+003 2.220000024E-004 1.058999500E+006
 5.178000000E+003 2.629999944E-004 7.437053125E+005
 5.179000000E+003 3.220000071E-004 8.440100625E+005
 5.180000000E+003 3.089999955E-004 6.478733125E+005
 5.181000000E+003 2.629999944E-004 9.036286250E+005
 5.182000000E+003 3.330000036E-004 9.060998750E+005
 5.183000000E+003 2.960000129E-004 1.007806500E+006
 5.184000000E+003 2.699999895E-004 1.401960375E+006
 5.185000000E+003 2.600000007E-004 1.288908125E+006
 5.186000000E+003 2.819999936E-004 8.955837500E+005
 5.187000000E+003 3.119999892E-004 8.861193125E+005
 5.188000000E+003 3.110000107E-004 1.154812125E+006
 5.189000000E+003 2.699999895E-004 7.624026250E+005
 5.190000000E+003 2.730000124E-004 7.068080625E+005
 5.191000000E+003 2.659999882E-004 8.442121250E+005
 5.192000000E+003 2.460000105E-004 7.919973750E+005
 5.193000000E+003 2.460000105E-004 8.640497500E+005
 5.194000000E+003 2.500000119E-004 7.232071250E+005
 5.195000000E+003 2.779999922E-004 7.025037500E+005
 5.196000000E+003 2.800000075E-004 8.028170625E+005
 5.197000000E+003 2.509999904E-004 7.676076875E+005
 5.198000000E+003 2.460000105E-004 7.081504375E+005
 5.199000000E+003 2.819999936E-004 6.764550625E+005
 5.200000000E+003 2.800000075E-004 6.448488125E+005
 5.201000000E+003 2.390000009E-004 6.750850625E+005
 5.202000000E+003 2.280000044E-004 7.247502500E+005
 5.203000000E+003 2.669999958E-004 6.253102500E+005
 5.204000000E+003 2.830000012E-004 6.424696875E+005
 5.205000000E+003 2.479999966E-004 6.612399375E+005
 5.206000000E+003 2.410000016E-004 6.715970625E+005
 5.207000000E+003 2.690000110E-004 6.050845625E+005
 5.208000000E+003 2.800000075E-004 6.217972500E+005
 5.209000000E+003 2.410000016E-004 5.824511875E+005
 5.210000000E+003 2.309999982E-004 7.724874375E+005
 5.211000000E+003 3.000000142E-004 6.399638125E+005
 5.212000000E+003 3.239999933E-004 6.983261875E+005
 5.213000000E+003 2.929999901E-004 6.151945625E+005
 5.214000000E+003 2.469999890E-004 7.022514375E+005
 5.215000000E+003 2.390000009E-004 7.166036875E+005
 5.216000000E+003 2.309999982E-004 7.694848750E+005
 5.217000000E+003 2.530000056E-004 9.057994375E+005
 5.218000000E+003 2.640000021E-004 8.106031250E+005
 5.219000000E+003 2.600000007E-004 7.384971875E+005
 5.220000000E+003 3.030000080E-004 6.360617500E+005
 5.221000000E+003 2.979999990E-004 7.047661250E+005
 5.222000000E+003 2.370000002E-004 7.675732500E+005
 5.223000000E+003 2.370000002E-004 7.607240625E+005
 5.224000000E+003 2.549999917E-004 7.867894375E+005
 5.225000000E+003 2.589999931E-004 6.400725000E+005
 5.226000000E+003 2.530000056E-004 6.287460000E+005
 5.227000000E+003 2.749999985E-004 9.998951875E+005
 5.228000000E+003 2.309999982E-004 8.515527500E+005
 5.229000000E+003 2.430000022E-004 1.147335000E+006
 5.230000000E+003 2.779999922E-004 1.233758750E+006
 5.231000000E+003 2.929999901E-004 9.308310000E+005
 5.232000000E+003 2.880000102E-004 8.003121875E+005
 5.233000000E+003 2.889999887E-004 8.697840000E+005
 5.234000000E+003 3.220000071E-004 1.081589750E+006
 5.235000000E+003 2.460000105E-004 7.565657500E+005
 5.236000000E+003 2.200000017E-004 1.109011875E+006
 5.237000000E+003 2.629999944E-004 1.022730500E+006
 5.238000000E+003 2.990000066E-004 8.140326250E+005
 5.239000000E+003 2.939999977E-004 7.345356875E+005
 5.240000000E+003 2.840000088E-004 9.777801250E+005
 5.241000000E+003 3.070000093E-004 7.349636250E+005
 5.242000000E+003 3.000000142E-004 6.765309375E+005
 5.243000000E+003 2.519999980E-004 7.331043125E+005
 5.244000000E+003 2.200000017E-004 8.818845625E+005
 5.245000000E+003 2.730000124E-004 7.375821875E+005
 5.246000000E+003 2.849999873E-004 6.484606875E+005
 5.247000000E+003 2.460000105E-004 6.866821875E+005
 5.248000000E+003 2.320000058E-004 7.452073750E+005
 5.249000000E+003 2.559999994E-004 6.796604375E+005
 5.250000000E+003 2.809999860E-004 6.618830000E+005
 5.251000000E+003 2.570000070E-004 6.052121875E+005
 5.252000000E+003 2.500000119E-004 8.082735625E+005
 5.253000000E+003 3.250000009E-004 7.765453125E+005
 5.254000000E+003 3.100000031E-004 7.354263125E+005
 5.255000000E+003 2.680000034E-004 9.204137500E+005
 5.256000000E+003 2.349999995E-004 9.226542500E+005
 5.257000000E+003 2.469999890E-004 8.066338750E+005
 5.258000000E+003 2.800000075E-004 8.822076875E+005
 5.259000000E+003 2.990000066E-004 8.217445000E+005
 5.260000000E+003 2.779999922E-004 6.615816875E+005
 5.261000000E+003 2.849999873E-004 7.266311875E+005
 5.262000000E+003 2.819999936E-004 7.263295000E+005
 5.263000000E+003 2.600000007E-004 7.137008750E+005
 5.264000000E+003 2.189999941E-004 8.688300000E+005
 5.265000000E+003 2.629999944E-004 8.621810625E+005
 5.266000000E+003 2.830000012E-004 8.273913125E+005
 5.267000000E+003 2.579999855E-004 8.144979375E+005
 5.268000000E+003 2.410000016E-004 8.446575625E+005
 5.269000000E+003 2.699999895E-004 6.412563750E+005
 5.270000000E+003 2.819999936E-004 6.779224375E+005
 5.271000000E+003 2.500000119E-004 7.077139375E+005
 5.272000000E+003 2.349999995E-004 7.658072500E+005
 5.273000000E+003 2.770000137E-004 6.964043750E+005
 5.274000000E+003 2.709999972E-004 7.107386250E+005
 5.275000000E+003 2.519999980E-004 7.886545000E+005
 5.276000000E+003 2.349999995E-004 7.418011250E+005
 5.277000000E+003 2.390000009E-004 8.437807500E+005
 5.278000000E+003 2.650000097E-004 6.536014375E+005
 5.279000000E+003 2.739999909E-004 5.827970625E+005
 5.280000000E+003 2.619999868E-004 6.860503125E+005
 5.281000000E+003 2.840000088E-004 7.787945000E+005
 5.282000000E+003 2.500000119E-004 7.677039375E+005
 5.283000000E+003 2.300000051E-004 8.609856250E+005
 5.284000000E+003 2.419999946E-004 7.618789375E+005
 5.285000000E+003 2.680000034E-004 7.074453125E+005
 5.286000000E+003 2.709999972E-004 7.070779375E+005
 5.287000000E+003 2.559999994E-004 7.094338125E+005
 5.288000000E+003 2.460000105E-004 5.948758125E+005
 5.289000000E+003 2.289999975E-004 7.083543750E+005
 5.290000000E+003 2.260000037E-004 8.388106875E+005
 5.291000000E+003 2.519999980E-004 7.204231250E+005
 5.292000000E+003 2.519999980E-004 6.006971875E+005
 5.293000000E+003 2.579999855E-004 8.961503125E+005
 5.294000000E+003 2.460000105E-004 1.086629500E+006
 5.295000000E+003 2.979999990E-004 1.261671375E+006
 5.296000000E+003 3.239999933E-004 1.462758000E+006
 5.297000000E+003 2.840000088E-004 1.019903063E+006
 5.298000000E+003 2.709999972E-004 1.354460000E+006
 5.299000000E+003 3.729999880E-004 8.845184375E+005
 5.300000000E+003 3.919999872E-004 1.417041000E+006
 5.301000000E+003 3.190000134E-004 9.302627500E+005
 5.302000000E+003 3.020000004E-004 1.495533250E+006
 5.303000000E+003 3.209999995E-004 1.072843875E+006
 5.304000000E+003 3.659999929E-004 1.022235000E+006
 5.305000000E+003 3.760000109E-004 8.524697500E+005
 5.306000000E+003 3.229999857E-004 9.033675000E+005
 5.307000000E+003 2.690000110E-004 9.877200625E+005
 5.308000000E+003 2.929999901E-004 7.733018125E+005
 5.309000000E+003 3.000000142E-004 8.789458125E+005
 5.310000000E+003 2.589999931E-004 8.818893125E+005
 5.311000000E+003 2.490000043E-004 8.739945625E+005
 5.312000000E+003 3.039999865E-004 8.136522500E+005
 5.313000000E+003 3.070000093E-004 7.220845625E+005
 5.314000000E+003 2.809999860E-004 9.015966875E+005
 5.315000000E+003 2.329999988E-004 8.738378125E+005
 5.316000000E+003 2.160000004E-004 8.757068750E+005
 5.317000000E+003 2.460000105E-004 7.479275625E+005
 5.318000000E+003 2.770000137E-004 6.579632500E+005
 5.319000000E+003 2.659999882E-004 7.444361250E+005
 5.320000000E+003 2.540000132E-004 7.505186250E+005
 5.321000000E+003 2.610000083E-004 8.206516875E+005
 5.322000000E+003 2.579999855E-004 7.704939375E+005
 5.323000000E+003 2.479999966E-004 6.762371875E+005
 5.324000000E+003 2.490000043E-004 7.021556875E+005
 5.325000000E+003 2.880000102E-004 8.004103750E+005
 5.326000000E+003 2.300000051E-004 8.676361250E+005
 5.327000000E+003 2.160000004E-004 1.168201750E+006
 5.328000000E+003 2.390000009E-004 1.062940125E+006
 5.329000000E+003 2.770000137E-004 8.476030000E+005
 5.330000000E+003 3.209999995E-004 7.200687500E+005
 5.331000000E+003 3.119999892E-004 8.884080000E+005
 5.332000000E+003 2.640000021E-004 7.173343750E+005
 5.333000000E+003 2.730000124E-004 7.541301875E+005
 5.334000000E+003 2.669999958E-004 8.658920000E+005
 5.335000000E+003 2.249999961E-004 7.265906250E+005
 5.336000000E+003 2.340000065E-004 7.512656250E+005
 5.337000000E+003 3.119999892E-004 8.201530625E+005
 5.338000000E+003 2.910000039E-004 7.552535000E+005
 5.339000000E+003 2.540000132E-004 1.064417250E+006
 5.340000000E+003 2.309999982E-004 1.101146625E+006
 5.341000000E+003 2.479999966E-004 9.387533125E+005
 5.342000000E+003 3.030000080E-004 7.809471250E+005
 5.343000000E+003 3.180000058E-004 7.382435000E+005
 5.344000000E+003 2.789999999E-004 7.817051250E+005
 5.345000000E+003 2.770000137E-004 7.746567500E+005
 5.346000000E+003 2.739999909E-004 9.459869375E+005
 5.347000000E+003 2.509999904E-004 8.281256250E+005
 5.348000000E+003 2.340000065E-004 8.327663750E+005
 5.349000000E+003 2.739999909E-004 7.203773750E+005
 5.350000000E+003 2.990000066E-004 6.625972500E+005
 5.351000000E+003 2.629999944E-004 6.450588750E+005
 5.352000000E+003 2.309999982E-004 7.071657500E+005
 5.353000000E+003 2.570000070E-004 6.775795625E+005
 5.354000000E+003 2.589999931E-004 6.475718750E+005
 5.355000000E+003 2.419999946E-004 7.889964375E+005
 5.356000000E+003 2.379999933E-004 8.096980625E+005
 5.357000000E+003 2.779999922E-004 7.648281875E+005
 5.358000000E+003 2.990000066E-004 8.351460625E+005
 5.359000000E+003 2.549999917E-004 7.415176875E+005
 5.360000000E+003 2.390000009E-004 9.834353750E+005
 5.361000000E+003 3.450000077E-004 8.937124375E+005
 5.362000000E+003 3.269999870E-004 7.470683750E+005
 5.363000000E+003 2.809999860E-004 8.397861250E+005
 5.364000000E+003 2.619999868E-004 9.248348750E+005
 5.365000000E+003 2.809999860E-004 9.027734375E+005
 5.366000000E+003 2.749999985E-004 8.550856875E+005
 5.367000000E+003 2.690000110E-004 9.769696250E+005
 5.368000000E+003 2.479999966E-004 9.798053750E+005
 5.369000000E+003 2.809999860E-004 9.445681250E+005
 5.370000000E+003 3.190000134E-004 7.457066875E+005
 5.371000000E+003 2.969999914E-004 7.942098750E+005
 5.372000000E+003 2.789999999E-004 6.829550000E+005
 5.373000000E+003 2.530000056E-004 8.162255625E+005
 5.374000000E+003 2.390000009E-004 8.379571875E+005
 5.375000000E+003 2.370000002E-004 8.456351250E+005
 5.376000000E+003 2.289999975E-004 7.379799375E+005
 5.377000000E+003 2.300000051E-004 7.522275000E+005
 5.378000000E+003 2.619999868E-004 7.915879375E+005
 5.379000000E+003 2.859999950E-004 6.964452500E+005
 5.380000000E+003 2.399999939E-004 7.447412500E+005
 5.381000000E+003 2.309999982E-004 8.454077500E+005
 5.382000000E+003 2.479999966E-004 7.538478750E+005
 5.383000000E+003 2.619999868E-004 6.751960625E+005
 5.384000000E+003 2.619999868E-004 8.331850625E+005
 5.385000000E+003 2.419999946E-004 8.080818125E+005
 5.386000000E+003 2.819999936E-004 8.228309375E+005
 5.387000000E+003 2.899999963E-004 8.379023750E+005
 5.388000000E+003 2.509999904E-004 7.453238125E+005
 5.389000000E+003 2.430000022E-004 9.772861875E+005
 5.390000000E+003 3.560000041E-004 9.454356250E+005
 5.391000000E+003 3.520000027E-004 8.960877500E+005
 5.392000000E+003 3.239999933E-004 9.154744375E+005
 5.393000000E+003 3.159999906E-004 1.001514250E+006
 5.394000000E+003 3.169999982E-004 6.883526875E+005
 5.395000000E+003 3.359999973E-004 9.498881250E+005
 5.396000000E+003 2.939999977E-004 8.526165000E+005
 5.397000000E+003 2.760000061E-004 1.032959438E+006
 5.398000000E+003 3.020000004E-004 9.482953750E+005
 5.399000000E+003 3.410000063E-004 8.135684375E+005
 5.400000000E+003 3.359999973E-004 6.760131250E+005
 5.401000000E+003 2.990000066E-004 7.979473750E+005
 5.402000000E+003 2.789999999E-004 8.130188750E+005
 5.403000000E+003 2.709999972E-004 7.294173750E+005
 5.404000000E+003 3.060000017E-004 1.087737375E+006
 5.405000000E+003 2.699999895E-004 8.227639375E+005
 5.406000000E+003 2.460000105E-004 1.104757750E+006
 5.407000000E+003 3.560000041E-004 7.722658750E+005
 5.408000000E+003 3.800000122E-004 9.313901250E+005
 5.409000000E+003 2.859999950E-004 8.530856875E+005
 5.410000000E+003 2.549999917E-004 1.155724375E+006
 5.411000000E+003 2.749999985E-004 9.193540000E+005
 5.412000000E+003 3.049999941E-004 8.731181250E+005
 5.413000000E+003 3.009999928E-004 7.355366875E+005
 5.414000000E+003 2.600000007E-004 9.777179375E+005
 5.415000000E+003 3.300000099E-004 6.704197500E+005
 5.416000000E+003 3.629999992E-004 8.102112500E+005
 5.417000000E+003 3.209999995E-004 6.613181250E+005
 5.418000000E+003 2.519999980E-004 8.057907500E+005
 5.419000000E+003 2.439999953E-004 8.485358750E+005
 5.420000000E+003 2.260000037E-004 7.389918125E+005
 5.421000000E+003 2.399999939E-004 8.587403750E+005
 5.422000000E+003 2.439999953E-004 8.686149375E+005
 5.423000000E+003 2.450000029E-004 7.741821250E+005
 5.424000000E+003 2.610000083E-004 6.810635625E+005
 5.425000000E+003 2.779999922E-004 6.965002500E+005
 5.426000000E+003 2.519999980E-004 6.481124375E+005
 5.427000000E+003 2.439999953E-004 7.414187500E+005
 5.428000000E+003 2.490000043E-004 7.127095625E+005
 5.429000000E+003 2.479999966E-004 6.069659375E+005
 5.430000000E+003 2.929999901E-004 8.843069375E+005
 5.431000000E+003 2.379999933E-004 8.507773750E+005
 5.432000000E+003 2.240000031E-004 1.032856625E+006
 5.433000000E+003 2.570000070E-004 1.066054750E+006
 5.434000000E+003 2.680000034E-004 8.307172500E+005
 5.435000000E+003 2.600000007E-004 8.089595000E+005
 5.436000000E+003 3.290000022E-004 7.988353125E+005
 5.437000000E+003 2.960000129E-004 6.519653125E+005
 5.438000000E+003 2.589999931E-004 8.013732500E+005
 5.439000000E+003 2.460000105E-004 7.881344375E+005
 5.440000000E+003 2.479999966E-004 6.555087500E+005
 5.441000000E+003 2.450000029E-004 8.454560625E+005
 5.442000000E+003 2.460000105E-004 7.157507500E+005
 5.443000000E+003 2.589999931E-004 7.563111875E+005
 5.444000000E+003 2.600000007E-004 7.637685625E+005
 5.445000000E+003 2.500000119E-004 6.563901250E+005
 5.446000000E+003 2.540000132E-004 7.190117500E+005
 5.447000000E+003 2.849999873E-004 7.109308750E+005
 5.448000000E+003 2.419999946E-004 6.328536875E+005
 5.449000000E+003 2.370000002E-004 6.993975000E+005
 5.450000000E+003 2.439999953E-004 6.258708125E+005
 5.451000000E+003 2.360000071E-004 6.204521875E+005
 5.452000000E+003 2.300000051E-004 6.894030625E+005
 5.453000000E+003 2.629999944E-004 5.820970000E+005
 5.454000000E+003 2.720000048E-004 5.661871875E+005
 5.455000000E+003 2.500000119E-004 5.974793125E+005
 5.456000000E+003 2.519999980E-004 5.876874375E+005
 5.457000000E+003 2.229999955E-004 6.453746250E+005
 5.458000000E+003 2.189999941E-004 6.145649375E+005
 5.459000000E+003 2.490000043E-004 6.290603125E+005
 5.460000000E+003 2.379999933E-004 7.068367500E+005
 5.461000000E+003 2.460000105E-004 8.126081250E+005
 5.462000000E+003 2.579999855E-004 7.216654375E+005
 5.463000000E+003 2.430000022E-004 7.225398750E+005
 5.464000000E+003 2.899999963E-004 6.527352500E+005
 5.465000000E+003 2.619999868E-004 6.502331250E+005
 5.466000000E+003 2.260000037E-004 8.918238125E+005
 5.467000000E+003 2.329999988E-004 7.482697500E+005
 5.468000000E+003 2.749999985E-004 7.705855000E+005
 5.469000000E+003 2.650000097E-004 6.092453125E+005
 5.470000000E+003 2.430000022E-004 1.002197875E+006
 5.471000000E+003 3.610000131E-004 8.300166875E+005
 5.472000000E+003 3.499999875E-004 8.829903750E+005
 5.473000000E+003 3.030000080E-004 9.443711250E+005
 5.474000000E+003 2.859999950E-004 9.672059375E+005
 5.475000000E+003 2.979999990E-004 7.219386250E+005
 5.476000000E+003 3.209999995E-004 1.058222125E+006
 5.477000000E+003 2.770000137E-004 7.713858750E+005
 5.478000000E+003 2.570000070E-004 1.017873563E+006
 5.479000000E+003 3.070000093E-004 9.207535625E+005
 5.480000000E+003 3.410000063E-004 7.421535625E+005
 5.481000000E+003 3.119999892E-004 7.792448125E+005
 5.482000000E+003 2.779999922E-004 7.452467500E+005
 5.483000000E+003 2.789999999E-004 7.290451875E+005
 5.484000000E+003 2.450000029E-004 7.435176250E+005
 5.485000000E+003 2.240000031E-004 8.600601875E+005
 5.486000000E+003 2.309999982E-004 7.640945000E+005
 5.487000000E+003 2.269999968E-004 7.318991875E+005
 5.488000000E+003 2.500000119E-004 6.982453750E+005
 5.489000000E+003 2.640000021E-004 6.076262500E+005
 5.490000000E+003 2.559999994E-004 6.101617500E+005
 5.491000000E+003 2.430000022E-004 6.284595000E+005
 5.492000000E+003 2.280000044E-004 6.801718125E+005
 5.493000000E+003 2.519999980E-004 6.123133750E+005
 5.494000000E+003 2.530000056E-004 5.954590000E+005
 5.495000000E+003 2.399999939E-004 6.082711250E+005
 5.496000000E+003 2.349999995E-004 6.224900000E+005
 5.497000000E+003 2.209999948E-004 7.084010625E+005
 5.498000000E+003 2.519999980E-004 7.369960000E+005
 5.499000000E+003 2.490000043E-004 6.722201875E+005
 5.500000000E+003 2.340000065E-004 7.386457500E+005
 5.501000000E+003 3.070000093E-004 7.078183750E+005
 5.502000000E+003 2.709999972E-004 6.304198125E+005
 5.503000000E+003 2.209999948E-004 7.198175000E+005
 5.504000000E+003 2.169999934E-004 7.428457500E+005
 5.505000000E+003 2.830000012E-004 6.131149375E+005
 5.506000000E+003 2.920000115E-004 5.580792500E+005
 5.507000000E+003 2.490000043E-004 6.894951875E+005
 5.508000000E+003 2.579999855E-004 5.252543125E+005
 5.509000000E+003 2.589999931E-004 6.537467500E+005
 5.510000000E+003 2.130000066E-004 8.431519375E+005
 5.511000000E+003 2.490000043E-004 7.863950625E+005
 5.512000000E+003 2.990000066E-004 6.874109375E+005
 5.513000000E+003 2.910000039E-004 6.337001250E+005
 5.514000000E+003 2.559999994E-004 7.062555625E+005
 5.515000000E+003 2.229999955E-004 7.578299375E+005
 5.516000000E+003 3.049999941E-004 1.006912313E+006
 5.517000000E+003 3.039999865E-004 8.334220625E+005
 5.518000000E+003 2.469999890E-004 7.481875000E+005
 5.519000000E+003 2.410000016E-004 9.514389375E+005
 5.520000000E+003 2.979999990E-004 7.513290625E+005
 5.521000000E+003 2.830000012E-004 9.168047500E+005
 5.522000000E+003 2.360000071E-004 1.099443000E+006
 5.523000000E+003 2.280000044E-004 1.169233750E+006
 5.524000000E+003 3.420000139E-004 7.040005625E+005
 5.525000000E+003 3.849999921E-004 7.951555625E+005
 5.526000000E+003 3.150000121E-004 7.472230000E+005
 5.527000000E+003 2.340000065E-004 7.894558125E+005
 5.528000000E+003 2.320000058E-004 8.893193750E+005
 5.529000000E+003 2.579999855E-004 8.249575000E+005
 5.530000000E+003 2.540000132E-004 7.206983125E+005
 5.531000000E+003 2.709999972E-004 7.491191250E+005
 5.532000000E+003 3.450000077E-004 6.215528125E+005
 5.533000000E+003 3.309999884E-004 7.565324375E+005
 5.534000000E+003 2.469999890E-004 7.300436875E+005
 5.535000000E+003 2.079999977E-004 7.741550000E+005
 5.536000000E+003 2.249999961E-004 7.383926875E+005
 5.537000000E+003 2.570000070E-004 6.616616875E+005
 5.538000000E+003 2.709999972E-004 7.026454375E+005
 5.539000000E+003 2.610000083E-004 7.366397500E+005
 5.540000000E+003 2.889999887E-004 5.778246250E+005
 5.541000000E+003 2.770000137E-004 7.224611250E+005
 5.542000000E+003 2.289999975E-004 7.046204375E+005
 5.543000000E+003 2.469999890E-004 6.492577500E+005
 5.544000000E+003 2.779999922E-004 6.310433750E+005
 5.545000000E+003 2.680000034E-004 6.128426875E+005
 5.546000000E+003 2.200000017E-004 6.779712500E+005
 5.547000000E+003 2.320000058E-004 6.295295625E+005
 5.548000000E+003 2.430000022E-004 6.828238125E+005
 5.549000000E+003 2.280000044E-004 5.962540000E+005
 5.550000000E+003 2.410000016E-004 5.886949375E+005
 5.551000000E+003 2.779999922E-004 5.651701875E+005
 5.552000000E+003 2.739999909E-004 5.456313750E+005
 5.553000000E+003 2.340000065E-004 5.869987500E+005
 5.554000000E+003 2.099999983E-004 8.185303125E+005
 5.555000000E+003 3.079999879E-004 8.943226250E+005
 5.556000000E+003 3.140000044E-004 7.586641875E+005
 5.557000000E+003 2.570000070E-004 7.728465625E+005
 5.558000000E+003 2.379999933E-004 9.330784375E+005
 5.559000000E+003 2.469999890E-004 7.574973125E+005
 5.560000000E+003 2.819999936E-004 1.136337500E+006
 5.561000000E+003 2.640000021E-004 9.248820000E+005
 5.562000000E+003 2.469999890E-004 8.793251250E+005
 5.563000000E+003 3.710000019E-004 8.125036250E+005
 5.564000000E+003 3.619999916E-004 7.544030000E+005
 5.565000000E+003 2.870000026E-004 7.379748125E+005
 5.566000000E+003 2.329999988E-004 8.709953125E+005
 5.567000000E+003 2.399999939E-004 7.522875000E+005
 5.568000000E+003 2.680000034E-004 8.406243750E+005
 5.569000000E+003 2.320000058E-004 1.077314625E+006
 5.570000000E+003 2.939999977E-004 1.020681750E+006
 5.571000000E+003 3.340000112E-004 1.035747375E+006
 5.572000000E+003 2.990000066E-004 8.679927500E+005
 5.573000000E+003 2.610000083E-004 9.488515625E+005
 5.574000000E+003 3.030000080E-004 8.254306875E+005
 5.575000000E+003 2.849999873E-004 7.185245625E+005
 5.576000000E+003 2.399999939E-004 8.181157500E+005
 5.577000000E+003 2.220000024E-004 8.547287500E+005
 5.578000000E+003 2.969999914E-004 8.525180625E+005
 5.579000000E+003 2.680000034E-004 8.307534375E+005
 5.580000000E+003 2.180000010E-004 8.877708750E+005
 5.581000000E+003 2.399999939E-004 8.699074375E+005
 5.582000000E+003 2.889999887E-004 6.931123750E+005
 5.583000000E+003 2.889999887E-004 6.391221250E+005
 5.584000000E+003 2.619999868E-004 7.366750000E+005
 5.585000000E+003 2.619999868E-004 6.579024375E+005
 5.586000000E+003 2.269999968E-004 8.038650625E+005
 5.587000000E+003 2.220000024E-004 8.287531250E+005
 5.588000000E+003 2.370000002E-004 7.393673125E+005
 5.589000000E+003 2.439999953E-004 7.737521250E+005
 5.590000000E+003 2.619999868E-004 6.816683750E+005
 5.591000000E+003 2.629999944E-004 6.475547500E+005
 5.592000000E+003 2.479999966E-004 6.600773125E+005
 5.593000000E+003 2.329999988E-004 7.721099375E+005
 5.594000000E+003 2.180000010E-004 6.943347500E+005
 5.595000000E+003 2.329999988E-004 6.622576875E+005
 5.596000000E+003 2.849999873E-004 5.792519375E+005
 5.597000000E+003 2.800000075E-004 6.125273125E+005
 5.598000000E+003 2.419999946E-004 5.809826875E+005
 5.599000000E+003 2.260000037E-004 6.421770625E+005
 5.600000000E+003 2.519999980E-004 5.925675000E+005
 5.601000000E+003 2.349999995E-004 6.428818750E+005
 5.602000000E+003 2.249999961E-004 6.665144375E+005
 5.603000000E+003 2.969999914E-004 7.940419375E+005
 5.604000000E+003 2.430000022E-004 7.315541875E+005
 5.605000000E+003 2.079999977E-004 1.010020375E+006
 5.606000000E+003 2.519999980E-004 7.737711875E+005
 5.607000000E+003 3.089999955E-004 7.102492500E+005
 5.608000000E+003 2.830000012E-004 6.360101250E+005
 5.609000000E+003 2.749999985E-004 7.484159375E+005
 5.610000000E+003 2.530000056E-004 1.042482188E+006
 5.611000000E+003 2.960000129E-004 1.317455125E+006
 5.612000000E+003 2.859999950E-004 1.104770625E+006
 5.613000000E+003 2.379999933E-004 9.342096250E+005
 5.614000000E+003 2.549999917E-004 1.185777875E+006
 5.615000000E+003 3.410000063E-004 9.719003750E+005
 5.616000000E+003 3.049999941E-004 9.533975625E+005
 5.617000000E+003 2.390000009E-004 1.467483750E+006
 5.618000000E+003 2.419999946E-004 1.351789125E+006
 5.619000000E+003 3.680000082E-004 1.000444438E+006
 5.620000000E+003 3.929999948E-004 9.496952500E+005
 5.621000000E+003 3.150000121E-004 1.127161375E+006
 5.622000000E+003 2.399999939E-004 1.115109500E+006
 5.623000000E+003 2.779999922E-004 1.039225750E+006
 5.624000000E+003 2.969999914E-004 1.189121875E+006
 5.625000000E+003 2.540000132E-004 8.369130625E+005
 5.626000000E+003 2.749999985E-004 1.321956875E+006
 5.627000000E+003 4.469999985E-004 1.325106250E+006
 5.628000000E+003 4.229999904E-004 1.127321250E+006
 5.629000000E+003 3.490000090E-004 1.341216250E+006
 5.630000000E+003 3.300000099E-004 1.309562375E+006
 5.631000000E+003 3.520000027E-004 1.013115250E+006
 5.632000000E+003 3.659999929E-004 9.835008750E+005
 5.633000000E+003 3.260000085E-004 9.177123125E+005
 5.634000000E+003 3.079999879E-004 1.131390250E+006
 5.635000000E+003 3.100000031E-004 7.920898750E+005
 5.636000000E+003 3.250000009E-004 8.812377500E+005
 5.637000000E+003 3.070000093E-004 8.562777500E+005
 5.638000000E+003 3.089999955E-004 8.418488125E+005
 5.639000000E+003 3.530000104E-004 6.269180625E+005
 5.640000000E+003 3.619999916E-004 7.491020000E+005
 5.641000000E+003 3.030000080E-004 7.472133750E+005
 5.642000000E+003 2.709999972E-004 7.836402500E+005
 5.643000000E+003 2.640000021E-004 7.529475000E+005
 5.644000000E+003 2.800000075E-004 7.167975625E+005
 5.645000000E+003 2.889999887E-004 6.004353125E+005
 5.646000000E+003 2.920000115E-004 7.953777500E+005
 5.647000000E+003 3.140000044E-004 6.723496250E+005
 5.648000000E+003 3.220000071E-004 6.831628125E+005
 5.649000000E+003 2.779999922E-004 6.128824375E+005
 5.650000000E+003 2.570000070E-004 8.098551875E+005
 5.651000000E+003 3.030000080E-004 6.581155000E+005
 5.652000000E+003 3.140000044E-004 7.109665625E+005
 5.653000000E+003 2.760000061E-004 6.706125000E+005
 5.654000000E+003 2.619999868E-004 6.907576875E+005
 5.655000000E+003 2.690000110E-004 6.149996875E+005
 5.656000000E+003 2.859999950E-004 6.628758125E+005
 5.657000000E+003 2.640000021E-004 5.564175625E+005
 5.658000000E+003 2.260000037E-004 9.789852500E+005
 5.659000000E+003 3.229999857E-004 8.211889375E+005
 5.660000000E+003 3.340000112E-004 8.774761875E+005
 5.661000000E+003 2.950000053E-004 7.776801875E+005
 5.662000000E+003 2.789999999E-004 8.858198750E+005
 5.663000000E+003 2.870000026E-004 9.312434375E+005
 5.664000000E+003 2.629999944E-004 1.068643625E+006
 5.665000000E+003 2.650000097E-004 1.347341250E+006
 5.666000000E+003 2.990000066E-004 1.255404625E+006
 5.667000000E+003 3.499999875E-004 1.003923875E+006
 5.668000000E+003 3.619999916E-004 8.634552500E+005
 5.669000000E+003 3.560000041E-004 8.676522500E+005
 5.670000000E+003 3.229999857E-004 7.092446875E+005
 5.671000000E+003 2.889999887E-004 8.944764375E+005
 5.672000000E+003 2.640000021E-004 8.803911875E+005
 5.673000000E+003 2.709999972E-004 7.306065625E+005
 5.674000000E+003 2.840000088E-004 7.511371250E+005
 5.675000000E+003 2.730000124E-004 7.259861250E+005
 5.676000000E+003 2.579999855E-004 7.900289375E+005
 5.677000000E+003 2.889999887E-004 6.343264375E+005
 5.678000000E+003 2.840000088E-004 6.382095625E+005
 5.679000000E+003 2.570000070E-004 6.729965000E+005
 5.680000000E+003 2.439999953E-004 7.322535625E+005
 5.681000000E+003 2.990000066E-004 7.510865625E+005
 5.682000000E+003 2.939999977E-004 6.895085000E+005
 5.683000000E+003 2.390000009E-004 7.318927500E+005
 5.684000000E+003 2.309999982E-004 8.986079375E+005
 5.685000000E+003 2.859999950E-004 6.520517500E+005
 5.686000000E+003 3.039999865E-004 7.668883750E+005
 5.687000000E+003 2.849999873E-004 7.091295625E+005
 5.688000000E+003 2.819999936E-004 6.765423750E+005
 5.689000000E+003 3.140000044E-004 9.815579375E+005
 5.690000000E+003 2.730000124E-004 7.816706250E+005
 5.691000000E+003 2.559999994E-004 9.579201875E+005
 5.692000000E+003 2.800000075E-004 9.280735625E+005
 5.693000000E+003 2.929999901E-004 7.664738125E+005
 5.694000000E+003 2.899999963E-004 6.808530625E+005
 5.695000000E+003 2.960000129E-004 7.711226250E+005
 5.696000000E+003 2.690000110E-004 6.633695000E+005
 5.697000000E+003 2.969999914E-004 8.934809375E+005
 5.698000000E+003 2.730000124E-004 7.832097500E+005
 5.699000000E+003 2.309999982E-004 7.737383750E+005
 5.700000000E+003 2.419999946E-004 9.327515625E+005
 5.701000000E+003 2.559999994E-004 6.409771875E+005
 5.702000000E+003 2.760000061E-004 8.183310625E+005
 5.703000000E+003 2.600000007E-004 8.027026250E+005
 5.704000000E+003 2.619999868E-004 7.450760000E+005
 5.705000000E+003 3.380000126E-004 5.945433750E+005
 5.706000000E+003 3.340000112E-004 7.696123125E+005
 5.707000000E+003 2.600000007E-004 8.809938125E+005
 5.708000000E+003 2.479999966E-004 8.500402500E+005
 5.709000000E+003 2.749999985E-004 8.696260000E+005
 5.710000000E+003 2.770000137E-004 6.497413125E+005
 5.711000000E+003 2.570000070E-004 8.563498750E+005
 5.712000000E+003 3.509999951E-004 1.050135000E+006
 5.713000000E+003 2.969999914E-004 8.099911875E+005
 5.714000000E+003 2.570000070E-004 1.313776500E+006
 5.715000000E+003 2.669999958E-004 1.130206750E+006
 5.716000000E+003 3.169999982E-004 8.040050000E+005
 5.717000000E+003 3.389999911E-004 7.736378125E+005
 5.718000000E+003 2.830000012E-004 9.172063125E+005
 5.719000000E+003 2.390000009E-004 8.386405000E+005
 5.720000000E+003 3.070000093E-004 9.254785625E+005
 5.721000000E+003 2.979999990E-004 8.415046875E+005
 5.722000000E+003 2.439999953E-004 8.078048125E+005
 5.723000000E+003 2.549999917E-004 9.349989375E+005
 5.724000000E+003 3.079999879E-004 6.132685000E+005
 5.725000000E+003 3.190000134E-004 8.462332500E+005
 5.726000000E+003 2.469999890E-004 7.539996250E+005
 5.727000000E+003 2.379999933E-004 1.150544125E+006
 5.728000000E+003 3.699999943E-004 1.198740750E+006
 5.729000000E+003 3.670000006E-004 9.017122500E+005
 5.730000000E+003 3.239999933E-004 1.218246375E+006
 5.731000000E+003 3.039999865E-004 8.242266875E+005
 5.732000000E+003 3.480000014E-004 9.868038750E+005
 5.733000000E+003 2.969999914E-004 8.108758125E+005
 5.734000000E+003 2.760000061E-004 1.073348125E+006
 5.735000000E+003 2.770000137E-004 8.211298125E+005
 5.736000000E+003 3.410000063E-004 8.533191875E+005
 5.737000000E+003 3.429999924E-004 6.441246250E+005
 5.738000000E+003 3.100000031E-004 8.771565625E+005
 5.739000000E+003 3.039999865E-004 6.714811875E+005
 5.740000000E+003 3.220000071E-004 8.026271875E+005
 5.741000000E+003 2.779999922E-004 6.639400000E+005
 5.742000000E+003 2.669999958E-004 8.621699375E+005
 5.743000000E+003 2.859999950E-004 6.947348750E+005
 5.744000000E+003 3.190000134E-004 7.332078125E+005
 5.745000000E+003 2.979999990E-004 6.974853750E+005
 5.746000000E+003 2.910000039E-004 8.272353750E+005
 5.747000000E+003 3.030000080E-004 6.568632500E+005
 5.748000000E+003 3.190000134E-004 7.275557500E+005
 5.749000000E+003 2.849999873E-004 6.691838125E+005
 5.750000000E+003 2.960000129E-004 1.046744875E+006
 5.751000000E+003 3.199999919E-004 7.956303750E+005
 5.752000000E+003 3.429999924E-004 9.072771875E+005
 5.753000000E+003 2.779999922E-004 6.837491250E+005
 5.754000000E+003 2.800000075E-004 9.615520625E+005
 5.755000000E+003 3.340000112E-004 1.212485250E+006
 5.756000000E+003 2.870000026E-004 1.162636250E+006
 5.757000000E+003 2.709999972E-004 1.601386375E+006
 5.758000000E+003 2.910000039E-004 1.329878375E+006
 5.759000000E+003 3.659999929E-004 9.956961875E+005
 5.760000000E+003 3.699999943E-004 1.001286688E+006
 5.761000000E+003 3.229999857E-004 9.268796250E+005
 5.762000000E+003 2.939999977E-004 8.548624375E+005
 5.763000000E+003 3.199999919E-004 1.165027625E+006
 5.764000000E+003 3.060000017E-004 9.495400000E+005
 5.765000000E+003 2.849999873E-004 9.536311250E+005
 5.766000000E+003 2.870000026E-004 8.417913750E+005
 5.767000000E+003 3.399999987E-004 9.284369375E+005
 5.768000000E+003 2.969999914E-004 8.238616875E+005
 5.769000000E+003 2.619999868E-004 1.115161375E+006
 5.770000000E+003 2.659999882E-004 8.461912500E+005
 5.771000000E+003 3.239999933E-004 7.943503125E+005
 5.772000000E+003 3.319999960E-004 8.863309375E+005
 5.773000000E+003 2.960000129E-004 9.233426875E+005
 5.774000000E+003 2.849999873E-004 7.638175000E+005
 5.775000000E+003 3.079999879E-004 8.994249375E+005
 5.776000000E+003 2.819999936E-004 6.522760625E+005
 5.777000000E+003 2.640000021E-004 9.275391250E+005
 5.778000000E+003 3.079999879E-004 6.888001250E+005
 5.779000000E+003 3.060000017E-004 6.630733125E+005
 5.780000000E+003 2.760000061E-004 7.376921875E+005
 5.781000000E+003 2.680000034E-004 6.691970625E+005
 5.782000000E+003 2.870000026E-004 5.641421875E+005
 5.783000000E+003 2.950000053E-004 7.531880000E+005
 5.784000000E+003 2.699999895E-004 8.945975625E+005
 5.785000000E+003 2.739999909E-004 1.047290750E+006
 5.786000000E+003 3.070000093E-004 9.998865000E+005
 5.787000000E+003 3.030000080E-004 7.310195625E+005
 5.788000000E+003 2.899999963E-004 8.319224375E+005
 5.789000000E+003 3.030000080E-004 8.750094375E+005
 5.790000000E+003 2.680000034E-004 7.763305625E+005
 5.791000000E+003 2.699999895E-004 1.168861250E+006
 5.792000000E+003 2.789999999E-004 9.528097500E+005
 5.793000000E+003 2.969999914E-004 7.221739375E+005
 5.794000000E+003 3.079999879E-004 7.569770625E+005
 5.795000000E+003 2.979999990E-004 9.045896875E+005
 5.796000000E+003 2.659999882E-004 8.147508750E+005
 5.797000000E+003 2.690000110E-004 1.118927500E+006
 5.798000000E+003 2.809999860E-004 9.569011250E+005
 5.799000000E+003 2.849999873E-004 7.537467500E+005
 5.800000000E+003 3.260000085E-004 7.412045000E+005
 5.801000000E+003 3.169999982E-004 8.162220000E+005
 5.802000000E+003 2.629999944E-004 6.675320625E+005
 5.803000000E+003 2.530000056E-004 7.713323750E+005
 5.804000000E+003 2.629999944E-004 7.441458125E+005
 5.805000000E+003 2.690000110E-004 6.067854375E+005
 5.806000000E+003 2.840000088E-004 7.921487500E+005
 5.807000000E+003 2.779999922E-004 6.056973125E+005
 5.808000000E+003 2.760000061E-004 7.674771875E+005
 5.809000000E+003 2.549999917E-004 7.103552500E+005
 5.810000000E+003 2.460000105E-004 6.542148750E+005
 5.811000000E+003 2.610000083E-004 6.329030625E+005
 5.812000000E+003 2.770000137E-004 5.821305625E+005
 5.813000000E+003 2.600000007E-004 6.003901875E+005
 5.814000000E+003 2.680000034E-004 6.731364375E+005
 5.815000000E+003 2.640000021E-004 5.617803750E+005
 5.816000000E+003 2.500000119E-004 5.431041250E+005
 5.817000000E+003 2.540000132E-004 8.129854375E+005
 5.818000000E+003 2.500000119E-004 6.435044375E+005
 5.819000000E+003 2.610000083E-004 9.252460000E+005
 5.820000000E+003 2.640000021E-004 8.644235625E+005
 5.821000000E+003 2.690000110E-004 6.422760000E+005
 5.822000000E+003 2.880000102E-004 6.351288125E+005
 5.823000000E+003 2.709999972E-004 7.159551250E+005
 5.824000000E+003 2.460000105E-004 6.821201250E+005
 5.825000000E+003 2.589999931E-004 8.061634375E+005
 5.826000000E+003 2.789999999E-004 7.222770000E+005
 5.827000000E+003 2.619999868E-004 5.567655000E+005
 5.828000000E+003 2.640000021E-004 8.315920000E+005
 5.829000000E+003 2.419999946E-004 5.883804375E+005
 5.830000000E+003 2.530000056E-004 7.556574375E+005
 5.831000000E+003 2.509999904E-004 7.438625625E+005
 5.832000000E+003 2.460000105E-004 6.220263750E+005
 5.833000000E+003 2.779999922E-004 5.793010000E+005
 5.834000000E+003 2.830000012E-004 5.715228125E+005
 5.835000000E+003 2.490000043E-004 5.933034375E+005
 5.836000000E+003 2.439999953E-004 6.740027500E+005
 5.837000000E+003 2.519999980E-004 6.161836250E+005
 5.838000000E+003 2.530000056E-004 5.158514063E+005
 5.839000000E+003 2.570000070E-004 8.164748125E+005
 5.840000000E+003 2.549999917E-004 6.828068125E+005
 5.841000000E+003 2.579999855E-004 9.486063750E+005
 5.842000000E+003 2.500000119E-004 9.471256875E+005
 5.843000000E+003 2.519999980E-004 7.244033750E+005
 5.844000000E+003 2.749999985E-004 6.537292500E+005
 5.845000000E+003 2.809999860E-004 9.848576875E+005
 5.846000000E+003 2.479999966E-004 7.663695625E+005
 5.847000000E+003 2.610000083E-004 9.706734375E+005
 5.848000000E+003 2.800000075E-004 9.330836875E+005
 5.849000000E+003 2.610000083E-004 6.941819375E+005
 5.850000000E+003 2.680000034E-004 7.391658750E+005
 5.851000000E+003 2.920000115E-004 1.045038000E+006
 5.852000000E+003 2.390000009E-004 7.142509375E+005
 5.853000000E+003 2.349999995E-004 1.173584500E+006
 5.854000000E+003 2.619999868E-004 1.021707188E+006
 5.855000000E+003 2.819999936E-004 7.398991875E+005
 5.856000000E+003 2.800000075E-004 7.810990625E+005
 5.857000000E+003 2.809999860E-004 9.757719375E+005
 5.858000000E+003 2.490000043E-004 6.938111250E+005
 5.859000000E+003 2.460000105E-004 1.043973688E+006
 5.860000000E+003 2.399999939E-004 9.532614375E+005
 5.861000000E+003 2.600000007E-004 6.803803125E+005
 5.862000000E+003 2.920000115E-004 7.057610000E+005
 5.863000000E+003 2.979999990E-004 8.867268125E+005
 5.864000000E+003 2.479999966E-004 6.503027500E+005
 5.865000000E+003 2.379999933E-004 9.103744375E+005
 5.866000000E+003 2.370000002E-004 8.270866250E+005
 5.867000000E+003 2.439999953E-004 6.542171250E+005
 5.868000000E+003 2.840000088E-004 6.761041250E+005
 5.869000000E+003 2.690000110E-004 6.715328125E+005
 5.870000000E+003 2.390000009E-004 6.210917500E+005
 5.871000000E+003 2.419999946E-004 6.697322500E+005
 5.872000000E+003 2.439999953E-004 6.384703125E+005
 5.873000000E+003 2.370000002E-004 5.648585625E+005
 5.874000000E+003 2.680000034E-004 6.211246250E+005
 5.875000000E+003 2.509999904E-004 5.634512500E+005
 5.876000000E+003 2.309999982E-004 6.242029375E+005
 5.877000000E+003 2.329999988E-004 6.055050625E+005
 5.878000000E+003 2.379999933E-004 5.729580000E+005
 5.879000000E+003 2.390000009E-004 5.590451250E+005
 5.880000000E+003 2.360000071E-004 5.394961250E+005
 5.881000000E+003 2.730000124E-004 6.462525000E+005
 5.882000000E+003 2.509999904E-004 5.575163750E+005
 5.883000000E+003 2.240000031E-004 5.821504375E+005
 5.884000000E+003 2.269999968E-004 6.387691250E+005
 5.885000000E+003 2.209999948E-004 6.483501875E+005
 5.886000000E+003 2.300000051E-004 7.546758750E+005
 5.887000000E+003 2.410000016E-004 6.918845000E+005
 5.888000000E+003 2.579999855E-004 6.184495625E+005
 5.889000000E+003 2.739999909E-004 6.139220625E+005
 5.890000000E+003 2.360000071E-004 5.524914375E+005
 5.891000000E+003 2.249999961E-004 5.783458125E+005
 5.892000000E+003 2.360000071E-004 5.829437500E+005
 5.893000000E+003 2.349999995E-004 5.681790000E+005
 5.894000000E+003 2.390000009E-004 8.552025000E+005
 5.895000000E+003 2.500000119E-004 7.505690000E+005
 5.896000000E+003 2.669999958E-004 7.872920000E+005
 5.897000000E+003 2.269999968E-004 6.256137500E+005
 5.898000000E+003 2.300000051E-004 6.575698125E+005
 5.899000000E+003 2.650000097E-004 8.183227500E+005
 5.900000000E+003 2.240000031E-004 8.565542500E+005
 5.901000000E+003 2.209999948E-004 1.205288500E+006
 5.902000000E+003 2.450000029E-004 8.126303125E+005
 5.903000000E+003 2.939999977E-004 7.929747500E+005
 5.904000000E+003 2.709999972E-004 7.849155000E+005
 5.905000000E+003 2.519999980E-004 9.189477500E+005
 5.906000000E+003 2.779999922E-004 8.496318750E+005
 5.907000000E+003 2.720000048E-004 8.168402500E+005
 5.908000000E+003 2.320000058E-004 8.184574375E+005
 5.909000000E+003 2.450000029E-004 7.825463750E+005
 5.910000000E+003 2.579999855E-004 6.423106875E+005
 5.911000000E+003 2.439999953E-004 8.606844375E+005
 5.912000000E+003 2.139999997E-004 8.517925625E+005
 5.913000000E+003 2.260000037E-004 6.585959375E+005
 5.914000000E+003 2.640000021E-004 6.336905000E+005
 5.915000000E+003 2.570000070E-004 5.885668125E+005
 5.916000000E+003 2.349999995E-004 6.891635625E+005
 5.917000000E+003 2.370000002E-004 6.288198750E+005
 5.918000000E+003 2.519999980E-004 5.924371250E+005
 5.919000000E+003 2.289999975E-004 6.726249375E+005
 5.920000000E+003 2.200000017E-004 7.991791875E+005
 5.921000000E+003 2.439999953E-004 8.200470625E+005
 5.922000000E+003 2.659999882E-004 8.592595625E+005
 5.923000000E+003 2.329999988E-004 6.896142500E+005
 5.924000000E+003 2.390000009E-004 6.215884375E+005
 5.925000000E+003 2.619999868E-004 1.032880938E+006
 5.926000000E+003 2.260000037E-004 6.551646875E+005
 5.927000000E+003 2.169999934E-004 9.267051875E+005
 5.928000000E+003 2.469999890E-004 7.824256250E+005
 5.929000000E+003 2.650000097E-004 6.216046250E+005
 5.930000000E+003 2.479999966E-004 6.812855000E+005
 5.931000000E+003 2.370000002E-004 7.007255000E+005
 5.932000000E+003 2.340000065E-004 7.378614375E+005
 5.933000000E+003 2.189999941E-004 9.193938750E+005
 5.934000000E+003 2.090000053E-004 7.960173125E+005
 5.935000000E+003 2.349999995E-004 6.065025000E+005
 5.936000000E+003 2.830000012E-004 8.849470000E+005
 5.937000000E+003 2.309999982E-004 7.296508750E+005
 5.938000000E+003 2.180000010E-004 9.636895000E+005
 5.939000000E+003 2.490000043E-004 9.601979375E+005
 5.940000000E+003 2.450000029E-004 6.340293125E+005
 5.941000000E+003 2.469999890E-004 6.896940000E+005
 5.942000000E+003 2.760000061E-004 9.391694375E+005
 5.943000000E+003 2.209999948E-004 7.377466875E+005
 5.944000000E+003 2.160000004E-004 1.038412438E+006
 5.945000000E+003 2.379999933E-004 9.051974375E+005
 5.946000000E+003 2.479999966E-004 6.904013125E+005
 5.947000000E+003 2.589999931E-004 7.096218750E+005
 5.948000000E+003 2.830000012E-004 8.669985625E+005
 5.949000000E+003 2.289999975E-004 6.542838125E+005
 5.950000000E+003 2.139999997E-004 8.022580625E+005
 5.951000000E+003 2.229999955E-004 7.323065000E+005
 5.952000000E+003 2.399999939E-004 5.892567500E+005
 5.953000000E+003 2.479999966E-004 6.952933750E+005
 5.954000000E+003 2.309999982E-004 6.865508750E+005
 5.955000000E+003 2.540000132E-004 8.069788750E+005
 5.956000000E+003 2.340000065E-004 6.960845000E+005
 5.957000000E+003 2.099999983E-004 7.555231250E+005
 5.958000000E+003 2.410000016E-004 5.883424375E+005
 5.959000000E+003 2.659999882E-004 6.600317500E+005
 5.960000000E+003 2.220000024E-004 7.040010625E+005
 5.961000000E+003 2.189999941E-004 8.108770000E+005
 5.962000000E+003 2.379999933E-004 6.991479375E+005
 5.963000000E+003 2.390000009E-004 6.010096875E+005
 5.964000000E+003 2.340000065E-004 6.907505000E+005
 5.965000000E+003 2.439999953E-004 5.429166875E+005
 5.966000000E+003 2.269999968E-004 6.448672500E+005
 5.967000000E+003 2.119999990E-004 6.415167500E+005
 5.968000000E+003 2.160000004E-004 5.347091875E+005
 5.969000000E+003 2.329999988E-004 7.622636875E+005
 5.970000000E+003 2.160000004E-004 7.396470000E+005
 5.971000000E+003 2.300000051E-004 9.431870625E+005
 5.972000000E+003 2.469999890E-004 9.008347500E+005
 5.973000000E+003 2.249999961E-004 7.004240625E+005
 5.974000000E+003 2.320000058E-004 6.844751875E+005
 5.975000000E+003 2.589999931E-004 1.032032188E+006
 5.976000000E+003 2.209999948E-004 6.262227500E+005
 5.977000000E+003 2.130000066E-004 8.976292500E+005
 5.978000000E+003 2.300000051E-004 7.262250000E+005
 5.979000000E+003 2.479999966E-004 5.995137500E+005
 5.980000000E+003 2.379999933E-004 7.512826875E+005
 5.981000000E+003 2.289999975E-004 5.466145000E+005
 5.982000000E+003 2.189999941E-004 6.308445000E+005
 5.983000000E+003 2.160000004E-004 6.945603125E+005
 5.984000000E+003 2.180000010E-004 5.591320000E+005
 5.985000000E+003 2.329999988E-004 6.559798125E+005
 5.986000000E+003 2.169999934E-004 6.306801250E+005
 5.987000000E+003 2.329999988E-004 7.155603750E+005
 5.988000000E+003 2.269999968E-004 7.033483125E+005
 5.989000000E+003 2.099999983E-004 6.439233750E+005
 5.990000000E+003 2.269999968E-004 5.536921875E+005
 5.991000000E+003 2.490000043E-004 6.846821250E+005
 5.992000000E+003 2.130000066E-004 6.646631250E+005
 5.993000000E+003 2.139999997E-004 6.856809375E+005
 5.994000000E+003 2.269999968E-004 6.122510000E+005
 5.995000000E+003 2.220000024E-004 5.335766875E+005
 5.996000000E+003 2.260000037E-004 7.714298125E+005
 5.997000000E+003 2.119999990E-004 6.323093750E+005
 5.998000000E+003 2.249999961E-004 8.656070625E+005
 5.999000000E+003 2.200000017E-004 7.715170000E+005
 6.000000000E+003 2.119999990E-004 6.669619375E+005
 6.001000000E+003 2.610000083E-004 7.589903750E+005
 6.002000000E+003 2.309999982E-004 5.254200000E+005
 6.003000000E+003 2.119999990E-004 6.575300000E+005
 6.004000000E+003 2.139999997E-004 5.994581250E+005
 6.005000000E+003 2.309999982E-004 5.243921875E+005
 6.006000000E+003 2.379999933E-004 4.931339063E+005
 6.007000000E+003 2.240000031E-004 4.831384375E+005
 6.008000000E+003 2.149999927E-004 5.627849375E+005
 6.009000000E+003 2.110000059E-004 5.138510938E+005
 6.010000000E+003 2.309999982E-004 4.851505000E+005
 6.011000000E+003 2.390000009E-004 5.341083125E+005
 6.012000000E+003 2.180000010E-004 4.935389063E+005
 6.013000000E+003 2.050000039E-004 5.342080625E+005
 6.014000000E+003 2.050000039E-004 5.186825000E+005
 6.015000000E+003 2.139999997E-004 5.509858750E+005
 6.016000000E+003 2.079999977E-004 5.027168750E+005
 6.017000000E+003 2.050000039E-004 5.835848125E+005
 6.018000000E+003 2.039999963E-004 5.996674375E+005
 6.019000000E+003 2.059999970E-004 5.625723125E+005
 6.020000000E+003 2.110000059E-004 5.204938125E+005
 6.021000000E+003 2.189999941E-004 4.916629375E+005
 6.022000000E+003 2.249999961E-004 4.978832813E+005
 6.023000000E+003 2.180000010E-004 4.643719688E+005
 6.024000000E+003 2.119999990E-004 4.914681250E+005
 6.025000000E+003 2.139999997E-004 4.840019375E+005
 6.026000000E+003 2.160000004E-004 4.756449688E+005
 6.027000000E+003 2.110000059E-004 4.869587813E+005
 6.028000000E+003 2.019999956E-004 5.141597500E+005
 6.029000000E+003 2.050000039E-004 4.889375313E+005
 6.030000000E+003 2.169999934E-004 4.714479688E+005
 6.031000000E+003 2.240000031E-004 4.753262813E+005
 6.032000000E+003 2.139999997E-004 4.589958125E+005
 6.033000000E+003 2.039999963E-004 4.720953125E+005
 6.034000000E+003 2.030000032E-004 4.665778125E+005
 6.035000000E+003 2.090000053E-004 4.506106563E+005
 6.036000000E+003 2.110000059E-004 4.507753125E+005
 6.037000000E+003 2.079999977E-004 4.525268750E+005
 6.038000000E+003 2.030000032E-004 4.483105313E+005
 6.039000000E+003 2.050000039E-004 4.428410313E+005
 6.040000000E+003 2.039999963E-004 4.336117500E+005
 6.041000000E+003 2.059999970E-004 4.377629063E+005
 6.042000000E+003 2.050000039E-004 4.350452813E+005
 6.043000000E+003 2.050000039E-004 4.275912500E+005
 6.044000000E+003 2.059999970E-004 4.453137813E+005
 6.045000000E+003 2.050000039E-004 4.299789063E+005
 6.046000000E+003 2.050000039E-004 4.336295938E+005
 6.047000000E+003 2.070000046E-004 4.230065625E+005
 6.048000000E+003 2.090000053E-004 4.769475313E+005
 6.049000000E+003 2.010000026E-004 4.552280625E+005
 6.050000000E+003 2.039999963E-004 4.555630938E+005
 6.051000000E+003 2.110000059E-004 4.562646563E+005
 6.052000000E+003 2.139999997E-004 4.331681563E+005
 6.053000000E+003 2.110000059E-004 4.401523438E+005
 6.054000000E+003 2.039999963E-004 4.659440000E+005
 6.055000000E+003 2.039999963E-004 4.573213438E+005
 6.056000000E+003 2.130000066E-004 4.266294375E+005
 6.057000000E+003 2.200000017E-004 4.671687813E+005
 6.058000000E+003 2.019999956E-004 4.465584063E+005
 6.059000000E+003 1.979999943E-004 4.786131563E+005
 6.060000000E+003 1.999999949E-004 4.525277500E+005
 6.061000000E+003 2.099999983E-004 4.273838438E+005
 6.062000000E+003 2.149999927E-004 4.590691563E+005
 6.063000000E+003 2.039999963E-004 4.498766875E+005
 6.064000000E+003 2.019999956E-004 4.972505313E+005
 6.065000000E+003 2.110000059E-004 4.623061875E+005
 6.066000000E+003 2.200000017E-004 4.486777813E+005
 6.067000000E+003 2.149999927E-004 4.393356875E+005
 6.068000000E+003 1.990000019E-004 4.610632188E+005
 6.069000000E+003 1.999999949E-004 4.458455938E+005
 6.070000000E+003 2.090000053E-004 4.269727500E+005
 6.071000000E+003 2.169999934E-004 4.542168125E+005
 6.072000000E+003 2.050000039E-004 4.274630625E+005
 6.073000000E+003 1.990000019E-004 4.485539375E+005
 6.074000000E+003 2.010000026E-004 4.285258750E+005
 6.075000000E+003 2.070000046E-004 5.052435000E+005
 6.076000000E+003 1.979999943E-004 5.215329375E+005
 6.077000000E+003 1.970000012E-004 6.547990000E+005
 6.078000000E+003 2.010000026E-004 6.504141875E+005
 6.079000000E+003 2.130000066E-004 5.774863750E+005
 6.080000000E+003 2.189999941E-004 5.129561250E+005
 6.081000000E+003 2.220000024E-004 4.802547813E+005
 6.082000000E+003 2.149999927E-004 5.296232500E+005
 6.083000000E+003 2.070000046E-004 5.101652188E+005
 6.084000000E+003 2.050000039E-004 5.044830938E+005
 6.085000000E+003 2.149999927E-004 5.348017500E+005
 6.086000000E+003 2.180000010E-004 4.951892813E+005
 6.087000000E+003 2.119999990E-004 4.418523750E+005
 6.088000000E+003 2.099999983E-004 4.596110313E+005
 6.089000000E+003 2.099999983E-004 4.640490000E+005
 6.090000000E+003 2.139999997E-004 4.686973750E+005
 6.091000000E+003 2.059999970E-004 4.616751250E+005
 6.092000000E+003 1.990000019E-004 5.147196875E+005
 6.093000000E+003 1.970000012E-004 5.066535938E+005
 6.094000000E+003 2.010000026E-004 4.615745000E+005
 6.095000000E+003 2.099999983E-004 4.292667813E+005
 6.096000000E+003 2.139999997E-004 5.480088125E+005
 6.097000000E+003 1.990000019E-004 5.473663750E+005
 6.098000000E+003 2.050000039E-004 6.094445000E+005
 6.099000000E+003 2.189999941E-004 6.844361875E+005
 6.100000000E+003 2.160000004E-004 6.086755000E+005
 6.101000000E+003 2.039999963E-004 5.346100625E+005
 6.102000000E+003 2.059999970E-004 5.298446250E+005
 6.103000000E+003 2.130000066E-004 6.468093750E+005
 6.104000000E+003 2.149999927E-004 4.579275625E+005
 6.105000000E+003 2.099999983E-004 5.147159375E+005
 6.106000000E+003 2.079999977E-004 6.053227500E+005
 6.107000000E+003 2.079999977E-004 6.118703750E+005
 6.108000000E+003 2.160000004E-004 5.015820313E+005
 6.109000000E+003 2.200000017E-004 4.505848438E+005
 6.110000000E+003 2.200000017E-004 6.030461875E+005
 6.111000000E+003 2.050000039E-004 5.208865000E+005
 6.112000000E+003 1.999999949E-004 5.114943438E+005
 6.113000000E+003 2.090000053E-004 5.226750938E+005
 6.114000000E+003 2.169999934E-004 5.303266875E+005
 6.115000000E+003 2.079999977E-004 4.669225938E+005
 6.116000000E+003 2.039999963E-004 4.834095625E+005
 6.117000000E+003 2.079999977E-004 5.110234375E+005
 6.118000000E+003 2.099999983E-004 4.637612500E+005
 6.119000000E+003 2.130000066E-004 4.667305938E+005
 6.120000000E+003 2.119999990E-004 4.803072188E+005
 6.121000000E+003 2.050000039E-004 4.664177500E+005
 6.122000000E+003 2.030000032E-004 4.496254375E+005
 6.123000000E+003 2.050000039E-004 4.903071563E+005
 6.124000000E+003 2.010000026E-004 5.089425000E+005
 6.125000000E+003 2.010000026E-004 5.382450625E+005
 6.126000000E+003 2.059999970E-004 5.525566875E+005
 6.127000000E+003 2.059999970E-004 5.226993125E+005
 6.128000000E+003 2.059999970E-004 4.500807188E+005
 6.129000000E+003 2.059999970E-004 5.215964688E+005
 6.130000000E+003 2.019999956E-004 5.060891250E+005
 6.131000000E+003 2.010000026E-004 4.781321875E+005
 6.132000000E+003 2.149999927E-004 4.663587500E+005
 6.133000000E+003 2.240000031E-004 4.664515313E+005
 6.134000000E+003 2.119999990E-004 4.466995313E+005
 6.135000000E+003 2.059999970E-004 4.541345625E+005
 6.136000000E+003 2.070000046E-004 4.718764063E+005
 6.137000000E+003 2.050000039E-004 4.430721875E+005
 6.138000000E+003 2.010000026E-004 4.420394375E+005
 6.139000000E+003 1.970000012E-004 4.631275625E+005
 6.140000000E+003 1.959999936E-004 4.373887188E+005
 6.141000000E+003 2.010000026E-004 4.374832813E+005
 6.142000000E+003 2.019999956E-004 4.406353438E+005
 6.143000000E+003 2.030000032E-004 4.214441875E+005
 6.144000000E+003 2.030000032E-004 4.276782813E+005
 6.145000000E+003 1.939999929E-004 4.739273750E+005
 6.146000000E+003 1.959999936E-004 4.644181250E+005
 6.147000000E+003 2.010000026E-004 4.596057813E+005
 6.148000000E+003 2.019999956E-004 4.343683125E+005
 6.149000000E+003 2.030000032E-004 4.564733438E+005
 6.150000000E+003 1.970000012E-004 4.814024063E+005
 6.151000000E+003 2.079999977E-004 4.503628438E+005
 6.152000000E+003 2.200000017E-004 4.748666563E+005
 6.153000000E+003 2.119999990E-004 4.324621250E+005
 6.154000000E+003 2.010000026E-004 4.663558750E+005
 6.155000000E+003 1.959999936E-004 5.440915625E+005
 6.156000000E+003 1.970000012E-004 4.707880625E+005
 6.157000000E+003 2.189999941E-004 5.106692188E+005
 6.158000000E+003 2.209999948E-004 4.781805625E+005
 6.159000000E+003 1.999999949E-004 4.651431875E+005
 6.160000000E+003 1.979999943E-004 5.496941250E+005
 6.161000000E+003 2.039999963E-004 4.304534063E+005
 6.162000000E+003 2.240000031E-004 4.966018438E+005
 6.163000000E+003 2.079999977E-004 4.862490938E+005
 6.164000000E+003 1.929999999E-004 5.178494375E+005
 6.165000000E+003 1.920000068E-004 5.450033125E+005
 6.166000000E+003 2.030000032E-004 4.387846250E+005
 6.167000000E+003 2.209999948E-004 5.054858750E+005
 6.168000000E+003 2.070000046E-004 4.656933125E+005
 6.169000000E+003 2.010000026E-004 5.256358750E+005
 6.170000000E+003 1.990000019E-004 5.088653438E+005
 6.171000000E+003 2.119999990E-004 4.688761250E+005
 6.172000000E+003 2.169999934E-004 4.572395625E+005
 6.173000000E+003 2.019999956E-004 4.486098438E+005
 6.174000000E+003 1.970000012E-004 5.294223750E+005
 6.175000000E+003 1.959999936E-004 4.603726875E+005
 6.176000000E+003 2.130000066E-004 4.536985938E+005
 6.177000000E+003 2.200000017E-004 4.759632813E+005
 6.178000000E+003 2.010000026E-004 4.420958125E+005
 6.179000000E+003 1.970000012E-004 4.829867813E+005
 6.180000000E+003 1.990000019E-004 4.333013750E+005
 6.181000000E+003 2.090000053E-004 5.323254375E+005
 6.182000000E+003 1.939999929E-004 4.915248438E+005
 6.183000000E+003 1.869999978E-004 6.144898750E+005
 6.184000000E+003 1.939999929E-004 6.082891875E+005
 6.185000000E+003 2.079999977E-004 5.424357500E+005
 6.186000000E+003 2.160000004E-004 4.876350000E+005
 6.187000000E+003 2.149999927E-004 4.937926250E+005
 6.188000000E+003 2.119999990E-004 5.506516875E+005
 6.189000000E+003 2.050000039E-004 4.833411250E+005
 6.190000000E+003 2.030000032E-004 4.957802813E+005
 6.191000000E+003 2.099999983E-004 5.233467813E+005
 6.192000000E+003 2.079999977E-004 4.909751563E+005
 6.193000000E+003 2.050000039E-004 4.487319375E+005
 6.194000000E+003 1.990000019E-004 4.806215625E+005
 6.195000000E+003 1.990000019E-004 4.948614688E+005
 6.196000000E+003 2.059999970E-004 4.638066250E+005
 6.197000000E+003 2.110000059E-004 4.996220313E+005
 6.198000000E+003 1.959999936E-004 4.732979063E+005
 6.199000000E+003 1.920000068E-004 5.160964688E+005
 6.200000000E+003 1.970000012E-004 4.855281563E+005
 6.201000000E+003 2.070000046E-004 4.373444375E+005
 6.202000000E+003 2.119999990E-004 5.699010625E+005
 6.203000000E+003 1.950000005E-004 5.935937500E+005
 6.204000000E+003 1.999999949E-004 7.012837500E+005
 6.205000000E+003 2.139999997E-004 7.537960625E+005
 6.206000000E+003 2.169999934E-004 6.564795000E+005
 6.207000000E+003 2.079999977E-004 5.757393750E+005
 6.208000000E+003 2.050000039E-004 5.727236875E+005
 6.209000000E+003 2.059999970E-004 6.922180000E+005
 6.210000000E+003 2.039999963E-004 5.154770000E+005
 6.211000000E+003 2.070000046E-004 6.026701250E+005
 6.212000000E+003 2.119999990E-004 6.335986250E+005
 6.213000000E+003 2.119999990E-004 5.742514375E+005
 6.214000000E+003 2.160000004E-004 4.613447813E+005
 6.215000000E+003 2.180000010E-004 5.536520000E+005
 6.216000000E+003 2.070000046E-004 5.528168125E+005
 6.217000000E+003 2.010000026E-004 5.346590000E+005
 6.218000000E+003 2.090000053E-004 5.423804375E+005
 6.219000000E+003 2.079999977E-004 5.404873125E+005
 6.220000000E+003 1.959999936E-004 4.764804063E+005
 6.221000000E+003 1.959999936E-004 5.002387500E+005
 6.222000000E+003 2.059999970E-004 5.571945000E+005
 6.223000000E+003 2.059999970E-004 4.985510625E+005
 6.224000000E+003 2.050000039E-004 5.157550938E+005
 6.225000000E+003 2.070000046E-004 5.424560000E+005
 6.226000000E+003 2.050000039E-004 4.984478125E+005
 6.227000000E+003 2.039999963E-004 4.442132188E+005
 6.228000000E+003 2.070000046E-004 5.401552500E+005
 6.229000000E+003 1.979999943E-004 5.518031875E+005
 6.230000000E+003 1.939999929E-004 5.587930625E+005
 6.231000000E+003 2.030000032E-004 5.980740625E+005
 6.232000000E+003 2.039999963E-004 5.584853750E+005
 6.233000000E+003 2.010000026E-004 4.680305313E+005
 6.234000000E+003 2.019999956E-004 5.148937813E+005
 6.235000000E+003 2.039999963E-004 5.681721250E+005
 6.236000000E+003 1.999999949E-004 4.926162500E+005
 6.237000000E+003 2.019999956E-004 5.374965625E+005
 6.238000000E+003 2.090000053E-004 5.791100625E+005
 6.239000000E+003 2.099999983E-004 5.049780000E+005
 6.240000000E+003 2.039999963E-004 4.510665938E+005
 6.241000000E+003 2.050000039E-004 5.433432500E+005
 6.242000000E+003 1.950000005E-004 5.155453750E+005
 6.243000000E+003 1.950000005E-004 5.274003750E+005
 6.244000000E+003 2.070000046E-004 5.734978125E+005
 6.245000000E+003 2.030000032E-004 5.194518125E+005
 6.246000000E+003 1.950000005E-004 4.849105000E+005
 6.247000000E+003 1.990000019E-004 4.981687188E+005
 6.248000000E+003 2.039999963E-004 5.189955938E+005
 6.249000000E+003 2.019999956E-004 4.677116250E+005
 6.250000000E+003 2.070000046E-004 5.078600313E+005
 6.251000000E+003 2.059999970E-004 5.184731250E+005
 6.252000000E+003 1.990000019E-004 4.703474688E+005
 6.253000000E+003 1.990000019E-004 4.508272500E+005
 6.254000000E+003 2.070000046E-004 5.875051875E+005
 6.255000000E+003 1.959999936E-004 5.497533125E+005
 6.256000000E+003 1.929999999E-004 7.063484375E+005
 6.257000000E+003 1.990000019E-004 7.580015625E+005
 6.258000000E+003 2.050000039E-004 6.823423125E+005
 6.259000000E+003 2.039999963E-004 5.606535000E+005
 6.260000000E+003 2.039999963E-004 5.322067500E+005
 6.261000000E+003 2.079999977E-004 6.552180625E+005
 6.262000000E+003 2.039999963E-004 4.791073438E+005
 6.263000000E+003 2.019999956E-004 5.177273125E+005
 6.264000000E+003 2.079999977E-004 5.545625625E+005
 6.265000000E+003 2.119999990E-004 5.099550313E+005
 6.266000000E+003 2.110000059E-004 4.488581250E+005
 6.267000000E+003 2.130000066E-004 5.281382500E+005
 6.268000000E+003 2.010000026E-004 5.511061250E+005
 6.269000000E+003 1.939999929E-004 5.780728750E+005
 6.270000000E+003 1.990000019E-004 6.170493750E+005
 6.271000000E+003 1.999999949E-004 5.774626875E+005
 6.272000000E+003 1.929999999E-004 5.016011250E+005
 6.273000000E+003 1.939999929E-004 5.275929375E+005
 6.274000000E+003 2.019999956E-004 5.890995625E+005
 6.275000000E+003 2.030000032E-004 4.751437500E+005
 6.276000000E+003 2.039999963E-004 5.093630000E+005
 6.277000000E+003 2.039999963E-004 5.292572500E+005
 6.278000000E+003 2.059999970E-004 4.600901875E+005
 6.279000000E+003 2.070000046E-004 4.650858125E+005
 6.280000000E+003 2.019999956E-004 4.792057188E+005
 6.281000000E+003 1.990000019E-004 4.571159063E+005
 6.282000000E+003 2.019999956E-004 4.504866875E+005
 6.283000000E+003 2.050000039E-004 4.507289688E+005
 6.284000000E+003 1.970000012E-004 4.369103750E+005
 6.285000000E+003 1.939999929E-004 4.444356250E+005
 6.286000000E+003 1.920000068E-004 4.540918438E+005
 6.287000000E+003 1.900000061E-004 4.298971875E+005
 6.288000000E+003 1.939999929E-004 4.588548750E+005
 6.289000000E+003 1.920000068E-004 4.621728125E+005
 6.290000000E+003 1.970000012E-004 4.716972813E+005
 6.291000000E+003 2.019999956E-004 4.657358438E+005
 6.292000000E+003 2.030000032E-004 4.310591563E+005
 6.293000000E+003 2.019999956E-004 4.763272188E+005
 6.294000000E+003 1.909999992E-004 4.966363125E+005
 6.295000000E+003 2.030000032E-004 4.911740313E+005
 6.296000000E+003 2.130000066E-004 5.378447500E+005
 6.297000000E+003 1.990000019E-004 4.632275313E+005
 6.298000000E+003 1.929999999E-004 4.729509063E+005
 6.299000000E+003 1.950000005E-004 5.379164375E+005
 6.300000000E+003 1.929999999E-004 4.708275000E+005
 6.301000000E+003 1.990000019E-004 5.160366250E+005
 6.302000000E+003 2.030000032E-004 5.301468125E+005
 6.303000000E+003 1.950000005E-004 4.751320313E+005
 6.304000000E+003 1.929999999E-004 4.519976250E+005
 6.305000000E+003 1.959999936E-004 4.781758125E+005
 6.306000000E+003 1.959999936E-004 4.610301875E+005
 6.307000000E+003 2.019999956E-004 4.622975625E+005
 6.308000000E+003 2.099999983E-004 4.593699375E+005
 6.309000000E+003 2.059999970E-004 4.347900938E+005
 6.310000000E+003 2.019999956E-004 4.662229063E+005
 6.311000000E+003 1.920000068E-004 5.056386875E+005
 6.312000000E+003 1.880000054E-004 5.214373438E+005
 6.313000000E+003 1.979999943E-004 4.863690625E+005
 6.314000000E+003 2.099999983E-004 4.818800625E+005
 6.315000000E+003 2.010000026E-004 4.595525625E+005
 6.316000000E+003 1.939999929E-004 5.085291250E+005
 6.317000000E+003 2.030000032E-004 4.788549688E+005
 6.318000000E+003 2.079999977E-004 5.031926563E+005
 6.319000000E+003 1.999999949E-004 4.736902500E+005
 6.320000000E+003 1.900000061E-004 4.954735625E+005
 6.321000000E+003 1.900000061E-004 5.036053438E+005
 6.322000000E+003 1.900000061E-004 4.841185313E+005
 6.323000000E+003 1.970000012E-004 5.322111875E+005
 6.324000000E+003 2.010000026E-004 5.088364688E+005
 6.325000000E+003 1.959999936E-004 4.714834063E+005
 6.326000000E+003 1.920000068E-004 5.333115625E+005
 6.327000000E+003 1.900000061E-004 4.945635313E+005
 6.328000000E+003 1.929999999E-004 5.242998125E+005
 6.329000000E+003 2.059999970E-004 5.070435938E+005
 6.330000000E+003 2.130000066E-004 4.662471250E+005
 6.331000000E+003 2.079999977E-004 4.427756875E+005
 6.332000000E+003 2.030000032E-004 4.964411875E+005
 6.333000000E+003 1.999999949E-004 5.175491875E+005
 6.334000000E+003 1.950000005E-004 5.245650625E+005
 6.335000000E+003 2.010000026E-004 5.346483125E+005
 6.336000000E+003 2.030000032E-004 4.971931875E+005
 6.337000000E+003 1.900000061E-004 4.937193750E+005
 6.338000000E+003 1.920000068E-004 5.191684375E+005
 6.339000000E+003 1.939999929E-004 5.478511875E+005
 6.340000000E+003 1.979999943E-004 5.401719375E+005
 6.341000000E+003 2.110000059E-004 5.535375625E+005
 6.342000000E+003 2.059999970E-004 5.066931250E+005
 6.343000000E+003 1.959999936E-004 4.686226875E+005
 6.344000000E+003 2.010000026E-004 6.490178125E+005
 6.345000000E+003 1.950000005E-004 6.382828750E+005
 6.346000000E+003 1.860000048E-004 7.531575625E+005
 6.347000000E+003 2.039999963E-004 8.342773750E+005
 6.348000000E+003 2.149999927E-004 7.622539375E+005
 6.349000000E+003 2.070000046E-004 5.723936875E+005
 6.350000000E+003 2.099999983E-004 6.080550625E+005
 6.351000000E+003 2.249999961E-004 6.688662500E+005
 6.352000000E+003 2.149999927E-004 4.896301563E+005
 6.353000000E+003 1.990000019E-004 5.269817500E+005
 6.354000000E+003 1.920000068E-004 6.317646250E+005
 6.355000000E+003 1.979999943E-004 5.404527500E+005
 6.356000000E+003 2.070000046E-004 4.743211250E+005
 6.357000000E+003 2.090000053E-004 5.941527500E+005
 6.358000000E+003 1.979999943E-004 6.002905625E+005
 6.359000000E+003 1.920000068E-004 6.452668125E+005
 6.360000000E+003 2.099999983E-004 7.129764375E+005
 6.361000000E+003 2.149999927E-004 6.415735625E+005
 6.362000000E+003 1.979999943E-004 5.340933750E+005
 6.363000000E+003 1.970000012E-004 5.661904375E+005
 6.364000000E+003 2.119999990E-004 6.265745000E+005
 6.365000000E+003 2.139999997E-004 4.938902500E+005
 6.366000000E+003 2.019999956E-004 5.766755625E+005
 6.367000000E+003 1.970000012E-004 6.155878750E+005
 6.368000000E+003 1.999999949E-004 5.303970625E+005
 6.369000000E+003 2.099999983E-004 4.711198438E+005
 6.370000000E+003 2.149999927E-004 5.740902500E+005
 6.371000000E+003 1.959999936E-004 5.839009375E+005
 6.372000000E+003 1.929999999E-004 5.899189375E+005
 6.373000000E+003 2.039999963E-004 6.250283125E+005
 6.374000000E+003 2.050000039E-004 5.779060625E+005
 6.375000000E+003 1.950000005E-004 5.245320000E+005
 6.376000000E+003 1.950000005E-004 5.278759375E+005
 6.377000000E+003 2.019999956E-004 5.817381875E+005
 6.378000000E+003 2.039999963E-004 4.714065313E+005
 6.379000000E+003 2.039999963E-004 5.028591250E+005
 6.380000000E+003 2.019999956E-004 5.124391875E+005
 6.381000000E+003 2.010000026E-004 4.632478125E+005
 6.382000000E+003 2.010000026E-004 4.662528438E+005
 6.383000000E+003 1.959999936E-004 4.765047188E+005
 6.384000000E+003 1.999999949E-004 4.542716563E+005
 6.385000000E+003 2.039999963E-004 4.484198125E+005
 6.386000000E+003 1.939999929E-004 4.484935000E+005
 6.387000000E+003 1.840000041E-004 4.752465000E+005
 6.388000000E+003 1.880000054E-004 4.426835625E+005
 6.389000000E+003 1.959999936E-004 5.182853438E+005
 6.390000000E+003 1.880000054E-004 4.829342813E+005
 6.391000000E+003 1.860000048E-004 5.075238125E+005
 6.392000000E+003 1.920000068E-004 4.846593750E+005
 6.393000000E+003 2.030000032E-004 4.612762188E+005
 6.394000000E+003 2.070000046E-004 4.423364375E+005
 6.395000000E+003 1.999999949E-004 4.555425000E+005
 6.396000000E+003 1.950000005E-004 4.682661875E+005
 6.397000000E+003 2.070000046E-004 4.657261563E+005
 6.398000000E+003 1.950000005E-004 4.887783125E+005
 6.399000000E+003 1.829999965E-004 5.238978125E+005
 6.400000000E+003 1.829999965E-004 5.009128438E+005
 6.401000000E+003 1.929999999E-004 4.246526875E+005
 6.402000000E+003 2.039999963E-004 6.377002500E+005
 6.403000000E+003 1.920000068E-004 5.819535000E+005
 6.404000000E+003 1.920000068E-004 7.768271875E+005
 6.405000000E+003 2.019999956E-004 8.035311875E+005
 6.406000000E+003 2.130000066E-004 7.081941875E+005
 6.407000000E+003 2.059999970E-004 5.773883125E+005
 6.408000000E+003 2.010000026E-004 5.666307500E+005
 6.409000000E+003 2.160000004E-004 7.490204375E+005
 6.410000000E+003 2.079999977E-004 5.223530000E+005
 6.411000000E+003 1.979999943E-004 5.930390000E+005
 6.412000000E+003 1.999999949E-004 6.472175000E+005
 6.413000000E+003 2.130000066E-004 5.718773750E+005
 6.414000000E+003 2.169999934E-004 4.514737500E+005
 6.415000000E+003 2.119999990E-004 5.966843125E+005
 6.416000000E+003 1.999999949E-004 6.522873125E+005
 6.417000000E+003 1.979999943E-004 6.044186875E+005
 6.418000000E+003 2.160000004E-004 7.042531250E+005
 6.419000000E+003 2.030000032E-004 6.135497500E+005
 6.420000000E+003 1.860000048E-004 5.671729375E+005
 6.421000000E+003 1.950000005E-004 5.635103125E+005
 6.422000000E+003 2.099999983E-004 6.437130000E+005
 6.423000000E+003 2.079999977E-004 5.069502188E+005
 6.424000000E+003 1.999999949E-004 5.936305000E+005
 6.425000000E+003 1.950000005E-004 6.273451875E+005
 6.426000000E+003 2.010000026E-004 5.353908125E+005
 6.427000000E+003 2.059999970E-004 4.882256875E+005
 6.428000000E+003 2.059999970E-004 5.901366250E+005
 6.429000000E+003 1.929999999E-004 6.118513125E+005
 6.430000000E+003 2.019999956E-004 6.149107500E+005
 6.431000000E+003 2.180000010E-004 7.223591250E+005
 6.432000000E+003 1.990000019E-004 5.995248125E+005
 6.433000000E+003 1.889999985E-004 5.711222500E+005
 6.434000000E+003 1.929999999E-004 5.609447500E+005
 6.435000000E+003 1.959999936E-004 4.841144688E+005
 6.436000000E+003 1.970000012E-004 4.872260000E+005
 6.437000000E+003 1.959999936E-004 5.308024375E+005
 6.438000000E+003 1.939999929E-004 5.270260000E+005
 6.439000000E+003 2.010000026E-004 4.633251250E+005
 6.440000000E+003 2.079999977E-004 4.791840313E+005
 6.441000000E+003 1.999999949E-004 4.633949375E+005
 6.442000000E+003 1.939999929E-004 4.548440313E+005
 6.443000000E+003 1.950000005E-004 4.410062188E+005
 6.444000000E+003 1.929999999E-004 4.448525313E+005
 6.445000000E+003 1.860000048E-004 4.557251563E+005
 6.446000000E+003 1.849999971E-004 4.576215313E+005
 6.447000000E+003 1.889999985E-004 4.456458438E+005
 6.448000000E+003 1.929999999E-004 4.390614063E+005
 6.449000000E+003 1.889999985E-004 4.342860313E+005
 6.450000000E+003 1.880000054E-004 4.380139063E+005
 6.451000000E+003 1.909999992E-004 4.183090313E+005
 6.452000000E+003 1.950000005E-004 4.305260938E+005
 6.453000000E+003 1.920000068E-004 4.205417188E+005
 6.454000000E+003 1.920000068E-004 4.085856875E+005
 6.455000000E+003 1.909999992E-004 4.284992188E+005
 6.456000000E+003 1.860000048E-004 4.495223125E+005
 6.457000000E+003 1.869999978E-004 4.658995313E+005
 6.458000000E+003 1.920000068E-004 4.384143438E+005
 6.459000000E+003 1.959999936E-004 4.101993750E+005
 6.460000000E+003 1.929999999E-004 5.153876250E+005
 6.461000000E+003 1.880000054E-004 5.274380625E+005
 6.462000000E+003 1.909999992E-004 5.921916875E+005
 6.463000000E+003 2.059999970E-004 6.196231875E+005
 6.464000000E+003 2.039999963E-004 5.339494375E+005
 6.465000000E+003 1.939999929E-004 4.933642500E+005
 6.466000000E+003 1.950000005E-004 5.472266250E+005
 6.467000000E+003 1.959999936E-004 4.477226250E+005
 6.468000000E+003 2.010000026E-004 4.443205625E+005
 6.469000000E+003 2.030000032E-004 4.603068750E+005
 6.470000000E+003 1.939999929E-004 4.507145938E+005
 6.471000000E+003 1.939999929E-004 4.532846563E+005
 6.472000000E+003 1.889999985E-004 4.929369063E+005
 6.473000000E+003 1.889999985E-004 4.917413438E+005
 6.474000000E+003 2.019999956E-004 4.706210938E+005
 6.475000000E+003 2.050000039E-004 4.740456563E+005
 6.476000000E+003 1.929999999E-004 4.344864063E+005
 6.477000000E+003 1.929999999E-004 4.664762813E+005
 6.478000000E+003 1.979999943E-004 4.637820938E+005
 6.479000000E+003 1.929999999E-004 4.863497188E+005
 6.480000000E+003 1.860000048E-004 4.977808750E+005
 6.481000000E+003 1.829999965E-004 4.938012500E+005
 6.482000000E+003 1.920000068E-004 4.306541250E+005
 6.483000000E+003 1.959999936E-004 5.140965313E+005
 6.484000000E+003 1.909999992E-004 5.811656250E+005
 6.485000000E+003 1.849999971E-004 6.170356875E+005
 6.486000000E+003 1.999999949E-004 6.445940625E+005
 6.487000000E+003 2.019999956E-004 5.574073750E+005
 6.488000000E+003 1.959999936E-004 4.776161875E+005
 6.489000000E+003 2.010000026E-004 5.356986875E+005
 6.490000000E+003 1.959999936E-004 4.710596563E+005
 6.491000000E+003 1.929999999E-004 4.483529063E+005
 6.492000000E+003 2.019999956E-004 4.992386875E+005
 6.493000000E+003 1.959999936E-004 4.408320000E+005
 6.494000000E+003 1.909999992E-004 4.583484375E+005
 6.495000000E+003 1.929999999E-004 5.009565000E+005
 6.496000000E+003 1.970000012E-004 4.524319688E+005
 6.497000000E+003 2.030000032E-004 4.504872500E+005
 6.498000000E+003 1.929999999E-004 4.671802500E+005
 6.499000000E+003 1.849999971E-004 4.432466250E+005
 6.500000000E+003 1.920000068E-004 4.759659375E+005
 6.501000000E+003 1.880000054E-004 5.300041875E+005
 6.502000000E+003 1.840000041E-004 5.136769063E+005
 6.503000000E+003 1.869999978E-004 5.278336875E+005
 6.504000000E+003 1.990000019E-004 4.600579063E+005
 6.505000000E+003 2.010000026E-004 4.561667188E+005
 6.506000000E+003 1.959999936E-004 5.145495313E+005
 6.507000000E+003 1.920000068E-004 4.688338125E+005
 6.508000000E+003 1.999999949E-004 4.488555000E+005
 6.509000000E+003 1.970000012E-004 5.042978750E+005
 6.510000000E+003 1.780000021E-004 5.709776875E+005
 6.511000000E+003 1.849999971E-004 5.673130625E+005
 6.512000000E+003 2.010000026E-004 5.353230625E+005
 6.513000000E+003 2.070000046E-004 4.530609063E+005
 6.514000000E+003 1.979999943E-004 5.323623750E+005
 6.515000000E+003 1.920000068E-004 6.116963125E+005
 6.516000000E+003 1.970000012E-004 5.900575000E+005
 6.517000000E+003 2.160000004E-004 6.805726250E+005
 6.518000000E+003 1.990000019E-004 5.116878125E+005
 6.519000000E+003 1.849999971E-004 5.418319375E+005
 6.520000000E+003 1.889999985E-004 6.445921250E+005
 6.521000000E+003 1.909999992E-004 4.973705313E+005
 6.522000000E+003 1.990000019E-004 6.090215000E+005
 6.523000000E+003 2.019999956E-004 6.077637500E+005
 6.524000000E+003 1.950000005E-004 5.417026875E+005
 6.525000000E+003 1.939999929E-004 4.894294688E+005
 6.526000000E+003 2.010000026E-004 5.396142500E+005
 6.527000000E+003 1.970000012E-004 4.871575938E+005
 6.528000000E+003 1.929999999E-004 4.591472813E+005
 6.529000000E+003 1.979999943E-004 4.489430000E+005
 6.530000000E+003 1.999999949E-004 4.714444375E+005
 6.531000000E+003 1.920000068E-004 4.295056875E+005
 6.532000000E+003 1.950000005E-004 4.466370000E+005
 6.533000000E+003 1.979999943E-004 4.682348438E+005
 6.534000000E+003 1.929999999E-004 4.248076563E+005
 6.535000000E+003 1.889999985E-004 4.640415313E+005
 6.536000000E+003 1.869999978E-004 4.427513750E+005
 6.537000000E+003 1.889999985E-004 4.490939688E+005
 6.538000000E+003 1.860000048E-004 5.047952813E+005
 6.539000000E+003 1.869999978E-004 4.852769375E+005
 6.540000000E+003 1.970000012E-004 4.573796250E+005
 6.541000000E+003 2.079999977E-004 4.421228125E+005
 6.542000000E+003 1.970000012E-004 4.447256563E+005
 6.543000000E+003 1.909999992E-004 5.608542500E+005
 6.544000000E+003 1.849999971E-004 4.950570000E+005
 6.545000000E+003 2.030000032E-004 4.989585313E+005
 6.546000000E+003 2.010000026E-004 4.856880313E+005
 6.547000000E+003 1.820000034E-004 4.824706250E+005
 6.548000000E+003 1.869999978E-004 4.752614688E+005
 6.549000000E+003 1.900000061E-004 4.799331563E+005
 6.550000000E+003 1.970000012E-004 4.483484375E+005
 6.551000000E+003 1.909999992E-004 4.642591250E+005
 6.552000000E+003 1.809999958E-004 4.674396875E+005
 6.553000000E+003 1.880000054E-004 4.294301563E+005
 6.554000000E+003 1.939999929E-004 4.418040625E+005
 6.555000000E+003 1.950000005E-004 4.232742500E+005
 6.556000000E+003 1.869999978E-004 4.391608438E+005
 6.557000000E+003 1.860000048E-004 4.705040625E+005
 6.558000000E+003 1.990000019E-004 4.374184375E+005
 6.559000000E+003 1.889999985E-004 4.702568438E+005
 6.560000000E+003 1.840000041E-004 4.766503125E+005
 6.561000000E+003 1.860000048E-004 4.309876563E+005
 6.562000000E+003 1.950000005E-004 5.398243125E+005
 6.563000000E+003 1.829999965E-004 5.811206875E+005
 6.564000000E+003 1.880000054E-004 7.787489375E+005
 6.565000000E+003 1.970000012E-004 7.694033125E+005
 6.566000000E+003 2.010000026E-004 6.386143750E+005
 6.567000000E+003 1.939999929E-004 5.888225625E+005
 6.568000000E+003 1.950000005E-004 5.911766250E+005
 6.569000000E+003 1.950000005E-004 4.999915000E+005
 6.570000000E+003 1.970000012E-004 5.227791250E+005
 6.571000000E+003 2.030000032E-004 5.255289375E+005
 6.572000000E+003 2.039999963E-004 4.986692500E+005
 6.573000000E+003 1.979999943E-004 5.278289375E+005
 6.574000000E+003 1.959999936E-004 5.637452500E+005
 6.575000000E+003 1.950000005E-004 6.760832500E+005
 6.576000000E+003 1.929999999E-004 6.179421250E+005
 6.577000000E+003 1.900000061E-004 6.038165000E+005
 6.578000000E+003 1.869999978E-004 5.652586250E+005
 6.579000000E+003 1.909999992E-004 5.264774375E+005
 6.580000000E+003 1.939999929E-004 5.672060000E+005
 6.581000000E+003 1.970000012E-004 5.420475000E+005
 6.582000000E+003 2.039999963E-004 5.230275938E+005
 6.583000000E+003 1.970000012E-004 5.535056250E+005
 6.584000000E+003 1.889999985E-004 4.611646250E+005
 6.585000000E+003 1.950000005E-004 5.168553750E+005
 6.586000000E+003 1.959999936E-004 5.064237813E+005
 6.587000000E+003 1.860000048E-004 4.565576875E+005
 6.588000000E+003 1.809999958E-004 5.117409375E+005
 6.589000000E+003 1.840000041E-004 4.498535000E+005
 6.590000000E+003 1.920000068E-004 4.621811250E+005
 6.591000000E+003 1.889999985E-004 4.885055625E+005
 6.592000000E+003 1.849999971E-004 4.440134063E+005
 6.593000000E+003 1.860000048E-004 4.833194375E+005
 6.594000000E+003 1.889999985E-004 4.451661563E+005
 6.595000000E+003 1.880000054E-004 4.520792813E+005
 6.596000000E+003 1.880000054E-004 4.553459688E+005
 6.597000000E+003 1.900000061E-004 4.937434375E+005
 6.598000000E+003 1.849999971E-004 4.607930313E+005
 6.599000000E+003 1.889999985E-004 4.696052188E+005
 6.600000000E+003 1.970000012E-004 4.521754375E+005
 6.601000000E+003 1.970000012E-004 4.220392500E+005
 6.602000000E+003 1.909999992E-004 4.757435625E+005
 6.603000000E+003 1.860000048E-004 4.806810000E+005
 6.604000000E+003 1.869999978E-004 4.763425625E+005
 6.605000000E+003 1.959999936E-004 4.820430000E+005
 6.606000000E+003 1.909999992E-004 4.328165313E+005
 6.607000000E+003 1.860000048E-004 4.679107500E+005
 6.608000000E+003 1.869999978E-004 5.238868438E+005
 6.609000000E+003 2.010000026E-004 4.910795000E+005
 6.610000000E+003 2.139999997E-004 5.192217188E+005
 6.611000000E+003 1.889999985E-004 4.390766875E+005
 6.612000000E+003 1.849999971E-004 5.594730625E+005
 6.613000000E+003 1.880000054E-004 4.581774688E+005
 6.614000000E+003 2.059999970E-004 5.471257500E+005
 6.615000000E+003 1.950000005E-004 4.565924688E+005
 6.616000000E+003 1.789999951E-004 5.069450625E+005
 6.617000000E+003 1.800000027E-004 5.117880938E+005
 6.618000000E+003 1.849999971E-004 4.229418438E+005
 6.619000000E+003 1.990000019E-004 4.778490000E+005
 6.620000000E+003 1.950000005E-004 4.270086563E+005
 6.621000000E+003 1.840000041E-004 4.723514688E+005
 6.622000000E+003 1.829999965E-004 4.667349375E+005
 6.623000000E+003 1.979999943E-004 4.522894063E+005
 6.624000000E+003 2.079999977E-004 4.836232500E+005
 6.625000000E+003 1.840000041E-004 4.579466250E+005
 6.626000000E+003 1.789999951E-004 4.922618438E+005
 6.627000000E+003 1.880000054E-004 4.422293438E+005
 6.628000000E+003 1.920000068E-004 4.252456875E+005
 6.629000000E+003 1.889999985E-004 4.426578750E+005
 6.630000000E+003 1.840000041E-004 4.297106875E+005
 6.631000000E+003 1.809999958E-004 5.077918438E+005
 6.632000000E+003 1.820000034E-004 4.622331250E+005
 6.633000000E+003 1.869999978E-004 5.183347188E+005
 6.634000000E+003 1.939999929E-004 5.053689688E+005
 6.635000000E+003 1.959999936E-004 4.506080625E+005
 6.636000000E+003 1.990000019E-004 4.265765938E+005
 6.637000000E+003 1.990000019E-004 5.331525625E+005
 6.638000000E+003 1.900000061E-004 5.092831563E+005
 6.639000000E+003 1.929999999E-004 5.703448750E+005
 6.640000000E+003 1.950000005E-004 5.850130000E+005
 6.641000000E+003 1.849999971E-004 4.987396250E+005
 6.642000000E+003 1.840000041E-004 4.820099375E+005
 6.643000000E+003 1.959999936E-004 7.404844375E+005
 6.644000000E+003 1.900000061E-004 6.422291250E+005
 6.645000000E+003 1.880000054E-004 8.709119375E+005
 6.646000000E+003 2.030000032E-004 9.217097500E+005
 6.647000000E+003 2.119999990E-004 7.701130000E+005
 6.648000000E+003 2.050000039E-004 5.957118750E+005
 6.649000000E+003 2.079999977E-004 6.012479375E+005
 6.650000000E+003 2.130000066E-004 8.113971875E+005
 6.651000000E+003 1.959999936E-004 5.290440625E+005
 6.652000000E+003 1.889999985E-004 7.493484375E+005
 6.653000000E+003 1.990000019E-004 7.809360625E+005
 6.654000000E+003 2.070000046E-004 6.092140000E+005
 6.655000000E+003 2.079999977E-004 5.182091563E+005
 6.656000000E+003 2.130000066E-004 6.390395625E+005
 6.657000000E+003 2.059999970E-004 5.213355000E+005
 6.658000000E+003 1.959999936E-004 5.017685938E+005
 6.659000000E+003 1.869999978E-004 5.587060625E+005
 6.660000000E+003 1.820000034E-004 5.461740625E+005
 6.661000000E+003 1.860000048E-004 5.054118750E+005
 6.662000000E+003 1.999999949E-004 4.861360000E+005
 6.663000000E+003 2.010000026E-004 4.553045313E+005
 6.664000000E+003 2.010000026E-004 4.537516875E+005
 6.665000000E+003 2.030000032E-004 4.551503750E+005
 6.666000000E+003 1.950000005E-004 4.439293125E+005
 6.667000000E+003 1.869999978E-004 4.453825938E+005
 6.668000000E+003 1.840000041E-004 4.667910000E+005
 6.669000000E+003 1.979999943E-004 4.552033438E+005
 6.670000000E+003 1.959999936E-004 4.527289688E+005
 6.671000000E+003 1.829999965E-004 4.596946563E+005
 6.672000000E+003 1.820000034E-004 4.633915000E+005
 6.673000000E+003 1.869999978E-004 4.951963750E+005
 6.674000000E+003 1.840000041E-004 4.980484688E+005
 6.675000000E+003 1.840000041E-004 5.436936250E+005
 6.676000000E+003 1.900000061E-004 5.126730313E+005
 6.677000000E+003 1.959999936E-004 4.690370313E+005
 6.678000000E+003 2.010000026E-004 4.397375000E+005
 6.679000000E+003 1.929999999E-004 4.793520313E+005
 6.680000000E+003 1.849999971E-004 5.462161250E+005
 6.681000000E+003 1.800000027E-004 5.593560000E+005
 6.682000000E+003 1.929999999E-004 5.907717500E+005
 6.683000000E+003 1.880000054E-004 4.947487500E+005
 6.684000000E+003 1.889999985E-004 4.440092500E+005
 6.685000000E+003 1.900000061E-004 6.213365000E+005
 6.686000000E+003 1.860000048E-004 5.544978750E+005
 6.687000000E+003 1.869999978E-004 6.057019375E+005
 6.688000000E+003 1.990000019E-004 6.494963125E+005
 6.689000000E+003 1.939999929E-004 5.244785000E+005
 6.690000000E+003 1.959999936E-004 5.010966563E+005
 6.691000000E+003 2.099999983E-004 6.260333125E+005
 6.692000000E+003 1.920000068E-004 4.962320000E+005
 6.693000000E+003 1.809999958E-004 6.049458125E+005
 6.694000000E+003 1.829999965E-004 6.243819375E+005
 6.695000000E+003 1.889999985E-004 5.359288750E+005
 6.696000000E+003 1.909999992E-004 4.977048438E+005
 6.697000000E+003 1.939999929E-004 5.584419375E+005
 6.698000000E+003 1.939999929E-004 4.803105625E+005
 6.699000000E+003 2.039999963E-004 4.767862500E+005
 6.700000000E+003 2.099999983E-004 5.080422500E+005
 6.701000000E+003 1.939999929E-004 4.406557500E+005
 6.702000000E+003 1.909999992E-004 4.979119063E+005
 6.703000000E+003 1.849999971E-004 5.257991875E+005
 6.704000000E+003 1.909999992E-004 5.324466875E+005
 6.705000000E+003 1.990000019E-004 5.496916875E+005
 6.706000000E+003 1.840000041E-004 4.946843125E+005
 6.707000000E+003 1.820000034E-004 5.253488750E+005
 6.708000000E+003 1.920000068E-004 5.437267500E+005
 6.709000000E+003 1.880000054E-004 5.565609375E+005
 6.710000000E+003 1.840000041E-004 6.332680000E+005
 6.711000000E+003 1.900000061E-004 6.341155000E+005
 6.712000000E+003 1.979999943E-004 5.088170625E+005
 6.713000000E+003 2.039999963E-004 4.673958125E+005
 6.714000000E+003 2.010000026E-004 6.093401875E+005
 6.715000000E+003 1.869999978E-004 5.968097500E+005
 6.716000000E+003 1.929999999E-004 6.554496250E+005
 6.717000000E+003 2.030000032E-004 7.197214375E+005
 6.718000000E+003 1.840000041E-004 5.683488750E+005
 6.719000000E+003 1.869999978E-004 5.993318750E+005
 6.720000000E+003 1.970000012E-004 5.978579375E+005
 6.721000000E+003 2.019999956E-004 4.507712188E+005
 6.722000000E+003 1.970000012E-004 4.852837500E+005
 6.723000000E+003 1.900000061E-004 5.271948750E+005
 6.724000000E+003 1.920000068E-004 4.720368125E+005
 6.725000000E+003 1.950000005E-004 4.624223438E+005
 6.726000000E+003 1.880000054E-004 4.650004375E+005
 6.727000000E+003 1.869999978E-004 4.427474688E+005
 6.728000000E+003 1.929999999E-004 4.409462500E+005
 6.729000000E+003 1.860000048E-004 4.343121563E+005
 6.730000000E+003 1.789999951E-004 4.571295625E+005
 6.731000000E+003 1.840000041E-004 4.533160000E+005
 6.732000000E+003 1.840000041E-004 4.336161563E+005
 6.733000000E+003 1.800000027E-004 4.391584063E+005
 6.734000000E+003 1.820000034E-004 4.389033438E+005
 6.735000000E+003 1.869999978E-004 4.259332813E+005
 6.736000000E+003 1.860000048E-004 4.479517500E+005
 6.737000000E+003 1.880000054E-004 4.534745938E+005
 6.738000000E+003 2.039999963E-004 4.329310313E+005
 6.739000000E+003 1.970000012E-004 4.578841250E+005
 6.740000000E+003 1.800000027E-004 5.639551250E+005
 6.741000000E+003 1.800000027E-004 5.258548750E+005
 6.742000000E+003 2.050000039E-004 5.484330625E+005
 6.743000000E+003 1.979999943E-004 4.807483750E+005
 6.744000000E+003 1.849999971E-004 4.726182500E+005
 6.745000000E+003 1.909999992E-004 5.356796250E+005
 6.746000000E+003 1.900000061E-004 4.922716250E+005
 6.747000000E+003 1.909999992E-004 5.149431250E+005
 6.748000000E+003 1.909999992E-004 5.178587813E+005
 6.749000000E+003 1.860000048E-004 4.688227188E+005
 6.750000000E+003 1.900000061E-004 4.681929063E+005
 6.751000000E+003 1.909999992E-004 4.695847813E+005
 6.752000000E+003 1.920000068E-004 4.560846875E+005
 6.753000000E+003 1.909999992E-004 4.683695625E+005
 6.754000000E+003 1.780000021E-004 4.821978438E+005
 6.755000000E+003 1.749999938E-004 4.394798438E+005
 6.756000000E+003 1.789999951E-004 4.772764375E+005
 6.757000000E+003 1.809999958E-004 4.632884375E+005
 6.758000000E+003 1.889999985E-004 4.661280938E+005
 6.759000000E+003 1.950000005E-004 4.416942813E+005
 6.760000000E+003 1.929999999E-004 4.384370938E+005
 6.761000000E+003 1.889999985E-004 4.974307500E+005
 6.762000000E+003 1.849999971E-004 4.851131875E+005
 6.763000000E+003 1.900000061E-004 4.540409375E+005
 6.764000000E+003 1.889999985E-004 4.820252500E+005
 6.765000000E+003 1.840000041E-004 4.367839375E+005
 6.766000000E+003 1.869999978E-004 4.846070938E+005
 6.767000000E+003 1.929999999E-004 4.517623125E+005
 6.768000000E+003 1.970000012E-004 4.681524688E+005
 6.769000000E+003 1.749999938E-004 5.552853750E+005
 6.770000000E+003 1.800000027E-004 4.877348125E+005
 6.771000000E+003 1.909999992E-004 4.953027500E+005
 6.772000000E+003 1.929999999E-004 4.371875938E+005
 6.773000000E+003 1.869999978E-004 5.422356250E+005
 6.774000000E+003 1.829999965E-004 5.865231875E+005
 6.775000000E+003 1.950000005E-004 6.813257500E+005
 6.776000000E+003 1.999999949E-004 6.803196250E+005
 6.777000000E+003 1.869999978E-004 5.277736875E+005
 6.778000000E+003 1.840000041E-004 5.319143750E+005
 6.779000000E+003 2.010000026E-004 8.861358750E+005
 6.780000000E+003 1.909999992E-004 5.370420625E+005
 6.781000000E+003 1.869999978E-004 7.160984375E+005
 6.782000000E+003 1.920000068E-004 7.484001250E+005
 6.783000000E+003 2.070000046E-004 6.321861875E+005
 6.784000000E+003 2.090000053E-004 4.926093125E+005
 6.785000000E+003 2.059999970E-004 5.847236250E+005
 6.786000000E+003 2.010000026E-004 5.742311875E+005
 6.787000000E+003 1.920000068E-004 4.755151250E+005
 6.788000000E+003 1.939999929E-004 6.080098750E+005
 6.789000000E+003 1.920000068E-004 5.882278750E+005
 6.790000000E+003 1.900000061E-004 4.811594063E+005
 6.791000000E+003 2.019999956E-004 4.805122188E+005
 6.792000000E+003 1.999999949E-004 4.578000000E+005
 6.793000000E+003 1.909999992E-004 4.345515000E+005
 6.794000000E+003 1.869999978E-004 4.721672813E+005
 6.795000000E+003 1.889999985E-004 4.611249375E+005
 6.796000000E+003 1.829999965E-004 4.395613125E+005
 6.797000000E+003 1.829999965E-004 4.405188438E+005
 6.798000000E+003 1.820000034E-004 4.370717188E+005
 6.799000000E+003 1.889999985E-004 4.188474688E+005
 6.800000000E+003 1.900000061E-004 4.281529063E+005
 6.801000000E+003 1.820000034E-004 4.225148438E+005
 6.802000000E+003 1.800000027E-004 4.216171250E+005
 6.803000000E+003 1.789999951E-004 4.444878750E+005
 6.804000000E+003 1.909999992E-004 4.470289375E+005
 6.805000000E+003 1.909999992E-004 4.635423750E+005
 6.806000000E+003 1.820000034E-004 4.448567813E+005
 6.807000000E+003 1.809999958E-004 4.505193750E+005
 6.808000000E+003 1.809999958E-004 4.229910625E+005
 6.809000000E+003 1.820000034E-004 4.460454063E+005
 6.810000000E+003 1.840000041E-004 4.583367813E+005
 6.811000000E+003 1.820000034E-004 4.390935000E+005
 6.812000000E+003 1.900000061E-004 4.602766250E+005
 6.813000000E+003 1.800000027E-004 4.907253438E+005
 6.814000000E+003 1.800000027E-004 4.886444375E+005
 6.815000000E+003 1.979999943E-004 4.641587500E+005
 6.816000000E+003 2.019999956E-004 4.375194375E+005
 6.817000000E+003 1.889999985E-004 4.222482500E+005
 6.818000000E+003 1.889999985E-004 4.739503750E+005
 6.819000000E+003 1.950000005E-004 4.613420938E+005
 6.820000000E+003 1.929999999E-004 4.809401875E+005
 6.821000000E+003 1.780000021E-004 4.570823750E+005
 6.822000000E+003 1.760000014E-004 4.748964063E+005
 6.823000000E+003 1.840000041E-004 4.459967500E+005
 6.824000000E+003 1.849999971E-004 5.268941875E+005
 6.825000000E+003 1.840000041E-004 5.247514375E+005
 6.826000000E+003 1.849999971E-004 5.206576563E+005
 6.827000000E+003 1.869999978E-004 4.628908438E+005
 6.828000000E+003 1.920000068E-004 5.072274688E+005
 6.829000000E+003 1.880000054E-004 5.404164375E+005
 6.830000000E+003 1.840000041E-004 5.376038125E+005
 6.831000000E+003 1.939999929E-004 5.665014375E+005
 6.832000000E+003 1.829999965E-004 5.113632188E+005
 6.833000000E+003 1.880000054E-004 4.374570938E+005
 6.834000000E+003 1.900000061E-004 5.719822500E+005
 6.835000000E+003 1.829999965E-004 5.254016250E+005
 6.836000000E+003 1.800000027E-004 5.833527500E+005
 6.837000000E+003 1.959999936E-004 6.157705000E+005
 6.838000000E+003 1.929999999E-004 4.759256563E+005
 6.839000000E+003 1.939999929E-004 4.896223125E+005
 6.840000000E+003 2.030000032E-004 7.760814375E+005
 6.841000000E+003 1.829999965E-004 6.040109375E+005
 6.842000000E+003 1.789999951E-004 9.064224375E+005
 6.843000000E+003 2.010000026E-004 9.319730000E+005
 6.844000000E+003 2.099999983E-004 7.210767500E+005
 6.845000000E+003 2.059999970E-004 6.220671250E+005
 6.846000000E+003 2.059999970E-004 6.165358750E+005
 6.847000000E+003 2.110000059E-004 6.904421875E+005
 6.848000000E+003 1.900000061E-004 5.202694063E+005
 6.849000000E+003 1.849999971E-004 6.764196250E+005
 6.850000000E+003 1.860000048E-004 6.431926875E+005
 6.851000000E+003 2.030000032E-004 5.252287500E+005
 6.852000000E+003 2.160000004E-004 4.747728125E+005
 6.853000000E+003 2.030000032E-004 5.245626875E+005
 6.854000000E+003 1.979999943E-004 4.819332188E+005
 6.855000000E+003 1.950000005E-004 4.951883438E+005
 6.856000000E+003 1.800000027E-004 4.723756250E+005
 6.857000000E+003 1.749999938E-004 4.904386250E+005
 6.858000000E+003 1.849999971E-004 5.046790938E+005
 6.859000000E+003 1.820000034E-004 5.070542813E+005
 6.860000000E+003 1.829999965E-004 5.046341250E+005
 6.861000000E+003 1.900000061E-004 4.823796563E+005
 6.862000000E+003 1.900000061E-004 4.715528750E+005
 6.863000000E+003 1.869999978E-004 4.688454688E+005
 6.864000000E+003 1.849999971E-004 5.047915000E+005
 6.865000000E+003 2.099999983E-004 5.262294375E+005
 6.866000000E+003 2.050000039E-004 4.916375938E+005
 6.867000000E+003 1.800000027E-004 5.188001563E+005
 6.868000000E+003 1.800000027E-004 5.480248750E+005
 6.869000000E+003 1.789999951E-004 4.792201250E+005
 6.870000000E+003 1.939999929E-004 5.561411250E+005
 6.871000000E+003 1.860000048E-004 4.815136875E+005
 6.872000000E+003 1.769999944E-004 5.622639375E+005
 6.873000000E+003 1.909999992E-004 5.233324063E+005
 6.874000000E+003 1.889999985E-004 5.477788125E+005
 6.875000000E+003 1.860000048E-004 5.856738125E+005
 6.876000000E+003 1.909999992E-004 5.772873125E+005
 6.877000000E+003 1.990000019E-004 5.118457813E+005
 6.878000000E+003 1.959999936E-004 4.751469375E+005
 6.879000000E+003 1.939999929E-004 5.331828125E+005
 6.880000000E+003 1.889999985E-004 4.874918125E+005
 6.881000000E+003 1.920000068E-004 4.933038438E+005
 6.882000000E+003 1.740000007E-004 4.944882188E+005
 6.883000000E+003 1.710000070E-004 5.025976250E+005
 6.884000000E+003 1.869999978E-004 5.462547500E+005
 6.885000000E+003 1.900000061E-004 5.141658750E+005
 6.886000000E+003 1.869999978E-004 5.074354063E+005
 6.887000000E+003 1.920000068E-004 5.146399063E+005
 6.888000000E+003 1.979999943E-004 4.441806563E+005
 6.889000000E+003 1.929999999E-004 4.531352188E+005
 6.890000000E+003 1.889999985E-004 4.560440938E+005
 6.891000000E+003 1.860000048E-004 4.645048438E+005
 6.892000000E+003 1.729999931E-004 5.634547500E+005
 6.893000000E+003 1.780000021E-004 5.598126250E+005
 6.894000000E+003 1.900000061E-004 5.332354375E+005
 6.895000000E+003 1.999999949E-004 4.510713125E+005
 6.896000000E+003 1.889999985E-004 5.549444375E+005
 6.897000000E+003 1.880000054E-004 7.304826250E+005
 6.898000000E+003 1.999999949E-004 7.570684375E+005
 6.899000000E+003 2.149999927E-004 8.404856875E+005
 6.900000000E+003 1.800000027E-004 6.003383125E+005
 6.901000000E+003 1.880000054E-004 7.032533750E+005
 6.902000000E+003 2.030000032E-004 8.108208750E+005
 6.903000000E+003 2.090000053E-004 5.259090625E+005
 6.904000000E+003 1.950000005E-004 6.102558750E+005
 6.905000000E+003 1.929999999E-004 6.390745000E+005
 6.906000000E+003 2.070000046E-004 5.439452500E+005
 6.907000000E+003 2.160000004E-004 4.484206875E+005
 6.908000000E+003 2.019999956E-004 5.851969375E+005
 6.909000000E+003 1.909999992E-004 6.257375000E+005
 6.910000000E+003 1.939999929E-004 5.780558125E+005
 6.911000000E+003 2.019999956E-004 6.575340000E+005
 6.912000000E+003 1.780000021E-004 5.239888125E+005
 6.913000000E+003 1.889999985E-004 5.473156875E+005
 6.914000000E+003 1.990000019E-004 7.921600000E+005
 6.915000000E+003 1.909999992E-004 5.631646875E+005
 6.916000000E+003 1.849999971E-004 8.499694375E+005
 6.917000000E+003 1.889999985E-004 9.134863750E+005
 6.918000000E+003 2.039999963E-004 7.191970625E+005
 6.919000000E+003 2.079999977E-004 5.881286250E+005
 6.920000000E+003 2.079999977E-004 6.104768125E+005
 6.921000000E+003 1.970000012E-004 6.298106250E+005
 6.922000000E+003 1.889999985E-004 5.222070000E+005
 6.923000000E+003 1.900000061E-004 6.344086250E+005
 6.924000000E+003 1.929999999E-004 6.031403125E+005
 6.925000000E+003 1.909999992E-004 5.037866875E+005
 6.926000000E+003 1.979999943E-004 5.437330000E+005
 6.927000000E+003 1.869999978E-004 5.159535625E+005
 6.928000000E+003 1.829999965E-004 5.058951563E+005
 6.929000000E+003 1.929999999E-004 5.286333750E+005
 6.930000000E+003 1.869999978E-004 4.862903438E+005
 6.931000000E+003 1.820000034E-004 4.663125313E+005
 6.932000000E+003 1.929999999E-004 5.126018438E+005
 6.933000000E+003 1.900000061E-004 4.730298438E+005
 6.934000000E+003 1.869999978E-004 4.980141563E+005
 6.935000000E+003 1.909999992E-004 4.730700938E+005
 6.936000000E+003 1.849999971E-004 4.391037500E+005
 6.937000000E+003 1.820000034E-004 5.021003750E+005
 6.938000000E+003 1.789999951E-004 4.679723750E+005
 6.939000000E+003 1.900000061E-004 4.576889688E+005
 6.940000000E+003 1.970000012E-004 4.714193438E+005
 6.941000000E+003 1.789999951E-004 4.576510000E+005
 6.942000000E+003 1.869999978E-004 5.365272500E+005
 6.943000000E+003 1.820000034E-004 5.695936250E+005
 6.944000000E+003 1.800000027E-004 5.746230625E+005
 6.945000000E+003 1.970000012E-004 5.909367500E+005
 6.946000000E+003 1.970000012E-004 4.657390000E+005
 6.947000000E+003 1.920000068E-004 4.983990938E+005
 6.948000000E+003 1.880000054E-004 5.082992813E+005
 6.949000000E+003 1.809999958E-004 4.531946250E+005
 6.950000000E+003 1.849999971E-004 5.227030625E+005
 6.951000000E+003 1.849999971E-004 4.521102188E+005
 6.952000000E+003 1.800000027E-004 4.525546563E+005
 6.953000000E+003 1.840000041E-004 4.824239688E+005
 6.954000000E+003 1.970000012E-004 4.740437500E+005
 6.955000000E+003 1.849999971E-004 4.961902813E+005
 6.956000000E+003 1.729999931E-004 5.870332500E+005
 6.957000000E+003 1.789999951E-004 5.288709375E+005
 6.958000000E+003 1.950000005E-004 4.679829375E+005
 6.959000000E+003 1.939999929E-004 4.791114375E+005
 6.960000000E+003 1.829999965E-004 5.659983750E+005
 6.961000000E+003 1.999999949E-004 5.095643125E+005
 6.962000000E+003 2.070000046E-004 5.636182500E+005
 6.963000000E+003 1.789999951E-004 4.736008438E+005
 6.964000000E+003 1.800000027E-004 5.755213125E+005
 6.965000000E+003 1.760000014E-004 4.694411250E+005
 6.966000000E+003 1.979999943E-004 5.342041875E+005
 6.967000000E+003 1.909999992E-004 4.719326563E+005
 6.968000000E+003 1.780000021E-004 5.115499375E+005
 6.969000000E+003 1.840000041E-004 5.443051250E+005
 6.970000000E+003 1.860000048E-004 4.877051250E+005
 6.971000000E+003 1.909999992E-004 5.620444375E+005
 6.972000000E+003 1.939999929E-004 5.548530625E+005
 6.973000000E+003 1.900000061E-004 4.810865625E+005
 6.974000000E+003 1.909999992E-004 4.352588438E+005
 6.975000000E+003 1.909999992E-004 5.928558125E+005
 6.976000000E+003 1.820000034E-004 5.931434375E+005
 6.977000000E+003 1.749999938E-004 7.428771250E+005
 6.978000000E+003 1.909999992E-004 7.351276875E+005
 6.979000000E+003 1.909999992E-004 5.588078750E+005
 6.980000000E+003 1.929999999E-004 5.246980000E+005
 6.981000000E+003 1.990000019E-004 8.341071875E+005
 6.982000000E+003 1.869999978E-004 5.649257500E+005
 6.983000000E+003 1.840000041E-004 8.114580625E+005
 6.984000000E+003 1.950000005E-004 8.493220000E+005
 6.985000000E+003 1.950000005E-004 6.782972500E+005
 6.986000000E+003 2.110000059E-004 5.846935625E+005
 6.987000000E+003 2.149999927E-004 5.951012500E+005
 6.988000000E+003 1.979999943E-004 5.753421250E+005
 6.989000000E+003 1.849999971E-004 5.897483125E+005
 6.990000000E+003 1.860000048E-004 6.893808750E+005
 6.991000000E+003 1.909999992E-004 6.387336250E+005
 6.992000000E+003 1.920000068E-004 5.241337188E+005
 6.993000000E+003 2.079999977E-004 5.020866250E+005
 6.994000000E+003 1.959999936E-004 4.783923750E+005
 6.995000000E+003 1.860000048E-004 4.587454375E+005
 6.996000000E+003 1.829999965E-004 4.770143125E+005
 6.997000000E+003 1.820000034E-004 4.674520625E+005
 6.998000000E+003 1.789999951E-004 4.380092813E+005
 6.999000000E+003 1.840000041E-004 4.758583750E+005
 7.000000000E+003 1.800000027E-004 5.354382500E+005
 7.001000000E+003 1.820000034E-004 5.568391250E+005
 7.002000000E+003 1.900000061E-004 5.426965000E+005
 7.003000000E+003 1.860000048E-004 4.686086250E+005
 7.004000000E+003 1.840000041E-004 4.904366250E+005
 7.005000000E+003 1.900000061E-004 5.107588750E+005
 7.006000000E+003 1.820000034E-004 4.658716875E+005
 7.007000000E+003 1.800000027E-004 5.498033750E+005
 7.008000000E+003 1.829999965E-004 5.130562813E+005
 7.009000000E+003 1.849999971E-004 4.183836875E+005
 7.010000000E+003 1.849999971E-004 5.601105000E+005
 7.011000000E+003 1.860000048E-004 5.903070000E+005
 7.012000000E+003 1.979999943E-004 5.907416250E+005
 7.013000000E+003 2.119999990E-004 6.360708125E+005
 7.014000000E+003 1.840000041E-004 5.179985625E+005
 7.015000000E+003 1.869999978E-004 5.244095000E+005
 7.016000000E+003 1.979999943E-004 7.730490625E+005
 7.017000000E+003 1.809999958E-004 5.738915000E+005
 7.018000000E+003 1.760000014E-004 8.819320000E+005
 7.019000000E+003 1.939999929E-004 8.975188750E+005
 7.020000000E+003 2.070000046E-004 6.800390625E+005
 7.021000000E+003 2.059999970E-004 6.045289375E+005
 7.022000000E+003 2.039999963E-004 6.725570000E+005
 7.023000000E+003 1.990000019E-004 5.809358125E+005
 7.024000000E+003 1.900000061E-004 5.513893750E+005
 7.025000000E+003 1.869999978E-004 6.963021250E+005
 7.026000000E+003 1.909999992E-004 5.958253125E+005
 7.027000000E+003 2.030000032E-004 4.562318438E+005
 7.028000000E+003 2.110000059E-004 6.704021875E+005
 7.029000000E+003 1.939999929E-004 5.508658125E+005
 7.030000000E+003 1.820000034E-004 6.103560000E+005
 7.031000000E+003 1.840000041E-004 6.733163750E+005
 7.032000000E+003 1.789999951E-004 5.727121250E+005
 7.033000000E+003 1.840000041E-004 4.950964688E+005
 7.034000000E+003 1.959999936E-004 6.207501250E+005
 7.035000000E+003 1.950000005E-004 4.588512813E+005
 7.036000000E+003 1.950000005E-004 5.150207188E+005
 7.037000000E+003 1.900000061E-004 5.926058750E+005
 7.038000000E+003 2.579999855E-004 8.981833125E+005
 7.039000000E+003 1.929999999E-004 5.356145000E+005
 7.040000000E+003 2.099999983E-004 9.590491875E+005
 7.041000000E+003 2.130000066E-004 5.772715000E+005
 7.042000000E+003 2.209999948E-004 6.634196875E+005
 7.043000000E+003 1.729999931E-004 7.003910625E+005
 7.044000000E+003 1.789999951E-004 6.612749375E+005
 7.045000000E+003 1.880000054E-004 5.299528125E+005
 7.046000000E+003 2.070000046E-004 7.482008750E+005
 7.047000000E+003 1.809999958E-004 5.830386250E+005
 7.048000000E+003 1.800000027E-004 6.748806875E+005
 7.049000000E+003 2.169999934E-004 6.384781250E+005
 7.050000000E+003 2.160000004E-004 5.604780000E+005
 7.051000000E+003 1.950000005E-004 5.055213750E+005
 7.052000000E+003 1.889999985E-004 6.968929375E+005
 7.053000000E+003 1.950000005E-004 5.566459375E+005
 7.054000000E+003 1.929999999E-004 7.621167500E+005
 7.055000000E+003 1.740000007E-004 7.077946875E+005
 7.056000000E+003 1.760000014E-004 6.553547500E+005
 7.057000000E+003 1.959999936E-004 5.173296250E+005
 7.058000000E+003 2.050000039E-004 7.145601250E+005
 7.059000000E+003 1.939999929E-004 6.327933125E+005
 7.060000000E+003 1.900000061E-004 6.667383125E+005
 7.061000000E+003 2.240000031E-004 7.053594375E+005
 7.062000000E+003 2.169999934E-004 5.347550625E+005
 7.063000000E+003 2.050000039E-004 5.432347500E+005
 7.064000000E+003 2.050000039E-004 6.756396875E+005
 7.065000000E+003 1.840000041E-004 6.005023125E+005
 7.066000000E+003 1.740000007E-004 8.534526250E+005
 7.067000000E+003 1.699999993E-004 8.639938750E+005
 7.068000000E+003 1.729999931E-004 6.884851250E+005
 7.069000000E+003 1.999999949E-004 5.973488750E+005
 7.070000000E+003 2.130000066E-004 7.012190000E+005
 7.071000000E+003 1.939999929E-004 5.447221875E+005
 7.072000000E+003 1.929999999E-004 6.115115000E+005
 7.073000000E+003 2.130000066E-004 6.694423125E+005
 7.074000000E+003 2.110000059E-004 5.903291250E+005
 7.075000000E+003 1.959999936E-004 5.096502500E+005
 7.076000000E+003 2.039999963E-004 6.882961875E+005
 7.077000000E+003 1.840000041E-004 5.571816250E+005
 7.078000000E+003 1.780000021E-004 6.894470000E+005
 7.079000000E+003 1.809999958E-004 7.439538125E+005
 7.080000000E+003 1.769999944E-004 6.259570000E+005
 7.081000000E+003 1.840000041E-004 5.734311250E+005
 7.082000000E+003 1.990000019E-004 5.961641250E+005
 7.083000000E+003 1.909999992E-004 4.767659375E+005
 7.084000000E+003 1.920000068E-004 4.995276563E+005
 7.085000000E+003 1.939999929E-004 5.229951563E+005
 7.086000000E+003 1.920000068E-004 4.799004688E+005
 7.087000000E+003 1.880000054E-004 4.811258125E+005
 7.088000000E+003 1.920000068E-004 4.775734375E+005
 7.089000000E+003 1.950000005E-004 4.725713750E+005
 7.090000000E+003 1.809999958E-004 4.742608125E+005
 7.091000000E+003 1.710000070E-004 4.852870625E+005
 7.092000000E+003 1.729999931E-004 4.739044688E+005
 7.093000000E+003 1.760000014E-004 4.732995313E+005
 7.094000000E+003 1.769999944E-004 4.418336563E+005
 7.095000000E+003 1.760000014E-004 4.504127500E+005
 7.096000000E+003 1.840000041E-004 4.343528750E+005
 7.097000000E+003 1.849999971E-004 4.741365313E+005
 7.098000000E+003 1.820000034E-004 4.549440313E+005
 7.099000000E+003 1.829999965E-004 4.490518125E+005
 7.100000000E+003 1.809999958E-004 4.239738438E+005
 7.101000000E+003 1.820000034E-004 4.146957500E+005
 7.102000000E+003 1.809999958E-004 4.462482500E+005
 7.103000000E+003 1.729999931E-004 5.291776875E+005
 7.104000000E+003 1.840000041E-004 5.038885938E+005
 7.105000000E+003 1.900000061E-004 4.720907188E+005
 7.106000000E+003 1.809999958E-004 4.565742813E+005
 7.107000000E+003 1.809999958E-004 5.095220313E+005
 7.108000000E+003 1.809999958E-004 4.635022813E+005
 7.109000000E+003 1.939999929E-004 5.262770625E+005
 7.110000000E+003 1.869999978E-004 4.920261250E+005
 7.111000000E+003 1.800000027E-004 4.866978125E+005
 7.112000000E+003 1.999999949E-004 6.591228750E+005
 7.113000000E+003 1.860000048E-004 5.269865625E+005
 7.114000000E+003 1.800000027E-004 5.929941250E+005
 7.115000000E+003 1.929999999E-004 6.066773750E+005
 7.116000000E+003 1.990000019E-004 4.840105000E+005
 7.117000000E+003 1.880000054E-004 4.709111875E+005
 7.118000000E+003 1.840000041E-004 5.781774375E+005
 7.119000000E+003 1.769999944E-004 5.127625938E+005
 7.120000000E+003 1.979999943E-004 6.188790000E+005
 7.121000000E+003 1.920000068E-004 5.490610625E+005
 7.122000000E+003 1.809999958E-004 5.123612813E+005
 7.123000000E+003 1.860000048E-004 5.374506250E+005
 7.124000000E+003 1.920000068E-004 4.234027188E+005
 7.125000000E+003 1.909999992E-004 4.425133750E+005
 7.126000000E+003 1.780000021E-004 4.700275313E+005
 7.127000000E+003 1.769999944E-004 4.383911250E+005
 7.128000000E+003 1.809999958E-004 4.382226250E+005
 7.129000000E+003 1.760000014E-004 4.497225313E+005
 7.130000000E+003 1.869999978E-004 4.313380000E+005
 7.131000000E+003 1.909999992E-004 4.380950625E+005
 7.132000000E+003 1.789999951E-004 4.273794063E+005
 7.133000000E+003 1.769999944E-004 4.473748750E+005
 7.134000000E+003 1.829999965E-004 4.193893438E+005
 7.135000000E+003 1.800000027E-004 4.281769688E+005
 7.136000000E+003 1.720000000E-004 4.530292500E+005
 7.137000000E+003 1.789999951E-004 4.367111875E+005
 7.138000000E+003 1.740000007E-004 4.970499375E+005
 7.139000000E+003 1.780000021E-004 4.971410000E+005
 7.140000000E+003 1.909999992E-004 4.611964063E+005
 7.141000000E+003 1.849999971E-004 4.431678125E+005
 7.142000000E+003 1.800000027E-004 4.550961563E+005
 7.143000000E+003 1.829999965E-004 4.299004688E+005
 7.144000000E+003 1.829999965E-004 4.441292188E+005
 7.145000000E+003 1.760000014E-004 4.755674688E+005
 7.146000000E+003 1.840000041E-004 4.529627813E+005
 7.147000000E+003 1.789999951E-004 4.992735000E+005
 7.148000000E+003 1.789999951E-004 4.696006875E+005
 7.149000000E+003 1.950000005E-004 4.726016250E+005
 7.150000000E+003 1.900000061E-004 4.246454688E+005
 7.151000000E+003 1.829999965E-004 4.846269375E+005
 7.152000000E+003 1.820000034E-004 4.388641563E+005
 7.153000000E+003 1.869999978E-004 5.089269063E+005
 7.154000000E+003 1.710000070E-004 5.977389375E+005
 7.155000000E+003 1.820000034E-004 5.591476250E+005
 7.156000000E+003 1.970000012E-004 5.308499375E+005
 7.157000000E+003 1.889999985E-004 4.732015000E+005
 7.158000000E+003 1.860000048E-004 5.894606250E+005
 7.159000000E+003 1.809999958E-004 5.377924375E+005
 7.160000000E+003 1.979999943E-004 6.960951875E+005
 7.161000000E+003 1.849999971E-004 6.022425000E+005
 7.162000000E+003 1.729999931E-004 6.073592500E+005
 7.163000000E+003 1.950000005E-004 5.281056250E+005
 7.164000000E+003 1.920000068E-004 5.079167500E+005
 7.165000000E+003 1.849999971E-004 5.030330625E+005
 7.166000000E+003 1.860000048E-004 4.991887188E+005
 7.167000000E+003 1.939999929E-004 4.848916563E+005
 7.168000000E+003 1.829999965E-004 4.561447813E+005
 7.169000000E+003 1.829999965E-004 4.761008438E+005
 7.170000000E+003 1.840000041E-004 5.105721250E+005
 7.171000000E+003 1.699999993E-004 5.292207500E+005
 7.172000000E+003 1.769999944E-004 5.146219063E+005
 7.173000000E+003 1.889999985E-004 5.325908125E+005
 7.174000000E+003 1.849999971E-004 4.627310938E+005
 7.175000000E+003 1.829999965E-004 5.535237500E+005
 7.176000000E+003 1.800000027E-004 6.683081875E+005
 7.177000000E+003 1.909999992E-004 9.117531250E+005
 7.178000000E+003 1.929999999E-004 8.724300000E+005
 7.179000000E+003 1.749999938E-004 7.074472500E+005
 7.180000000E+003 1.979999943E-004 5.412810000E+005
 7.181000000E+003 2.070000046E-004 8.098858750E+005
 7.182000000E+003 1.959999936E-004 7.313127500E+005
 7.183000000E+003 1.880000054E-004 7.897234375E+005
 7.184000000E+003 2.180000010E-004 8.035356875E+005
 7.185000000E+003 2.110000059E-004 5.809236250E+005
 7.186000000E+003 2.090000053E-004 6.229968750E+005
 7.187000000E+003 2.070000046E-004 8.599691250E+005
 7.188000000E+003 1.849999971E-004 5.731145000E+005
 7.189000000E+003 1.769999944E-004 8.060656250E+005
 7.190000000E+003 1.729999931E-004 7.933186250E+005
 7.191000000E+003 1.769999944E-004 6.659072500E+005
 7.192000000E+003 2.010000026E-004 5.679428125E+005
 7.193000000E+003 2.050000039E-004 7.203216875E+005
 7.194000000E+003 1.920000068E-004 6.149451875E+005
 7.195000000E+003 1.959999936E-004 6.339615000E+005
 7.196000000E+003 2.070000046E-004 6.749671875E+005
 7.197000000E+003 1.909999992E-004 5.257273125E+005
 7.198000000E+003 1.979999943E-004 5.538577500E+005
 7.199000000E+003 1.950000005E-004 4.996355625E+005
 7.200000000E+003 1.999999949E-004 4.891493750E+005
 7.201000000E+003 1.820000034E-004 4.943665625E+005
 7.202000000E+003 1.710000070E-004 5.338996250E+005
 7.203000000E+003 1.780000021E-004 4.690314375E+005
 7.204000000E+003 1.860000048E-004 5.460522500E+005
 7.205000000E+003 1.769999944E-004 5.615642500E+005
 7.206000000E+003 1.809999958E-004 5.302004375E+005
 7.207000000E+003 2.039999963E-004 5.198315313E+005
 7.208000000E+003 1.990000019E-004 4.613482500E+005
 7.209000000E+003 1.909999992E-004 5.540116875E+005
 7.210000000E+003 2.050000039E-004 5.064665000E+005
 7.211000000E+003 1.849999971E-004 4.864035313E+005
 7.212000000E+003 1.690000063E-004 5.777905625E+005
 7.213000000E+003 1.699999993E-004 4.848169688E+005
 7.214000000E+003 1.869999978E-004 5.633023125E+005
 7.215000000E+003 1.780000021E-004 5.240713438E+005
 7.216000000E+003 1.769999944E-004 5.487861875E+005
 7.217000000E+003 1.999999949E-004 5.292446875E+005
 7.218000000E+003 1.999999949E-004 4.490847813E+005
 7.219000000E+003 1.860000048E-004 4.994399063E+005
 7.220000000E+003 1.860000048E-004 4.584685000E+005
 7.221000000E+003 1.889999985E-004 4.379387813E+005
 7.222000000E+003 1.809999958E-004 4.766823438E+005
 7.223000000E+003 1.710000070E-004 4.544101875E+005
 7.224000000E+003 1.800000027E-004 5.302336250E+005
 7.225000000E+003 1.789999951E-004 5.320297500E+005
 7.226000000E+003 1.780000021E-004 5.377013750E+005
 7.227000000E+003 1.950000005E-004 5.534222500E+005
 7.228000000E+003 1.920000068E-004 4.385779688E+005
 7.229000000E+003 1.880000054E-004 5.075393125E+005
 7.230000000E+003 1.829999965E-004 4.652411875E+005
 7.231000000E+003 1.849999971E-004 4.582736563E+005
 7.232000000E+003 1.880000054E-004 4.803464063E+005
 7.233000000E+003 1.789999951E-004 4.350765938E+005
 7.234000000E+003 1.849999971E-004 5.294621250E+005
 7.235000000E+003 1.800000027E-004 4.171866563E+005
 7.236000000E+003 1.909999992E-004 5.406440000E+005
 7.237000000E+003 1.699999993E-004 6.424005625E+005
 7.238000000E+003 1.869999978E-004 6.829890625E+005
 7.239000000E+003 2.050000039E-004 6.031469375E+005
 7.240000000E+003 1.889999985E-004 5.220588125E+005
 7.241000000E+003 1.860000048E-004 6.400876875E+005
 7.242000000E+003 1.900000061E-004 4.939667500E+005
 7.243000000E+003 1.900000061E-004 6.242403750E+005
 7.244000000E+003 1.699999993E-004 5.133660000E+005
 7.245000000E+003 1.659999980E-004 6.008243750E+005
 7.246000000E+003 2.030000032E-004 6.768033750E+005
 7.247000000E+003 1.849999971E-004 7.474353750E+005
 7.248000000E+003 1.780000021E-004 7.940681250E+005
 7.249000000E+003 2.110000059E-004 8.049995625E+005
 7.250000000E+003 2.280000044E-004 5.999009375E+005
 7.251000000E+003 2.059999970E-004 5.473606250E+005
 7.252000000E+003 2.050000039E-004 7.944218125E+005
 7.253000000E+003 1.820000034E-004 6.113837500E+005
 7.254000000E+003 1.869999978E-004 9.662781875E+005
 7.255000000E+003 1.820000034E-004 8.539278750E+005
 7.256000000E+003 1.809999958E-004 7.265856875E+005
 7.257000000E+003 2.050000039E-004 6.190723125E+005
 7.258000000E+003 2.220000024E-004 7.722645000E+005
 7.259000000E+003 1.860000048E-004 6.600526875E+005
 7.260000000E+003 1.959999936E-004 6.360540625E+005
 7.261000000E+003 2.119999990E-004 7.119905625E+005
 7.262000000E+003 1.979999943E-004 5.251855625E+005
 7.263000000E+003 1.990000019E-004 6.202779375E+005
 7.264000000E+003 1.970000012E-004 4.887355313E+005
 7.265000000E+003 1.939999929E-004 5.768828125E+005
 7.266000000E+003 1.749999938E-004 5.305779375E+005
 7.267000000E+003 1.670000056E-004 5.574862500E+005
 7.268000000E+003 1.920000068E-004 5.249052500E+005
 7.269000000E+003 1.849999971E-004 5.180876875E+005
 7.270000000E+003 1.789999951E-004 5.207336563E+005
 7.271000000E+003 1.849999971E-004 4.636360625E+005
 7.272000000E+003 1.880000054E-004 4.705065625E+005
 7.273000000E+003 1.800000027E-004 4.811529688E+005
 7.274000000E+003 1.789999951E-004 4.712516250E+005
 7.275000000E+003 1.880000054E-004 4.611762813E+005
 7.276000000E+003 1.780000021E-004 4.984991563E+005
 7.277000000E+003 1.789999951E-004 5.103804375E+005
 7.278000000E+003 1.920000068E-004 4.533718750E+005
 7.279000000E+003 1.869999978E-004 4.541144688E+005
 7.280000000E+003 1.769999944E-004 5.181882500E+005
 7.281000000E+003 1.869999978E-004 4.561760938E+005
 7.282000000E+003 1.840000041E-004 4.503567500E+005
 7.283000000E+003 1.720000000E-004 4.613015313E+005
 7.284000000E+003 1.740000007E-004 4.566243750E+005
 7.285000000E+003 1.820000034E-004 4.621208438E+005
 7.286000000E+003 1.860000048E-004 4.689909375E+005
 7.287000000E+003 1.780000021E-004 4.411226875E+005
 7.288000000E+003 1.769999944E-004 4.559835000E+005
 7.289000000E+003 1.800000027E-004 4.198678750E+005
 7.290000000E+003 1.849999971E-004 4.298981563E+005
 7.291000000E+003 1.780000021E-004 4.247925938E+005
 7.292000000E+003 1.760000014E-004 4.201196250E+005
 7.293000000E+003 1.740000007E-004 4.656433750E+005
 7.294000000E+003 1.800000027E-004 4.203310938E+005
 7.295000000E+003 1.889999985E-004 4.659925000E+005
 7.296000000E+003 1.780000021E-004 6.014045625E+005
 7.297000000E+003 2.030000032E-004 6.557715625E+005
 7.298000000E+003 2.050000039E-004 6.002124375E+005
 7.299000000E+003 1.809999958E-004 5.614796250E+005
 7.300000000E+003 1.789999951E-004 5.117264375E+005
 7.301000000E+003 1.860000048E-004 5.662745000E+005
 7.302000000E+003 1.800000027E-004 5.775419375E+005
 7.303000000E+003 1.760000014E-004 6.433012500E+005
 7.304000000E+003 1.900000061E-004 6.066502500E+005
 7.305000000E+003 1.999999949E-004 4.709962188E+005
 7.306000000E+003 1.950000005E-004 5.284146875E+005
 7.307000000E+003 1.849999971E-004 4.983602188E+005
 7.308000000E+003 1.920000068E-004 4.705292500E+005
 7.309000000E+003 1.820000034E-004 4.906620938E+005
 7.310000000E+003 1.720000000E-004 4.928936250E+005
 7.311000000E+003 1.800000027E-004 5.338190000E+005
 7.312000000E+003 1.760000014E-004 6.249157500E+005
 7.313000000E+003 1.769999944E-004 8.056260625E+005
 7.314000000E+003 1.860000048E-004 7.956920625E+005
 7.315000000E+003 1.880000054E-004 6.194916250E+005
 7.316000000E+003 1.929999999E-004 5.680046875E+005
 7.317000000E+003 1.929999999E-004 7.588420000E+005
 7.318000000E+003 1.809999958E-004 6.589513125E+005
 7.319000000E+003 2.090000053E-004 8.205512500E+005
 7.320000000E+003 2.099999983E-004 7.420190625E+005
 7.321000000E+003 1.959999936E-004 6.128585625E+005
 7.322000000E+003 2.019999956E-004 5.801003750E+005
 7.323000000E+003 2.039999963E-004 6.585691250E+005
 7.324000000E+003 1.780000021E-004 5.893923125E+005
 7.325000000E+003 1.729999931E-004 7.285021875E+005
 7.326000000E+003 1.789999951E-004 6.861963125E+005
 7.327000000E+003 1.880000054E-004 5.478745000E+005
 7.328000000E+003 1.990000019E-004 5.275951875E+005
 7.329000000E+003 1.979999943E-004 6.124057500E+005
 7.330000000E+003 1.860000048E-004 5.432636875E+005
 7.331000000E+003 1.809999958E-004 6.736660625E+005
 7.332000000E+003 1.959999936E-004 6.679841250E+005
 7.333000000E+003 1.809999958E-004 5.364888125E+005
 7.334000000E+003 1.939999929E-004 5.558179375E+005
 7.335000000E+003 1.950000005E-004 6.116178125E+005
 7.336000000E+003 1.720000000E-004 5.716317500E+005
 7.337000000E+003 1.789999951E-004 6.976389375E+005
 7.338000000E+003 1.829999965E-004 6.533658750E+005
 7.339000000E+003 1.829999965E-004 5.382806250E+005
 7.340000000E+003 1.889999985E-004 5.086277813E+005
 7.341000000E+003 1.939999929E-004 6.436298750E+005
 7.342000000E+003 1.809999958E-004 5.348043125E+005
 7.343000000E+003 1.809999958E-004 6.342586250E+005
 7.344000000E+003 1.979999943E-004 6.015748125E+005
 7.345000000E+003 1.950000005E-004 4.658559063E+005
 7.346000000E+003 1.979999943E-004 5.166627188E+005
 7.347000000E+003 1.849999971E-004 4.814360625E+005
 7.348000000E+003 1.789999951E-004 4.613890625E+005
 7.349000000E+003 1.699999993E-004 4.978522500E+005
 7.350000000E+003 1.650000049E-004 5.166945000E+005
 7.351000000E+003 1.880000054E-004 5.321715625E+005
 7.352000000E+003 1.829999965E-004 4.807773750E+005
 7.353000000E+003 1.829999965E-004 5.078686875E+005
 7.354000000E+003 1.929999999E-004 4.786574375E+005
 7.355000000E+003 1.840000041E-004 4.416865938E+005
 7.356000000E+003 1.820000034E-004 4.729312813E+005
 7.357000000E+003 1.760000014E-004 4.575634063E+005
 7.358000000E+003 1.760000014E-004 4.644006250E+005
 7.359000000E+003 1.800000027E-004 4.752630625E+005
 7.360000000E+003 1.789999951E-004 4.521488750E+005
 7.361000000E+003 1.760000014E-004 4.620943438E+005
 7.362000000E+003 1.720000000E-004 4.779234688E+005
 7.363000000E+003 1.829999965E-004 4.457028438E+005
 7.364000000E+003 1.909999992E-004 4.286327500E+005
 7.365000000E+003 1.800000027E-004 4.584533438E+005
 7.366000000E+003 1.829999965E-004 4.470956875E+005
 7.367000000E+003 1.780000021E-004 4.354550625E+005
 7.368000000E+003 1.729999931E-004 4.516565938E+005
 7.369000000E+003 1.720000000E-004 4.264145625E+005
 7.370000000E+003 1.749999938E-004 4.593540625E+005
 7.371000000E+003 1.749999938E-004 5.089122813E+005
 7.372000000E+003 1.920000068E-004 5.049299688E+005
 7.373000000E+003 1.909999992E-004 4.697364688E+005
 7.374000000E+003 1.740000007E-004 4.624006875E+005
 7.375000000E+003 1.860000048E-004 6.007131250E+005
 7.376000000E+003 1.789999951E-004 7.324150000E+005
 7.377000000E+003 1.710000070E-004 9.178904375E+005
 7.378000000E+003 1.950000005E-004 8.789188125E+005
 7.379000000E+003 1.950000005E-004 6.567751875E+005
 7.380000000E+003 1.979999943E-004 6.444138750E+005
 7.381000000E+003 1.970000012E-004 8.207968125E+005
 7.382000000E+003 1.809999958E-004 6.202073750E+005
 7.383000000E+003 1.939999929E-004 7.816890000E+005
 7.384000000E+003 2.050000039E-004 7.206005000E+005
 7.385000000E+003 2.030000032E-004 5.803857500E+005
 7.386000000E+003 2.139999997E-004 5.802235000E+005
 7.387000000E+003 2.030000032E-004 5.332995625E+005
 7.388000000E+003 1.800000027E-004 5.627236250E+005
 7.389000000E+003 1.800000027E-004 6.994712500E+005
 7.390000000E+003 1.670000056E-004 5.940185625E+005
 7.391000000E+003 1.720000000E-004 5.778801250E+005
 7.392000000E+003 1.950000005E-004 6.446163750E+005
 7.393000000E+003 1.900000061E-004 5.425449375E+005
 7.394000000E+003 1.880000054E-004 5.971035000E+005
 7.395000000E+003 1.889999985E-004 6.282910625E+005
 7.396000000E+003 1.849999971E-004 5.355381250E+005
 7.397000000E+003 1.990000019E-004 5.278050625E+005
 7.398000000E+003 1.869999978E-004 5.701623750E+005
 7.399000000E+003 1.729999931E-004 5.147043125E+005
 7.400000000E+003 1.829999965E-004 5.737623125E+005
 7.401000000E+003 1.809999958E-004 4.992828438E+005
 7.402000000E+003 1.760000014E-004 5.380389375E+005
 7.403000000E+003 1.749999938E-004 5.494323750E+005
 7.404000000E+003 1.720000000E-004 4.987445313E+005
 7.405000000E+003 1.800000027E-004 5.631888750E+005
 7.406000000E+003 1.920000068E-004 5.026080625E+005
 7.407000000E+003 1.959999936E-004 4.569478125E+005
 7.408000000E+003 1.920000068E-004 5.358343750E+005
 7.409000000E+003 1.780000021E-004 5.240718438E+005
 7.410000000E+003 1.889999985E-004 6.352180625E+005
 7.411000000E+003 1.800000027E-004 6.035260625E+005
 7.412000000E+003 1.760000014E-004 5.917933750E+005
 7.413000000E+003 1.809999958E-004 5.047425625E+005
 7.414000000E+003 1.880000054E-004 4.381867813E+005
 7.415000000E+003 1.840000041E-004 4.589201563E+005
 7.416000000E+003 1.820000034E-004 4.582247500E+005
 7.417000000E+003 1.920000068E-004 4.328918438E+005
 7.418000000E+003 1.840000041E-004 4.284917813E+005
 7.419000000E+003 1.789999951E-004 4.509298125E+005
 7.420000000E+003 1.829999965E-004 4.282020938E+005
 7.421000000E+003 1.760000014E-004 4.215009063E+005
 7.422000000E+003 1.749999938E-004 4.317850938E+005
 7.423000000E+003 1.720000000E-004 4.248964375E+005
 7.424000000E+003 1.729999931E-004 4.547908125E+005
 7.425000000E+003 1.670000056E-004 5.283769375E+005
 7.426000000E+003 1.869999978E-004 5.792842500E+005
 7.427000000E+003 1.829999965E-004 4.952840625E+005
 7.428000000E+003 1.740000007E-004 5.239744688E+005
 7.429000000E+003 1.829999965E-004 5.484512500E+005
 7.430000000E+003 1.800000027E-004 4.917632188E+005
 7.431000000E+003 1.809999958E-004 5.683440000E+005
 7.432000000E+003 1.789999951E-004 5.332145000E+005
 7.433000000E+003 1.809999958E-004 4.618902813E+005
 7.434000000E+003 1.990000019E-004 6.531261250E+005
 7.435000000E+003 1.889999985E-004 6.779231250E+005
 7.436000000E+003 1.710000070E-004 6.830607500E+005
 7.437000000E+003 2.050000039E-004 7.510120000E+005
 7.438000000E+003 1.829999965E-004 5.262305000E+005
 7.439000000E+003 1.909999992E-004 6.081848125E+005
 7.440000000E+003 2.079999977E-004 8.309034375E+005
 7.441000000E+003 1.789999951E-004 6.506735625E+005
 7.442000000E+003 1.760000014E-004 9.124586875E+005
 7.443000000E+003 1.999999949E-004 8.000080625E+005
 7.444000000E+003 2.090000053E-004 6.487204375E+005
 7.445000000E+003 2.050000039E-004 5.983832500E+005
 7.446000000E+003 1.999999949E-004 7.917861875E+005
 7.447000000E+003 1.939999929E-004 5.407886250E+005
 7.448000000E+003 1.789999951E-004 6.863148125E+005
 7.449000000E+003 1.690000063E-004 6.658290000E+005
 7.450000000E+003 1.900000061E-004 5.384933125E+005
 7.451000000E+003 2.070000046E-004 5.880927500E+005
 7.452000000E+003 1.929999999E-004 6.014948125E+005
 7.453000000E+003 1.869999978E-004 5.513016250E+005
 7.454000000E+003 1.909999992E-004 5.861705000E+005
 7.455000000E+003 1.679999987E-004 5.365359375E+005
 7.456000000E+003 1.900000061E-004 5.584241875E+005
 7.457000000E+003 1.869999978E-004 5.326510625E+005
 7.458000000E+003 1.800000027E-004 5.007321563E+005
 7.459000000E+003 1.829999965E-004 5.213075938E+005
 7.460000000E+003 1.789999951E-004 4.514030625E+005
 7.461000000E+003 1.809999958E-004 5.157916250E+005
 7.462000000E+003 1.769999944E-004 4.377929063E+005
 7.463000000E+003 1.769999944E-004 5.170708125E+005
 7.464000000E+003 1.939999929E-004 4.833060625E+005
 7.465000000E+003 1.829999965E-004 4.709924688E+005
 7.466000000E+003 1.749999938E-004 4.795278125E+005
 7.467000000E+003 1.699999993E-004 4.639617500E+005
 7.468000000E+003 1.789999951E-004 4.477360313E+005
 7.469000000E+003 1.769999944E-004 4.379788438E+005
 7.470000000E+003 1.720000000E-004 4.508067500E+005
 7.471000000E+003 1.749999938E-004 4.534019063E+005
 7.472000000E+003 1.710000070E-004 5.113904375E+005
 7.473000000E+003 1.769999944E-004 5.422733125E+005
 7.474000000E+003 1.920000068E-004 4.744030313E+005
 7.475000000E+003 1.920000068E-004 4.200464688E+005
 7.476000000E+003 1.869999978E-004 6.184106250E+005
 7.477000000E+003 1.769999944E-004 5.681652500E+005
 7.478000000E+003 1.970000012E-004 7.760355625E+005
 7.479000000E+003 1.769999944E-004 6.655232500E+005
 7.480000000E+003 1.820000034E-004 6.692193750E+005
 7.481000000E+003 2.240000031E-004 6.270165625E+005
 7.482000000E+003 1.970000012E-004 4.906428438E+005
 7.483000000E+003 1.880000054E-004 5.875402500E+005
 7.484000000E+003 1.840000041E-004 4.961938750E+005
 7.485000000E+003 2.019999956E-004 5.323178125E+005
 7.486000000E+003 1.840000041E-004 5.365920000E+005
 7.487000000E+003 1.789999951E-004 4.576387813E+005
 7.488000000E+003 2.149999927E-004 6.533650000E+005
 7.489000000E+003 1.729999931E-004 5.543307500E+005
 7.490000000E+003 1.740000007E-004 6.929585000E+005
 7.491000000E+003 2.059999970E-004 5.881208125E+005
 7.492000000E+003 2.130000066E-004 4.734677813E+005
 7.493000000E+003 1.829999965E-004 6.127052500E+005
 7.494000000E+003 1.860000048E-004 5.209293125E+005
 7.495000000E+003 1.889999985E-004 5.413023125E+005
 7.496000000E+003 1.670000056E-004 5.353796250E+005
 7.497000000E+003 1.659999980E-004 5.140915000E+005
 7.498000000E+003 1.829999965E-004 6.214436875E+005
 7.499000000E+003 1.849999971E-004 8.204479375E+005
 7.500000000E+003 1.760000014E-004 9.594046875E+005
 7.501000000E+003 2.110000059E-004 9.522848750E+005
 7.502000000E+003 1.979999943E-004 7.171639375E+005
 7.503000000E+003 2.090000053E-004 6.915921875E+005
 7.504000000E+003 2.079999977E-004 7.041256250E+005
 7.505000000E+003 1.860000048E-004 6.178272500E+005
 7.506000000E+003 1.929999999E-004 6.608244375E+005
 7.507000000E+003 2.030000032E-004 5.975895625E+005
 7.508000000E+003 1.970000012E-004 5.453955000E+005
 7.509000000E+003 1.869999978E-004 7.010620625E+005
 7.510000000E+003 2.249999961E-004 7.749129375E+005
 7.511000000E+003 1.829999965E-004 6.321107500E+005
 7.512000000E+003 1.869999978E-004 7.614120625E+005
 7.513000000E+003 1.849999971E-004 5.467786250E+005
 7.514000000E+003 2.169999934E-004 5.911883125E+005
 7.515000000E+003 1.820000034E-004 6.801398125E+005
 7.516000000E+003 1.800000027E-004 6.158772500E+005
 7.517000000E+003 2.070000046E-004 5.990017500E+005
 7.518000000E+003 1.900000061E-004 5.065426875E+005
 7.519000000E+003 1.939999929E-004 6.796978125E+005
 7.520000000E+003 2.360000071E-004 7.715127500E+005
 7.521000000E+003 1.740000007E-004 6.247672500E+005
 7.522000000E+003 1.740000007E-004 9.644288750E+005
 7.523000000E+003 1.889999985E-004 6.303543125E+005
 7.524000000E+003 2.370000002E-004 6.929145625E+005
 7.525000000E+003 1.849999971E-004 6.141382500E+005
 7.526000000E+003 1.999999949E-004 8.226866875E+005
 7.527000000E+003 2.680000034E-004 1.104913000E+006
 7.528000000E+003 1.889999985E-004 6.798264375E+005
 7.529000000E+003 2.340000065E-004 1.255584625E+006
 7.530000000E+003 2.189999941E-004 5.814488750E+005
 7.531000000E+003 2.819999936E-004 1.052511875E+006
 7.532000000E+003 2.249999961E-004 1.068557750E+006
 7.533000000E+003 1.740000007E-004 8.569504375E+005
 7.534000000E+003 2.530000056E-004 1.144116250E+006
 7.535000000E+003 2.050000039E-004 6.427354375E+005
 7.536000000E+003 2.130000066E-004 1.035415813E+006
 7.537000000E+003 2.690000110E-004 1.146455000E+006
 7.538000000E+003 2.090000053E-004 6.466646250E+005
 7.539000000E+003 2.110000059E-004 1.141991875E+006
 7.540000000E+003 2.050000039E-004 6.779421875E+005
 7.541000000E+003 2.699999895E-004 8.304321250E+005
 7.542000000E+003 2.019999956E-004 6.759398750E+005
 7.543000000E+003 1.860000048E-004 7.440973125E+005
 7.544000000E+003 2.240000031E-004 8.391131250E+005
 7.545000000E+003 1.760000014E-004 6.151751875E+005
 7.546000000E+003 1.920000068E-004 8.939672500E+005
 7.547000000E+003 2.099999983E-004 5.904571250E+005
 7.548000000E+003 2.589999931E-004 6.309148750E+005
 7.549000000E+003 1.889999985E-004 5.773961250E+005
 7.550000000E+003 1.809999958E-004 5.785962500E+005
 7.551000000E+003 1.849999971E-004 5.928161250E+005
 7.552000000E+003 1.639999973E-004 5.752167500E+005
 7.553000000E+003 1.650000049E-004 5.832971250E+005
 7.554000000E+003 1.979999943E-004 4.993582188E+005
 7.555000000E+003 1.970000012E-004 5.195710313E+005
 7.556000000E+003 1.920000068E-004 7.057080000E+005
 7.557000000E+003 1.849999971E-004 6.005893750E+005
 7.558000000E+003 1.999999949E-004 5.992423125E+005
 7.559000000E+003 1.760000014E-004 5.321916250E+005
 7.560000000E+003 1.760000014E-004 6.112493125E+005
 7.561000000E+003 1.979999943E-004 4.607246563E+005
 7.562000000E+003 1.860000048E-004 5.370130000E+005
 7.563000000E+003 1.740000007E-004 5.340904375E+005
 7.564000000E+003 1.789999951E-004 4.338352188E+005
 7.565000000E+003 1.880000054E-004 5.962851250E+005
 7.566000000E+003 1.800000027E-004 5.433851250E+005
 7.567000000E+003 1.809999958E-004 5.428583750E+005
 7.568000000E+003 1.970000012E-004 5.672593125E+005
 7.569000000E+003 1.780000021E-004 4.534401250E+005
 7.570000000E+003 1.869999978E-004 5.773618125E+005
 7.571000000E+003 1.780000021E-004 4.585342813E+005
 7.572000000E+003 1.800000027E-004 4.940283125E+005
 7.573000000E+003 1.860000048E-004 4.746314375E+005
 7.574000000E+003 1.789999951E-004 4.281444063E+005
 7.575000000E+003 1.780000021E-004 5.227698750E+005
 7.576000000E+003 1.740000007E-004 4.622349688E+005
 7.577000000E+003 1.999999949E-004 5.782986875E+005
 7.578000000E+003 1.760000014E-004 4.937033750E+005
 7.579000000E+003 1.840000041E-004 4.645042813E+005
 7.580000000E+003 1.760000014E-004 5.126611875E+005
 7.581000000E+003 1.710000070E-004 5.043627188E+005
 7.582000000E+003 1.920000068E-004 4.827423438E+005
 7.583000000E+003 1.920000068E-004 4.713778125E+005
 7.584000000E+003 1.720000000E-004 5.153358125E+005
 7.585000000E+003 1.869999978E-004 5.718292500E+005
 7.586000000E+003 1.769999944E-004 5.660608125E+005
 7.587000000E+003 1.729999931E-004 6.485394375E+005
 7.588000000E+003 1.889999985E-004 5.444825625E+005
 7.589000000E+003 1.880000054E-004 4.695038125E+005
 7.590000000E+003 1.789999951E-004 5.865557500E+005
 7.591000000E+003 1.710000070E-004 5.448853125E+005
 7.592000000E+003 2.039999963E-004 7.318091250E+005
 7.593000000E+003 1.820000034E-004 5.058025938E+005
 7.594000000E+003 1.979999943E-004 5.930218125E+005
 7.595000000E+003 1.999999949E-004 8.353005625E+005
 7.596000000E+003 1.820000034E-004 5.357267500E+005
 7.597000000E+003 1.740000007E-004 7.973826875E+005
 7.598000000E+003 1.840000041E-004 7.497253750E+005
 7.599000000E+003 1.979999943E-004 5.779794375E+005
 7.600000000E+003 1.999999949E-004 5.441668750E+005
 7.601000000E+003 1.840000041E-004 6.323279375E+005
 7.602000000E+003 1.780000021E-004 4.969865313E+005
 7.603000000E+003 1.880000054E-004 5.838871250E+005
 7.604000000E+003 1.860000048E-004 5.209169063E+005
 7.605000000E+003 1.840000041E-004 5.143264375E+005
 7.606000000E+003 1.929999999E-004 4.987924063E+005
 7.607000000E+003 1.829999965E-004 4.774465000E+005
 7.608000000E+003 1.659999980E-004 5.045347500E+005
 7.609000000E+003 1.679999987E-004 4.889082500E+005
 7.610000000E+003 1.760000014E-004 4.720345313E+005
 7.611000000E+003 1.749999938E-004 4.601073438E+005
 7.612000000E+003 1.749999938E-004 4.494106563E+005
 7.613000000E+003 1.800000027E-004 4.533006250E+005
 7.614000000E+003 1.740000007E-004 4.767798750E+005
 7.615000000E+003 1.749999938E-004 4.415541875E+005
 7.616000000E+003 1.889999985E-004 5.055178750E+005
 7.617000000E+003 1.780000021E-004 5.395755625E+005
 7.618000000E+003 1.909999992E-004 5.112015000E+005
 7.619000000E+003 1.979999943E-004 4.781053125E+005
 7.620000000E+003 1.699999993E-004 4.640556250E+005
 7.621000000E+003 1.670000056E-004 5.750490000E+005
 7.622000000E+003 1.820000034E-004 5.447091250E+005
 7.623000000E+003 1.800000027E-004 5.791404375E+005
 7.624000000E+003 1.749999938E-004 5.777952500E+005
 7.625000000E+003 1.820000034E-004 4.465999375E+005
 7.626000000E+003 1.829999965E-004 5.800685000E+005
 7.627000000E+003 1.880000054E-004 6.349834375E+005
 7.628000000E+003 1.959999936E-004 6.697795000E+005
 7.629000000E+003 2.019999956E-004 6.055698125E+005
 7.630000000E+003 1.840000041E-004 5.564677500E+005
 7.631000000E+003 2.110000059E-004 7.013362500E+005
 7.632000000E+003 1.780000021E-004 4.480315313E+005
 7.633000000E+003 1.690000063E-004 5.817135625E+005
 7.634000000E+003 1.809999958E-004 5.185418438E+005
 7.635000000E+003 1.829999965E-004 4.624643125E+005
 7.636000000E+003 1.840000041E-004 5.224077813E+005
 7.637000000E+003 1.950000005E-004 4.595580313E+005
 7.638000000E+003 1.789999951E-004 4.951440938E+005
 7.639000000E+003 1.679999987E-004 5.497372500E+005
 7.640000000E+003 1.780000021E-004 4.573759688E+005
 7.641000000E+003 1.880000054E-004 4.852391250E+005
 7.642000000E+003 1.789999951E-004 5.112548125E+005
 7.643000000E+003 1.929999999E-004 4.584727188E+005
 7.644000000E+003 1.860000048E-004 4.563138750E+005
 7.645000000E+003 1.740000007E-004 4.824761250E+005
 7.646000000E+003 1.699999993E-004 4.574228750E+005
 7.647000000E+003 1.760000014E-004 4.595730625E+005
 7.648000000E+003 1.740000007E-004 4.830321875E+005
 7.649000000E+003 1.679999987E-004 4.712772188E+005
 7.650000000E+003 1.780000021E-004 4.882302188E+005
 7.651000000E+003 1.699999993E-004 4.990923125E+005
 7.652000000E+003 1.749999938E-004 4.472161563E+005
 7.653000000E+003 1.929999999E-004 4.584013125E+005
 7.654000000E+003 1.760000014E-004 4.446622188E+005
 7.655000000E+003 1.800000027E-004 4.521526563E+005
 7.656000000E+003 1.720000000E-004 4.268555938E+005
 7.657000000E+003 1.639999973E-004 4.648839063E+005
 7.658000000E+003 1.650000049E-004 4.278022500E+005
 7.659000000E+003 1.760000014E-004 4.296286563E+005
 7.660000000E+003 1.749999938E-004 4.106357813E+005
 7.661000000E+003 1.720000000E-004 4.273347813E+005
 7.662000000E+003 1.829999965E-004 4.325788438E+005
 7.663000000E+003 1.720000000E-004 4.276388750E+005
 7.664000000E+003 1.699999993E-004 4.234842500E+005
 7.665000000E+003 1.789999951E-004 4.973251875E+005
 7.666000000E+003 1.769999944E-004 5.520942500E+005
 7.667000000E+003 1.959999936E-004 6.057848750E+005
 7.668000000E+003 1.939999929E-004 4.987760938E+005
 7.669000000E+003 1.769999944E-004 4.848028750E+005
 7.670000000E+003 1.840000041E-004 7.132339375E+005
 7.671000000E+003 1.809999958E-004 6.959073750E+005
 7.672000000E+003 1.710000070E-004 8.691561250E+005
 7.673000000E+003 1.959999936E-004 8.565423750E+005
 7.674000000E+003 1.909999992E-004 6.432565625E+005
 7.675000000E+003 2.039999963E-004 6.079443750E+005
 7.676000000E+003 1.990000019E-004 7.711652500E+005
 7.677000000E+003 1.829999965E-004 7.256973125E+005
 7.678000000E+003 2.200000017E-004 9.499418125E+005
 7.679000000E+003 1.990000019E-004 7.169375625E+005
 7.680000000E+003 2.079999977E-004 7.832964375E+005
 7.681000000E+003 2.280000044E-004 6.255540625E+005
 7.682000000E+003 1.979999943E-004 5.317019375E+005
 7.683000000E+003 1.789999951E-004 6.385663125E+005
[truncated: 4,865,337 more chars]
