# Supplementary material for: Predicting 3D soft tissue dynamics from 2D imaging using physics informed neural networks
Source: Commun Biol. 2023 May 18;6:541. doi: 10.1038/s42003-023-04914-y (PMC10199019; doi:10.1038/s42003-023-04914-y)
Supplement: Supplementary file 5 — Supplementary Data 3 [file 42003_2023_4914_MOESM5_ESM.zip › supplementary data 3.txt]

# notes on format
# lines starting with # are comments
# data for each sub figure are separated by titles in comments starting with # ----------
# all data in Tecplot ascii format


# ---------- data for Figure 3a
TITLE     = ""
VARIABLES = "time_s"
"true_flowrate"
"pred_flowrate"
TEXT
CS=FRAME
X=74,Y=72
C=BLACK 
S=LOCAL
HU=POINT
LS=1 AN=LEFT
BXM=20 LT=0.1 BXO=BLACK BXF=WHITE 
F=TIMES
H=10 A=0
MFC=""
CLIPPING=CLIPTOVIEWPORT
T="True\\nPred"
TEXT
CS=FRAME
X=44.8842797954,Y=40.2558377189
C=CUST25 
S=LOCAL
HU=POINT
LS=1 AN=LEFT
BXM=20 LT=0.1 BXO=BLACK BXF=WHITE 
F=TIMES
H=10 A=0
MFC=""
CLIPPING=CLIPTOVIEWPORT
T="4"
TEXT
CS=FRAME
X=15.736220139,Y=53.7707974766
C=CUST25 
S=LOCAL
HU=POINT
LS=1 AN=LEFT
BXM=20 LT=0.1 BXO=BLACK BXF=WHITE 
F=TIMES
H=10 A=0
MFC=""
CLIPPING=CLIPTOVIEWPORT
T="1"
TEXT
CS=FRAME
X=21.1754871255,Y=88.2939858737
C=CUST25 
S=LOCAL
HU=POINT
LS=1 AN=LEFT
BXM=20 LT=0.1 BXO=BLACK BXF=WHITE 
F=TIMES
H=10 A=0
MFC=""
CLIPPING=CLIPTOVIEWPORT
T="2"
TEXT
CS=FRAME
X=39.6130177255,Y=68.0448080639
C=CUST25 
S=LOCAL
HU=POINT
LS=1 AN=LEFT
BXM=20 LT=0.1 BXO=BLACK BXF=WHITE 
F=TIMES
H=10 A=0
MFC=""
CLIPPING=CLIPTOVIEWPORT
T="3"
TEXT
CS=FRAME
X=50.398989434,Y=23.8157599284
C=CUST25 
S=LOCAL
HU=POINT
LS=1 AN=LEFT
BXM=20 LT=0.1 BXO=BLACK BXF=WHITE 
F=TIMES
H=10 A=0
MFC=""
CLIPPING=CLIPTOVIEWPORT
T="5"
GEOMETRY
F=POINT
CS=GRID
X=0.723773,Y=536.49376336,Z=0
C=BLACK 
S=LOCAL
L=SOLID
PL=2
LT=0.8
CLIPPING=CLIPTOVIEWPORT
DRAWORDER=AFTERDATA
MFC=""
AST=PLAIN
T=LINE
DT=SINGLE 
1
2
1.07048848008E-007 -4.99811285408E-005
-0.153073087335 -4.99811285408E-005
GEOMETRY
F=POINT
CS=GRID
X=0.723773451547,Y=617.287616318,Z=0
C=RED 
S=LOCAL
L=SOLID
PL=2
LT=0.8
CLIPPING=CLIPTOVIEWPORT
DRAWORDER=AFTERDATA
MFC=""
AST=PLAIN
T=LINE
DT=SINGLE 
1
2
1.23320504031E-007 -1.8661516151E-005
-0.153073072433 -1.8661516151E-005
GEOMETRY
F=POINT
CS=GRID
X=0.334413054265,Y=255.083443253,Z=0
C=CUST25 
S=LOCAL
L=SOLID
PL=2
LT=0.1
FC=CUST25 CLIPPING=CLIPTOVIEWPORT
DRAWORDER=AFTERDATA
MFC=""
EP=72
T=CIRCLE 0.0249828267843
GEOMETRY
F=POINT
CS=GRID
X=0.13338701091,Y=366.873506863,Z=0
C=CUST25 
S=LOCAL
L=SOLID
PL=2
LT=0.1
FC=CUST25 CLIPPING=CLIPTOVIEWPORT
DRAWORDER=AFTERDATA
MFC=""
EP=72
T=CIRCLE 0.0249828267843
GEOMETRY
F=POINT
CS=GRID
X=0.199777757828,Y=703.910283012,Z=0
C=CUST25 
S=LOCAL
L=SOLID
PL=2
LT=0.1
FC=CUST25 CLIPPING=CLIPTOVIEWPORT
DRAWORDER=AFTERDATA
MFC=""
EP=72
T=CIRCLE 0.0249828267843
GEOMETRY
F=POINT
CS=GRID
X=0.268243215586,Y=514.306608659,Z=0
C=CUST25 
S=LOCAL
L=SOLID
PL=2
LT=0.1
FC=CUST25 CLIPPING=CLIPTOVIEWPORT
DRAWORDER=AFTERDATA
MFC=""
EP=72
T=CIRCLE 0.0249828267843
GEOMETRY
F=POINT
CS=GRID
X=0.402046285682,Y=79.6649518211,Z=0
C=CUST25 
S=LOCAL
L=SOLID
PL=2
LT=0.1
FC=CUST25 CLIPPING=CLIPTOVIEWPORT
DRAWORDER=AFTERDATA
MFC=""
EP=72
T=CIRCLE 0.0249828267843
ZONE T="ZONE 001"
 STRANDID=0, SOLUTIONTIME=0
 I=1, J=16, K=1, ZONETYPE=Ordered
 DATAPACKING=POINT
 DT=(SINGLE SINGLE SINGLE )
 0.000000000E+000 1.248110011E-001 4.013099894E-002
 6.673526019E-002 3.292189407E+001 6.642076874E+001
 1.333235353E-001 3.632985840E+002 3.737319641E+002
 2.000588030E-001 7.106033325E+002 7.010040894E+002
 2.666470706E-001 5.353025513E+002 4.922153320E+002
 3.333823383E-001 2.757660828E+002 2.280201416E+002
 3.999705911E-001 9.742443848E+001 6.709187317E+001
 4.667058587E-001 4.172081757E+001 3.568158722E+001
 5.332941413E-001 4.295864105E+001 4.128636551E+001
 6.000294089E-001 4.614019775E+001 4.562091446E+001
 6.666176915E-001 2.654950523E+001 1.982755280E+001
 7.333529592E-001 1.302518010E+000 4.370650053E-001
 7.999411821E-001 0.000000000E+000 0.000000000E+000
 8.666764498E-001 0.000000000E+000 0.000000000E+000
 9.332647324E-001 0.000000000E+000 0.000000000E+000
 1.000000000E+000 0.000000000E+000 0.000000000E+000


# ---------- data for Figure 3b
# data for time instant 1
TITLE     = ""
VARIABLES = "P<sup>*</sup>"
"Y<sup>*</sup>"
ZONE T="Slice: Z=23.2"
 STRANDID=0, SOLUTIONTIME=0
 Nodes=53, Elements=52, ZONETYPE=FELineSeg
 DATAPACKING=POINT
 DT=(SINGLE SINGLE )
 0.000000000E+000 -1.712674201E-001
 0.000000000E+000 -1.647094935E-001
 0.000000000E+000 -9.588858485E-002
 0.000000000E+000 -6.479784101E-002
 5.811200142E-001 -2.240567468E-002
 9.997570515E-001 0.000000000E+000
 9.986709952E-001 1.201766580E-001
 9.993320107E-001 4.825007170E-002
 9.988250136E-001 1.034386680E-001
 9.992330074E-001 5.940195173E-002
 9.986200333E-001 1.249268800E-001
 9.980610609E-001 1.629085839E-001
 9.977639914E-001 1.835133582E-001
 9.977059364E-001 1.865375489E-001
 9.967759848E-001 2.333876491E-001
 9.967169762E-001 2.356846631E-001
 9.957330227E-001 2.737342715E-001
 9.948440194E-001 3.010533154E-001
 9.940969944E-001 3.227590621E-001
 9.924629927E-001 3.606795073E-001
 9.922200441E-001 3.663336635E-001
 9.894530177E-001 4.151342213E-001
 9.890750051E-001 4.198776484E-001
 9.853990078E-001 4.579068124E-001
 9.920269251E-001 3.702888489E-001
 9.905150533E-001 3.964322507E-001
 9.816089869E-001 4.749031663E-001
 9.763370156E-001 4.955419600E-001
 9.368290305E-001 5.806184411E-001
 9.652429819E-001 5.243425369E-001
 9.449779987E-001 5.649065971E-001
 9.614820480E-001 5.334964395E-001
 9.323929548E-001 5.875976086E-001
 8.765259981E-001 6.775467992E-001
 9.044719934E-001 6.308664680E-001
 0.000000000E+000 9.962894917E-001
 0.000000000E+000 9.963167310E-001
 8.751629591E-001 6.802106500E-001
 8.603900671E-001 7.341964245E-001
 8.555389643E-001 7.503567338E-001
 8.350150585E-001 7.894461751E-001
 8.090289831E-001 8.164798021E-001
 7.529309988E-001 8.413456082E-001
 5.662419796E-001 8.746449947E-001
 3.942800164E-001 8.865171671E-001
 1.214390039E-003 9.168604016E-001
 0.000000000E+000 9.200271368E-001
 0.000000000E+000 9.948623776E-001
 0.000000000E+000 9.476588964E-001
 0.000000000E+000 9.465715885E-001
 0.000000000E+000 9.794359207E-001
 0.000000000E+000 9.793136120E-001
 0.000000000E+000 9.793475866E-001
 2 1
 2 3
 4 3
 5 4
 8 6
 6 5
 7 9
 11 7
 10 8
 10 9
 12 11
 12 13
 13 14
 15 14
 16 15
 17 16
 18 17
 19 18
 20 19
 21 20
 21 25
 23 22
 26 22
 24 23
 27 24
 25 26
 27 28
 28 30
 31 29
 33 29
 30 32
 32 31
 33 35
 38 34
 34 35
 48 37
 36 37
 39 38
 40 39
 42 41
 41 40
 44 43
 43 42
 46 45
 45 44
 50 47
 47 46
 48 51
 52 49
 49 50
 51 53
 53 52
ZONE T="Slice: Z=23.2"
 STRANDID=0, SOLUTIONTIME=0
 Nodes=53, Elements=52, ZONETYPE=FELineSeg
 DATAPACKING=POINT
 DT=(SINGLE SINGLE )
 0.000000000E+000 -1.712674201E-001
 0.000000000E+000 -1.647094935E-001
 0.000000000E+000 -9.588858485E-002
 0.000000000E+000 -6.479784101E-002
 5.811180472E-001 -2.240567468E-002
 9.997480512E-001 0.000000000E+000
 9.985209703E-001 1.207406595E-001
 9.993070364E-001 4.825007170E-002
 9.986980557E-001 1.044240966E-001
 9.992019534E-001 5.940195173E-002
 9.984580278E-001 1.252734512E-001
 9.978440404E-001 1.598775983E-001
 9.974409938E-001 1.829153299E-001
 9.973679781E-001 1.864424348E-001
 9.963980317E-001 2.321441174E-001
 9.963070154E-001 2.355215102E-001
 9.953150153E-001 2.723343670E-001
 9.943839908E-001 2.990553975E-001
 9.935610294E-001 3.211349249E-001
 9.917099476E-001 3.589534760E-001
 9.914320111E-001 3.646210730E-001
 9.884870052E-001 4.098470509E-001
 9.880669713E-001 4.146721363E-001
 9.844830036E-001 4.501868486E-001
 9.912219644E-001 3.683656156E-001
 9.896799922E-001 3.915799558E-001
 9.808669686E-001 4.664084017E-001
 9.759230614E-001 4.857288003E-001
 9.292599559E-001 5.811688304E-001
 9.636519551E-001 5.185388327E-001
 9.437910318E-001 5.554196239E-001
 9.601290226E-001 5.272850990E-001
 9.185320139E-001 5.930615664E-001
 8.325259686E-001 6.774855256E-001
 8.767360449E-001 6.367108822E-001
 0.000000000E+000 9.504927397E-001
 0.000000000E+000 1.002854228E+000
 0.000000000E+000 1.004165888E+000
 0.000000000E+000 9.505674243E-001
 0.000000000E+000 9.859055281E-001
 8.219219446E-001 6.887121797E-001
 8.047930002E-001 7.292083502E-001
 7.962229848E-001 7.497519255E-001
 7.688930035E-001 7.821679115E-001
 7.225149870E-001 8.112334609E-001
 6.601909995E-001 8.322528005E-001
 4.466859996E-001 8.690859675E-001
 3.287879825E-001 8.793475628E-001
 0.000000000E+000 9.494596720E-001
 0.000000000E+000 9.169147015E-001
 0.000000000E+000 9.189942479E-001
 0.000000000E+000 1.002752304E+000
 0.000000000E+000 9.869248271E-001
 2 1
 2 3
 4 3
 5 4
 8 6
 6 5
 7 9
 11 7
 10 8
 10 9
 12 11
 12 13
 13 14
 15 14
 16 15
 17 16
 18 17
 19 18
 20 19
 21 20
 21 25
 23 22
 26 22
 24 23
 27 24
 25 26
 27 28
 28 30
 31 29
 33 29
 30 32
 32 31
 33 35
 41 34
 34 35
 36 39
 36 49
 52 38
 37 38
 40 53
 39 40
 42 41
 43 42
 45 44
 44 43
 47 46
 46 45
 50 48
 48 47
 49 51
 51 50
 53 52

# data for time instant 2
TITLE     = ""
VARIABLES = "P<sup>*</sup>"
"Y<sup>*</sup>"
ZONE T="Slice: Z=23.2"
 STRANDID=0, SOLUTIONTIME=0
 Nodes=53, Elements=52, ZONETYPE=FELineSeg
 DATAPACKING=POINT
 DT=(SINGLE SINGLE )
 0.000000000E+000 -1.712674201E-001
 0.000000000E+000 -1.647094935E-001
 0.000000000E+000 -9.588858485E-002
 0.000000000E+000 -6.479784101E-002
 5.809159875E-001 -2.240567468E-002
 9.990710020E-001 0.000000000E+000
 9.949360490E-001 1.202242896E-001
 9.974440336E-001 4.825007170E-002
 9.955170155E-001 1.035134420E-001
 9.970650673E-001 5.940195173E-002
 9.947429895E-001 1.249677092E-001
 9.926219583E-001 1.629562229E-001
 9.914849401E-001 1.836833209E-001
 9.912620187E-001 1.867209524E-001
 9.876459837E-001 2.336663306E-001
 9.874240160E-001 2.358748764E-001
 9.835669994E-001 2.741216719E-001
 9.800639749E-001 3.017126024E-001
 9.771639705E-001 3.233570755E-001
 9.708150625E-001 3.618280888E-001
 9.699059725E-001 3.673327267E-001
 9.593490362E-001 4.167515337E-001
 9.577999711E-001 4.218485057E-001
 9.435339570E-001 4.603737891E-001
 9.691919684E-001 3.711926043E-001
 9.636210203E-001 3.967924416E-001
 9.281839728E-001 4.780020416E-001
 9.065240026E-001 4.993952215E-001
 7.227320075E-001 5.842406154E-001
 8.582549691E-001 5.289908648E-001
 7.625330091E-001 5.686441660E-001
 8.416749835E-001 5.383079052E-001
 6.954870224E-001 5.912334323E-001
 3.458769917E-001 6.715324521E-001
 5.309720039E-001 6.319742799E-001
 6.532160100E-003 9.090723991E-001
 0.000000000E+000 9.141827822E-001
 0.000000000E+000 9.449949265E-001
 0.000000000E+000 1.013788581E+000
 0.000000000E+000 1.011369467E+000
 0.000000000E+000 9.534624815E-001
 0.000000000E+000 9.826366901E-001
 3.253619969E-001 6.769419312E-001
 3.011580110E-001 7.203738093E-001
 3.157550097E-001 7.389602661E-001
 3.319590092E-001 7.714576125E-001
 3.206270039E-001 8.032007813E-001
 2.949879766E-001 8.209174275E-001
 9.191049635E-002 8.849745393E-001
 1.651300043E-001 8.637036681E-001
 1.452030092E-001 8.681209087E-001
 0.000000000E+000 1.005864859E+000
 0.000000000E+000 9.915528893E-001
 2 1
 2 3
 4 3
 5 4
 8 6
 6 5
 7 9
 11 7
 10 8
 10 9
 12 11
 12 13
 13 14
 15 14
 16 15
 17 16
 18 17
 19 18
 20 19
 21 20
 21 25
 23 22
 26 22
 24 23
 27 24
 25 26
 27 28
 28 30
 31 29
 33 29
 30 32
 32 31
 33 35
 43 34
 34 35
 36 37
 36 49
 38 41
 37 38
 52 40
 39 40
 42 53
 41 42
 44 43
 45 44
 47 46
 46 45
 50 48
 48 47
 49 51
 51 50
 53 52
ZONE T="Slice: Z=23.2"
 STRANDID=0, SOLUTIONTIME=0
 Nodes=53, Elements=52, ZONETYPE=FELineSeg
 DATAPACKING=POINT
 DT=(SINGLE SINGLE )
 0.000000000E+000 -1.712674201E-001
 0.000000000E+000 -1.647094935E-001
 0.000000000E+000 -9.588858485E-002
 0.000000000E+000 -6.479784101E-002
 5.809189677E-001 -2.240567468E-002
 9.990809560E-001 0.000000000E+000
 9.945620298E-001 1.207474694E-001
 9.974709749E-001 4.825007170E-002
 9.952219725E-001 1.042881608E-001
 9.970880151E-001 5.940195173E-002
 9.943249822E-001 1.253210902E-001
 9.919509888E-001 1.610125750E-001
 9.905019403E-001 1.830512732E-001
 9.902469516E-001 1.863675863E-001
 9.866009951E-001 2.323819697E-001
 9.863160253E-001 2.352565974E-001
 9.826059341E-001 2.725926340E-001
 9.791830182E-001 2.997077107E-001
 9.762380123E-001 3.215698004E-001
 9.696499705E-001 3.598029613E-001
 9.686909914E-001 3.653686643E-001
 9.581950307E-001 4.117974937E-001
 9.566820264E-001 4.167855680E-001
 9.433059692E-001 4.539654255E-001
 9.679679871E-001 3.690859675E-001
 9.624860287E-001 3.928644955E-001
 9.285769463E-001 4.714100659E-001
 9.078130126E-001 4.925450087E-001
 7.035620213E-001 5.849609971E-001
 8.552230597E-001 5.258443952E-001
 7.666379809E-001 5.612844229E-001
 8.397160172E-001 5.347129107E-001
 6.546100378E-001 5.958749652E-001
 2.639270127E-001 6.713150144E-001
 4.650299847E-001 6.355352402E-001
 7.239240222E-003 9.056676030E-001
 0.000000000E+000 9.134828448E-001
 0.000000000E+000 9.428066015E-001
 0.000000000E+000 1.014291525E+000
 0.000000000E+000 1.011865377E+000
 0.000000000E+000 9.542847276E-001
 0.000000000E+000 9.809378982E-001
 2.139270008E-001 6.822357774E-001
 1.985819936E-001 7.183621526E-001
 2.183050066E-001 7.401902080E-001
 2.267040014E-001 7.680529952E-001
 2.048729956E-001 8.019979000E-001
 1.863380075E-001 8.163710833E-001
 7.936190069E-002 8.698335290E-001
 9.515929967E-002 8.619368076E-001
 9.144680202E-002 8.636017442E-001
 0.000000000E+000 1.005293846E+000
 0.000000000E+000 9.924498796E-001
 2 1
 2 3
 4 3
 5 4
 8 6
 6 5
 7 9
 11 7
 10 8
 10 9
 12 11
 12 13
 13 14
 15 14
 16 15
 17 16
 18 17
 19 18
 20 19
 21 20
 21 25
 23 22
 26 22
 24 23
 27 24
 25 26
 27 28
 28 30
 31 29
 33 29
 30 32
 32 31
 33 35
 43 34
 34 35
 36 37
 36 49
 38 41
 37 38
 52 40
 39 40
 42 53
 41 42
 44 43
 45 44
 47 46
 46 45
 50 48
 48 47
 49 51
 51 50
 53 52

# data for time instant 4
TITLE     = ""
VARIABLES = "P<sup>*</sup>"
"Y<sup>*</sup>"
ZONE T="Slice: Z=23.2"
 STRANDID=0, SOLUTIONTIME=0
 Nodes=55, Elements=54, ZONETYPE=FELineSeg
 DATAPACKING=POINT
 DT=(SINGLE SINGLE )
 0.000000000E+000 -1.712674201E-001
 0.000000000E+000 -1.647094935E-001
 0.000000000E+000 -9.588858485E-002
 0.000000000E+000 -6.479784101E-002
 5.811509490E-001 -2.240567468E-002
 9.998599887E-001 0.000000000E+000
 9.992280006E-001 1.201359853E-001
 9.996150136E-001 4.825007170E-002
 9.993190169E-001 1.032959223E-001
 9.995580316E-001 5.940195173E-002
 9.991969466E-001 1.249134317E-001
 9.988510013E-001 1.639144272E-001
 9.986830354E-001 1.832891256E-001
 9.986509681E-001 1.860686541E-001
 9.980889559E-001 2.330206633E-001
 9.980650544E-001 2.346313447E-001
 9.974759817E-001 2.732313275E-001
 9.969549775E-001 3.011688292E-001
 9.965400100E-001 3.224737346E-001
 9.956309795E-001 3.615902364E-001
 9.955070019E-001 3.669317067E-001
 9.940269589E-001 4.176622927E-001
 9.938009977E-001 4.231804907E-001
 9.917190671E-001 4.653550684E-001
 9.954119921E-001 3.706626296E-001
 9.946400523E-001 3.966701031E-001
 9.891660213E-001 4.871559143E-001
 9.853709936E-001 5.145905018E-001
 9.343429804E-001 6.134352684E-001
 9.744700193E-001 5.543798804E-001
 9.502139688E-001 5.916412473E-001
 9.710809588E-001 5.647502542E-001
 9.104679823E-001 6.220183372E-001
 3.670369983E-001 6.839892268E-001
 7.882779837E-001 6.574652195E-001
 0.000000000E+000 8.324362636E-001
 0.000000000E+000 8.493238688E-001
 0.000000000E+000 8.754536510E-001
 0.000000000E+000 9.927692413E-001
 0.000000000E+000 9.909344316E-001
 0.000000000E+000 9.068229795E-001
 0.000000000E+000 9.172273874E-001
 0.000000000E+000 1.002548337E+000
 0.000000000E+000 1.017071009E+000
 0.000000000E+000 1.015813708E+000
 0.000000000E+000 9.642270207E-001
 0.000000000E+000 9.549778700E-001
 0.000000000E+000 9.558341503E-001
 2.694779932E-001 6.901189089E-001
 6.088880356E-003 7.178796530E-001
 0.000000000E+000 7.348895669E-001
 0.000000000E+000 7.526265383E-001
 0.000000000E+000 7.926537991E-001
 0.000000000E+000 7.904586792E-001
 0.000000000E+000 7.910907269E-001
 2 1
 2 3
 4 3
 5 4
 8 6
 6 5
 7 9
 11 7
 10 8
 10 9
 12 11
 12 13
 13 14
 15 14
 16 15
 17 16
 18 17
 19 18
 20 19
 21 20
 21 25
 23 22
 26 22
 24 23
 27 24
 25 26
 27 28
 28 30
 31 29
 33 29
 30 32
 32 31
 33 35
 49 34
 34 35
 36 37
 36 53
 38 41
 37 38
 40 39
 39 43
 40 46
 42 47
 41 42
 43 45
 44 45
 48 46
 47 48
 50 49
 51 50
 54 52
 52 51
 53 55
 55 54
ZONE T="Slice: Z=23.2"
 STRANDID=0, SOLUTIONTIME=0
 Nodes=55, Elements=54, ZONETYPE=FELineSeg
 DATAPACKING=POINT
 DT=(SINGLE SINGLE )
 0.000000000E+000 -1.712674201E-001
 0.000000000E+000 -1.647094935E-001
 0.000000000E+000 -9.588858485E-002
 0.000000000E+000 -6.479784101E-002
 5.811499953E-001 -2.240567468E-002
 9.998559356E-001 0.000000000E+000
 9.991389513E-001 1.205368340E-001
 9.996039867E-001 4.825007170E-002
 9.992460012E-001 1.039687246E-001
 9.995440245E-001 5.940195173E-002
 9.991000295E-001 1.251376718E-001
 9.987070560E-001 1.616242230E-001
 9.984830022E-001 1.826436222E-001
 9.984450340E-001 1.857831627E-001
 9.978709817E-001 2.321032882E-001
 9.978330135E-001 2.346517593E-001
 9.972610474E-001 2.725585997E-001
 9.967400432E-001 3.001563549E-001
 9.962990284E-001 3.221406043E-001
 9.953120351E-001 3.611484170E-001
 9.951699972E-001 3.667483032E-001
 9.935349822E-001 4.162894487E-001
 9.932940602E-001 4.215834439E-001
 9.910330176E-001 4.628882408E-001
 9.950610399E-001 3.705809712E-001
 9.941959977E-001 3.963235319E-001
 9.883159995E-001 4.840774536E-001
 9.841949940E-001 5.107780695E-001
 9.287700057E-001 6.079851389E-001
 9.723910093E-001 5.499218106E-001
 9.462959766E-001 5.861502290E-001
 9.687709808E-001 5.599455833E-001
 9.017469883E-001 6.169011593E-001
 3.605819941E-001 6.789739132E-001
 7.748730183E-001 6.520556808E-001
 0.000000000E+000 7.885150313E-001
 0.000000000E+000 7.892490029E-001
 0.000000000E+000 8.288753033E-001
 0.000000000E+000 8.465579152E-001
 0.000000000E+000 8.704587817E-001
 0.000000000E+000 9.845939875E-001
 0.000000000E+000 9.477131963E-001
 0.000000000E+000 9.488956332E-001
 0.000000000E+000 9.810261726E-001
 0.000000000E+000 9.428134561E-001
 0.000000000E+000 9.020998478E-001
 0.000000000E+000 9.106218219E-001
 0.000000000E+000 1.003384233E+000
 0.000000000E+000 1.006231785E+000
 0.000000000E+000 1.005980372E+000
 2.413479984E-001 6.867821813E-001
 1.266830019E-003 7.143799067E-001
 0.000000000E+000 7.869928479E-001
 0.000000000E+000 7.335575819E-001
 0.000000000E+000 7.502888441E-001
 2 1
 2 3
 4 3
 5 4
 8 6
 6 5
 7 9
 11 7
 10 8
 10 9
 12 11
 12 13
 13 14
 15 14
 16 15
 17 16
 18 17
 19 18
 20 19
 21 20
 21 25
 23 22
 26 22
 24 23
 27 24
 25 26
 27 28
 28 30
 31 29
 33 29
 30 32
 32 31
 33 35
 51 34
 34 35
 36 37
 36 53
 38 39
 37 38
 40 46
 39 40
 44 41
 41 48
 42 43
 42 45
 43 44
 47 45
 46 47
 48 50
 49 50
 52 51
 54 52
 53 55
 55 54


# ---------- data for Figure 3c
Variables = x1,x2,true,pred
zone t = "max flowrate"
-0.1 0.1 100 98.6491

zone t = "mean flowrate"
-0.1 0.1 100 95.2746

zone t = "mean glottal pressure"
-0.1 0.1 100 102.1

zone t = "sound pressure level"
-0.1 0.1 100 100.346

zone t = "acoustic power"
-0.1 0.1 100 99.6109
