# Supplementary material for: Predicting 3D soft tissue dynamics from 2D imaging using physics informed neural networks
Source: Commun Biol. 2023 May 18;6:541. doi: 10.1038/s42003-023-04914-y (PMC10199019; doi:10.1038/s42003-023-04914-y)
Supplement: Supplementary file 6 — Supplementary Data 4 [file 42003_2023_4914_MOESM6_ESM.zip › supplementary data 4.txt]

# notes on format
# lines starting with # are comments
# data for each sub figure are separated by titles in comments starting with # ----------


# ---------- data for Figure 4a
not applicable

# ---------- data for Figure 4b
not applicable

# ---------- data for Figure 4c
# figure generated in Tecplot using tetrahedral mesh

TITLE     = ""
VARIABLES = "X"
"Y"
"Z"
ZONE T="NA"
 STRANDID=0, SOLUTIONTIME=0
 Nodes=3988, Elements=15737, ZONETYPE=FETetrahedron
 DATAPACKING=POINT
 DT=(SINGLE SINGLE SINGLE )
 6.582999825E-001 7.566480041E-001 4.021250010E-001
 6.420080066E-001 7.574920058E-001 3.932670057E-001
 6.619709730E-001 7.618399858E-001 3.899320066E-001
 5.393419862E-001 7.730180025E-001 4.798879921E-001
 5.605869889E-001 7.541689873E-001 4.836229980E-001
 5.521309972E-001 7.523980141E-001 5.064830184E-001
 5.473600030E-001 7.648609877E-001 5.249630213E-001
 5.465030074E-001 7.550619841E-001 4.908789992E-001
 5.651339889E-001 7.604309916E-001 5.222100019E-001
 5.828440189E-001 7.742369771E-001 5.259029865E-001
 5.375059843E-001 7.629709840E-001 5.083810091E-001
 5.607119799E-001 7.740859985E-001 5.364159942E-001
 5.256689787E-001 7.744740248E-001 5.021780133E-001
 5.326300263E-001 7.753570080E-001 5.235019922E-001
 5.392749906E-001 7.785789967E-001 5.352309942E-001
 5.286539793E-001 7.858669758E-001 5.302169919E-001
 5.174750090E-001 7.916269898E-001 5.145919919E-001
 5.827599764E-001 8.791630268E-001 1.195629984E-001
 6.102309823E-001 8.603010178E-001 1.505369991E-001
 6.153100133E-001 8.736990094E-001 1.345310062E-001
 5.996479988E-001 8.755329847E-001 1.254580021E-001
 5.251190066E-001 9.193540215E-001 7.819399983E-002
 5.276089907E-001 9.514780045E-001 7.205700129E-002
 5.170919895E-001 9.147980213E-001 9.009300172E-002
 5.090309978E-001 9.308040142E-001 7.485499978E-002
 5.040749907E-001 9.504410028E-001 6.866200268E-002
 5.234280229E-001 9.761160016E-001 7.557799667E-002
 5.013710260E-001 9.310020208E-001 8.645000309E-002
 4.903669953E-001 9.484099746E-001 8.079899848E-002
 5.836489797E-001 7.585219741E-001 5.046730042E-001
 5.927519798E-001 7.560830116E-001 4.807139933E-001
 5.533429980E-001 7.750210166E-001 4.677369893E-001
 5.846329927E-001 7.531930208E-001 4.437189996E-001
 5.744569898E-001 7.534310222E-001 4.658730030E-001
 6.116359830E-001 7.726250291E-001 4.971910119E-001
 5.675590038E-001 7.739440203E-001 4.524750113E-001
 6.046869755E-001 7.501590252E-001 4.533070028E-001
 5.974929929E-001 7.591599822E-001 4.294129908E-001
 6.323509812E-001 7.553560138E-001 4.491850138E-001
 6.130849719E-001 7.510489821E-001 4.389030039E-001
 6.216639876E-001 7.521920204E-001 4.244219959E-001
 6.404590011E-001 7.548199892E-001 4.341019988E-001
 6.098790169E-001 7.568280101E-001 4.209749997E-001
 6.194149852E-001 7.567369938E-001 4.696350098E-001
 6.253910065E-001 7.749339938E-001 4.861240089E-001
 6.498230100E-001 7.822909951E-001 4.592610002E-001
 6.006209850E-001 7.757170200E-001 4.113439918E-001
 5.874950290E-001 7.742199898E-001 4.263919890E-001
 5.776299834E-001 7.703740001E-001 4.393329918E-001
 5.232560039E-001 8.003640175E-001 4.936000109E-001
 6.687949896E-001 7.741910219E-001 4.071759880E-001
 6.276389956E-001 7.584750056E-001 4.037890136E-001
 6.289460063E-001 7.738630176E-001 3.855400085E-001
 6.579660177E-001 7.806069851E-001 4.443289936E-001
 6.500779986E-001 7.556750178E-001 4.180189967E-001
 6.508700252E-001 7.736729980E-001 3.695639968E-001
 6.821820140E-001 7.950490117E-001 3.917909861E-001
 6.666389704E-001 7.805470228E-001 4.278349876E-001
 6.150569916E-001 7.740949988E-001 3.988470137E-001
 6.697210073E-001 7.771970034E-001 3.835639954E-001
 6.556069851E-001 7.641720176E-001 3.822970092E-001
 6.384729743E-001 7.763220072E-001 3.744220138E-001
 6.790339947E-001 7.944139838E-001 4.130850136E-001
 6.762880087E-001 7.970669866E-001 4.335129857E-001
 6.259379983E-001 7.924039960E-001 5.015959740E-001
 6.000159979E-001 7.768819928E-001 5.130500197E-001
 5.378350019E-001 8.014370203E-001 4.792149961E-001
 5.517550111E-001 7.996789813E-001 4.641070068E-001
 5.674489737E-001 7.987009883E-001 4.441150129E-001
 6.609269977E-001 8.119490147E-001 3.174310029E-001
 6.713439822E-001 8.210030198E-001 3.061240017E-001
 6.725339890E-001 8.254740238E-001 2.857280076E-001
 6.540539861E-001 8.247269988E-001 2.919769883E-001
 6.199610233E-001 7.988680005E-001 3.788070083E-001
 6.367409825E-001 7.997980118E-001 3.612180054E-001
 6.864079833E-001 8.078789711E-001 3.579280078E-001
 6.788439751E-001 7.925590277E-001 3.703170121E-001
 6.597120166E-001 7.900159955E-001 3.573699892E-001
 6.892560124E-001 8.195509911E-001 3.756830096E-001
 6.883209944E-001 8.259940147E-001 3.944909871E-001
 6.073909998E-001 7.959550023E-001 5.181350112E-001
 5.914509892E-001 7.964169979E-001 5.282920003E-001
 5.106139779E-001 8.044419885E-001 5.198069811E-001
 5.132690072E-001 8.041980267E-001 5.279350281E-001
 5.208920240E-001 8.024399877E-001 5.347380042E-001
 5.318470001E-001 7.966589928E-001 5.411570072E-001
 5.478399992E-001 8.000159860E-001 5.455089808E-001
 5.736359954E-001 7.964709997E-001 5.371149778E-001
 5.615630150E-001 7.993760109E-001 5.421640277E-001
 5.597850084E-001 7.893440127E-001 5.034620166E-001
 5.423039794E-001 8.065670133E-001 5.170739889E-001
 5.098289847E-001 8.170239925E-001 5.078089833E-001
 5.243380070E-001 8.258669972E-001 4.938440025E-001
 6.517559886E-001 8.526939750E-001 1.871509999E-001
 6.740189791E-001 8.494049907E-001 2.207739949E-001
 6.944990158E-001 8.414670229E-001 2.929440141E-001
 6.690149903E-001 8.359079957E-001 2.555119991E-001
 6.929519773E-001 8.544579744E-001 2.561460137E-001
 6.869720221E-001 8.407719731E-001 2.678390145E-001
 6.427459717E-001 8.334490061E-001 2.848429978E-001
 6.633509994E-001 8.276929855E-001 2.763229907E-001
 7.019479871E-001 8.570140004E-001 2.773190141E-001
 6.511970162E-001 8.329409957E-001 2.674190104E-001
 6.803690195E-001 8.435810208E-001 2.448810041E-001
 6.813799739E-001 8.525450230E-001 2.335000038E-001
 6.281279922E-001 8.438029885E-001 2.778379917E-001
 6.360890269E-001 8.415269852E-001 2.602570057E-001
 5.326439738E-001 9.072200060E-001 1.039580032E-001
 5.074750185E-001 9.237660170E-001 1.090840027E-001
 5.387330055E-001 9.093530178E-001 9.051000327E-002
 5.457260013E-001 9.212930202E-001 7.937800139E-002
 4.952889979E-001 9.402049780E-001 1.159939989E-001
 5.636879802E-001 9.235560298E-001 8.907599747E-002
 5.619199872E-001 9.448999763E-001 8.508999646E-002
 5.455039740E-001 9.514790177E-001 7.787899673E-002
 5.615509748E-001 9.510449767E-001 8.606000245E-002
 5.629979968E-001 9.035109878E-001 1.021500006E-001
 5.697590113E-001 8.854290247E-001 1.229349971E-001
 5.819399953E-001 9.210619926E-001 9.940700233E-002
 5.854200125E-001 9.017090201E-001 1.104639992E-001
 5.516620278E-001 8.978819847E-001 1.105099991E-001
 5.435760021E-001 9.017980099E-001 1.296759993E-001
 5.167930126E-001 9.215379953E-001 1.266729981E-001
 6.540219784E-001 8.631970286E-001 1.753920019E-001
 6.441460252E-001 8.800969720E-001 1.590979993E-001
 6.055499911E-001 8.631439805E-001 1.949539930E-001
 6.397879720E-001 8.611069918E-001 1.657930017E-001
 6.174589992E-001 8.549680114E-001 1.731760055E-001
 6.262339950E-001 8.617330194E-001 1.543859988E-001
 5.930550098E-001 8.700760007E-001 1.435270011E-001
 6.022710204E-001 9.000139832E-001 1.205279976E-001
 6.314600110E-001 8.788759708E-001 1.455200016E-001
 5.672240257E-001 8.860880136E-001 1.479710042E-001
 5.958870053E-001 8.663719893E-001 1.707309932E-001
 6.169940233E-001 9.000700116E-001 1.310279965E-001
 6.310960054E-001 9.008269906E-001 1.433320045E-001
 5.500010252E-001 8.986690044E-001 1.475169957E-001
 5.802549720E-001 8.770710230E-001 1.621589959E-001
 5.652030110E-001 8.880940080E-001 1.653369963E-001
 6.049969792E-001 9.500290155E-001 1.152200028E-001
 6.039760113E-001 9.222679734E-001 1.165030003E-001
 5.862560272E-001 8.753629923E-001 1.871740073E-001
 5.680469871E-001 8.863720298E-001 1.812770069E-001
 5.591840148E-001 8.921610117E-001 1.959010065E-001
 5.792419910E-001 8.738830090E-001 2.750380039E-001
 6.005899906E-001 8.608340025E-001 2.850860059E-001
 5.653280020E-001 8.828870058E-001 2.634699941E-001
 4.897589982E-001 9.495210052E-001 1.333200037E-001
 4.947809875E-001 9.463409781E-001 1.479160041E-001
 5.424879789E-001 9.765830040E-001 8.158999681E-002
 5.397629738E-001 1.003888011E+000 8.847399801E-002
 5.617840290E-001 1.006981015E+000 9.742599726E-002
 4.631719887E-001 1.004230022E+000 8.829999715E-002
 5.193510056E-001 9.596719742E-001 1.029580012E-001
 4.802240133E-001 9.621070027E-001 1.189799979E-001
 4.958829880E-001 9.779580235E-001 7.549399883E-002
 4.737980068E-001 9.803529978E-001 9.160999954E-002
 5.197499990E-001 9.971529841E-001 8.078899980E-002
 4.780620039E-001 1.008260012E+000 8.189400285E-002
 4.994240105E-001 1.005308986E+000 8.112200350E-002
 4.844689965E-001 9.577950239E-001 9.735000134E-002
 5.169900060E-001 1.013659954E+000 8.747199923E-002
 4.599719942E-001 1.000798941E+000 1.142710000E-001
 6.842489839E-001 8.239660263E-001 3.171870112E-001
 6.462219954E-001 8.259310126E-001 3.087700009E-001
 6.779080033E-001 8.119210005E-001 3.312709928E-001
 6.999880075E-001 8.427879810E-001 3.182030022E-001
 7.016720176E-001 8.458359838E-001 3.406800032E-001
 7.072370052E-001 8.572760224E-001 3.278410137E-001
 7.079499960E-001 8.628960252E-001 3.441340029E-001
 6.003999710E-001 7.911180258E-001 4.620630145E-001
 6.194459796E-001 7.838069797E-001 4.354290068E-001
 6.580839753E-001 8.037660122E-001 4.632180035E-001
 6.405619979E-001 7.821919918E-001 4.732379913E-001
 6.657739878E-001 7.976430058E-001 4.476970136E-001
 5.927770138E-001 8.011909723E-001 4.079509974E-001
 6.074119806E-001 7.957130075E-001 3.939700127E-001
 5.843359828E-001 7.968900204E-001 4.214049876E-001
 6.435329914E-001 7.988409996E-001 4.828160107E-001
 6.612679958E-001 8.252859712E-001 4.653789997E-001
 6.163300276E-001 8.248890042E-001 5.140159726E-001
 6.297280192E-001 8.235589862E-001 5.049629807E-001
 6.457120180E-001 8.190429807E-001 4.859060049E-001
 5.384060144E-001 8.218100071E-001 4.761019945E-001
 5.480579734E-001 8.254680037E-001 4.615769982E-001
 5.429540277E-001 8.472689986E-001 4.600419998E-001
 6.476079822E-001 8.059849739E-001 3.983759880E-001
 6.842110157E-001 8.263639808E-001 4.140320122E-001
 6.684629917E-001 8.215420246E-001 4.527480006E-001
 6.802080274E-001 8.277019858E-001 4.337599874E-001
 5.846819878E-001 8.196849823E-001 4.844959974E-001
 5.647460222E-001 8.177710176E-001 4.409829974E-001
 5.786020160E-001 8.178840280E-001 4.190599918E-001
 5.561169982E-001 8.478800058E-001 4.372430146E-001
 5.852770209E-001 8.270519972E-001 4.036619961E-001
 6.992819905E-001 8.459330201E-001 3.060280085E-001
 6.368659735E-001 8.276749849E-001 3.251500130E-001
 6.573230028E-001 8.048089743E-001 3.373320103E-001
 6.990810037E-001 8.410829902E-001 3.641020060E-001
 6.898580194E-001 8.273050189E-001 3.416959941E-001
 6.599919796E-001 8.580629826E-001 3.026219904E-001
 6.334390044E-001 8.349699974E-001 3.072609901E-001
 6.206700206E-001 8.465250134E-001 2.968139946E-001
 5.990589857E-001 8.175269961E-001 3.895269930E-001
 6.212549806E-001 8.277580142E-001 3.493739963E-001
 6.094729900E-001 8.194090128E-001 3.748889863E-001
 6.156499982E-001 8.464289904E-001 3.229820132E-001
 5.963150263E-001 8.478429914E-001 3.668670058E-001
 6.538640261E-001 8.421670198E-001 3.834860027E-001
 6.950889826E-001 8.455820084E-001 3.952549994E-001
 5.831689835E-001 8.230890036E-001 5.324050188E-001
 5.098149776E-001 8.228369951E-001 5.325890183E-001
 5.375459790E-001 8.198469877E-001 5.447170138E-001
 5.603749752E-001 8.200259805E-001 5.406410098E-001
 5.059199929E-001 8.498079777E-001 5.435680151E-001
 5.508400202E-001 8.378639817E-001 5.098940134E-001
 5.121300220E-001 8.510529995E-001 5.125619769E-001
 5.229510069E-001 8.472359776E-001 4.927000105E-001
 5.320479870E-001 8.497800231E-001 4.767580032E-001
 5.952860117E-001 8.634690046E-001 3.026809990E-001
 6.175190210E-001 9.243569970E-001 1.266449988E-001
 6.085309982E-001 8.576020002E-001 2.657600045E-001
 6.204199791E-001 8.520129919E-001 2.497040033E-001
 5.910400152E-001 8.689079881E-001 2.562220097E-001
 6.043959856E-001 8.624460101E-001 2.434329987E-001
 6.296520233E-001 8.526690006E-001 1.873030066E-001
 6.566690207E-001 8.429710269E-001 2.272119969E-001
 6.192709804E-001 8.547229767E-001 2.292219996E-001
 6.691849828E-001 8.602399826E-001 2.026939988E-001
 6.708269715E-001 8.757569790E-001 1.935320050E-001
 6.422659755E-001 8.493630290E-001 2.036489993E-001
 6.597759724E-001 8.761910200E-001 1.765329987E-001
 6.509969831E-001 8.396469951E-001 2.422129959E-001
 6.179969907E-001 8.562809825E-001 2.087969929E-001
 6.334859729E-001 8.489760160E-001 2.179320008E-001
 6.810190082E-001 8.832439780E-001 2.150119990E-001
 6.755329967E-001 8.795989752E-001 2.050029933E-001
 6.331729889E-001 9.231410027E-001 1.418240070E-001
 6.459990144E-001 9.003890157E-001 1.597419977E-001
 6.459199786E-001 9.216039777E-001 1.567550004E-001
 6.601250172E-001 9.004999995E-001 1.777019948E-001
 5.916190147E-001 8.731499910E-001 2.104630023E-001
 5.845410228E-001 8.750320077E-001 2.341800034E-001
 5.766549706E-001 8.777689934E-001 2.496320009E-001
 5.760629773E-001 8.817980289E-001 2.051540017E-001
 5.670689940E-001 8.857880235E-001 2.215339988E-001
 6.620590091E-001 9.228839874E-001 1.779869944E-001
 6.697930098E-001 9.001110196E-001 1.918909997E-001
 6.875129938E-001 8.780509830E-001 2.300889939E-001
 6.967710257E-001 8.774620295E-001 2.494979948E-001
 6.982439756E-001 8.997160196E-001 2.483409941E-001
 7.039129734E-001 8.751279712E-001 2.676250041E-001
 7.070530057E-001 8.709790111E-001 2.919909954E-001
 7.112550139E-001 8.775290251E-001 3.210870028E-001
 7.095609903E-001 8.786240220E-001 3.018350005E-001
 7.059180140E-001 9.015240073E-001 2.696160078E-001
 7.139189839E-001 9.011459947E-001 3.031939864E-001
 7.113450170E-001 9.026589990E-001 2.882589996E-001
 6.573259830E-001 8.787050247E-001 2.676889896E-001
 6.249459982E-001 8.854749799E-001 2.791450024E-001
 5.706120133E-001 8.790330291E-001 2.973389924E-001
 5.523750186E-001 8.904079795E-001 2.848609984E-001
 5.401430130E-001 9.006620049E-001 3.069300056E-001
 6.197670102E-001 9.513210058E-001 1.266320050E-001
 4.965919852E-001 9.460009933E-001 1.612350047E-001
 4.966140091E-001 9.480649829E-001 1.821579933E-001
 5.108259916E-001 9.344040155E-001 1.705099940E-001
 5.475659966E-001 9.418389797E-001 1.171730012E-001
 5.116699934E-001 9.305610061E-001 1.447830051E-001
 5.832669735E-001 9.496809840E-001 9.820500016E-002
 5.831270218E-001 9.751120210E-001 1.001090035E-001
 5.596650243E-001 9.748029709E-001 8.793900162E-002
 5.758140087E-001 9.229289889E-001 1.342660040E-001
 5.265870094E-001 9.186429977E-001 1.534080058E-001
 5.488590002E-001 9.002509713E-001 1.646669954E-001
 5.425710082E-001 9.050629735E-001 1.829629987E-001
 5.245350003E-001 9.219319820E-001 1.762139946E-001
 5.056380033E-001 9.396970272E-001 1.865680069E-001
 6.059499979E-001 9.761409760E-001 1.156129986E-001
 6.201800108E-001 9.747989774E-001 1.272670031E-001
 6.202830076E-001 8.931099772E-001 1.829960048E-001
 5.945330262E-001 9.134050012E-001 1.601119936E-001
 5.961940289E-001 9.445679784E-001 1.489350051E-001
 5.182369947E-001 9.233940244E-001 2.368820012E-001
 5.498880148E-001 8.931049705E-001 2.580780089E-001
 5.147439837E-001 9.225699902E-001 2.668080032E-001
 5.340039730E-001 9.038720131E-001 2.775959969E-001
 5.884150267E-001 9.062809944E-001 1.968829930E-001
 5.479480028E-001 8.994070292E-001 2.093710005E-001
 5.597199798E-001 8.886039853E-001 2.380460054E-001
 5.329939723E-001 9.078239799E-001 2.452840060E-001
 5.250579715E-001 9.207239747E-001 1.986369938E-001
 5.217829943E-001 9.223650098E-001 2.162799984E-001
 5.921440125E-001 8.989130259E-001 2.751860023E-001
 4.725059867E-001 9.727619886E-001 1.424939930E-001
 4.804790020E-001 9.619460106E-001 1.518259943E-001
 4.595049918E-001 9.989950061E-001 1.400160044E-001
 4.691469967E-001 9.786630273E-001 1.686919928E-001
 4.864180088E-001 9.579780102E-001 1.781910062E-001
 4.695740044E-001 9.802240133E-001 1.274809986E-001
 4.833149910E-001 9.600390196E-001 1.661169976E-001
 4.668639898E-001 9.824640155E-001 1.563130021E-001
 6.028980017E-001 1.004490018E+000 1.174580008E-001
 5.828179717E-001 1.001562953E+000 1.047340035E-001
 5.190439820E-001 9.730439782E-001 1.368760020E-001
 4.935140014E-001 1.025370955E+000 8.952599764E-002
 5.790789723E-001 1.025408983E+000 1.150289997E-001
 5.372139812E-001 1.000713944E+000 1.238230020E-001
 5.336679816E-001 1.023818970E+000 9.699600190E-002
 5.533959866E-001 1.028260946E+000 1.070149988E-001
 5.148429871E-001 1.028349996E+000 9.447100013E-002
 4.732339978E-001 1.027382016E+000 9.141299874E-002
 4.905230105E-001 1.048889995E+000 9.689100087E-002
 4.524169862E-001 1.026893973E+000 1.165179983E-001
 4.956910014E-001 1.004840016E+000 1.170969978E-001
 4.467630088E-001 1.028921008E+000 1.325989962E-001
 4.532420039E-001 1.013566017E+000 1.361120045E-001
 4.554019868E-001 1.002462029E+000 1.593839973E-001
 4.443869889E-001 1.024410009E+000 1.522150040E-001
 6.784830093E-001 8.622559905E-001 3.325369954E-001
 7.025930285E-001 8.629310131E-001 3.845320046E-001
 7.044630051E-001 8.590739965E-001 3.669770062E-001
 7.164829969E-001 8.993390203E-001 3.333809972E-001
 7.111859918E-001 8.799409866E-001 3.446809947E-001
 7.088000178E-001 8.788160086E-001 3.682009876E-001
 7.068820000E-001 8.802549839E-001 3.857490122E-001
 7.164130211E-001 8.980360031E-001 3.540480137E-001
 6.168569922E-001 8.225439787E-001 4.475600123E-001
 6.885129809E-001 8.479539752E-001 4.185239971E-001
 6.821749806E-001 8.501939774E-001 4.337089956E-001
 6.619639993E-001 8.482840061E-001 4.661009908E-001
 6.721000075E-001 8.499760032E-001 4.523290098E-001
 5.307409763E-001 8.608030081E-001 4.747009873E-001
 5.266770124E-001 8.785570264E-001 4.735629857E-001
 5.900779963E-001 8.476290107E-001 5.240399837E-001
 6.223790050E-001 8.489890099E-001 5.072190166E-001
 6.429790258E-001 8.498209715E-001 4.889859855E-001
 5.688949823E-001 8.550220132E-001 4.879060090E-001
 5.372080207E-001 8.648419976E-001 4.596419930E-001
 6.360229850E-001 8.791249990E-001 5.040379763E-001
 5.692290068E-001 8.473860025E-001 4.136509895E-001
 5.493050218E-001 8.649939895E-001 4.335550070E-001
 5.871009827E-001 8.474540114E-001 3.834420145E-001
 5.804820061E-001 8.650159836E-001 3.769100010E-001
 5.791739821E-001 8.468899727E-001 4.011690021E-001
 5.713400245E-001 8.630689979E-001 3.954559863E-001
 5.428159833E-001 8.814659715E-001 4.289050102E-001
 5.542330146E-001 8.788120151E-001 4.049139917E-001
 5.596190095E-001 8.809080124E-001 3.899909854E-001
 6.978290081E-001 8.825929761E-001 4.241130054E-001
 7.077800035E-001 9.001899958E-001 4.316979945E-001
 7.038069963E-001 8.842239976E-001 4.062939882E-001
 6.302149892E-001 8.507810235E-001 4.140000045E-001
 5.987550020E-001 8.676409721E-001 4.459849894E-001
 5.846179724E-001 8.668730259E-001 3.598519862E-001
 5.944610238E-001 8.625079989E-001 3.357119858E-001
 6.048889756E-001 8.477789760E-001 3.494479954E-001
 5.834869742E-001 8.714190125E-001 3.141019940E-001
 6.537879705E-001 8.924700022E-001 3.087550104E-001
 6.565110087E-001 8.660069704E-001 3.519479930E-001
 6.302099824E-001 8.778920174E-001 3.310990036E-001
 6.262379885E-001 8.636069894E-001 3.695879877E-001
 6.775569916E-001 8.915259838E-001 3.365510106E-001
 6.559360027E-001 8.821179867E-001 4.003590047E-001
 5.752159953E-001 8.774729967E-001 3.244740069E-001
 5.711950064E-001 8.805299997E-001 3.489240110E-001
 5.579370260E-001 8.893579841E-001 3.204509914E-001
 5.472670197E-001 8.985959888E-001 3.368380070E-001
 5.478289723E-001 8.984649777E-001 3.625819981E-001
 5.643320084E-001 8.570140004E-001 5.388969779E-001
 5.241600275E-001 8.578519821E-001 5.572770238E-001
 5.070639849E-001 8.553810120E-001 5.272099972E-001
 5.426729918E-001 8.487970233E-001 5.466939807E-001
 5.481899977E-001 8.653259873E-001 5.517539978E-001
 5.316920280E-001 8.731899858E-001 5.646809936E-001
 5.545129776E-001 8.760809898E-001 5.548549891E-001
 5.192220211E-001 8.758429885E-001 4.911220074E-001
 5.112810135E-001 8.742179871E-001 5.122050047E-001
 5.055840015E-001 8.749120235E-001 5.283430219E-001
 5.403429866E-001 8.862329721E-001 5.681229830E-001
 4.986999929E-001 8.748419881E-001 5.505880117E-001
 5.157110095E-001 8.797019720E-001 5.736349821E-001
 5.120630264E-001 8.705639839E-001 5.683550239E-001
 6.187779903E-001 8.873230219E-001 3.866010010E-001
 5.711089969E-001 8.768309951E-001 3.736700118E-001
 5.571230054E-001 8.899210095E-001 3.647730052E-001
 5.473030210E-001 8.706709743E-001 5.120639801E-001
 5.646229982E-001 8.878039718E-001 5.575429797E-001
 5.635560155E-001 8.735150099E-001 5.473920107E-001
 5.734080076E-001 9.018059969E-001 5.609040260E-001
 5.349609852E-001 8.806009889E-001 4.515579939E-001
 5.262029767E-001 9.006100297E-001 4.524990022E-001
 5.205559731E-001 9.001169801E-001 4.718100131E-001
 5.145000219E-001 9.043220282E-001 4.866310060E-001
 5.077750087E-001 9.207180142E-001 4.845260084E-001
 7.225720286E-001 9.230030179E-001 3.341470063E-001
 6.103929877E-001 9.071930051E-001 3.024280071E-001
 6.352009773E-001 9.473800063E-001 1.425440013E-001
 6.475980282E-001 9.498460293E-001 1.549829990E-001
 6.658740044E-001 9.535719752E-001 1.789339930E-001
 6.110839844E-001 8.956379890E-001 2.486480027E-001
 5.866169930E-001 9.288560152E-001 2.551380098E-001
 6.884570122E-001 9.001939893E-001 2.235749960E-001
 6.810330153E-001 8.991240263E-001 2.086600065E-001
 6.370890141E-001 8.940399885E-001 2.205660045E-001
 6.300240159E-001 9.303600192E-001 1.850990057E-001
 6.012719870E-001 9.130290151E-001 2.208109945E-001
 6.711620092E-001 9.233310223E-001 1.910749972E-001
 6.741859913E-001 9.528160095E-001 1.921200007E-001
 6.809390187E-001 9.253180027E-001 2.077910006E-001
 6.878010035E-001 9.255210161E-001 2.205470055E-001
 6.703439951E-001 9.116790295E-001 2.642160058E-001
 7.109580040E-001 9.232839942E-001 2.748219967E-001
 6.999149919E-001 9.231659770E-001 2.474610060E-001
 6.807129979E-001 9.115740061E-001 3.002659976E-001
 7.168329954E-001 9.227849841E-001 2.980029881E-001
 7.196320295E-001 9.470090270E-001 2.997300029E-001
 6.368139982E-001 9.159309864E-001 2.586379945E-001
 6.440939903E-001 9.176750183E-001 2.904120088E-001
 4.398179948E-001 1.048671961E+000 1.294080019E-001
 4.716620147E-001 1.050027013E+000 9.684699774E-002
 4.515689909E-001 1.047011018E+000 1.087379977E-001
 4.863289893E-001 1.073022008E+000 1.000130028E-001
 4.507049918E-001 1.008669019E+000 1.757709980E-001
 4.632470012E-001 9.894599915E-001 1.845739931E-001
 5.170429945E-001 9.251670241E-001 3.192720115E-001
 5.255450010E-001 9.178900123E-001 3.295829892E-001
 5.232639909E-001 9.246879816E-001 3.419019878E-001
 5.735989809E-001 9.204930067E-001 3.026719987E-001
 5.198130012E-001 9.177290201E-001 2.988620102E-001
 5.021669865E-001 9.393990040E-001 2.586730123E-001
 5.010539889E-001 9.412729740E-001 2.897689939E-001
 5.092440248E-001 9.291779995E-001 2.856679857E-001
 4.926159978E-001 9.532570243E-001 2.432380021E-001
 5.052350163E-001 9.391739964E-001 2.296559960E-001
 4.930849969E-001 9.519410133E-001 2.688809931E-001
 4.886580110E-001 9.583619833E-001 2.602230012E-001
 4.911470115E-001 9.567890167E-001 2.849670053E-001
 4.534589946E-001 1.006649971E+000 2.008910030E-001
 4.339599907E-001 1.049201012E+000 1.464570016E-001
 4.295969903E-001 1.071231008E+000 1.445620060E-001
 6.339229941E-001 9.750850201E-001 1.396529973E-001
 6.178439856E-001 1.005275011E+000 1.287090033E-001
 6.335489750E-001 1.004943013E+000 1.410389990E-001
 6.474499702E-001 9.772570133E-001 1.525059938E-001
 6.533750296E-001 1.001703024E+000 1.560579985E-001
 6.611639857E-001 9.762579799E-001 1.679060012E-001
 6.664329767E-001 1.003008962E+000 1.710370034E-001
 6.797909737E-001 1.006803036E+000 1.877660006E-001
 5.014190078E-001 9.444109797E-001 2.061890066E-001
 4.694710076E-001 9.840279818E-001 2.138469964E-001
 4.785510004E-001 9.698060155E-001 1.939129978E-001
 4.882000089E-001 9.596599936E-001 2.240560055E-001
 5.291460156E-001 9.690350294E-001 1.747539937E-001
 5.606809855E-001 9.676010013E-001 1.434900016E-001
 5.584489703E-001 9.416689873E-001 1.834699959E-001
 5.989930034E-001 9.736359715E-001 1.646209955E-001
 5.977579951E-001 9.387660027E-001 1.896850020E-001
 5.319399834E-001 9.542340040E-001 2.470339984E-001
 5.521939993E-001 9.466230273E-001 2.810499966E-001
 5.598340034E-001 9.527810216E-001 2.217700034E-001
 5.971149802E-001 9.405410290E-001 2.863540053E-001
 6.482769847E-001 1.022333980E+000 1.564379930E-001
 6.616309881E-001 1.027454972E+000 1.687829942E-001
 6.290770173E-001 1.049286008E+000 1.489409953E-001
 4.914920032E-001 1.003386974E+000 1.538469940E-001
 6.326609850E-001 1.023880959E+000 1.454399973E-001
 6.137189865E-001 1.027138948E+000 1.335230023E-001
 5.989919901E-001 1.026623964E+000 1.250340044E-001
 5.675569773E-001 1.010887980E+000 1.551849991E-001
 5.237560272E-001 1.004907012E+000 1.565259993E-001
 5.087490082E-001 1.043974042E+000 9.961300343E-002
 5.689070225E-001 1.047145009E+000 1.250730008E-001
 6.125389934E-001 1.050811052E+000 1.409559995E-001
 5.944280028E-001 1.049021959E+000 1.332640052E-001
 5.272949934E-001 1.048938990E+000 1.078639999E-001
 5.507299900E-001 1.050035000E+000 1.190669984E-001
 5.173060298E-001 1.031540990E+000 1.357759982E-001
 4.912329912E-001 1.057430983E+000 1.294690073E-001
 5.072360039E-001 1.074885011E+000 1.055099964E-001
 4.363400042E-001 1.073611975E+000 1.273449957E-001
 4.650300145E-001 1.055834055E+000 1.473879963E-001
 4.851230085E-001 1.035069942E+000 1.582340002E-001
 4.393999875E-001 1.028890967E+000 1.702850014E-001
 4.410710037E-001 1.025516987E+000 1.920260042E-001
 4.308080077E-001 1.049720049E+000 1.659550071E-001
 4.299049973E-001 1.047072053E+000 1.825200021E-001
 7.234939933E-001 9.222459793E-001 3.600479960E-001
 6.768839955E-001 9.007130265E-001 3.718549907E-001
 6.916869879E-001 9.147949815E-001 3.496190012E-001
 7.130939960E-001 9.004729986E-001 4.008699954E-001
 7.156270146E-001 8.992180228E-001 3.747180104E-001
 7.231810093E-001 9.239420295E-001 3.788650036E-001
 7.178739905E-001 9.258419871E-001 4.132780135E-001
 7.214080095E-001 9.245200157E-001 3.940710127E-001
 7.280319929E-001 9.392629862E-001 3.764950037E-001
 7.295119762E-001 9.429789782E-001 3.626500070E-001
 7.338889837E-001 9.551569819E-001 3.791719973E-001
 6.383349895E-001 8.775479794E-001 4.465070069E-001
 6.893749833E-001 8.819710016E-001 4.401769936E-001
 6.703870296E-001 8.846669793E-001 4.707320035E-001
 6.570429802E-001 8.806409836E-001 4.841890037E-001
 6.793829799E-001 8.824669719E-001 4.565260112E-001
 5.307589769E-001 9.016649723E-001 4.333409965E-001
 5.744010210E-001 8.953099847E-001 4.424040020E-001
 5.476629734E-001 8.974720240E-001 4.887720048E-001
 5.805259943E-001 8.842300177E-001 5.463500023E-001
 6.159809828E-001 8.793449998E-001 5.189290047E-001
 5.888389945E-001 8.645870090E-001 5.271720290E-001
 6.004940271E-001 8.843590021E-001 5.338050127E-001
 6.121569872E-001 8.981279731E-001 5.396320224E-001
 6.607969999E-001 8.979229927E-001 4.906669855E-001
 6.151840091E-001 8.884450197E-001 4.741120040E-001
 5.784999728E-001 8.921509981E-001 4.816780090E-001
 6.324639916E-001 9.003610015E-001 5.266990066E-001
 6.494920254E-001 9.007930160E-001 5.082560182E-001
 6.857569814E-001 8.998889923E-001 4.601329863E-001
 6.974800229E-001 9.008730054E-001 4.436849952E-001
 6.768419743E-001 9.012470245E-001 4.727909863E-001
 7.029749751E-001 9.262049794E-001 4.482010007E-001
 7.110880017E-001 9.237490296E-001 4.318200052E-001
 7.071070075E-001 9.402009845E-001 4.518640041E-001
 6.915979981E-001 9.276530147E-001 4.662480056E-001
 5.894439816E-001 8.926200271E-001 4.086709917E-001
 5.463839769E-001 8.981209993E-001 3.796760142E-001
 5.373399854E-001 8.996239901E-001 4.158670008E-001
 5.407419801E-001 9.009109735E-001 3.979159892E-001
 6.646990180E-001 9.203749895E-001 4.078969955E-001
 6.179519892E-001 9.072530270E-001 4.273470044E-001
 6.076369882E-001 8.987100124E-001 3.491210043E-001
 6.726840138E-001 9.270079732E-001 3.295789957E-001
 6.373109818E-001 9.203609824E-001 3.250739872E-001
 6.428170204E-001 9.157009721E-001 3.606219888E-001
 6.324329972E-001 9.188389778E-001 3.940500021E-001
 5.761489868E-001 9.162150025E-001 3.491330147E-001
 5.310509801E-001 9.169149995E-001 3.492940068E-001
 5.303339958E-001 9.217290282E-001 3.757149875E-001
 5.276740193E-001 9.257509708E-001 3.934290111E-001
 5.164440274E-001 9.360510111E-001 3.467760086E-001
 5.180069804E-001 9.424660206E-001 3.681940138E-001
 5.329449773E-001 8.895170093E-001 5.369660258E-001
 5.090090036E-001 9.012510180E-001 5.081239939E-001
 5.558080077E-001 9.013779759E-001 5.686699748E-001
 4.975700080E-001 9.000679851E-001 5.509870052E-001
 5.036230087E-001 9.026179910E-001 5.254439712E-001
 5.361539721E-001 9.005389810E-001 5.750030279E-001
 5.549799800E-001 9.225640297E-001 5.704479814E-001
 5.712929964E-001 9.201729894E-001 5.627409816E-001
 5.455510020E-001 9.263889790E-001 5.750390291E-001
 5.134099722E-001 9.004480243E-001 5.787140131E-001
 5.299069881E-001 9.238319993E-001 5.805590153E-001
 4.988850057E-001 9.008799791E-001 5.708000064E-001
 4.966270030E-001 9.263160229E-001 5.580919981E-001
 5.903949738E-001 9.216309786E-001 5.528280139E-001
 5.230569839E-001 9.169710279E-001 4.354439974E-001
 5.934219956E-001 9.277300239E-001 3.822680116E-001
 5.969060063E-001 9.291840196E-001 4.148960114E-001
 5.047960281E-001 9.223189950E-001 5.050759912E-001
 5.054500103E-001 9.375789762E-001 4.834640026E-001
 5.237650275E-001 9.214529991E-001 4.181309938E-001
 5.144119859E-001 9.285979867E-001 4.547320008E-001
 5.508520007E-001 9.048280120E-001 5.198400021E-001
 5.533890128E-001 9.209460020E-001 4.691329896E-001
 5.329849720E-001 9.249799848E-001 4.987390041E-001
 5.017189980E-001 9.223210216E-001 5.246750116E-001
 5.003520250E-001 9.389590025E-001 5.142109990E-001
 7.082710266E-001 9.535350204E-001 2.567580044E-001
 7.153249979E-001 9.371209741E-001 2.865580022E-001
 7.347310185E-001 9.568549991E-001 3.630549908E-001
 7.453709841E-001 9.733849764E-001 3.626829982E-001
 7.470830083E-001 9.775040150E-001 3.458299935E-001
 7.569059730E-001 9.888730049E-001 3.456670046E-001
 7.003849745E-001 9.461420178E-001 3.368229866E-001
 7.311059833E-001 9.544399977E-001 3.446950018E-001
 7.271280289E-001 9.503279924E-001 3.259530067E-001
 7.293189764E-001 9.629129767E-001 3.141489923E-001
 7.450699806E-001 9.805459976E-001 3.229629993E-001
 5.938739777E-001 9.414619803E-001 3.287479877E-001
 6.290370226E-001 9.450650215E-001 2.998349965E-001
 6.289690137E-001 9.714270234E-001 1.900780052E-001
 6.742770076E-001 9.766849875E-001 1.857060045E-001
 6.115900278E-001 9.510409832E-001 2.465910017E-001
 5.757259727E-001 9.637619853E-001 2.586489916E-001
 5.998430252E-001 9.725689888E-001 2.174150050E-001
 7.236040235E-001 9.652050138E-001 2.877939939E-001
 7.372869849E-001 9.809709787E-001 2.980790138E-001
 7.238450050E-001 9.778059721E-001 2.740820050E-001
 7.316309810E-001 9.943709970E-001 2.690829933E-001
 7.339090109E-001 1.006863952E+000 2.621789873E-001
 6.603500247E-001 9.341269732E-001 2.403469980E-001
 6.346269846E-001 9.478690028E-001 2.211350054E-001
 6.849820018E-001 9.738659859E-001 2.029359937E-001
 7.148000002E-001 9.758660197E-001 2.564789951E-001
 6.827449799E-001 9.508309960E-001 2.080959976E-001
 6.896740198E-001 9.507430196E-001 2.222169936E-001
 6.945869923E-001 9.753580093E-001 2.175430059E-001
 6.960729957E-001 9.646660089E-001 2.267619967E-001
 6.964399815E-001 9.900329709E-001 2.122929990E-001
 6.680459976E-001 9.390910268E-001 2.846339941E-001
 6.582350135E-001 9.680410028E-001 3.200359941E-001
 6.764739752E-001 9.667040110E-001 2.620320022E-001
 6.871560216E-001 9.518179893E-001 3.104189932E-001
 7.063680291E-001 9.819719791E-001 2.338880002E-001
 7.101140022E-001 1.005841017E+000 2.237669975E-001
 7.221469879E-001 1.002454996E+000 2.456970066E-001
 6.429399848E-001 9.577540159E-001 2.592760026E-001
 4.842990041E-001 1.096212029E+000 1.010560021E-001
 4.487499893E-001 1.073367000E+000 1.112700030E-001
 4.702230096E-001 1.071051955E+000 9.915299714E-002
 4.654169977E-001 1.099287033E+000 1.020850018E-001
 4.369730055E-001 1.083768964E+000 1.251740009E-001
 4.663810134E-001 1.126024008E+000 1.051340029E-001
 4.495970011E-001 1.098340988E+000 1.105479971E-001
 4.509299994E-001 1.123949051E+000 1.118339971E-001
 4.366529882E-001 1.101917982E+000 1.272879988E-001
 4.793120027E-001 1.021904945E+000 1.981880069E-001
 4.632070065E-001 9.949240088E-001 2.335350066E-001
 4.756189883E-001 9.766049981E-001 2.416550070E-001
 4.512009919E-001 1.013705015E+000 2.205680013E-001
 4.786899984E-001 9.729530215E-001 2.604660094E-001
 4.622099996E-001 9.998049736E-001 2.484029979E-001
 5.084509850E-001 9.372959733E-001 3.199819922E-001
 4.940690100E-001 9.574440122E-001 3.071329892E-001
 5.093790293E-001 9.410290122E-001 3.337259889E-001
 4.994820058E-001 9.467610121E-001 3.025979996E-001
 5.511569977E-001 9.518949986E-001 3.256750107E-001
 5.768880248E-001 9.724649787E-001 2.996039987E-001
 4.912329912E-001 9.660059810E-001 3.192600012E-001
 4.594570100E-001 1.006723046E+000 2.690599859E-001
 5.275359750E-001 9.704769850E-001 2.884390056E-001
 5.112410188E-001 9.833210111E-001 2.482630014E-001
 4.775010049E-001 9.769949913E-001 2.761929929E-001
 4.805290103E-001 9.789789915E-001 3.013919890E-001
 5.005649924E-001 9.572209716E-001 3.365280032E-001
 5.075340271E-001 9.593420029E-001 3.622939885E-001
 4.938920140E-001 9.764779806E-001 3.480190039E-001
 4.425849915E-001 1.029028058E+000 2.213339955E-001
 4.325290024E-001 1.042562962E+000 1.979350001E-001
 4.320299923E-001 1.047664046E+000 2.146279961E-001
 4.244549870E-001 1.071990013E+000 2.160000056E-001
 6.955919862E-001 1.003371000E+000 2.050710022E-001
 6.834980249E-001 1.027106047E+000 1.900400072E-001
 4.277450144E-001 1.093248010E+000 1.492719948E-001
 4.239299893E-001 1.072749972E+000 1.892320067E-001
 4.257819951E-001 1.072342992E+000 1.618299931E-001
 4.235660136E-001 1.101330042E+000 1.835239977E-001
 4.248990119E-001 1.099863052E+000 1.657100022E-001
 6.609960198E-001 1.049311042E+000 1.697849929E-001
 6.448969841E-001 1.049558997E+000 1.584910005E-001
 6.438450217E-001 1.070446968E+000 1.611029953E-001
 6.590200067E-001 1.072512031E+000 1.705379933E-001
 6.148639917E-001 1.007873058E+000 1.851519942E-001
 6.466320157E-001 1.011986017E+000 1.976989955E-001
 5.213760138E-001 9.966059923E-001 2.127290070E-001
 5.692510009E-001 9.932100177E-001 1.956910044E-001
 5.461019874E-001 9.852939844E-001 2.557930052E-001
 5.707470179E-001 9.846569896E-001 2.315890044E-001
 6.081169844E-001 9.714030027E-001 2.741990089E-001
 6.340399981E-001 9.798740149E-001 2.972820103E-001
 6.209679842E-001 1.044836998E+000 1.803810000E-001
 6.262570024E-001 1.068573952E+000 1.519539952E-001
 5.155019760E-001 1.031939030E+000 1.889330000E-001
 5.910130143E-001 1.037361026E+000 1.693889946E-001
 5.552679896E-001 1.045516968E+000 1.798020005E-001
 6.093199849E-001 1.071552038E+000 1.445699930E-001
 5.249130130E-001 1.075077057E+000 1.124029979E-001
 5.718110204E-001 1.073122978E+000 1.322139949E-001
 5.872930288E-001 1.070330977E+000 1.368079931E-001
 6.077560186E-001 1.103124022E+000 1.461270005E-001
 6.254439950E-001 1.124894023E+000 1.541530043E-001
 4.856219888E-001 1.128353000E+000 1.045880020E-001
 5.055959821E-001 1.124763012E+000 1.078910008E-001
 4.831179976E-001 1.145552039E+000 1.102370024E-001
 5.499569774E-001 1.075111985E+000 1.234420016E-001
 5.255140066E-001 1.101744056E+000 1.138160005E-001
 5.244960189E-001 1.124868989E+000 1.141859964E-001
 5.049999952E-001 1.099953055E+000 1.061030030E-001
 5.228520036E-001 1.065639973E+000 1.590860039E-001
 4.846099913E-001 1.084082961E+000 1.500550061E-001
 4.713070095E-001 1.058146954E+000 1.872999966E-001
 6.092939973E-001 1.125128031E+000 1.464100033E-001
 7.214630246E-001 9.553539753E-001 4.374240041E-001
 7.382190228E-001 9.709399939E-001 4.219110012E-001
 6.793839931E-001 9.505059719E-001 3.668139875E-001
 6.906679869E-001 9.379299879E-001 3.958399892E-001
 7.263550162E-001 9.446579814E-001 4.033130109E-001
 7.160249949E-001 9.412040114E-001 4.338940084E-001
 7.295889854E-001 9.561290145E-001 4.129639864E-001
 7.477040291E-001 9.768559933E-001 3.874840140E-001
 7.432860136E-001 9.727500081E-001 4.042209983E-001
 7.065520287E-001 9.711719751E-001 3.770569861E-001
 6.449819803E-001 9.085289836E-001 4.608680010E-001
 6.494699717E-001 9.266020060E-001 5.141680241E-001
 6.230210066E-001 9.227489829E-001 5.283089876E-001
 5.709559917E-001 9.314140081E-001 4.349069893E-001
 5.867450237E-001 9.196990132E-001 4.627070129E-001
 5.863649845E-001 9.199839830E-001 5.093320012E-001
 6.065340042E-001 9.273729920E-001 5.430939794E-001
 6.823250055E-001 9.279289842E-001 4.785259962E-001
 6.664440036E-001 9.232710004E-001 4.892669916E-001
 6.985390186E-001 9.409120083E-001 4.674580097E-001
 6.904720068E-001 9.429690242E-001 4.819459915E-001
 6.180999875E-001 9.259709716E-001 4.744090140E-001
 7.146180272E-001 9.547579885E-001 4.538789988E-001
 7.057830095E-001 9.546040297E-001 4.708270133E-001
 6.973419785E-001 9.555349946E-001 4.858199954E-001
 6.557260156E-001 9.379230142E-001 4.456740022E-001
 6.824780107E-001 9.551020265E-001 4.340550005E-001
 6.762340069E-001 9.417750239E-001 4.979479909E-001
 6.518189907E-001 9.421319962E-001 5.207909942E-001
 6.618019938E-001 9.375429749E-001 5.077030063E-001
 6.804940104E-001 9.550849795E-001 5.065929890E-001
 6.624780297E-001 9.550909996E-001 5.235900283E-001
 6.619070172E-001 9.540380239E-001 4.094670117E-001
 5.622760057E-001 9.358919859E-001 3.996460140E-001
 5.192279816E-001 9.427850246E-001 3.985750079E-001
 5.116419792E-001 9.597430229E-001 3.822279871E-001
 5.125169754E-001 9.505289793E-001 4.179379940E-001
 6.191189885E-001 9.492530227E-001 4.284139872E-001
 5.032680035E-001 9.755780101E-001 3.764609993E-001
 6.297770143E-001 9.531409740E-001 3.469789922E-001
 6.380159855E-001 9.530220032E-001 3.880870044E-001
 6.545150280E-001 9.799669981E-001 3.611879945E-001
 5.979380012E-001 9.618830085E-001 3.648320138E-001
 5.611500144E-001 9.598169923E-001 3.719860017E-001
 5.376589894E-001 9.730610251E-001 3.523159921E-001
 5.748379827E-001 9.825159907E-001 3.436299860E-001
 5.706940293E-001 1.001075983E+000 2.777329981E-001
 5.398550034E-001 1.018473029E+000 2.565909922E-001
 5.367270112E-001 9.291449785E-001 5.410509706E-001
 5.670880079E-001 9.401779771E-001 5.374739766E-001
 5.555620193E-001 9.428020120E-001 5.789319873E-001
 5.706110001E-001 9.382860065E-001 5.697270036E-001
 5.898069739E-001 9.606469870E-001 5.737249851E-001
 5.831220150E-001 9.485260248E-001 5.699340105E-001
 4.967640042E-001 9.451169968E-001 5.662059784E-001
 5.005890131E-001 9.390450120E-001 5.832170248E-001
 5.331360102E-001 9.393799901E-001 5.844140053E-001
 5.606120229E-001 9.579529762E-001 5.856829882E-001
 5.071499944E-001 9.235429764E-001 5.805240273E-001
 4.965780079E-001 9.555749893E-001 5.239229798E-001
 4.981510043E-001 9.438909888E-001 5.495970249E-001
 4.885289967E-001 9.751480222E-001 5.173820257E-001
 5.997229815E-001 9.459530115E-001 5.584049821E-001
 6.153960228E-001 9.781939983E-001 5.661370158E-001
 5.056769848E-001 9.742599726E-001 3.964959979E-001
 5.030789971E-001 9.751260281E-001 4.294280112E-001
 5.407770276E-001 9.486610293E-001 4.544459879E-001
 5.884580016E-001 9.699230194E-001 4.084399939E-001
 5.335839987E-001 9.530029893E-001 4.854750037E-001
 4.985109866E-001 9.548329711E-001 5.032119751E-001
 4.996710122E-001 9.594079852E-001 4.793219864E-001
 5.712289810E-001 9.524679780E-001 4.736990035E-001
 5.497230291E-001 9.674540162E-001 4.287460148E-001
 5.096219778E-001 9.543979764E-001 4.449529946E-001
 5.045199990E-001 9.587150216E-001 4.597780108E-001
 4.985930026E-001 9.752489924E-001 4.586670101E-001
 4.935429990E-001 9.916189909E-001 4.474540055E-001
 4.861670136E-001 1.009384990E+000 4.500499964E-001
 4.948360026E-001 9.762759805E-001 4.769589901E-001
 4.877029955E-001 9.965360165E-001 4.732620120E-001
 4.818170071E-001 1.013654947E+000 4.710040092E-001
 5.562379956E-001 9.462450147E-001 5.073230267E-001
 5.275830030E-001 9.539960027E-001 5.170410275E-001
 7.607979774E-001 9.891020060E-001 4.039480090E-001
 7.756890059E-001 1.003996968E+000 4.088929892E-001
 7.573509812E-001 1.000414968E+000 4.539670050E-001
 7.280309796E-001 9.764599800E-001 4.619579911E-001
 7.337890267E-001 9.741479754E-001 4.436990023E-001
 7.527769804E-001 9.874870181E-001 4.313800037E-001
 7.481830120E-001 9.808650017E-001 4.200139940E-001
 7.440680265E-001 9.858260155E-001 4.497449994E-001
 7.450039983E-001 9.956730008E-001 4.710679948E-001
 7.307140231E-001 9.914199710E-001 4.820300043E-001
 7.665200233E-001 1.003682017E+000 4.339739978E-001
 7.620339990E-001 1.013381004E+000 4.617249966E-001
 7.532050014E-001 1.010012984E+000 4.760279953E-001
 6.896470189E-001 9.834480286E-001 2.895709872E-001
 7.436370254E-001 1.003327966E+000 2.804020047E-001
 7.907689810E-001 1.046304941E+000 3.436079919E-001
 7.545109987E-001 1.002411008E+000 3.047229946E-001
 7.595720291E-001 9.959269762E-001 3.298040032E-001
 7.226880193E-001 9.943090081E-001 3.564749956E-001
 7.620509863E-001 9.964290261E-001 3.661200106E-001
 7.699049711E-001 1.010833979E+000 3.432990015E-001
 7.822179794E-001 1.026469946E+000 3.587099910E-001
 6.958159804E-001 9.780579805E-001 3.382560015E-001
 7.188649774E-001 1.002665043E+000 3.178449869E-001
 6.057100296E-001 9.911739826E-001 3.217540085E-001
 6.352729797E-001 9.860380292E-001 3.352169991E-001
 7.981960177E-001 1.070145965E+000 3.464150131E-001
 7.951580286E-001 1.073268056E+000 3.351019919E-001
 7.605170012E-001 1.030640960E+000 2.897509933E-001
 7.626460195E-001 1.045634985E+000 2.790240049E-001
 7.526609898E-001 1.048372030E+000 2.629170120E-001
 6.340079904E-001 9.969390035E-001 2.259439975E-001
 5.954369903E-001 1.003594995E+000 2.466010004E-001
 6.561520100E-001 1.011288047E+000 3.380720019E-001
 6.640490294E-001 9.970650077E-001 3.053860068E-001
 7.303370237E-001 1.045212984E+000 2.359119952E-001
 7.019389868E-001 1.028496027E+000 2.050790042E-001
 7.086930275E-001 1.051121950E+000 2.100709975E-001
 7.142990232E-001 1.026348948E+000 2.209070027E-001
 7.027900219E-001 1.011389017E+000 2.752270103E-001
 7.387059927E-001 1.028074026E+000 2.543140054E-001
 7.511990070E-001 1.025622964E+000 2.770619988E-001
 7.248190045E-001 1.022976041E+000 2.363899946E-001
 7.421609759E-001 1.047901988E+000 2.484530061E-001
 6.661710143E-001 9.916350245E-001 2.379000038E-001
 6.565759778E-001 9.928789735E-001 2.734879851E-001
 6.345430017E-001 1.014811993E+000 3.020089865E-001
 6.834629774E-001 1.025977969E+000 2.511389852E-001
 6.259289980E-001 1.012518048E+000 2.659139931E-001
 6.676629782E-001 1.024096012E+000 2.811990082E-001
 6.272649765E-001 1.097578049E+000 1.556279957E-001
 6.420210004E-001 1.122557998E+000 1.627800018E-001
 6.408389807E-001 1.100551009E+000 1.626109928E-001
 6.840569973E-001 1.048851013E+000 1.886699945E-001
 6.809809804E-001 1.072170973E+000 1.877859980E-001
 6.646670103E-001 1.097067952E+000 1.763730049E-001
 6.981199980E-001 1.070176005E+000 2.036100030E-001
 7.437189817E-001 1.078155041E+000 2.477139980E-001
 7.144430280E-001 1.070196986E+000 2.192829996E-001
 7.304049730E-001 1.103842020E+000 2.334149927E-001
 7.308520079E-001 1.078552961E+000 2.343990058E-001
 7.558379769E-001 1.075157046E+000 2.620809972E-001
 7.411919832E-001 1.103225946E+000 2.468760014E-001
 4.690330029E-001 1.108867049E+000 1.370850056E-001
 4.562459886E-001 1.145555019E+000 1.152219996E-001
 4.375329912E-001 1.122236013E+000 1.271509975E-001
 4.269739985E-001 1.126839042E+000 1.659660041E-001
 4.294739962E-001 1.125195026E+000 1.474439949E-001
 4.376370013E-001 1.145153046E+000 1.285389960E-001
 4.322359860E-001 1.145465016E+000 1.459700018E-001
 4.229120016E-001 1.102498055E+000 1.975779980E-001
 4.234369993E-001 1.103482962E+000 2.191870064E-001
 4.833010137E-001 1.036895037E+000 2.185530066E-001
 4.500370026E-001 1.022361040E+000 2.485309988E-001
 4.350160062E-001 1.050426006E+000 2.378389984E-001
 4.841330051E-001 1.015694976E+000 2.534399927E-001
 5.118870139E-001 1.034083009E+000 2.458869964E-001
 4.402329922E-001 1.049401045E+000 2.602519989E-001
 4.529579878E-001 1.024811983E+000 2.698670030E-001
 5.208370090E-001 9.800140262E-001 3.193770051E-001
 5.556719899E-001 1.002341032E+000 3.163119853E-001
 4.863120019E-001 9.772949815E-001 3.238309920E-001
 4.792850018E-001 9.948279858E-001 3.289780021E-001
 4.694199860E-001 1.007274032E+000 3.142170012E-001
 4.647040069E-001 1.002786994E+000 2.902579904E-001
 4.559600055E-001 1.024449944E+000 2.891460061E-001
 5.132520199E-001 1.009480000E+000 2.864750028E-001
 4.794160128E-001 1.006639957E+000 3.423759937E-001
 4.726540148E-001 1.022016048E+000 3.390440047E-001
 4.611870050E-001 1.027292013E+000 3.126449883E-001
 4.670960009E-001 1.027922988E+000 3.306590021E-001
 5.095930099E-001 9.931219816E-001 3.462429941E-001
 4.881190062E-001 1.007140994E+000 3.662199974E-001
 4.602839947E-001 1.074053049E+000 2.175650001E-001
 4.300630093E-001 1.071616054E+000 2.445150018E-001
 4.365920126E-001 1.071053028E+000 2.714700103E-001
 4.319109917E-001 1.152855039E+000 1.664409935E-001
 4.256229997E-001 1.123229027E+000 1.845349967E-001
 4.294730127E-001 1.145292044E+000 1.826789975E-001
 4.330010116E-001 1.160222054E+000 1.801099926E-001
 4.294190109E-001 1.147379994E+000 1.935459971E-001
 6.487590075E-001 1.039926052E+000 2.176599950E-001
 4.624240100E-001 1.109061003E+000 1.767770052E-001
 5.105249882E-001 1.073341966E+000 1.999949962E-001
 6.311799884E-001 1.070963979E+000 1.973289996E-001
 6.039320230E-001 1.046378970E+000 2.085590065E-001
 5.618550181E-001 1.029175997E+000 2.333119959E-001
 5.965330005E-001 1.025930047E+000 2.847940028E-001
 5.226439834E-001 1.065569997E+000 2.327439934E-001
 5.305830240E-001 1.056295037E+000 2.681739926E-001
 6.427450180E-001 1.148041010E+000 1.650629938E-001
 5.990120173E-001 1.091590047E+000 1.937499940E-001
 5.541759729E-001 1.073415041E+000 2.177789956E-001
 6.248469949E-001 1.146536946E+000 1.556130052E-001
 5.707460046E-001 1.079581976E+000 1.704050004E-001
 5.498999953E-001 1.103446007E+000 1.234430000E-001
 5.732480288E-001 1.102890968E+000 1.323820055E-001
 5.906050205E-001 1.103165984E+000 1.391610056E-001
 5.715680122E-001 1.129791021E+000 1.309539974E-001
 5.501710176E-001 1.123888016E+000 1.226750016E-001
 5.936120152E-001 1.124097943E+000 1.395149976E-001
 4.721690118E-001 1.169973969E+000 1.190339997E-001
 5.048670173E-001 1.149907947E+000 1.118479967E-001
 4.982219934E-001 1.170899034E+000 1.187419966E-001
 4.774099886E-001 1.155851960E+000 1.146880016E-001
 5.218859911E-001 1.147197008E+000 1.162799969E-001
 6.019759774E-001 1.126463056E+000 1.824319959E-001
 6.073570251E-001 1.147511959E+000 1.473370045E-001
 4.969089925E-001 1.131126046E+000 1.455730051E-001
 5.195410252E-001 1.108929992E+000 1.590110064E-001
 5.552639961E-001 1.110103965E+000 1.882070005E-001
 4.990369976E-001 1.108265042E+000 1.974940002E-001
 5.485960245E-001 1.145984054E+000 1.245440021E-001
 5.203469992E-001 1.166869998E+000 1.208060011E-001
 5.894089937E-001 1.146814942E+000 1.397289932E-001
 5.743439794E-001 1.149757028E+000 1.342930049E-001
 7.808979750E-001 1.026535988E+000 4.129410088E-001
 6.533129811E-001 1.009426951E+000 3.767479956E-001
 6.564599872E-001 9.830269814E-001 3.968620002E-001
 7.393680215E-001 1.010619044E+000 4.147840142E-001
 7.099149823E-001 9.784849882E-001 4.235529900E-001
 6.890990138E-001 9.703270197E-001 4.045560062E-001
 7.218139768E-001 1.013008952E+000 3.838939965E-001
 6.852740049E-001 1.000614047E+000 3.732529879E-001
 6.212679744E-001 9.465029836E-001 5.471000075E-001
 6.327080131E-001 9.772400260E-001 5.549349785E-001
 6.526370049E-001 9.780269861E-001 5.445020199E-001
 6.535210013E-001 9.520800114E-001 5.286260247E-001
 6.373180151E-001 9.492909908E-001 4.904649854E-001
 5.998839736E-001 9.530990124E-001 4.907099903E-001
 6.371160150E-001 9.451370239E-001 5.350850224E-001
 5.958430171E-001 9.683129787E-001 4.577609897E-001
 5.925779939E-001 9.727780223E-001 5.205900073E-001
 6.962289810E-001 9.788579941E-001 5.111280084E-001
 7.089589834E-001 9.762079716E-001 4.923720062E-001
 7.177960277E-001 9.752039909E-001 4.781700075E-001
 6.613950133E-001 9.705320001E-001 4.725100100E-001
 6.305969954E-001 9.732779860E-001 4.557630122E-001
 6.921219826E-001 9.853280187E-001 4.458540082E-001
 6.563919783E-001 9.784150124E-001 4.324220121E-001
 6.565060019E-001 9.705950022E-001 5.082219839E-001
 6.862170100E-001 9.902619720E-001 5.327460170E-001
 6.686969995E-001 9.762759805E-001 5.336009860E-001
 6.646509767E-001 9.890099764E-001 5.471699834E-001
 6.890370250E-001 1.009168983E+000 5.464709997E-001
 6.753100157E-001 1.007410049E+000 5.561220050E-001
 7.428370118E-001 1.014587998E+000 4.914540052E-001
 7.219650149E-001 9.965680242E-001 5.003489852E-001
 7.316629887E-001 1.017140031E+000 5.090320110E-001
 7.017589808E-001 1.021602988E+000 5.447959900E-001
 7.174230218E-001 1.006585956E+000 5.159599781E-001
 7.034580112E-001 1.007256031E+000 5.321549773E-001
 7.224370241E-001 1.027722955E+000 5.271019936E-001
 6.226300001E-001 9.933360219E-001 4.130629897E-001
 5.433470011E-001 9.792839885E-001 3.958269954E-001
 5.268269777E-001 9.857019782E-001 4.266520143E-001
 4.932940006E-001 1.002823949E+000 3.877640069E-001
 4.873690009E-001 1.020755053E+000 4.006820023E-001
 4.971509874E-001 9.928860068E-001 4.030860066E-001
 6.019920111E-001 1.001299977E+000 4.425320029E-001
 4.838840067E-001 1.025784016E+000 3.751629889E-001
 4.777759910E-001 1.047091961E+000 3.794569969E-001
 5.379319787E-001 1.006212950E+000 3.484329879E-001
 5.922440290E-001 1.004253030E+000 3.944900036E-001
 6.190090179E-001 9.922090173E-001 3.715550005E-001
 5.580199957E-001 1.007179022E+000 3.793669939E-001
 5.850009918E-001 1.028987050E+000 3.372139931E-001
 5.530800223E-001 1.032395005E+000 2.843709886E-001
 5.488129854E-001 1.040302992E+000 3.255560100E-001
 6.248260140E-001 9.931349754E-001 5.736939907E-001
 4.851250052E-001 9.757279754E-001 5.391299725E-001
 4.792209864E-001 9.814919829E-001 5.615479946E-001
 4.808659852E-001 9.769449830E-001 5.746070147E-001
 5.966079831E-001 9.764869809E-001 5.783839822E-001
 6.028479934E-001 9.898009896E-001 5.838990211E-001
 6.104949713E-001 1.000244021E+000 5.885059834E-001
 5.785830021E-001 9.787390232E-001 5.904219747E-001
 4.787470102E-001 9.848290086E-001 5.903840065E-001
 4.939799905E-001 9.732090235E-001 5.952879786E-001
 4.905270040E-001 9.789710045E-001 4.970090091E-001
 4.811230004E-001 9.943510294E-001 5.147370100E-001
 4.782789946E-001 1.008002996E+000 5.070639849E-001
 5.370889902E-001 9.641450047E-001 5.450109839E-001
 5.707169771E-001 9.710170031E-001 5.470730066E-001
 5.149589777E-001 9.823470116E-001 5.324739814E-001
 5.056380033E-001 9.558730125E-001 5.890009999E-001
 4.932149947E-001 9.599159956E-001 5.710319877E-001
 5.506299734E-001 9.749510288E-001 5.981180072E-001
 5.269240141E-001 9.587090015E-001 5.930020213E-001
 4.907869995E-001 9.628909826E-001 5.490530133E-001
 5.148940086E-001 9.763770103E-001 6.023600101E-001
 5.258319974E-001 9.726930261E-001 6.011750102E-001
 4.708060026E-001 1.003216028E+000 5.506950021E-001
 4.757280052E-001 9.975020289E-001 5.304849744E-001
 6.883519888E-001 1.027482986E+000 5.614050031E-001
 6.797839999E-001 1.023893952E+000 5.656489730E-001
 6.461899877E-001 9.942529798E-001 5.633239746E-001
 6.592730284E-001 1.009443998E+000 5.687350035E-001
 4.663220048E-001 9.981170297E-001 5.763850212E-001
 6.021329761E-001 9.952009916E-001 5.418239832E-001
 5.131599903E-001 1.039245963E+000 3.873110116E-001
 4.920670092E-001 1.002336025E+000 4.250069857E-001
 4.791870117E-001 1.049980044E+000 4.146060050E-001
 4.820510149E-001 1.025864005E+000 4.408369958E-001
 4.842169881E-001 1.027001023E+000 4.191150069E-001
 5.487120152E-001 9.767600298E-001 4.699769914E-001
 5.662260056E-001 1.005885005E+000 4.349409938E-001
 5.288519859E-001 9.818869829E-001 5.030350089E-001
 5.748599768E-001 9.939659834E-001 4.934329987E-001
 5.304430127E-001 1.000960946E+000 4.469600022E-001
 4.738189876E-001 1.049278975E+000 4.661960006E-001
 5.110570192E-001 1.013299942E+000 4.657830000E-001
 4.781169891E-001 1.028449059E+000 4.677430093E-001
 4.819509983E-001 1.004775047E+000 4.918969870E-001
 4.758659899E-001 1.027006984E+000 4.881710112E-001
 4.728389978E-001 1.024055004E+000 5.126389861E-001
 4.705530107E-001 1.050593972E+000 4.885270000E-001
 5.546510220E-001 9.998599887E-001 5.259469748E-001
 6.398919821E-001 1.009258032E+000 5.799980164E-001
 6.501089931E-001 1.025624990E+000 5.862060189E-001
 7.959780097E-001 1.100010991E+000 3.349750042E-001
 7.847639918E-001 1.028192997E+000 3.846499920E-001
 8.014550209E-001 1.075119972E+000 3.579789996E-001
 7.954710126E-001 1.046298027E+000 3.729340136E-001
 8.033580184E-001 1.073598981E+000 3.768489957E-001
 7.964760065E-001 1.059067965E+000 3.554320037E-001
 7.647579908E-001 1.048130989E+000 4.828180075E-001
 7.489119768E-001 1.030485988E+000 4.948199987E-001
 7.379230261E-001 1.028622985E+000 5.086529851E-001
 7.765740156E-001 1.057906032E+000 4.679209888E-001
 7.784579992E-001 1.030871034E+000 4.355109930E-001
 7.833909988E-001 1.047963023E+000 4.498560131E-001
 7.736899853E-001 1.048076987E+000 4.663459957E-001
 7.907000184E-001 1.047026038E+000 4.195030034E-001
 7.944189906E-001 1.047142029E+000 3.952220082E-001
 8.023570180E-001 1.071787000E+000 4.044120014E-001
 7.430700064E-001 1.021126986E+000 4.426679909E-001
 7.152789831E-001 1.001942992E+000 4.445270002E-001
 7.192950249E-001 1.018617034E+000 4.625880122E-001
 7.676100135E-001 1.028143048E+000 4.623239934E-001
 7.582600117E-001 1.028301001E+000 4.791350067E-001
 7.723159790E-001 1.073403955E+000 2.873330116E-001
 7.751809955E-001 1.027075052E+000 3.351509869E-001
 7.824209929E-001 1.045722961E+000 3.179579973E-001
 7.677320242E-001 1.027763963E+000 3.099839985E-001
 7.870339751E-001 1.074246049E+000 3.155190051E-001
 7.728049755E-001 1.048715949E+000 2.936120033E-001
 7.677919865E-001 1.036149979E+000 2.983849943E-001
 6.898919940E-001 1.017619014E+000 3.061130047E-001
 7.544339895E-001 1.093281031E+000 2.618660033E-001
 7.254319787E-001 1.035132051E+000 3.076699972E-001
 7.616170049E-001 1.060616970E+000 3.564069867E-001
 7.206879854E-001 1.023681998E+000 3.453339934E-001
 7.371479869E-001 1.040747046E+000 3.703500032E-001
 6.272159815E-001 1.021854043E+000 3.933570087E-001
 6.841999888E-001 1.036355019E+000 3.470019996E-001
 8.021110296E-001 1.100007057E+000 3.563179970E-001
 7.995839715E-001 1.100023031E+000 3.458670080E-001
 8.040710092E-001 1.100010037E+000 3.694719970E-001
 8.049510121E-001 1.100023985E+000 3.814400136E-001
 4.361779988E-001 1.173642993E+000 1.641660035E-001
 4.362159967E-001 1.172160029E+000 1.491470039E-001
 7.962539792E-001 1.125026941E+000 3.348540068E-001
 7.939289808E-001 1.149960041E+000 3.258520067E-001
 4.341680110E-001 1.100123048E+000 2.753230035E-001
 4.288809896E-001 1.100111961E+000 2.494149953E-001
 4.255250096E-001 1.123667002E+000 2.144590020E-001
 4.276419878E-001 1.123743057E+000 2.450679988E-001
 6.257209778E-001 1.045855045E+000 3.291850090E-001
 6.291589737E-001 1.024592996E+000 3.584870100E-001
 6.502709985E-001 1.044651031E+000 3.802680075E-001
 7.851039767E-001 1.150334001E+000 3.089269996E-001
 7.653220296E-001 1.124544024E+000 2.762919962E-001
 7.641900182E-001 1.091267943E+000 3.424049914E-001
 7.357959747E-001 1.067437053E+000 2.925580144E-001
 7.714400291E-001 1.099992037E+000 2.874749899E-001
 7.869349718E-001 1.125002027E+000 3.141089976E-001
 7.872589827E-001 1.100000978E+000 3.153049946E-001
 7.745990157E-001 1.125002027E+000 2.916750014E-001
 6.573200226E-001 1.055042028E+000 3.377810121E-001
 5.925269723E-001 1.057199955E+000 3.096559942E-001
 6.054729819E-001 1.051841021E+000 2.513929904E-001
 6.618160009E-001 1.051820993E+000 3.042230010E-001
 6.258919835E-001 1.055024028E+000 2.929489911E-001
 6.931859851E-001 1.059530020E+000 2.454849929E-001
 7.054880261E-001 1.051875949E+000 2.777689993E-001
 6.460989714E-001 1.043666959E+000 2.636260092E-001
 7.069429755E-001 1.086056948E+000 2.124029994E-001
 6.320670247E-001 1.111778975E+000 1.990090013E-001
 6.590600014E-001 1.121323943E+000 1.723989993E-001
 7.550259829E-001 1.123862028E+000 2.601499856E-001
 7.285310030E-001 1.122254014E+000 2.302159965E-001
 7.422350049E-001 1.122740984E+000 2.446739972E-001
 6.727929711E-001 1.084764957E+000 2.258359939E-001
 7.146379948E-001 1.102496982E+000 2.197729945E-001
 7.091370225E-001 1.126178980E+000 2.095579952E-001
 6.805639863E-001 1.103175044E+000 1.884970069E-001
 6.819120049E-001 1.123834968E+000 1.879229993E-001
 6.983510256E-001 1.100594997E+000 2.047519982E-001
 7.123240232E-001 1.098530054E+000 2.639360130E-001
 6.865339875E-001 1.077234983E+000 2.958059907E-001
 6.811789870E-001 1.147807002E+000 1.893070042E-001
 6.582919955E-001 1.146257043E+000 1.735129952E-001
 4.469900131E-001 1.194200039E+000 1.305450052E-001
 4.601970017E-001 1.198933959E+000 1.246130019E-001
 4.568260014E-001 1.225391030E+000 1.218189970E-001
 4.492619932E-001 1.212702036E+000 1.257009953E-001
 4.435530007E-001 1.226740003E+000 1.277830005E-001
 4.687620103E-001 1.150367022E+000 1.503610015E-001
 4.662219882E-001 1.182111025E+000 1.558230072E-001
 4.796969891E-001 1.198420048E+000 1.229510009E-001
 5.046370029E-001 1.196164966E+000 1.226089969E-001
 5.221269727E-001 1.193941951E+000 1.240200028E-001
 4.767110050E-001 1.104714036E+000 2.265409976E-001
 4.320639968E-001 1.125390053E+000 2.764680088E-001
 4.307900071E-001 1.145462036E+000 2.744500041E-001
 4.796710014E-001 1.064900041E+000 2.463890016E-001
 4.896639884E-001 1.042580962E+000 2.779020071E-001
 5.153080225E-001 1.088358045E+000 2.593280077E-001
 4.449850023E-001 1.049332976E+000 2.804670036E-001
 4.521600008E-001 1.048380971E+000 3.054749966E-001
 5.128239989E-001 1.020179033E+000 3.245280087E-001
 4.901930094E-001 1.041893959E+000 3.126049936E-001
 5.190110207E-001 1.053168058E+000 3.027560115E-001
 4.770649970E-001 1.030182004E+000 3.571940064E-001
 4.713020027E-001 1.049882054E+000 3.577120006E-001
 4.619620144E-001 1.048637033E+000 3.337369859E-001
 4.456200004E-001 1.072039008E+000 3.048860133E-001
 4.548459947E-001 1.072263956E+000 3.303009868E-001
 5.220569968E-001 1.044747949E+000 3.545019925E-001
 4.606209993E-001 1.074983001E+000 3.447569907E-001
 4.804320037E-001 1.101884007E+000 2.639400065E-001
 4.402079880E-001 1.100422978E+000 3.016889989E-001
 4.377920032E-001 1.122535944E+000 3.000920117E-001
 4.417040050E-001 1.122787952E+000 3.125469983E-001
 7.271469831E-001 1.148329020E+000 2.302400023E-001
 7.384110093E-001 1.174831986E+000 2.480240017E-001
 7.422119975E-001 1.149729967E+000 2.460699975E-001
 7.263849974E-001 1.174754977E+000 2.373690009E-001
 7.119979858E-001 1.171095014E+000 2.229360044E-001
 7.164490223E-001 1.146625996E+000 2.167759985E-001
 6.971750259E-001 1.151962996E+000 2.034090012E-001
 6.977170110E-001 1.177656054E+000 2.145320028E-001
 4.361650050E-001 1.173575997E+000 1.757159978E-001
 4.346350133E-001 1.170060992E+000 1.956370026E-001
 4.614250064E-001 1.148095965E+000 1.957689971E-001
 4.298399985E-001 1.153617024E+000 2.148309946E-001
 4.300310016E-001 1.152132988E+000 2.452200055E-001
 4.295969903E-001 1.149577975E+000 2.642230093E-001
 4.346790016E-001 1.172477961E+000 2.183450013E-001
 6.331930161E-001 1.087468028E+000 2.319210023E-001
 4.898340106E-001 1.138404012E+000 1.784729958E-001
 4.937700033E-001 1.138757944E+000 2.174260020E-001
 5.267879963E-001 1.107996941E+000 2.216729969E-001
 5.918580294E-001 1.091781974E+000 2.347899973E-001
 5.685690045E-001 1.071313024E+000 2.626119852E-001
 5.479599833E-001 1.096078992E+000 2.476110011E-001
 5.331209898E-001 1.084681034E+000 2.909579873E-001
 5.116419792E-001 1.115627050E+000 2.784740031E-001
 5.423660278E-001 1.211634040E+000 1.298840046E-001
 5.711889863E-001 1.214095950E+000 1.389929950E-001
 6.259269714E-001 1.150503993E+000 2.004230022E-001
 6.243439913E-001 1.168218970E+000 1.589709967E-001
 6.403729916E-001 1.169322014E+000 1.676789969E-001
 5.995860100E-001 1.130514026E+000 2.215369940E-001
 5.607140064E-001 1.127261043E+000 2.235019952E-001
 6.069089770E-001 1.169965982E+000 1.505420059E-001
 5.877649784E-001 1.211997032E+000 1.461769938E-001
 5.711169839E-001 1.199712038E+000 1.371430010E-001
 6.053779721E-001 1.199640036E+000 1.534730047E-001
 5.887069702E-001 1.199633956E+000 1.448149979E-001
 6.042709947E-001 1.212337017E+000 1.549939960E-001
 5.600479841E-001 1.136649013E+000 1.620460004E-001
 5.030859709E-001 1.163714051E+000 1.548089981E-001
 5.773339868E-001 1.153570056E+000 1.857379973E-001
 5.322880149E-001 1.145398021E+000 1.793459952E-001
 5.653929710E-001 1.176759958E+000 1.334419996E-001
 5.376700163E-001 1.176483989E+000 1.250520051E-001
 5.874829888E-001 1.170940995E+000 1.421090066E-001
 5.544499755E-001 1.200510979E+000 1.311910003E-001
 7.386140227E-001 1.041087031E+000 4.069460034E-001
 6.983850002E-001 1.046197057E+000 3.815949857E-001
 6.665920019E-001 1.014722943E+000 4.102239907E-001
 7.086510062E-001 1.010715961E+000 4.216229916E-001
 6.301839948E-001 9.961879849E-001 5.257480145E-001
 6.296489835E-001 9.859849811E-001 4.950569868E-001
 6.038659811E-001 1.010259032E+000 5.132719874E-001
 6.657909751E-001 9.985389709E-001 4.984230101E-001
 6.813240051E-001 1.009523034E+000 4.684410095E-001
 6.350899935E-001 1.008124948E+000 4.572210014E-001
 6.579419971E-001 1.028264999E+000 4.408470094E-001
 6.994869709E-001 1.050961018E+000 5.691239834E-001
 7.142440081E-001 1.046805024E+000 5.501040220E-001
 6.643409729E-001 1.013524055E+000 5.268880129E-001
 6.743230224E-001 1.036913037E+000 5.453479886E-001
 6.676989794E-001 1.026577950E+000 5.760769844E-001
 6.962159872E-001 1.043735981E+000 5.663369894E-001
 6.921629906E-001 1.046637058E+000 4.582990110E-001
 7.126690149E-001 1.034057975E+000 4.819760025E-001
 6.871219873E-001 1.043962002E+000 5.129609704E-001
 7.349219918E-001 1.049697995E+000 5.267810225E-001
 7.452870011E-001 1.049525023E+000 5.122870207E-001
 7.547510266E-001 1.049226046E+000 4.985969961E-001
 7.607030272E-001 1.065469980E+000 4.989269972E-001
 7.518650293E-001 1.070963025E+000 5.162259936E-001
 7.700120211E-001 1.071686029E+000 4.865440130E-001
 7.648339868E-001 1.092805028E+000 5.043489933E-001
 6.189529896E-001 1.037493944E+000 4.582949877E-001
 6.176270247E-001 1.032925963E+000 4.251070023E-001
 5.307559967E-001 1.021217942E+000 4.121280015E-001
 5.803570151E-001 1.034868002E+000 4.120649993E-001
 5.951870084E-001 1.022114992E+000 4.762609899E-001
 5.785139799E-001 1.036066055E+000 4.477469921E-001
 5.451930165E-001 1.029711008E+000 4.450649917E-001
 5.001549721E-001 1.066095948E+000 3.650409877E-001
 4.730120003E-001 1.072360039E+000 3.895359933E-001
 4.685060084E-001 1.072770000E+000 3.655560017E-001
 6.479070187E-001 1.049819946E+000 4.157339931E-001
 5.590850115E-001 1.043483019E+000 3.835999966E-001
 6.004310250E-001 1.038444996E+000 3.781960011E-001
 5.973839760E-001 1.060611963E+000 3.437219858E-001
 5.327820182E-001 1.066848040E+000 3.935590088E-001
 5.648660064E-001 1.065022945E+000 3.546249866E-001
 5.643799901E-001 1.085896969E+000 3.097360134E-001
 5.345820189E-001 1.074547052E+000 3.289720118E-001
 6.107059717E-001 1.015838981E+000 5.651819706E-001
 6.195589900E-001 1.009441018E+000 5.910260081E-001
 6.054120064E-001 1.015709043E+000 6.024039984E-001
 4.959680140E-001 1.002133965E+000 5.740500093E-001
 5.759189725E-001 1.003561020E+000 5.587919950E-001
 5.913789868E-001 1.000805974E+000 5.985710025E-001
 5.622169971E-001 1.005069017E+000 6.097189784E-001
 4.709939957E-001 1.002478957E+000 6.083289981E-001
 4.935219884E-001 1.005504966E+000 6.126539707E-001
 5.181329846E-001 1.005084991E+000 6.118469834E-001
 5.375429988E-001 1.007344961E+000 6.123579741E-001
 4.663369954E-001 1.072808981E+000 4.830679893E-001
 5.162339807E-001 1.012341022E+000 5.236999989E-001
 5.339480042E-001 1.001078963E+000 5.660520196E-001
 4.664219916E-001 1.025006056E+000 5.493990183E-001
 4.693320096E-001 1.028131962E+000 5.274500251E-001
 4.686000049E-001 1.050030947E+000 5.059329867E-001
 4.660240114E-001 1.050179958E+000 5.282620192E-001
 4.653179944E-001 1.073290944E+000 5.003830194E-001
 4.639590085E-001 1.049937963E+000 5.459169745E-001
 6.807640195E-001 1.044386983E+000 5.798810124E-001
 6.639059782E-001 1.048879981E+000 5.942170024E-001
 6.308969855E-001 1.024482012E+000 5.962340236E-001
 6.444680095E-001 1.044952035E+000 6.029099822E-001
 6.141020060E-001 1.029981971E+000 6.080750227E-001
 6.426380277E-001 1.060029984E+000 6.127489805E-001
 6.373069882E-001 1.024582982E+000 5.395060182E-001
 4.607129991E-001 1.024906993E+000 5.750219822E-001
 4.572399855E-001 1.024485946E+000 6.014140248E-001
 4.642159939E-001 1.027006984E+000 6.194400191E-001
 5.523369908E-001 1.030841947E+000 6.238790154E-001
 5.990809798E-001 1.032582045E+000 5.458989739E-001
 5.610240102E-001 1.038689971E+000 5.343549848E-001
 6.046959758E-001 1.044880986E+000 5.094100237E-001
 5.669749975E-001 1.030421019E+000 4.987570047E-001
 5.080689788E-001 1.062587976E+000 4.152689874E-001
 4.759849906E-001 1.049584031E+000 4.478609860E-001
 4.772019982E-001 1.050186038E+000 4.373019934E-001
 4.702239931E-001 1.073099017E+000 4.668889940E-001
 4.752140045E-001 1.071925044E+000 4.153650105E-001
 4.735400081E-001 1.073544979E+000 4.404850006E-001
 4.720239937E-001 1.073264956E+000 4.524919987E-001
 5.177890062E-001 1.046808958E+000 4.471549988E-001
 5.383239985E-001 1.024047971E+000 4.761849940E-001
 4.979420006E-001 1.064726949E+000 4.793980122E-001
 4.644159973E-001 1.099792957E+000 5.006579757E-001
 4.674139917E-001 1.099936008E+000 4.828180075E-001
 5.118740201E-001 1.047309041E+000 5.016989708E-001
 5.444499850E-001 1.053763986E+000 5.088260174E-001
 6.867370009E-001 1.059316039E+000 5.850989819E-001
 6.271039844E-001 1.051897049E+000 5.668100119E-001
 7.074540257E-001 1.071473002E+000 5.752249956E-001
 6.928579807E-001 1.071717978E+000 5.882740021E-001
 8.013780117E-001 1.125018001E+000 3.521629870E-001
 7.707639933E-001 1.082376957E+000 3.808700144E-001
 8.044250011E-001 1.100000978E+000 4.055509865E-001
 7.953690290E-001 1.099640012E+000 4.469969869E-001
 7.908329964E-001 1.065718055E+000 4.443159997E-001
 7.795510292E-001 1.072988033E+000 4.696199894E-001
 8.008660078E-001 1.072661042E+000 4.204959869E-001
 7.891380191E-001 1.071419954E+000 4.541560113E-001
 8.023539782E-001 1.100021005E+000 4.232229888E-001
 7.369719744E-001 1.074605942E+000 3.767890036E-001
 7.342020273E-001 1.058436036E+000 4.727790058E-001
 7.539169788E-001 1.063002944E+000 4.435130060E-001
 7.595049739E-001 1.077546000E+000 4.125790000E-001
 7.247239947E-001 1.047258973E+000 4.494259953E-001
 7.112360001E-001 1.073922038E+000 4.073800147E-001
 7.693390250E-001 1.152230978E+000 2.817130089E-001
 7.546910048E-001 1.149852037E+000 2.615860105E-001
 7.793149948E-001 1.150267959E+000 2.971189916E-001
 7.681779861E-001 1.176815033E+000 2.818579972E-001
 7.404490113E-001 1.067031980E+000 3.294030130E-001
 6.891769767E-001 1.071915984E+000 3.326689899E-001
 7.155200243E-001 1.099238038E+000 2.976369858E-001
 7.140129805E-001 1.061193943E+000 3.544479907E-001
 7.194690108E-001 1.103993058E+000 3.721289933E-001
 6.189280152E-001 1.065598965E+000 4.015420079E-001
 6.733819842E-001 1.067006946E+000 3.901109993E-001
 7.661730051E-001 1.113435984E+000 3.678370118E-001
 8.046090007E-001 1.125002980E+000 3.706859946E-001
 8.053590059E-001 1.125007033E+000 3.813070059E-001
 8.053820133E-001 1.125015974E+000 4.035460055E-001
 4.802510142E-001 1.224630952E+000 1.233209968E-001
 4.491879940E-001 1.251654029E+000 1.272989959E-001
 4.368000031E-001 1.197090030E+000 1.691530049E-001
 4.393900037E-001 1.200008988E+000 1.499959975E-001
 4.383839965E-001 1.227512956E+000 1.487890035E-001
 8.024399877E-001 1.150468946E+000 3.506839871E-001
 7.983040214E-001 1.168450952E+000 3.293879926E-001
 8.054640293E-001 1.174940944E+000 3.521820009E-001
 7.667359710E-001 1.139794946E+000 3.440470099E-001
 7.889260054E-001 1.164083958E+000 3.102419972E-001
 4.585840106E-001 1.135722995E+000 2.612760067E-001
 4.634180069E-001 1.148311019E+000 2.298790067E-001
 6.872540116E-001 1.097195029E+000 3.849120140E-001
 6.284419894E-001 1.080852032E+000 3.251430094E-001
 6.141499877E-001 1.087942958E+000 3.566710055E-001
 6.566200256E-001 1.081547976E+000 3.590829968E-001
 7.417550087E-001 1.139263034E+000 3.053190112E-001
 7.420709729E-001 1.115926981E+000 3.357099891E-001
 5.949339867E-001 1.094256997E+000 3.268719912E-001
 6.555789709E-001 1.099210978E+000 3.119130135E-001
 6.115999818E-001 1.089483023E+000 2.953040004E-001
 6.418049932E-001 1.082592010E+000 2.704110146E-001
 6.801620126E-001 1.088191032E+000 2.616449893E-001
 6.468269825E-001 1.133267045E+000 2.288459986E-001
 7.035769820E-001 1.131067991E+000 2.673029900E-001
 6.802909970E-001 1.119207025E+000 2.398239970E-001
 6.842910051E-001 1.119099975E+000 2.995299995E-001
 7.521880269E-001 1.176985979E+000 2.637349963E-001
 7.380719781E-001 1.191063046E+000 2.542960048E-001
 6.781039834E-001 1.171959996E+000 1.943989992E-001
 6.532350183E-001 1.200235963E+000 1.791999936E-001
 6.568179727E-001 1.169540048E+000 1.772689968E-001
 6.740369797E-001 1.197602987E+000 2.004670054E-001
 6.527540088E-001 1.210675955E+000 1.830919981E-001
 4.360769987E-001 1.196982980E+000 1.781560034E-001
 4.359970093E-001 1.211292982E+000 1.989080012E-001
 4.342499971E-001 1.199058056E+000 2.093130052E-001
 4.358200133E-001 1.197224975E+000 1.891700029E-001
 5.229169726E-001 1.130269051E+000 2.505089939E-001
 5.694379807E-001 1.224918962E+000 1.406500041E-001
 6.373170018E-001 1.207473993E+000 1.729409993E-001
 6.208649874E-001 1.208029985E+000 1.636299938E-001
 6.357669830E-001 1.225870013E+000 1.765830070E-001
 4.677380025E-001 1.215739965E+000 1.534350067E-001
 4.418770075E-001 1.252069950E+000 1.491730064E-001
 4.364289939E-001 1.210248947E+000 1.733340025E-001
 4.525229931E-001 1.269170046E+000 1.369380057E-001
 4.796729982E-001 1.184887052E+000 1.856199950E-001
 5.107929707E-001 1.199273944E+000 1.620430052E-001
 4.968639910E-001 1.224912047E+000 1.248999983E-001
 5.300139785E-001 1.225960016E+000 1.305370033E-001
 5.145009756E-001 1.253101945E+000 1.325490028E-001
 5.475159883E-001 1.225126982E+000 1.337610036E-001
 5.184059739E-001 1.215116024E+000 1.260740012E-001
 5.342779756E-001 1.261381984E+000 1.389230043E-001
 5.467699766E-001 1.272317052E+000 1.467179954E-001
 4.904649854E-001 1.138177991E+000 2.655700147E-001
 4.342480004E-001 1.167685032E+000 2.759619951E-001
 4.349290133E-001 1.149955034E+000 2.925049961E-001
 4.360400140E-001 1.171980977E+000 2.905310094E-001
 5.544009805E-001 1.092188001E+000 3.803910017E-001
 4.889959991E-001 1.089203000E+000 2.983840108E-001
 4.971809983E-001 1.066323042E+000 3.328289986E-001
 5.254819989E-001 1.116516948E+000 3.102639914E-001
 4.506059885E-001 1.101040959E+000 3.301720023E-001
 4.571459889E-001 1.101235032E+000 3.458600044E-001
 5.182510018E-001 1.091861010E+000 3.576140106E-001
 4.643230140E-001 1.100422978E+000 3.643220067E-001
 4.701659977E-001 1.101753950E+000 3.902240098E-001
 4.591479897E-001 1.126078963E+000 3.594169915E-001
 4.687570035E-001 1.124518991E+000 3.921050131E-001
 4.797649980E-001 1.132609010E+000 3.039549887E-001
 5.168809891E-001 1.146569014E+000 2.902530134E-001
 4.546020031E-001 1.124428988E+000 3.469600081E-001
 4.480899870E-001 1.122112036E+000 3.302400112E-001
 4.480369985E-001 1.149906039E+000 3.353300095E-001
 4.414309859E-001 1.149835944E+000 3.170549870E-001
 4.542039931E-001 1.150370955E+000 3.500260115E-001
 7.083860040E-001 1.194342017E+000 2.321580052E-001
 7.239710093E-001 1.192126989E+000 2.430520058E-001
 7.298179865E-001 1.209470987E+000 2.526620030E-001
 7.112609744E-001 1.215252042E+000 2.393359989E-001
 6.896330118E-001 1.199784040E+000 2.190279961E-001
 6.834440231E-001 1.213574052E+000 2.128800005E-001
 6.921499968E-001 1.213863015E+000 2.221799940E-001
 7.069470286E-001 1.170209050E+000 2.714579999E-001
 6.714490056E-001 1.166877985E+000 2.524429858E-001
 4.622629881E-001 1.185181975E+000 2.107799947E-001
 4.849280119E-001 1.174860954E+000 2.297350019E-001
 4.346460104E-001 1.172001004E+000 2.427980006E-001
 4.360930026E-001 1.213482976E+000 2.196239978E-001
 4.351580143E-001 1.197806954E+000 2.270680070E-001
 4.374549985E-001 1.227208018E+000 2.232390046E-001
 4.328800142E-001 1.198961020E+000 2.734360099E-001
 4.348509908E-001 1.212772012E+000 2.594470084E-001
 4.346469939E-001 1.197095037E+000 2.543329895E-001
 4.334720075E-001 1.211473942E+000 2.758879960E-001
 6.032909751E-001 1.122818947E+000 2.659260035E-001
 5.848600268E-001 1.116426945E+000 2.986629903E-001
 5.122590065E-001 1.179865003E+000 2.040610015E-001
 5.069329739E-001 1.157922029E+000 2.461159974E-001
 5.304059982E-001 1.151841044E+000 2.218540013E-001
 5.565519929E-001 1.126173019E+000 2.644540071E-001
 6.192610264E-001 1.225209951E+000 1.666339934E-001
 5.864359736E-001 1.225221992E+000 1.484789997E-001
 6.033849716E-001 1.227167010E+000 1.580680013E-001
 6.161530018E-001 1.251384020E+000 1.721480042E-001
 5.530539751E-001 1.214980006E+000 1.634069979E-001
 5.585399866E-001 1.251953959E+000 1.422979981E-001
 6.274660230E-001 1.179420948E+000 2.268940061E-001
 6.048719883E-001 1.158102989E+000 2.406290025E-001
 6.003469825E-001 1.176619053E+000 2.024579942E-001
 5.717809796E-001 1.162992954E+000 2.347400039E-001
 5.552510023E-001 1.167413950E+000 2.062949985E-001
 5.794630051E-001 1.200446963E+000 1.820310056E-001
 5.429580212E-001 1.186975002E+000 1.824599952E-001
 6.820619702E-001 1.052248001E+000 4.265849888E-001
 6.978560090E-001 1.077983975E+000 4.471479952E-001
 6.441910267E-001 1.037055969E+000 5.025190115E-001
 6.700239778E-001 1.049234986E+000 4.840129912E-001
 6.442639828E-001 1.059046984E+000 4.539459944E-001
 7.167599797E-001 1.086791992E+000 5.740399957E-001
 7.144950032E-001 1.102663994E+000 5.806239843E-001
 6.910759807E-001 1.070660949E+000 5.426059961E-001
 7.267310023E-001 1.071326971E+000 5.537800193E-001
 7.422080040E-001 1.069975972E+000 5.309789777E-001
 6.598479748E-001 1.057067990E+000 5.411599874E-001
 6.726670265E-001 1.073060036E+000 5.157930255E-001
 6.962080002E-001 1.070947051E+000 4.829579890E-001
 6.155679822E-001 1.071478009E+000 4.896959960E-001
 6.378980279E-001 1.088125944E+000 4.356519878E-001
 7.200760245E-001 1.074380040E+000 5.062159896E-001
 7.563710213E-001 1.091765046E+000 5.189419985E-001
 7.658889890E-001 1.103427052E+000 5.071089864E-001
 7.592170238E-001 1.105286956E+000 5.206400156E-001
 7.727689743E-001 1.127805948E+000 5.047910213E-001
 7.341880202E-001 1.087942004E+000 4.790259898E-001
 7.745569944E-001 1.098976016E+000 4.886389971E-001
 7.834079862E-001 1.099418044E+000 4.716269970E-001
 7.799760103E-001 1.132552981E+000 4.914900064E-001
 7.083529830E-001 1.103216052E+000 4.923920035E-001
 7.501860261E-001 1.102988005E+000 5.352950096E-001
 7.636790276E-001 1.124902010E+000 5.224980116E-001
 7.336990237E-001 1.103589058E+000 5.588960052E-001
 7.535529733E-001 1.127172947E+000 5.423160195E-001
 7.750300169E-001 1.146636009E+000 5.130419731E-001
 7.609069943E-001 1.147294998E+000 5.397310257E-001
 5.974550247E-001 1.064702034E+000 4.546140134E-001
 5.863149762E-001 1.065006971E+000 4.237090051E-001
 5.555449724E-001 1.057752967E+000 4.326480031E-001
 5.625579953E-001 1.055634975E+000 4.720019996E-001
 5.051869750E-001 1.091302991E+000 3.954569995E-001
 4.730910063E-001 1.102427959E+000 4.175130129E-001
 4.717049897E-001 1.124953032E+000 4.122070074E-001
 5.225980282E-001 1.096238971E+000 4.276370108E-001
 6.671410203E-001 1.086786985E+000 4.165790081E-001
 5.845370293E-001 1.086446047E+000 3.988780081E-001
 5.559530258E-001 1.101421952E+000 4.149630070E-001
 6.043859720E-001 1.097362995E+000 4.321419895E-001
 5.591589808E-001 1.109747052E+000 3.495379984E-001
 5.957810283E-001 1.041803002E+000 5.799570084E-001
 5.808759928E-001 1.026388049E+000 6.174299717E-001
 6.048430204E-001 1.048920989E+000 6.251639724E-001
 5.014150143E-001 1.034716964E+000 5.778300166E-001
 5.606570244E-001 1.042752981E+000 5.753499866E-001
 4.970319867E-001 1.029443979E+000 6.221089959E-001
 5.336310267E-001 1.028715968E+000 6.217650175E-001
 5.022209883E-001 1.045727968E+000 6.327599883E-001
 5.831410289E-001 1.064321995E+000 5.556880236E-001
 4.598650038E-001 1.051839948E+000 5.723659992E-001
 4.570200145E-001 1.080643058E+000 5.676940084E-001
 4.991270006E-001 1.079754949E+000 5.125560164E-001
 5.227699876E-001 1.046836019E+000 5.438029766E-001
 4.946680069E-001 1.064036012E+000 5.581640005E-001
 4.618650079E-001 1.073281050E+000 5.325210094E-001
 5.496429801E-001 1.067358017E+000 5.492399931E-001
 6.068379879E-001 1.101551056E+000 6.555259824E-001
 6.738280058E-001 1.075801969E+000 6.024950147E-001
 6.589670181E-001 1.073585033E+000 6.110619903E-001
 6.872419715E-001 1.087026954E+000 5.968899727E-001
 6.437339783E-001 1.071846008E+000 5.839710236E-001
 6.276429892E-001 1.050302982E+000 6.155220270E-001
 6.381729841E-001 1.070513964E+000 6.216570139E-001
 6.173920035E-001 1.070104003E+000 6.332780123E-001
 6.153299809E-001 1.071097970E+000 5.297520161E-001
 6.080020070E-001 1.086714983E+000 5.711110234E-001
 4.526109993E-001 1.075780988E+000 5.970699787E-001
 4.565230012E-001 1.051005960E+000 6.029959917E-001
 4.830929935E-001 1.045966983E+000 6.311600208E-001
 4.633220136E-001 1.053282022E+000 6.248009801E-001
 4.517120123E-001 1.070718050E+000 6.202149987E-001
 4.985339940E-001 1.055924058E+000 6.392009854E-001
 4.560979903E-001 1.072638988E+000 6.310470104E-001
 4.492439926E-001 1.101654053E+000 6.175500154E-001
 4.544570148E-001 1.093945980E+000 6.380209923E-001
 5.455970168E-001 1.060938954E+000 6.046100259E-001
 5.257220268E-001 1.048156023E+000 6.364020109E-001
 5.869309902E-001 1.048239946E+000 6.311820149E-001
 5.654500127E-001 1.046551943E+000 6.342409849E-001
 5.431399941E-001 1.050953984E+000 6.394919753E-001
 5.376979709E-001 1.064633012E+000 6.510440111E-001
 5.351870060E-001 1.079648972E+000 6.596390009E-001
 5.136330128E-001 1.071285963E+000 6.521790028E-001
 4.829289913E-001 1.071383953E+000 6.444839835E-001
 5.764219761E-001 1.065217018E+000 5.083119869E-001
 5.845280290E-001 1.084524035E+000 4.803310037E-001
 5.060560107E-001 1.078811049E+000 4.523679912E-001
 4.700360000E-001 1.099753022E+000 4.658409953E-001
 4.719299972E-001 1.124402046E+000 4.338810146E-001
 4.720659852E-001 1.100005031E+000 4.421559870E-001
 4.699609876E-001 1.125036001E+000 4.628080130E-001
 4.566470087E-001 1.101623058E+000 5.540289879E-001
 4.607419968E-001 1.100438952E+000 5.212730169E-001
 4.603739977E-001 1.124796033E+000 5.230900049E-001
 4.673720002E-001 1.124997020E+000 4.838899970E-001
 4.645090103E-001 1.124987960E+000 5.005639791E-001
 5.276730061E-001 1.082473040E+000 4.789800048E-001
 5.045419931E-001 1.111976981E+000 4.962620139E-001
 5.404360294E-001 1.085520983E+000 5.202530026E-001
 6.698129773E-001 1.089436054E+000 5.615119934E-001
 6.374520063E-001 1.081925035E+000 5.551970005E-001
 7.005069852E-001 1.095968008E+000 5.905339718E-001
 6.816480160E-001 1.101335049E+000 6.051689982E-001
 6.684619784E-001 1.106142998E+000 6.145510077E-001
 6.476669908E-001 1.095110059E+000 6.247050166E-001
 6.264079809E-001 1.094848037E+000 6.394559741E-001
 6.272860169E-001 1.125924945E+000 6.450899839E-001
 5.613780022E-001 1.145467997E+000 3.062529862E-001
 7.543249726E-001 1.196190953E+000 2.726959884E-001
 7.709749937E-001 1.199957967E+000 2.900429964E-001
 8.059830070E-001 1.150490999E+000 4.068799913E-001
 8.048139811E-001 1.150002956E+000 3.706629872E-001
 8.055970073E-001 1.149992943E+000 3.813520074E-001
 8.062880039E-001 1.175035000E+000 3.827430010E-001
 7.930470109E-001 1.124186993E+000 4.574359953E-001
 8.036890030E-001 1.125031948E+000 4.202950001E-001
 7.999899983E-001 1.125005960E+000 4.369019866E-001
 7.871680260E-001 1.126752019E+000 4.730589986E-001
 8.052920103E-001 1.150063992E+000 4.206399918E-001
 8.018010259E-001 1.150007010E+000 4.379320145E-001
 8.061100245E-001 1.161613941E+000 4.207420051E-001
 8.068850040E-001 1.173614979E+000 4.023729861E-001
 7.561550140E-001 1.123232007E+000 4.083090127E-001
 7.617279887E-001 1.102967024E+000 4.349640012E-001
 7.166219950E-001 1.113481045E+000 4.051969945E-001
 7.290269732E-001 1.094087958E+000 4.369669855E-001
 6.994349957E-001 1.114469051E+000 4.461370111E-001
 7.317699790E-001 1.176069975E+000 3.015969992E-001
 7.047610283E-001 1.148357987E+000 3.094399869E-001
 6.992769837E-001 1.114935994E+000 3.463580012E-001
 7.230010033E-001 1.138177991E+000 3.753870130E-001
 5.921170115E-001 1.121970057E+000 3.750559986E-001
 6.348940134E-001 1.102607965E+000 4.015629888E-001
 6.653050184E-001 1.129904032E+000 3.886409998E-001
 7.015200257E-001 1.149067998E+000 3.961359859E-001
 6.855720282E-001 1.138489008E+000 4.215199947E-001
 7.943829894E-001 1.198035955E+000 3.258740008E-001
 7.624909878E-001 1.154549956E+000 3.746759892E-001
 8.058199883E-001 1.174962997E+000 3.721300066E-001
 8.023200035E-001 1.199314952E+000 3.508569896E-001
 8.057760000E-001 1.200503945E+000 3.716549873E-001
 8.062719703E-001 1.210265040E+000 3.798840046E-001
 8.049150109E-001 1.217318058E+000 3.640210032E-001
 4.858579934E-001 1.253712058E+000 1.269710064E-001
 4.925560057E-001 1.270812035E+000 1.322720051E-001
 5.118349791E-001 1.271332979E+000 1.380359977E-001
 4.588620067E-001 1.273692012E+000 1.353629977E-001
 4.720450044E-001 1.272745013E+000 1.292749941E-001
 4.371629953E-001 1.226657033E+000 1.667619944E-001
 4.391660094E-001 1.252943039E+000 1.999969929E-001
 4.475440085E-001 1.273735046E+000 1.544310004E-001
 4.368009865E-001 1.225679994E+000 1.973920017E-001
 4.398680031E-001 1.253612995E+000 1.708189994E-001
 4.449070096E-001 1.275243998E+000 1.730879992E-001
 4.864490032E-001 1.298910022E+000 1.406330019E-001
 4.681630135E-001 1.295215964E+000 1.419059932E-001
 4.542559981E-001 1.291185975E+000 1.594049931E-001
 4.447689950E-001 1.278856039E+000 1.911150068E-001
 7.709419727E-001 1.181759953E+000 3.539470136E-001
 7.447230220E-001 1.165158033E+000 3.372620046E-001
 7.324960232E-001 1.170832038E+000 3.691070080E-001
 7.952070236E-001 1.232781053E+000 3.487789929E-001
 8.019149899E-001 1.226979017E+000 3.602600098E-001
 7.841820121E-001 1.245478034E+000 3.480780125E-001
 7.921289802E-001 1.227139950E+000 3.358080089E-001
 5.325719714E-001 1.162176967E+000 3.176029921E-001
 4.753449857E-001 1.182252049E+000 2.689090073E-001
 4.346260130E-001 1.228852034E+000 2.965370119E-001
 6.578810215E-001 1.129992962E+000 3.486810029E-001
 5.961260200E-001 1.129807949E+000 3.325209916E-001
 6.318680048E-001 1.111129999E+000 3.391230106E-001
 6.289669871E-001 1.122231960E+000 3.706209958E-001
 7.038409710E-001 1.156177998E+000 3.471829891E-001
 6.335189939E-001 1.135000944E+000 3.156430125E-001
 6.465280056E-001 1.130503058E+000 2.766480148E-001
 6.337959766E-001 1.164703965E+000 2.626709938E-001
 6.749560237E-001 1.152714968E+000 2.870340049E-001
 6.692929864E-001 1.158432961E+000 3.237029910E-001
 7.190970182E-001 1.198847055E+000 2.817429900E-001
 7.698569894E-001 1.228631973E+000 2.957929969E-001
 7.383390069E-001 1.225831985E+000 2.646900117E-001
 7.507259846E-001 1.227795005E+000 2.774299979E-001
 6.913589835E-001 1.226683021E+000 2.212049961E-001
 6.457229853E-001 1.205960989E+000 2.168229967E-001
 6.724110246E-001 1.229138970E+000 2.038149983E-001
 6.511530280E-001 1.228443027E+000 1.867820024E-001
 6.652389765E-001 1.251891017E+000 2.047870010E-001
 6.834679842E-001 1.252401948E+000 2.215880007E-001
 4.657889903E-001 1.222012997E+000 2.048860043E-001
 4.389440119E-001 1.252161980E+000 2.347410023E-001
 5.258129835E-001 1.173907042E+000 2.667930126E-001
 5.023670197E-001 1.192896962E+000 2.520540059E-001
 5.832690001E-001 1.252750039E+000 1.540209949E-001
 5.979290009E-001 1.270499945E+000 1.704629958E-001
 5.994679928E-001 1.252071977E+000 1.625850052E-001
 5.800499916E-001 1.270599961E+000 1.598760039E-001
 5.634689927E-001 1.267907023E+000 1.506450027E-001
 6.140689850E-001 1.210379004E+000 2.059819996E-001
 6.310740113E-001 1.255076051E+000 1.823640019E-001
 6.462820172E-001 1.252802968E+000 1.902370006E-001
 5.733669996E-001 1.294487000E+000 1.712609977E-001
 5.575370193E-001 1.293879032E+000 1.625189930E-001
 5.321589708E-001 1.294445038E+000 1.538909972E-001
 5.051270127E-001 1.300673962E+000 1.494709998E-001
 4.428719878E-001 1.272094011E+000 2.239319980E-001
 4.435499907E-001 1.274996042E+000 2.028129995E-001
 4.827420115E-001 1.235172987E+000 1.722780019E-001
 5.059170127E-001 1.216900945E+000 2.084639966E-001
 5.210750103E-001 1.236312032E+000 1.668320000E-001
 5.302680135E-001 1.268327951E+000 1.819989979E-001
 6.419360042E-001 1.272359967E+000 2.000340074E-001
 6.278560162E-001 1.273646951E+000 1.914869994E-001
 6.124050021E-001 1.269338965E+000 1.786759943E-001
 5.910220146E-001 1.289633036E+000 1.788029969E-001
 4.925149977E-001 1.170770049E+000 3.043270111E-001
 4.351820052E-001 1.197303057E+000 2.962119877E-001
 4.389599860E-001 1.168553948E+000 3.020569980E-001
 4.446929991E-001 1.169442058E+000 3.210549951E-001
 4.499390125E-001 1.175050974E+000 3.370800018E-001
 4.348239899E-001 1.214426994E+000 2.931410074E-001
 4.421119988E-001 1.197690964E+000 3.218199909E-001
 4.403550029E-001 1.217314959E+000 3.235700130E-001
 5.430030227E-001 1.125681043E+000 3.914630115E-001
 5.290690064E-001 1.129333019E+000 3.510000110E-001
 4.958130121E-001 1.122266054E+000 3.393729925E-001
 5.057809949E-001 1.123711944E+000 3.777799904E-001
 4.637449980E-001 1.124423981E+000 3.720790148E-001
 4.586200118E-001 1.149992943E+000 3.610650003E-001
 4.724430144E-001 1.149304032E+000 4.173519909E-001
 4.694539905E-001 1.152040005E+000 3.943879902E-001
 4.634320140E-001 1.148007035E+000 3.743140101E-001
 4.622189999E-001 1.176519990E+000 3.714599907E-001
 4.849919975E-001 1.154991031E+000 3.344390094E-001
 5.158749819E-001 1.162667990E+000 3.485670090E-001
 4.586650133E-001 1.175024986E+000 3.615800142E-001
 4.580790102E-001 1.200018048E+000 3.610469997E-001
 4.629400074E-001 1.199000955E+000 3.716109991E-001
 6.838669777E-001 1.199918032E+000 2.547990084E-001
 7.187640071E-001 1.227431059E+000 2.480670065E-001
 7.061070204E-001 1.229104996E+000 2.366490066E-001
 7.018550038E-001 1.252292037E+000 2.398609966E-001
 6.585479975E-001 1.219974041E+000 2.447199970E-001
 6.857569814E-001 1.198825955E+000 2.885650098E-001
 6.543769836E-001 1.194450974E+000 2.704629898E-001
 4.711300135E-001 1.211827993E+000 2.408269942E-001
 4.364559948E-001 1.225051999E+000 2.468039989E-001
 4.353469908E-001 1.226448059E+000 2.685210109E-001
 4.388819933E-001 1.253873944E+000 2.576020062E-001
 4.392620027E-001 1.252442002E+000 2.809729874E-001
 4.656119943E-001 1.219355941E+000 2.809509933E-001
 4.400860071E-001 1.230077982E+000 3.208259940E-001
 4.491080046E-001 1.249827981E+000 3.372739851E-001
 5.959619880E-001 1.166985035E+000 2.721779943E-001
 6.048079729E-001 1.162493944E+000 3.111520112E-001
 6.167280078E-001 1.190796018E+000 2.846679986E-001
 5.363489985E-001 1.194224954E+000 2.297720015E-001
 5.627369881E-001 1.185636997E+000 2.649070024E-001
 5.891979933E-001 1.239357948E+000 1.932130009E-001
 5.507799983E-001 1.239537001E+000 1.914819926E-001
 6.034209728E-001 1.200804949E+000 2.495750040E-001
 5.774469972E-001 1.204960942E+000 2.202849984E-001
 5.496889949E-001 1.225090981E+000 2.226510048E-001
 6.654580235E-001 1.101153970E+000 4.527240098E-001
 6.543729901E-001 1.081413031E+000 4.901190102E-001
 6.158720255E-001 1.106184959E+000 4.696919918E-001
 7.389000058E-001 1.129408002E+000 5.627070069E-001
 7.326589823E-001 1.167250991E+000 5.909330249E-001
 7.458239794E-001 1.147613049E+000 5.631530285E-001
 7.145820260E-001 1.150709033E+000 5.989540219E-001
 7.122179866E-001 1.125735998E+000 5.867850184E-001
 7.258920074E-001 1.144319057E+000 5.849120021E-001
 6.938179731E-001 1.114923954E+000 5.541160107E-001
 6.971259713E-001 1.097911954E+000 5.228080153E-001
 6.494979858E-001 1.100090027E+000 5.293419957E-001
 6.718879938E-001 1.114267945E+000 4.990960062E-001
 6.161450148E-001 1.104491949E+000 5.100430250E-001
 6.344689727E-001 1.123746037E+000 4.371480048E-001
 7.913150191E-001 1.150295019E+000 4.731200039E-001
 7.843660116E-001 1.149631023E+000 4.898209870E-001
 7.929559946E-001 1.176751018E+000 4.744580090E-001
 7.966700196E-001 1.150105000E+000 4.559319913E-001
 7.682610154E-001 1.145717978E+000 5.255230069E-001
 7.777730227E-001 1.175843000E+000 5.139439702E-001
 7.840350270E-001 1.177580953E+000 4.958550036E-001
 7.335799932E-001 1.123770952E+000 4.969190061E-001
 7.557770014E-001 1.151419997E+000 4.891520143E-001
 7.485439777E-001 1.123859048E+000 4.582419991E-001
 6.993250251E-001 1.131790996E+000 4.789249897E-001
 7.025439739E-001 1.128767967E+000 5.104249716E-001
 7.240809798E-001 1.145612001E+000 5.266799927E-001
 7.477679849E-001 1.170101047E+000 5.663740039E-001
 7.719799876E-001 1.175596952E+000 5.270580053E-001
 7.630490065E-001 1.172665000E+000 5.420190096E-001
 5.683910251E-001 1.104509950E+000 4.486649930E-001
 5.359060168E-001 1.106171012E+000 4.567520022E-001
 6.043990254E-001 1.142150044E+000 4.562189877E-001
 4.719780087E-001 1.149885058E+000 4.509299994E-001
 4.729160070E-001 1.152562976E+000 4.397299886E-001
 4.712499976E-001 1.149953961E+000 4.643119872E-001
 5.082889795E-001 1.131811023E+000 4.226619899E-001
 5.461019874E-001 1.132331967E+000 4.307009876E-001
 4.746600091E-001 1.175600052E+000 4.498159885E-001
 4.746690094E-001 1.173928022E+000 4.383000135E-001
 6.522719860E-001 1.145856977E+000 4.168150127E-001
 5.922449827E-001 1.135892034E+000 4.162020087E-001
 5.627020001E-001 1.154245973E+000 3.576619923E-001
 6.039689779E-001 1.154302001E+000 3.717510104E-001
 5.574529767E-001 1.070191026E+000 6.535869837E-001
 5.789260268E-001 1.071272969E+000 6.486840248E-001
 5.965420008E-001 1.086063981E+000 6.516889930E-001
 5.982519984E-001 1.070556998E+000 6.411780119E-001
 5.678259730E-001 1.087515950E+000 6.632249951E-001
 5.811929703E-001 1.079874039E+000 6.033779979E-001
 5.525850058E-001 1.096794963E+000 6.669909954E-001
 5.844519734E-001 1.099359035E+000 6.638299823E-001
 5.702260137E-001 1.103878021E+000 6.673409939E-001
 5.766839981E-001 1.097154021E+000 5.402669907E-001
 5.118790269E-001 1.071223021E+000 5.956799984E-001
 4.523960054E-001 1.101570010E+000 5.999069810E-001
 4.542500079E-001 1.102031946E+000 5.812010169E-001
 4.518750012E-001 1.124971986E+000 5.787090063E-001
 4.551349878E-001 1.125530005E+000 5.541790128E-001
 5.478339791E-001 1.090525031E+000 5.743979812E-001
 5.816310048E-001 1.102604985E+000 5.805649757E-001
 4.877690077E-001 1.095672011E+000 5.741720200E-001
 5.064769983E-001 1.095239043E+000 5.447930098E-001
 5.443300009E-001 1.110805988E+000 5.454729795E-001
 6.002539992E-001 1.113903046E+000 6.280390024E-001
 6.121349931E-001 1.147119999E+000 6.600199938E-001
 5.954239964E-001 1.125159025E+000 6.588960290E-001
 6.081460118E-001 1.124308944E+000 6.546949744E-001
 6.411690116E-001 1.103955984E+000 5.853769779E-001
 6.111230254E-001 1.099570036E+000 6.044250131E-001
 6.153159738E-001 1.113052964E+000 5.462899804E-001
 4.851759970E-001 1.090265989E+000 6.127660275E-001
 4.460830092E-001 1.124866009E+000 6.166669726E-001
 4.760780036E-001 1.101757050E+000 6.495969892E-001
 4.518629909E-001 1.124799967E+000 6.434429884E-001
 5.443009734E-001 1.094470024E+000 6.186289787E-001
 5.294659734E-001 1.103028059E+000 6.631680131E-001
 5.107049942E-001 1.094038963E+000 6.570519805E-001
 4.938949943E-001 1.097000957E+000 6.529690027E-001
 4.708870053E-001 1.126371026E+000 6.550760269E-001
 4.903109968E-001 1.125440955E+000 6.572279930E-001
 5.121769905E-001 1.128306985E+000 6.623650193E-001
 5.374529958E-001 1.124073029E+000 6.652330160E-001
 4.510160089E-001 1.147698998E+000 6.485509872E-001
 4.671629965E-001 1.144608974E+000 6.616650224E-001
 4.601469934E-001 1.163640976E+000 6.652759910E-001
 4.506509900E-001 1.175526023E+000 6.583560109E-001
 4.788660109E-001 1.178279996E+000 6.777060032E-001
 5.661119819E-001 1.109874964E+000 4.958109856E-001
 5.812019706E-001 1.140120029E+000 4.905849993E-001
 5.194669962E-001 1.135164976E+000 4.602989852E-001
 4.685339928E-001 1.149227977E+000 4.840529859E-001
 4.625700116E-001 1.148594022E+000 5.213130116E-001
 4.649119973E-001 1.147806048E+000 5.047389865E-001
 4.740459919E-001 1.175887942E+000 4.649119973E-001
 4.508619905E-001 1.152238011E+000 5.714430213E-001
 4.573340118E-001 1.149798036E+000 5.400859714E-001
 4.564949870E-001 1.176537037E+000 5.494970083E-001
 4.966500103E-001 1.136497021E+000 5.417500138E-001
 5.024960041E-001 1.153494000E+000 5.080890059E-001
 5.444350243E-001 1.137351990E+000 4.864560068E-001
 5.317370296E-001 1.132045984E+000 5.199660063E-001
 6.644579768E-001 1.130808949E+000 5.670080185E-001
 6.745120287E-001 1.127498984E+000 6.167809963E-001
 6.914229989E-001 1.127856016E+000 6.048110127E-001
 6.510220170E-001 1.128569961E+000 6.321169734E-001
 6.926000118E-001 1.144211054E+000 6.117619872E-001
 6.794700027E-001 1.148697019E+000 6.227499843E-001
 6.180419922E-001 1.137069941E+000 6.113740206E-001
 6.383150220E-001 1.143911004E+000 6.470680237E-001
 6.632660031E-001 1.148820996E+000 6.344439983E-001
 5.590350032E-001 1.162418962E+000 4.078739882E-001
 5.515769720E-001 1.190603971E+000 3.093250096E-001
 5.917109847E-001 1.176628947E+000 3.483430147E-001
 5.433059931E-001 1.186606050E+000 3.584899902E-001
 7.841029763E-001 1.231809020E+000 3.173559904E-001
 7.618589997E-001 1.250584006E+000 3.086799979E-001
 7.444509864E-001 1.209074020E+000 3.184989989E-001
 7.170339823E-001 1.195027947E+000 6.005560160E-001
 7.051420212E-001 1.169986010E+000 6.154289842E-001
 6.969400048E-001 1.193820000E+000 6.167770028E-001
 7.249310017E-001 1.171239018E+000 6.027060151E-001
 7.275260091E-001 1.196077943E+000 5.870119929E-001
 7.436509728E-001 1.196040988E+000 5.649949908E-001
 7.356129885E-001 1.210916996E+000 5.704209805E-001
 7.228379846E-001 1.213400960E+000 5.844209790E-001
 7.090680003E-001 1.213708997E+000 5.967609882E-001
 7.336869836E-001 1.225059032E+000 5.693370104E-001
 7.766309977E-001 1.174054980E+000 3.945739865E-001
 8.063740134E-001 1.199779987E+000 4.055840075E-001
 8.047729731E-001 1.210549951E+000 4.049609900E-001
 8.041440248E-001 1.197672963E+000 4.232760072E-001
 8.039649725E-001 1.229992986E+000 3.979299963E-001
 8.034909964E-001 1.215023041E+000 4.215140045E-001
 7.652300000E-001 1.146975994E+000 4.349449873E-001
 8.050119877E-001 1.177327991E+000 4.295380116E-001
 7.976279855E-001 1.177924991E+000 4.588960111E-001
 8.014900088E-001 1.198987007E+000 4.387719929E-001
 7.507719994E-001 1.171854973E+000 4.119749963E-001
 7.671849728E-001 1.198398948E+000 5.253369808E-001
 7.769759893E-001 1.199844003E+000 5.074899793E-001
 7.827919722E-001 1.199890018E+000 4.936029911E-001
 7.753239870E-001 1.218150020E+000 5.112890005E-001
 7.998960018E-001 1.215036035E+000 4.469699860E-001
 7.838500142E-001 1.214316010E+000 4.905480146E-001
 7.909830213E-001 1.199149966E+000 4.753249884E-001
 7.976369858E-001 1.199552059E+000 4.569410086E-001
 7.946860194E-001 1.219776034E+000 4.695419967E-001
 7.998960018E-001 1.230648994E+000 4.187439978E-001
 7.959719896E-001 1.230913997E+000 4.457359910E-001
 7.899919748E-001 1.247321010E+000 4.124409854E-001
 7.910270095E-001 1.228456020E+000 4.703719914E-001
 7.798889875E-001 1.230898023E+000 4.914709926E-001
 7.727890015E-001 1.233147979E+000 5.092300177E-001
 7.361490130E-001 1.165871024E+000 4.623860121E-001
 6.657239795E-001 1.148396969E+000 4.490289986E-001
 7.261630297E-001 1.143090963E+000 4.291040003E-001
 6.990230083E-001 1.160171986E+000 4.501839876E-001
 7.053099871E-001 1.189409971E+000 3.276889920E-001
 6.810629964E-001 1.164347053E+000 3.771980107E-001
 7.038040161E-001 1.184087038E+000 3.674609959E-001
 7.135810256E-001 1.178467035E+000 3.970319927E-001
 6.340649724E-001 1.154185057E+000 3.888069987E-001
 6.520959735E-001 1.172106981E+000 3.639979959E-001
 6.847289801E-001 1.189581990E+000 4.008469880E-001
 6.701350212E-001 1.174440026E+000 4.238319993E-001
 7.672899961E-001 1.219140053E+000 3.509689867E-001
 8.027430177E-001 1.228639007E+000 3.745940030E-001
 7.907410264E-001 1.245725989E+000 3.746869862E-001
 7.855479717E-001 1.250643969E+000 3.928920031E-001
 7.644569874E-001 1.200448990E+000 3.831050098E-001
 7.366870046E-001 1.197456956E+000 3.941720128E-001
 4.848090112E-001 1.283727050E+000 1.725039929E-001
 4.702520072E-001 1.259191990E+000 1.938299984E-001
 4.510320127E-001 1.296962023E+000 1.797229946E-001
 4.811829925E-001 1.312669992E+000 1.548990011E-001
 4.609920084E-001 1.304594994E+000 1.599310040E-001
 4.476529956E-001 1.292880058E+000 2.033870071E-001
 4.581269920E-001 1.327190995E+000 1.852840036E-001
 4.480729997E-001 1.301758051E+000 2.225169986E-001
 4.703080058E-001 1.321843982E+000 1.661030054E-001
 4.594880044E-001 1.323639035E+000 1.771149933E-001
 4.890570045E-001 1.325822949E+000 1.661909968E-001
 5.367460251E-001 1.308336973E+000 1.647550017E-001
 5.214909911E-001 1.315971017E+000 1.661940068E-001
 5.513610244E-001 1.310017943E+000 1.714320034E-001
 5.525239706E-001 1.318567038E+000 1.783030033E-001
 4.977099895E-001 1.318413019E+000 1.619040072E-001
 7.503529787E-001 1.251503944E+000 2.941029966E-001
 7.416589856E-001 1.250130057E+000 2.822229862E-001
 7.285230160E-001 1.252531052E+000 2.680410147E-001
 7.382569909E-001 1.265269041E+000 2.996419966E-001
 6.516619921E-001 1.282884002E+000 2.161259949E-001
 7.267339826E-001 1.205721974E+000 3.634200096E-001
 7.786170244E-001 1.253664970E+000 3.657979965E-001
 7.751650214E-001 1.257248998E+000 3.808369935E-001
 7.700430155E-001 1.258270979E+000 3.543519974E-001
 7.703689933E-001 1.252056956E+000 3.317329884E-001
 7.469789982E-001 1.266859055E+000 3.245170116E-001
 5.181559920E-001 1.193258047E+000 3.266139925E-001
 5.307300091E-001 1.202926040E+000 2.847689986E-001
 4.986700118E-001 1.214359999E+000 2.792139947E-001
 4.405469894E-001 1.249349952E+000 3.019990027E-001
 6.271650195E-001 1.164145947E+000 3.442839980E-001
 6.628850102E-001 1.193212986E+000 3.413760066E-001
 6.430699825E-001 1.175017953E+000 2.992039919E-001
 6.316099763E-001 1.197545052E+000 3.666130006E-001
 6.823189855E-001 1.213662028E+000 3.228119910E-001
 7.081019878E-001 1.228906035E+000 2.887530029E-001
 7.123829722E-001 1.262639046E+000 2.593629956E-001
 6.967290044E-001 1.276857972E+000 2.508330047E-001
 6.693000197E-001 1.249660015E+000 2.501989901E-001
 6.446310282E-001 1.246173024E+000 2.300460041E-001
 6.641209722E-001 1.273213029E+000 2.185820043E-001
 6.828929782E-001 1.275401950E+000 2.368019968E-001
 4.429140091E-001 1.273929954E+000 2.434840053E-001
 4.423739910E-001 1.272892952E+000 2.593100071E-001
 4.495849907E-001 1.311175942E+000 2.466319948E-001
 4.476700127E-001 1.303020954E+000 2.601720095E-001
 4.882040024E-001 1.251487970E+000 2.464199960E-001
 5.171980262E-001 1.222565055E+000 2.468149960E-001
 5.701379776E-001 1.268265009E+000 1.972569972E-001
 6.093829870E-001 1.245357990E+000 2.261040062E-001
 5.688070059E-001 1.310304999E+000 1.798679978E-001
 5.861819983E-001 1.306396008E+000 1.866009980E-001
 5.664839745E-001 1.323214054E+000 1.861860007E-001
 5.238890052E-001 1.297073007E+000 1.900430024E-001
 4.817540050E-001 1.292948961E+000 2.223870009E-001
 5.473489761E-001 1.287034035E+000 2.116509974E-001
 5.268579721E-001 1.250782967E+000 2.229250073E-001
 4.991579950E-001 1.271716952E+000 2.009759992E-001
 6.255980134E-001 1.275576949E+000 2.377959937E-001
 6.367939711E-001 1.293452978E+000 2.124810070E-001
 5.830289721E-001 1.324206948E+000 1.923429966E-001
 6.204890013E-001 1.294020057E+000 2.024040073E-001
 6.050040126E-001 1.295837045E+000 1.927479953E-001
 4.835740030E-001 1.207973003E+000 3.233880103E-001
 4.468689859E-001 1.225255966E+000 3.422349989E-001
 4.577820003E-001 1.225000024E+000 3.621959984E-001
 4.535749853E-001 1.249788046E+000 3.492519855E-001
 4.586730003E-001 1.249907017E+000 3.616540134E-001
 4.630489945E-001 1.225785971E+000 3.717080057E-001
 4.625549912E-001 1.249979973E+000 3.705910146E-001
 5.142760277E-001 1.160778999E+000 3.977670074E-001
 4.919350147E-001 1.163274050E+000 3.706080019E-001
 4.734280109E-001 1.176969051E+000 4.166870117E-001
 4.688610137E-001 1.199769974E+000 3.920640051E-001
 4.683459997E-001 1.174481988E+000 3.900279999E-001
 5.037909746E-001 1.201532006E+000 3.604960144E-001
 6.725059748E-001 1.235082030E+000 2.788099945E-001
 6.075389981E-001 1.200418949E+000 3.235870004E-001
 6.286720037E-001 1.220255971E+000 2.726820111E-001
 6.522949934E-001 1.216431975E+000 3.076010048E-001
 4.548639953E-001 1.274369001E+000 3.468889892E-001
 4.441930056E-001 1.249089003E+000 3.210659921E-001
 4.721899927E-001 1.251634955E+000 2.756850123E-001
 4.426369965E-001 1.274456978E+000 3.012509942E-001
 4.537039995E-001 1.297379971E+000 3.296239972E-001
 4.480949938E-001 1.303213954E+000 2.839719951E-001
 4.422439933E-001 1.272295952E+000 2.785579860E-001
 4.475060105E-001 1.293923020E+000 3.046160042E-001
 4.801470041E-001 1.243587971E+000 3.180299997E-001
 5.877770185E-001 1.208572984E+000 2.848559916E-001
 5.508909822E-001 1.222573042E+000 2.648440003E-001
 5.704619884E-001 1.257055044E+000 2.345270067E-001
 5.898709893E-001 1.240504980E+000 2.619360089E-001
 4.538429976E-001 1.326997042E+000 2.562690079E-001
 4.615949988E-001 1.348857045E+000 2.533650100E-001
 4.639770091E-001 1.353199005E+000 2.686100006E-001
 4.693419933E-001 1.226408005E+000 3.930779994E-001
 4.733299911E-001 1.200029969E+000 4.102419913E-001
 4.736680090E-001 1.225033045E+000 4.105409980E-001
 4.759199917E-001 1.200132012E+000 4.316419959E-001
 6.506639719E-001 1.139619946E+000 4.797689915E-001
 6.419349909E-001 1.124516964E+000 5.074880123E-001
 6.368730068E-001 1.140962005E+000 5.353540182E-001
 6.152539849E-001 1.137140036E+000 4.917120039E-001
 7.001109719E-001 1.166041017E+000 5.636900067E-001
 6.780189872E-001 1.152318954E+000 4.996550083E-001
 6.866559982E-001 1.143618941E+000 5.336369872E-001
 6.706449986E-001 1.166810989E+000 5.499050021E-001
 5.957229733E-001 1.134567022E+000 5.235639811E-001
 6.358029842E-001 1.165004969E+000 4.402120113E-001
 6.121240258E-001 1.164028049E+000 5.139819980E-001
 7.630209923E-001 1.187906981E+000 4.713439941E-001
 7.464290261E-001 1.180156946E+000 5.013290048E-001
 7.195100188E-001 1.157861948E+000 4.932110012E-001
 6.473609805E-001 1.181594968E+000 4.735600054E-001
 7.154380083E-001 1.182060957E+000 5.196170211E-001
 7.522209883E-001 1.229060054E+000 5.442140102E-001
 7.589960098E-001 1.197146058E+000 5.385850072E-001
 7.645050287E-001 1.232321978E+000 5.229640007E-001
 6.078270078E-001 1.174484968E+000 4.796560109E-001
 5.856419802E-001 1.168540955E+000 4.338989854E-001
 5.665360093E-001 1.153555989E+000 4.627630115E-001
 5.063490272E-001 1.165809035E+000 4.555819929E-001
 5.308939815E-001 1.178704977E+000 4.364880025E-001
 5.008100271E-001 1.199259043E+000 4.471459985E-001
 4.764719903E-001 1.197916031E+000 4.675579965E-001
 6.219890118E-001 1.186861038E+000 4.039230049E-001
 5.900930166E-001 1.182801008E+000 3.856070042E-001
 4.446870089E-001 1.175086975E+000 6.378239989E-001
 4.428440034E-001 1.175969958E+000 6.158220172E-001
 4.468429983E-001 1.146522999E+000 5.977900028E-001
 4.453180134E-001 1.170598030E+000 5.944910049E-001
 5.832470059E-001 1.170644999E+000 6.739950180E-001
 5.983160138E-001 1.160341024E+000 6.663839817E-001
 6.175929904E-001 1.177374005E+000 6.624370217E-001
 6.411659718E-001 1.176236987E+000 6.524360180E-001
 6.303709745E-001 1.197262049E+000 6.584839821E-001
 6.104120016E-001 1.199219942E+000 6.632609963E-001
 6.213080287E-001 1.197942019E+000 6.621189713E-001
 5.706359744E-001 1.192651987E+000 6.798130274E-001
 6.162099838E-001 1.212375045E+000 6.582739949E-001
 5.716040134E-001 1.108445048E+000 6.335620284E-001
 5.845419765E-001 1.123615026E+000 6.048020124E-001
 5.802639723E-001 1.146031022E+000 6.690359712E-001
 5.537520051E-001 1.127166033E+000 6.666679978E-001
 5.719680190E-001 1.125058055E+000 6.633560061E-001
 5.612630248E-001 1.144330978E+000 5.405009985E-001
 5.873420238E-001 1.129544020E+000 5.638599992E-001
 5.048800111E-001 1.116711974E+000 5.960329771E-001
 4.970119894E-001 1.149456024E+000 5.777879953E-001
 5.464249849E-001 1.128061056E+000 5.994250178E-001
 5.310109854E-001 1.137238026E+000 5.650759935E-001
 5.925880075E-001 1.157256007E+000 6.284350157E-001
 6.266919971E-001 1.146461010E+000 5.769720078E-001
 6.051890254E-001 1.158225060E+000 5.498139858E-001
 5.863929987E-001 1.155099988E+000 5.964850187E-001
 5.910900235E-001 1.203307033E+000 6.696730256E-001
 4.848859906E-001 1.149783015E+000 6.277740002E-001
 5.210620165E-001 1.138632059E+000 6.255599856E-001
 4.843449891E-001 1.148301959E+000 6.668450236E-001
 5.079450011E-001 1.146886945E+000 6.692889929E-001
 5.494830012E-001 1.146785975E+000 6.718059778E-001
 5.257179737E-001 1.172605991E+000 6.808999777E-001
 5.284150243E-001 1.146250010E+000 6.707860231E-001
 5.017390251E-001 1.165469050E+000 6.766129732E-001
 4.957950115E-001 1.179190993E+000 6.811410189E-001
 4.771539867E-001 1.178055048E+000 6.451719999E-001
 4.590989947E-001 1.187173009E+000 6.748660207E-001
 4.480899870E-001 1.198500037E+000 6.630489826E-001
 4.920560122E-001 1.195489049E+000 6.854270101E-001
 5.139290094E-001 1.195886016E+000 6.864070296E-001
 4.773530066E-001 1.197002053E+000 6.874989867E-001
 5.633199811E-001 1.163630009E+000 5.078250170E-001
 4.624060094E-001 1.196678042E+000 5.410770178E-001
 5.192419887E-001 1.178058028E+000 4.841659963E-001
 4.645270109E-001 1.175814033E+000 5.234540105E-001
 4.681900144E-001 1.177070975E+000 5.065720081E-001
 4.715200067E-001 1.199913025E+000 5.085539818E-001
 4.750989974E-001 1.199511051E+000 4.834739864E-001
 5.545039773E-001 1.169075012E+000 6.791880131E-001
 5.516049862E-001 1.192865014E+000 6.860650182E-001
 5.365669727E-001 1.198426008E+000 6.860589981E-001
 4.505310059E-001 1.192185998E+000 5.738930106E-001
 4.559679925E-001 1.197985053E+000 5.598210096E-001
 4.543730021E-001 1.214341998E+000 5.687680244E-001
 4.855720103E-001 1.178361058E+000 5.657190084E-001
 5.153200030E-001 1.177353024E+000 5.506860018E-001
 5.269290209E-001 1.176107049E+000 5.179780126E-001
 6.659650207E-001 1.169299006E+000 5.839459896E-001
 6.870219707E-001 1.172382951E+000 6.272889972E-001
 6.798319817E-001 1.210222960E+000 6.254630089E-001
 6.633059978E-001 1.201060057E+000 6.374260187E-001
 6.945570111E-001 1.213431954E+000 6.105769873E-001
 6.287180185E-001 1.180088997E+000 6.069030166E-001
 6.418349743E-001 1.207409978E+000 6.483129859E-001
 6.335719824E-001 1.225499034E+000 6.465029716E-001
 6.202740073E-001 1.225751042E+000 6.505460143E-001
 5.615199804E-001 1.189522028E+000 4.415619969E-001
 6.022319794E-001 1.202304006E+000 4.311349988E-001
 4.621810019E-001 1.274492025E+000 3.661200106E-001
 5.141040087E-001 1.234899044E+000 3.364320099E-001
 5.672519803E-001 1.202929974E+000 4.105300009E-001
 5.329359770E-001 1.202093959E+000 3.913010061E-001
 5.463079810E-001 1.225096941E+000 3.244679868E-001
 5.987480283E-001 1.211254954E+000 3.660160005E-001
 5.883520246E-001 1.229346991E+000 3.291639984E-001
 5.660039783E-001 1.216233969E+000 3.529259861E-001
 5.326600075E-001 1.220669031E+000 3.620289862E-001
 7.380840182E-001 1.239459991E+000 3.393099904E-001
 7.091429830E-001 1.233950973E+000 3.258689940E-001
 7.461889982E-001 1.251546979E+000 5.424370170E-001
 6.860799789E-001 1.193936944E+000 5.867509842E-001
 6.592460275E-001 1.225247025E+000 6.347929835E-001
 6.936069727E-001 1.224105954E+000 6.070269942E-001
 6.757529974E-001 1.225429058E+000 6.235330105E-001
 7.124559879E-001 1.212234020E+000 5.406380296E-001
 7.199119925E-001 1.224393010E+000 5.809940100E-001
 7.069320083E-001 1.225221992E+000 5.942270160E-001
 7.310389876E-001 1.249655008E+000 5.664430261E-001
 7.182760239E-001 1.249951005E+000 5.810999870E-001
 7.707129717E-001 1.209022999E+000 4.152980149E-001
 7.559059858E-001 1.200324059E+000 4.445250034E-001
 7.328590155E-001 1.194810033E+000 4.238530099E-001
 7.490919828E-001 1.220020056E+000 4.999989867E-001
 7.608280182E-001 1.221886039E+000 4.679529965E-001
 7.577750087E-001 1.250928998E+000 5.189160109E-001
 7.833510041E-001 1.249330044E+000 4.421829879E-001
 7.768430114E-001 1.258267999E+000 4.159719944E-001
 7.731760144E-001 1.254251957E+000 4.674200118E-001
 7.704859972E-001 1.250313997E+000 4.859110117E-001
 7.635989785E-001 1.252259970E+000 5.031859875E-001
 7.655479908E-001 1.265910983E+000 4.558759928E-001
 7.258589864E-001 1.195647955E+000 4.553529918E-001
 6.859070063E-001 1.181221962E+000 4.794690013E-001
 6.766790152E-001 1.190287948E+000 4.505130053E-001
 7.027400136E-001 1.194219947E+000 4.328719974E-001
 6.899170280E-001 1.211465001E+000 3.597609997E-001
 6.994580030E-001 1.216529965E+000 3.956100047E-001
 6.684730053E-001 1.225221992E+000 3.805499971E-001
 6.773329973E-001 1.214674950E+000 4.219009876E-001
 6.558070183E-001 1.200981975E+000 3.988069892E-001
 6.255239844E-001 1.223639965E+000 4.018889964E-001
 6.380710006E-001 1.205209970E+000 4.270550013E-001
 7.534000278E-001 1.235293984E+000 3.818219900E-001
 7.614639997E-001 1.272883058E+000 4.026579857E-001
 7.582589984E-001 1.277469993E+000 3.853310049E-001
 7.399359941E-001 1.222421050E+000 4.105690122E-001
 7.115479708E-001 1.222879052E+000 4.237999916E-001
 4.840280116E-001 1.308724046E+000 1.937229931E-001
 4.545210004E-001 1.325327039E+000 2.087589949E-001
 4.627499878E-001 1.352566004E+000 2.329359949E-001
 4.704219997E-001 1.350932956E+000 1.827919930E-001
 4.543339908E-001 1.328577995E+000 2.260210067E-001
 4.618149996E-001 1.346389055E+000 2.047829926E-001
 4.678609967E-001 1.361549020E+000 2.078319937E-001
 4.933420122E-001 1.349634051E+000 1.733849943E-001
 5.223069787E-001 1.324476004E+000 1.715269983E-001
 5.452629924E-001 1.324787974E+000 1.789339930E-001
 4.903079867E-001 1.373661995E+000 1.799640059E-001
 4.767819941E-001 1.372279048E+000 1.931660026E-001
 5.185509920E-001 1.350124002E+000 1.769250035E-001
 6.996250153E-001 1.256813049E+000 3.041130006E-001
 7.241780162E-001 1.272469997E+000 2.867529988E-001
 7.354590297E-001 1.276574016E+000 3.141239882E-001
 7.135900259E-001 1.275753021E+000 2.716130018E-001
 7.184380293E-001 1.301826000E+000 2.897630036E-001
 7.269799709E-001 1.298218012E+000 3.010559976E-001
 6.589779854E-001 1.297137022E+000 2.299659997E-001
 7.070540190E-001 1.296118975E+000 2.719829977E-001
 6.948549747E-001 1.247411013E+000 3.528159857E-001
 7.245699763E-001 1.246430993E+000 3.679000139E-001
 7.571139932E-001 1.271036029E+000 3.720659912E-001
 7.530329823E-001 1.274536014E+000 3.588519990E-001
 7.552649975E-001 1.292327046E+000 3.718880117E-001
 7.561169863E-001 1.299311042E+000 3.580749929E-001
 7.441220284E-001 1.275683045E+000 3.403489888E-001
 7.490389943E-001 1.290094018E+000 3.469539881E-001
 7.483080029E-001 1.298959017E+000 3.348599970E-001
 4.552330077E-001 1.326941967E+000 2.888599932E-001
 4.645169973E-001 1.352494001E+000 2.857730091E-001
 5.283880234E-001 1.238842964E+000 2.967869937E-001
 4.947189987E-001 1.264490962E+000 2.966629863E-001
 6.807879806E-001 1.296355009E+000 2.454439998E-001
 6.917669773E-001 1.301206946E+000 2.569920123E-001
 6.987450123E-001 1.323871017E+000 2.690190077E-001
 6.610360146E-001 1.238646984E+000 3.493669927E-001
 6.339039803E-001 1.219375014E+000 3.377229869E-001
 6.232529879E-001 1.237092018E+000 3.664790094E-001
 6.172549725E-001 1.251737952E+000 2.792690098E-001
 6.663259864E-001 1.256126046E+000 3.120389879E-001
 6.795179844E-001 1.270234942E+000 2.817049921E-001
 6.462320089E-001 1.265997052E+000 2.682310045E-001
 5.825300217E-001 1.349907041E+000 1.966030002E-001
 5.626549721E-001 1.349961996E+000 1.890970021E-001
 5.063980222E-001 1.316779971E+000 2.163140029E-001
 4.928239882E-001 1.296548963E+000 2.551980019E-001
 5.334740281E-001 1.275264025E+000 2.552390099E-001
 4.746980071E-001 1.379353046E+000 2.414730042E-001
 4.754439890E-001 1.379588962E+000 2.177370042E-001
 4.677540064E-001 1.363137007E+000 2.513740063E-001
 5.808349848E-001 1.374989986E+000 1.969259977E-001
 5.805810094E-001 1.399978995E+000 1.974229962E-001
 5.810359716E-001 1.297683954E+000 2.283519953E-001
 6.295909882E-001 1.297893047E+000 2.650189996E-001
 5.590940118E-001 1.331856966E+000 2.239059955E-001
 5.345219970E-001 1.309028983E+000 2.381410003E-001
 5.988510251E-001 1.278735995E+000 2.646139860E-001
 6.319109797E-001 1.327556014E+000 2.214179933E-001
 6.000000238E-001 1.325996995E+000 2.011470050E-001
 6.147639751E-001 1.328320026E+000 2.101670057E-001
 6.273790002E-001 1.341977954E+000 2.226369977E-001
 5.982390046E-001 1.349979997E+000 2.041089982E-001
 6.150850058E-001 1.347669005E+000 2.141660005E-001
 5.975779891E-001 1.374982953E+000 2.053239942E-001
 4.570449889E-001 1.325937986E+000 3.090179861E-001
 4.608609974E-001 1.327821970E+000 3.294889927E-001
 4.596489966E-001 1.304224968E+000 3.447009921E-001
 4.630950093E-001 1.295104027E+000 3.618600070E-001
 4.900330007E-001 1.245074987E+000 3.585900068E-001
 4.693189859E-001 1.250633001E+000 3.899619877E-001
 4.706349969E-001 1.274256945E+000 3.900679946E-001
 5.046399832E-001 1.214210987E+000 4.042699933E-001
 5.165590048E-001 1.239632964E+000 3.861770034E-001
 6.205719709E-001 1.244425058E+000 3.124409914E-001
 4.910860062E-001 1.284333944E+000 3.317190111E-001
 4.832949936E-001 1.302317977E+000 3.013640046E-001
 5.188720226E-001 1.263373017E+000 3.196769953E-001
 5.674049854E-001 1.249958038E+000 3.098660111E-001
 5.669170022E-001 1.282642007E+000 2.876079977E-001
 5.980079770E-001 1.269989967E+000 3.007470071E-001
 4.964529872E-001 1.343075037E+000 2.579939961E-001
 4.752559960E-001 1.379647970E+000 2.707810104E-001
 4.684849977E-001 1.362061977E+000 2.935500145E-001
 4.751209915E-001 1.378129005E+000 2.978509963E-001
 4.673539996E-001 1.353649974E+000 3.151119947E-001
 4.737130105E-001 1.372483969E+000 3.100959957E-001
 4.708710015E-001 1.228191972E+000 5.306720138E-001
 4.757370055E-001 1.251093030E+000 4.172250032E-001
 4.768840075E-001 1.225885034E+000 4.323390126E-001
 4.785799980E-001 1.228824019E+000 4.515799880E-001
 4.782930017E-001 1.230169058E+000 4.730400145E-001
 4.767259955E-001 1.226678014E+000 4.902710021E-001
 4.751290083E-001 1.229750037E+000 5.109390020E-001
 6.402429938E-001 1.177983999E+000 5.530149937E-001
 6.448259950E-001 1.176514983E+000 5.121420026E-001
 6.811320186E-001 1.203364015E+000 5.479329824E-001
 6.795089841E-001 1.186635017E+000 5.163149834E-001
 5.947409868E-001 1.188485026E+000 5.321059823E-001
 5.521789789E-001 1.181519032E+000 5.411999822E-001
 6.220470071E-001 1.204390049E+000 4.613440037E-001
 6.363270283E-001 1.208284974E+000 4.926230013E-001
 5.922740102E-001 1.195438027E+000 4.999090135E-001
 4.791789949E-001 1.250494003E+000 4.451999962E-001
 4.768590033E-001 1.274263024E+000 4.153780043E-001
 4.802730083E-001 1.272161961E+000 4.358060062E-001
 6.810789704E-001 1.218104005E+000 4.981470108E-001
 7.254869938E-001 1.213606954E+000 4.823530018E-001
 6.561009884E-001 1.214172006E+000 4.539810121E-001
 7.270349860E-001 1.232393980E+000 5.133960247E-001
 7.494239807E-001 1.271841049E+000 5.180649757E-001
 7.314059734E-001 1.274134040E+000 5.583699942E-001
 7.436929941E-001 1.272637963E+000 5.328369737E-001
 4.725469947E-001 1.301028967E+000 3.919830024E-001
 4.807989895E-001 1.310585022E+000 4.140970111E-001
 4.811230004E-001 1.302430034E+000 4.220510125E-001
 5.691580176E-001 1.195461988E+000 4.763140082E-001
 5.382559896E-001 1.200188994E+000 4.621950090E-001
 5.168780088E-001 1.217234015E+000 4.352020025E-001
 5.249770284E-001 1.227990031E+000 4.772759974E-001
 5.890160203E-001 1.233409047E+000 3.984700143E-001
 5.568019748E-001 1.222010970E+000 4.433130026E-001
 4.440349936E-001 1.199831963E+000 6.376410127E-001
 4.458020031E-001 1.194911957E+000 5.977749825E-001
 4.431520104E-001 1.200014949E+000 6.159800291E-001
 4.797109962E-001 1.189002991E+000 6.088489890E-001
 5.104550123E-001 1.170043945E+000 6.071529984E-001
 4.436860085E-001 1.227069020E+000 6.160380244E-001
 4.455380142E-001 1.226245999E+000 5.949419737E-001
 4.448859990E-001 1.225010991E+000 6.432539821E-001
 4.562300146E-001 1.249860048E+000 6.753569841E-001
 4.792929888E-001 1.214526057E+000 6.861680150E-001
 4.475809932E-001 1.229593039E+000 6.674020290E-001
 4.458250105E-001 1.250707030E+000 6.592230201E-001
 4.777159989E-001 1.226336956E+000 6.853410006E-001
 4.765909910E-001 1.249081016E+000 6.824160218E-001
 5.705659986E-001 1.186318994E+000 6.454169750E-001
 6.122769713E-001 1.195384026E+000 6.320980191E-001
 5.617539883E-001 1.210795045E+000 6.783890128E-001
 6.073309779E-001 1.225558996E+000 6.528880000E-001
 5.971320271E-001 1.219588041E+000 6.610040069E-001
 5.543220043E-001 1.156795979E+000 6.241959929E-001
 5.666360259E-001 1.164466977E+000 5.722830296E-001
 5.399850011E-001 1.160660028E+000 5.939750075E-001
 5.861679912E-001 1.192675948E+000 6.147680283E-001
 6.002330184E-001 1.180446982E+000 5.813239813E-001
 5.938839912E-001 1.234830976E+000 6.583849788E-001
 5.751500130E-001 1.228831053E+000 6.668609977E-001
 5.162310004E-001 1.177803040E+000 6.438159943E-001
 4.938459992E-001 1.207522035E+000 6.365020275E-001
 5.284199715E-001 1.214002967E+000 6.833469868E-001
 5.020120144E-001 1.213083029E+000 6.859390140E-001
 5.502120256E-001 1.226178050E+000 6.747559905E-001
 5.031939745E-001 1.225142002E+000 6.840140224E-001
 5.269569755E-001 1.225607991E+000 6.803240180E-001
 4.622440040E-001 1.226250052E+000 5.545020103E-001
 4.512900114E-001 1.225893974E+000 5.792970061E-001
 4.606789947E-001 1.252413988E+000 5.626159906E-001
 4.763509929E-001 1.250071049E+000 5.124430060E-001
 5.470179915E-001 1.206665993E+000 5.127940178E-001
 4.908959866E-001 1.210507035E+000 5.479649901E-001
 5.082619786E-001 1.209944963E+000 5.180029869E-001
 4.730750024E-001 1.250298977E+000 5.284919739E-001
 4.662410021E-001 1.251934052E+000 5.495539904E-001
 5.424270034E-001 1.198799014E+000 6.347830296E-001
 4.970870018E-001 1.205301046E+000 5.816479921E-001
 5.370079875E-001 1.192631960E+000 5.838360190E-001
 5.380979776E-001 1.207661033E+000 5.548409820E-001
 5.916939974E-001 1.212367058E+000 5.900670290E-001
 6.482520103E-001 1.211325049E+000 5.492230058E-001
 6.493149996E-001 1.211063981E+000 6.008369923E-001
 6.236100197E-001 1.209691048E+000 5.733100176E-001
 6.646170020E-001 1.249989033E+000 6.290940046E-001
 6.144340038E-001 1.221210003E+000 6.108779907E-001
 6.496310234E-001 1.249997020E+000 6.375700235E-001
 6.068379879E-001 1.249946952E+000 6.524930000E-001
 6.239259839E-001 1.249992013E+000 6.474019885E-001
 5.933719873E-001 1.250002980E+000 6.567159891E-001
 5.931040049E-001 1.234421968E+000 4.518820047E-001
 6.217529774E-001 1.249387980E+000 4.295090139E-001
 5.110579729E-001 1.274068952E+000 3.640939891E-001
 5.430669785E-001 1.262235999E+000 3.426440060E-001
 5.535920262E-001 1.236449003E+000 4.102770090E-001
 5.858610272E-001 1.255115986E+000 3.529500067E-001
 5.530130267E-001 1.258422971E+000 3.815189898E-001
 6.311169863E-001 1.353348970E+000 2.284120023E-001
 6.452689767E-001 1.356052041E+000 2.378640026E-001
 7.371529937E-001 1.295640945E+000 3.205609918E-001
 7.449659705E-001 1.310278058E+000 3.443729877E-001
 6.981649995E-001 1.273594975E+000 3.324460089E-001
 6.022440195E-001 1.271656990E+000 3.986099958E-001
 6.156970263E-001 1.271432042E+000 3.626660109E-001
 6.828039885E-001 1.276769996E+000 3.600949943E-001
 6.956149936E-001 1.242699027E+000 5.284159780E-001
 6.644650102E-001 1.234208941E+000 5.735679865E-001
 7.016190290E-001 1.250025988E+000 5.968049765E-001
 6.740630269E-001 1.249994040E+000 6.217769980E-001
 6.885349751E-001 1.250018001E+000 6.088029742E-001
 6.903319955E-001 1.263149977E+000 5.595880151E-001
 6.883019805E-001 1.274992943E+000 6.077449918E-001
 7.030749917E-001 1.301921010E+000 5.914509892E-001
 7.421079874E-001 1.294576049E+000 5.316650271E-001
 7.520899773E-001 1.310500026E+000 3.699739873E-001
 7.364109755E-001 1.236811042E+000 4.495140016E-001
 7.249330282E-001 1.253851056E+000 4.841699898E-001
 7.636049986E-001 1.271489024E+000 4.308739901E-001
 7.597650290E-001 1.273645997E+000 4.743160009E-001
 7.573220134E-001 1.273771048E+000 4.974850118E-001
 7.604839802E-001 1.275822043E+000 4.546110034E-001
 6.965649724E-001 1.230136991E+000 4.503319860E-001
 7.610139847E-001 1.293861032E+000 4.298909903E-001
 7.594490051E-001 1.294144034E+000 4.033870101E-001
 6.480060220E-001 1.251325011E+000 3.938260078E-001
 6.827650070E-001 1.254734993E+000 3.830089867E-001
 7.034879923E-001 1.246093035E+000 4.046260118E-001
 6.668729782E-001 1.247323036E+000 4.248880148E-001
 6.471430063E-001 1.258018970E+000 4.505099952E-001
 6.388440132E-001 1.273126960E+000 4.158200026E-001
 7.578489780E-001 1.311911941E+000 4.354020059E-001
 7.258340120E-001 1.266810060E+000 3.980750144E-001
 7.088969946E-001 1.263394952E+000 4.309720099E-001
 7.563570142E-001 1.311607957E+000 4.016819894E-001
 5.041319728E-001 1.354550958E+000 2.147530019E-001
 5.098299980E-001 1.374802947E+000 1.782470047E-001
 5.442109704E-001 1.350051999E+000 1.833299994E-001
 5.629990101E-001 1.374994993E+000 1.898099929E-001
 5.439620018E-001 1.374999046E+000 1.843609959E-001
 5.106850266E-001 1.399014950E+000 1.829670072E-001
 4.977880120E-001 1.399644971E+000 1.882120073E-001
 4.863680005E-001 1.394368052E+000 2.010550052E-001
 5.266630054E-001 1.374981046E+000 1.805559993E-001
 5.264120102E-001 1.399809957E+000 1.826090068E-001
 4.856010079E-001 1.401677012E+000 2.444300056E-001
 4.851729870E-001 1.399526000E+000 2.251629978E-001
 6.884959936E-001 1.293838978E+000 3.057509959E-001
 7.152389884E-001 1.328598022E+000 2.978569865E-001
 7.262259722E-001 1.317150950E+000 3.117569983E-001
 6.543939710E-001 1.328191042E+000 2.363040000E-001
 6.826009750E-001 1.328565955E+000 2.560159862E-001
 7.019469738E-001 1.332309008E+000 2.777079940E-001
 6.673979759E-001 1.353731990E+000 2.538680136E-001
 7.117589712E-001 1.285331964E+000 3.700340092E-001
 7.085930109E-001 1.306198955E+000 3.399659991E-001
 7.278429866E-001 1.327643037E+000 3.249140084E-001
 5.079749823E-001 1.324993014E+000 2.878620028E-001
 5.213099718E-001 1.289759994E+000 2.878119946E-001
 6.571170092E-001 1.306254983E+000 2.969720066E-001
 6.471769810E-001 1.274206996E+000 3.467899859E-001
 6.367869973E-001 1.275987983E+000 3.024390042E-001
 6.078979969E-001 1.303840041E+000 2.932769954E-001
 5.315049887E-001 1.432283998E+000 1.908999979E-001
 5.634279847E-001 1.399963975E+000 1.903609931E-001
 4.974629879E-001 1.419016004E+000 2.091210037E-001
 5.440840125E-001 1.399956942E+000 1.853030026E-001
 5.078229904E-001 1.435513020E+000 2.085620016E-001
 5.111979842E-001 1.422435045E+000 1.895260066E-001
 5.154359937E-001 1.453333974E+000 2.161819935E-001
 5.269230008E-001 1.452335000E+000 2.030189931E-001
 5.765190125E-001 1.431246996E+000 1.986979991E-001
 5.610989928E-001 1.432029009E+000 1.938290000E-001
 5.454980135E-001 1.451174021E+000 1.985359937E-001
 5.957869887E-001 1.430852056E+000 2.085890025E-001
 5.972319841E-001 1.399948001E+000 2.059680074E-001
 6.258199811E-001 1.332718968E+000 2.738229930E-001
 6.299859881E-001 1.324977994E+000 3.055860102E-001
 4.819859862E-001 1.395647049E+000 2.968089879E-001
 4.843580127E-001 1.400109053E+000 2.814010084E-001
 4.844099879E-001 1.400035024E+000 2.608799934E-001
 4.942849874E-001 1.419953942E+000 2.855620086E-001
 5.585449934E-001 1.367413044E+000 2.242649943E-001
 5.300139785E-001 1.346043944E+000 2.463829964E-001
 5.466290116E-001 1.312930942E+000 2.722829878E-001
 5.072429776E-001 1.376330018E+000 2.501310110E-001
 5.650339723E-001 1.403290033E+000 2.285480052E-001
 5.842159986E-001 1.331714988E+000 2.568210065E-001
 6.202830076E-001 1.374827027E+000 2.200080007E-001
 6.321679950E-001 1.374845982E+000 2.301220000E-001
 5.807729959E-001 1.376003027E+000 2.506589890E-001
 6.243789792E-001 1.399348974E+000 2.237049937E-001
 6.440479755E-001 1.398882985E+000 2.395479977E-001
 7.022290230E-001 1.351837039E+000 2.866399884E-001
 6.867690086E-001 1.355779052E+000 2.703160048E-001
 4.708519876E-001 1.354002953E+000 3.389140069E-001
 4.998649955E-001 1.322381020E+000 3.264319897E-001
 4.672900140E-001 1.326570988E+000 3.587650061E-001
 4.746389985E-001 1.353829980E+000 3.576020002E-001
 4.983760118E-001 1.307811975E+000 3.596670032E-001
 4.755530059E-001 1.327097058E+000 3.841629922E-001
 4.775989950E-001 1.341055989E+000 3.797700107E-001
 5.095260143E-001 1.288141012E+000 4.000650048E-001
 5.256350040E-001 1.255468011E+000 4.231970012E-001
 6.118770242E-001 1.287865996E+000 3.288100064E-001
 5.283030272E-001 1.295035958E+000 3.244499862E-001
 5.722699761E-001 1.287765026E+000 3.334060013E-001
 5.733389854E-001 1.316930056E+000 3.062370121E-001
 5.174660087E-001 1.370177984E+000 2.817690074E-001
 4.941999912E-001 1.419692993E+000 3.023039997E-001
 5.086370111E-001 1.375488043E+000 3.135179877E-001
 4.852829874E-001 1.401121020E+000 3.203949928E-001
 4.789800048E-001 1.377622008E+000 3.429110050E-001
 4.787270129E-001 1.381477952E+000 3.270690143E-001
 4.873600006E-001 1.397462964E+000 3.485800028E-001
 5.081520081E-001 1.243667006E+000 5.056449771E-001
 5.117899776E-001 1.246669054E+000 4.525820017E-001
 4.800109863E-001 1.251610994E+000 4.693750143E-001
 4.786370099E-001 1.272778034E+000 5.131940246E-001
 4.808419943E-001 1.274191022E+000 4.914000034E-001
 4.791359901E-001 1.250887036E+000 4.895449877E-001
 5.678910017E-001 1.214844942E+000 5.661770105E-001
 6.151880026E-001 1.218147993E+000 5.339589715E-001
 6.465319991E-001 1.228073001E+000 5.191119909E-001
 6.686210036E-001 1.252410054E+000 5.099419951E-001
 6.436390281E-001 1.242817044E+000 4.807879925E-001
 5.823330283E-001 1.227959037E+000 5.227490067E-001
 6.054610014E-001 1.223075986E+000 4.875240028E-001
 5.184689760E-001 1.286550045E+000 4.318380058E-001
 4.824529886E-001 1.275959969E+000 4.704700112E-001
 4.823960066E-001 1.275733948E+000 4.509629905E-001
 4.858309925E-001 1.301769972E+000 4.506829977E-001
 4.840709865E-001 1.303668022E+000 4.362359941E-001
 4.867810011E-001 1.306916952E+000 4.650900066E-001
 5.519310236E-001 1.243983030E+000 5.324640274E-001
 7.496669888E-001 1.294553041E+000 5.132759809E-001
 7.577829957E-001 1.294038057E+000 4.792529941E-001
 7.550330162E-001 1.296879053E+000 4.974400103E-001
 6.829050183E-001 1.255051017E+000 4.790669978E-001
 7.070639729E-001 1.280562997E+000 5.084660053E-001
 7.288910151E-001 1.295676947E+000 5.538989902E-001
 4.827640057E-001 1.326046944E+000 4.084739983E-001
 4.858730137E-001 1.348731041E+000 4.002470076E-001
 4.877830148E-001 1.326789021E+000 4.310399890E-001
 4.906379879E-001 1.330117941E+000 4.480209947E-001
 4.929929972E-001 1.348448992E+000 4.278970063E-001
 5.683330297E-001 1.248672962E+000 4.788750112E-001
 5.271520019E-001 1.274250031E+000 4.642420113E-001
 5.510240197E-001 1.254626989E+000 4.503790140E-001
 5.350270271E-001 1.262719989E+000 5.071920156E-001
 5.739759803E-001 1.267387033E+000 4.272550046E-001
 5.499399900E-001 1.287395000E+000 4.418820143E-001
 5.940489769E-001 1.263398051E+000 4.660769999E-001
 4.836030006E-001 1.295881033E+000 4.951960146E-001
 4.662599862E-001 1.275881052E+000 5.550810099E-001
 4.524360001E-001 1.274315953E+000 6.703600287E-001
 4.777710140E-001 1.274994016E+000 6.822749972E-001
 4.444499910E-001 1.250434995E+000 6.419280171E-001
 4.446910024E-001 1.274997950E+000 6.442739964E-001
 4.784910083E-001 1.226210952E+000 6.073139906E-001
 5.170810223E-001 1.203709006E+000 6.095899940E-001
 4.541069865E-001 1.253728986E+000 5.790889859E-001
 4.449000061E-001 1.250249982E+000 6.152240038E-001
 4.477330148E-001 1.249866009E+000 5.974910259E-001
 4.853880107E-001 1.242053986E+000 6.470739841E-001
 5.198450089E-001 1.250004053E+000 6.800090075E-001
 5.023760200E-001 1.275084972E+000 6.830949783E-001
 5.002729893E-001 1.249984980E+000 6.824169755E-001
 5.261890292E-001 1.274829030E+000 6.803330183E-001
 4.456839859E-001 1.275249958E+000 6.165739894E-001
 4.488889873E-001 1.274873972E+000 5.990319848E-001
 4.551239908E-001 1.274885058E+000 5.800179839E-001
 4.510380030E-001 1.293840051E+000 5.971429944E-001
 5.729389787E-001 1.223687053E+000 6.299989820E-001
 5.611889958E-001 1.211385965E+000 5.999100208E-001
 5.503039956E-001 1.250005007E+000 6.719769835E-001
 5.835139751E-001 1.249979019E+000 6.600180268E-001
 5.695199966E-001 1.249994993E+000 6.654340029E-001
 5.215070248E-001 1.235036016E+000 6.423990130E-001
 4.464600086E-001 1.302062988E+000 6.434310079E-001
 4.758090079E-001 1.280774951E+000 5.306040049E-001
 4.992809892E-001 1.256654978E+000 5.711730123E-001
 5.087530017E-001 1.265342951E+000 5.322719812E-001
 5.206339955E-001 1.233975053E+000 5.464550257E-001
 4.814029932E-001 1.294021010E+000 5.101600289E-001
 4.771640003E-001 1.299746990E+000 5.317080021E-001
 5.307949781E-001 1.232242942E+000 5.961419940E-001
 5.838299990E-001 1.246224046E+000 6.027560234E-001
 5.509560108E-001 1.250352979E+000 5.675920248E-001
 5.979769826E-001 1.236407042E+000 5.697929859E-001
 6.870890260E-001 1.300091982E+000 6.084499955E-001
 6.562250257E-001 1.275164008E+000 6.353650093E-001
 6.738079786E-001 1.274994969E+000 6.216189861E-001
 6.729149818E-001 1.303619027E+000 6.224189997E-001
 6.591179967E-001 1.295279026E+000 6.351649761E-001
 6.307799816E-001 1.243834972E+000 5.539199710E-001
 5.964509845E-001 1.281507015E+000 6.606130004E-001
 6.080170274E-001 1.274611950E+000 6.548460126E-001
 6.311650276E-001 1.275156975E+000 6.475819945E-001
 6.189100146E-001 1.275344968E+000 6.515840292E-001
 5.710679889E-001 1.275635004E+000 6.671100259E-001
 5.805019736E-001 1.290557981E+000 6.706799865E-001
 6.322389841E-001 1.262212992E+000 5.893219709E-001
 6.094059944E-001 1.267840028E+000 6.171900034E-001
 5.769320130E-001 1.274428010E+000 6.188049912E-001
 5.466529727E-001 1.276226997E+000 5.346639752E-001
 6.363559961E-001 1.292408943E+000 6.496400237E-001
 6.195139885E-001 1.289662957E+000 6.561989784E-001
 6.427829862E-001 1.310220957E+000 6.445860267E-001
 6.063529849E-001 1.282799959E+000 4.434019923E-001
 5.444899797E-001 1.298681021E+000 3.625360131E-001
 5.656989813E-001 1.286597967E+000 3.987329900E-001
 5.851219893E-001 1.295117974E+000 3.704270124E-001
 5.996649861E-001 1.310075045E+000 4.158720076E-001
 6.211699843E-001 1.364650965E+000 2.593759894E-001
 6.514790058E-001 1.380781054E+000 2.450319976E-001
 6.714059711E-001 1.379873037E+000 2.611219883E-001
 7.431799769E-001 1.326136947E+000 3.664520085E-001
 7.348080277E-001 1.325525045E+000 3.405660093E-001
 7.334169745E-001 1.355708003E+000 3.450619876E-001
 7.407789826E-001 1.358245015E+000 3.626089990E-001
 6.726940274E-001 1.307376027E+000 3.489699960E-001
 6.298760176E-001 1.302520990E+000 3.569360077E-001
 6.125779748E-001 1.307253003E+000 3.851580024E-001
 6.767659783E-001 1.293630004E+000 3.863590062E-001
 6.356490254E-001 1.307093024E+000 4.139899909E-001
 6.380850077E-001 1.285650969E+000 3.860619962E-001
 6.799399853E-001 1.286118031E+000 5.257689953E-001
 6.586139798E-001 1.283825040E+000 5.011529922E-001
 6.556810141E-001 1.273200035E+000 5.433940291E-001
 6.213420033E-001 1.277390957E+000 4.793550074E-001
 6.637269855E-001 1.280774951E+000 5.795729756E-001
 7.047690153E-001 1.328711033E+000 5.924270153E-001
 7.144590020E-001 1.312594056E+000 5.790259838E-001
 7.152420282E-001 1.334139943E+000 5.784919858E-001
 6.864269972E-001 1.300570965E+000 5.580819845E-001
 7.387769818E-001 1.310492992E+000 5.392869711E-001
 7.241860032E-001 1.310857058E+000 5.631690025E-001
 7.526429892E-001 1.310945034E+000 5.103200078E-001
 7.350890040E-001 1.325736046E+000 5.482509732E-001
 7.280930281E-001 1.335484982E+000 5.579969883E-001
 7.434099913E-001 1.334144950E+000 5.314019918E-001
 7.587360144E-001 1.303748965E+000 4.570710063E-001
 7.551940084E-001 1.333688021E+000 4.794389904E-001
 7.480270267E-001 1.325034976E+000 3.867819905E-001
 7.501059771E-001 1.327731967E+000 4.024190009E-001
 7.231240273E-001 1.284307957E+000 4.603070021E-001
 6.471580267E-001 1.299098969E+000 4.725210071E-001
 6.823369861E-001 1.280097008E+000 4.548720121E-001
 7.240419984E-001 1.302685022E+000 4.344829917E-001
 6.816589832E-001 1.283717990E+000 4.202400148E-001
 6.525130272E-001 1.289903045E+000 4.397929907E-001
 7.525259852E-001 1.325518012E+000 4.146220088E-001
 7.534970045E-001 1.327700019E+000 4.295260012E-001
 7.559239864E-001 1.326333046E+000 4.455609918E-001
 7.570689917E-001 1.326169014E+000 4.648289979E-001
 7.059999704E-001 1.307266951E+000 4.091469944E-001
 7.416260242E-001 1.350829005E+000 3.761239946E-001
 7.473340034E-001 1.351657987E+000 4.037800133E-001
 7.526580095E-001 1.374827027E+000 3.995479941E-001
 7.525479794E-001 1.372356057E+000 4.137600064E-001
 5.284479856E-001 1.386294961E+000 2.257519960E-001
 4.942620099E-001 1.419082046E+000 2.502799928E-001
 5.007119775E-001 1.430696964E+000 2.315260023E-001
 4.934509993E-001 1.417978048E+000 2.690129876E-001
 5.114740133E-001 1.453212976E+000 2.337969989E-001
 5.038809776E-001 1.438174963E+000 2.522760034E-001
 5.027629733E-001 1.435639024E+000 2.693980038E-001
 5.113369823E-001 1.452689052E+000 2.575370073E-001
 7.246180177E-001 1.350886941E+000 3.276860118E-001
 7.271929979E-001 1.373996973E+000 3.208070099E-001
 7.133780122E-001 1.353816986E+000 3.049809933E-001
 6.813549995E-001 1.337362051E+000 3.150849938E-001
 6.561849713E-001 1.348449945E+000 2.874870002E-001
 7.007730007E-001 1.324175954E+000 3.727639914E-001
 6.839309931E-001 1.337890983E+000 3.485609889E-001
 5.404580235E-001 1.343034983E+000 2.939499915E-001
 6.031510234E-001 1.356127024E+000 2.916670144E-001
 6.424649954E-001 1.327100992E+000 3.360149860E-001
 6.050239801E-001 1.330724001E+000 3.285500109E-001
 5.507919788E-001 1.493167996E+000 2.139129937E-001
 5.446810126E-001 1.510125041E+000 2.307479978E-001
 5.299819708E-001 1.485466003E+000 2.260420024E-001
 5.621550083E-001 1.502784014E+000 2.181490064E-001
 5.378530025E-001 1.496888041E+000 2.274799943E-001
 5.416880250E-001 1.429288983E+000 2.292860001E-001
 5.193639994E-001 1.470150948E+000 2.414360046E-001
 5.276939869E-001 1.473945022E+000 2.123419940E-001
 5.492370129E-001 1.476755023E+000 2.076970041E-001
 5.759980083E-001 1.454257965E+000 2.066659927E-001
 5.728139877E-001 1.473134995E+000 2.116319984E-001
 5.929719806E-001 1.454417944E+000 2.148389965E-001
 5.581700206E-001 1.452540994E+000 2.000360042E-001
 6.222839952E-001 1.425132036E+000 2.229209989E-001
 6.084439754E-001 1.454818010E+000 2.241930068E-001
 6.112750173E-001 1.437124968E+000 2.190230042E-001
 5.051630139E-001 1.439478040E+000 2.883599997E-001
 5.893930197E-001 1.417353988E+000 2.492920011E-001
 6.331220269E-001 1.356789947E+000 3.136099875E-001
 5.240560174E-001 1.403669000E+000 2.818880081E-001
 5.483570099E-001 1.372735977E+000 2.645969987E-001
 5.495250225E-001 1.407791972E+000 2.595430017E-001
 5.814939737E-001 1.398247957E+000 2.748300135E-001
 5.681629777E-001 1.368453979E+000 2.936680019E-001
 5.931959748E-001 1.380889058E+000 3.099159896E-001
 6.200090051E-001 1.411311984E+000 2.568109930E-001
 6.129050255E-001 1.389899015E+000 2.796460092E-001
 6.338419914E-001 1.438323975E+000 2.349710017E-001
 6.648489833E-001 1.401934981E+000 2.563660145E-001
 6.516699791E-001 1.423282027E+000 2.452470064E-001
 7.005550265E-001 1.376711011E+000 2.868430018E-001
 6.872130036E-001 1.399778962E+000 2.759349942E-001
 6.982049942E-001 1.421322942E+000 2.855519950E-001
 7.126150131E-001 1.378741026E+000 3.008930087E-001
 6.845059991E-001 1.379225969E+000 2.721390128E-001
 7.103379965E-001 1.400251031E+000 3.001300097E-001
 7.000229955E-001 1.395071983E+000 2.878240049E-001
 7.110520005E-001 1.423676014E+000 3.033390045E-001
 6.255069971E-001 1.454035044E+000 2.320089936E-001
 5.006300211E-001 1.430874944E+000 3.359349966E-001
 5.020490289E-001 1.431594014E+000 3.483450115E-001
 5.002049804E-001 1.430035949E+000 3.131639957E-001
 4.970020056E-001 1.420110941E+000 3.524959981E-001
 5.054690242E-001 1.436398983E+000 3.614990115E-001
 5.062659979E-001 1.341992974E+000 3.534840047E-001
 5.369870067E-001 1.329035044E+000 3.506059945E-001
 5.266609788E-001 1.351366043E+000 3.279199898E-001
 4.803459942E-001 1.356557965E+000 3.759469986E-001
 4.836539924E-001 1.375040054E+000 3.685849905E-001
 5.201749802E-001 1.327559948E+000 3.809719980E-001
 5.406450033E-001 1.306066036E+000 4.143680036E-001
 5.894939899E-001 1.325613022E+000 3.576270044E-001
 5.630319715E-001 1.342025042E+000 3.326219916E-001
 5.346289873E-001 1.396430969E+000 3.135240078E-001
 4.906409979E-001 1.374680996E+000 3.971509933E-001
 5.206670165E-001 1.393529058E+000 3.475739956E-001
 4.912169874E-001 1.400267959E+000 3.670180142E-001
 4.949269891E-001 1.410722017E+000 3.658129871E-001
 4.957880080E-001 1.401751995E+000 3.873620033E-001
 5.156679749E-001 1.286306977E+000 4.933289886E-001
 4.902940094E-001 1.328371048E+000 4.591880143E-001
 4.858630002E-001 1.301385045E+000 4.726620018E-001
 4.878549874E-001 1.330320001E+000 4.945949912E-001
 4.894129932E-001 1.326887965E+000 4.738369882E-001
 5.841310024E-001 1.263929009E+000 5.451679826E-001
 6.200690269E-001 1.262747049E+000 5.204430223E-001
 5.923089981E-001 1.267382979E+000 4.980610013E-001
 5.256929994E-001 1.308653951E+000 4.585970044E-001
 5.676479936E-001 1.288895965E+000 5.129619837E-001
 7.201899886E-001 1.311270952E+000 4.829710126E-001
 7.501029968E-001 1.331776023E+000 5.170639753E-001
 7.552809715E-001 1.330088019E+000 5.018079877E-001
 6.864159703E-001 1.304980040E+000 4.912689924E-001
 6.891499758E-001 1.317438006E+000 5.252619982E-001
 5.193279982E-001 1.350857973E+000 4.056620002E-001
 4.983519912E-001 1.378527999E+000 4.269680083E-001
 5.256659985E-001 1.343579054E+000 4.382179976E-001
 4.961130023E-001 1.351819992E+000 4.577629864E-001
 5.002200007E-001 1.379448056E+000 4.439029992E-001
 5.672399998E-001 1.293907046E+000 4.710429907E-001
 5.716320276E-001 1.320901036E+000 4.420509934E-001
 5.991629958E-001 1.302301049E+000 4.890770018E-001
 4.837850034E-001 1.326213956E+000 5.143679976E-001
 4.892970026E-001 1.341645002E+000 5.014979839E-001
 4.968200028E-001 1.288506031E+000 5.654109716E-001
 4.571129978E-001 1.298413038E+000 5.804640055E-001
 4.677940011E-001 1.300618052E+000 5.573840141E-001
 4.475530088E-001 1.302211046E+000 6.166589856E-001
 4.556080103E-001 1.318724990E+000 5.928810239E-001
 4.543370008E-001 1.326954007E+000 6.017850041E-001
 4.484930038E-001 1.294363022E+000 6.617940068E-001
 4.771530032E-001 1.303274035E+000 6.847720146E-001
 4.629290104E-001 1.308727026E+000 6.805070043E-001
 4.959610105E-001 1.304911017E+000 6.874949932E-001
 5.198979974E-001 1.298531055E+000 6.860749722E-001
 5.512800217E-001 1.274831057E+000 6.740409732E-001
 5.558570027E-001 1.290007949E+000 6.784160137E-001
 5.369430184E-001 1.303325057E+000 6.851320267E-001
 4.801209867E-001 1.287333012E+000 6.427950263E-001
 4.927760065E-001 1.256320953E+000 6.136440039E-001
 5.197650194E-001 1.273749948E+000 6.443049908E-001
 4.866639972E-001 1.288504004E+000 5.985839963E-001
 5.485979915E-001 1.259250998E+000 6.270139813E-001
 5.241649747E-001 1.269335032E+000 5.964679718E-001
 4.496200085E-001 1.325621963E+000 6.410660148E-001
 4.508039951E-001 1.324762940E+000 6.187070012E-001
 6.903629899E-001 1.325968981E+000 6.058869958E-001
 4.565640092E-001 1.325296998E+000 6.698089838E-001
 4.919610023E-001 1.325474024E+000 6.913130283E-001
 4.735800028E-001 1.325021029E+000 6.891530156E-001
 4.776580036E-001 1.350497961E+000 6.887480021E-001
 4.699029922E-001 1.363962054E+000 6.912930012E-001
 5.108100176E-001 1.327581048E+000 6.895670295E-001
 4.518710077E-001 1.349691987E+000 6.403229833E-001
 4.574150145E-001 1.350718975E+000 6.839159727E-001
 4.530139863E-001 1.349356055E+000 6.676859856E-001
 4.567750096E-001 1.376582026E+000 6.834809780E-001
 4.946320057E-001 1.353428960E+000 6.893119812E-001
 5.143089890E-001 1.302170992E+000 5.332400203E-001
 5.283240080E-001 1.281919956E+000 5.611950159E-001
 4.630199969E-001 1.325211048E+000 5.763610005E-001
 4.736880064E-001 1.326609015E+000 5.512210131E-001
 4.794169962E-001 1.326992989E+000 5.335739851E-001
 5.617859960E-001 1.306138039E+000 6.808339953E-001
 5.658649802E-001 1.325674057E+000 6.776450276E-001
 5.850329995E-001 1.311050057E+000 6.715589762E-001
 6.111320257E-001 1.315559983E+000 6.599519849E-001
 5.600669980E-001 1.280709982E+000 5.909360051E-001
 5.932090282E-001 1.272704959E+000 5.810549855E-001
 6.566650271E-001 1.324241996E+000 6.337569952E-001
 6.705880165E-001 1.325006008E+000 6.228020191E-001
 6.744160056E-001 1.350222945E+000 6.209769845E-001
 6.389939785E-001 1.304092050E+000 5.961750150E-001
 6.144739985E-001 1.294163942E+000 5.624150038E-001
 6.029819846E-001 1.292489052E+000 6.319829822E-001
 5.595380068E-001 1.302420020E+000 6.310610175E-001
 5.970720053E-001 1.299517989E+000 6.039950252E-001
 5.657470226E-001 1.307410955E+000 5.511239767E-001
 5.339980125E-001 1.312515974E+000 5.033519864E-001
 6.137239933E-001 1.319743037E+000 6.260570288E-001
 6.315050125E-001 1.350038052E+000 6.471800208E-001
 6.070150137E-001 1.325119019E+000 4.640829861E-001
 6.307939887E-001 1.313318968E+000 4.454480112E-001
 5.619249940E-001 1.339418054E+000 3.703610003E-001
 5.694869757E-001 1.323050976E+000 4.013999999E-001
 5.968430042E-001 1.335479975E+000 3.889220059E-001
 6.204100251E-001 1.334442973E+000 3.665170074E-001
 6.253939867E-001 1.340572953E+000 4.184300005E-001
 5.890619755E-001 1.343552947E+000 4.218910038E-001
 6.497640014E-001 1.386508942E+000 2.935360074E-001
 7.246189713E-001 1.399134994E+000 3.194130063E-001
 7.491589785E-001 1.378087997E+000 3.730840087E-001
 7.467610240E-001 1.359099030E+000 3.885540068E-001
 7.361090183E-001 1.397596955E+000 3.410489857E-001
 7.404320240E-001 1.376849055E+000 3.460110128E-001
 7.046989799E-001 1.359297037E+000 3.645040095E-001
 6.567450166E-001 1.331794977E+000 3.713240027E-001
 6.622250080E-001 1.329417944E+000 4.075820148E-001
 7.282900214E-001 1.425663948E+000 3.307189941E-001
 6.877149940E-001 1.350878954E+000 6.089739799E-001
 7.017700076E-001 1.352998972E+000 5.932719707E-001
 7.125830054E-001 1.352903962E+000 5.783159733E-001
 6.584140062E-001 1.327473998E+000 4.548670053E-001
 6.482980251E-001 1.313760996E+000 5.348020196E-001
 6.480630040E-001 1.325646043E+000 4.944030046E-001
 6.288939714E-001 1.299795985E+000 5.053859949E-001
 6.759319901E-001 1.335880041E+000 5.615860224E-001
 7.119569778E-001 1.338750005E+000 5.308870077E-001
 7.261270285E-001 1.352530956E+000 5.572410226E-001
 7.415109873E-001 1.350612044E+000 5.297210217E-001
 7.476850152E-001 1.349452972E+000 5.130180120E-001
 7.518609762E-001 1.346904039E+000 4.958829880E-001
 7.525650263E-001 1.353814006E+000 4.729349911E-001
 7.267469764E-001 1.335232973E+000 4.575990140E-001
 7.211639881E-001 1.335759044E+000 4.161559939E-001
 6.962119937E-001 1.311970949E+000 4.570150077E-001
 6.873490214E-001 1.326171041E+000 4.286409914E-001
 7.504420280E-001 1.352457047E+000 4.262990057E-001
 7.522770166E-001 1.353850961E+000 4.501529932E-001
 7.426289916E-001 1.398761988E+000 3.612659872E-001
 7.461339831E-001 1.400236011E+000 3.750320077E-001
 7.006760240E-001 1.355080009E+000 3.988780081E-001
 7.488800287E-001 1.398213983E+000 3.884080052E-001
 7.185530066E-001 1.384714961E+000 4.121710062E-001
 7.539899945E-001 1.378249049E+000 4.394859970E-001
 7.519699931E-001 1.398648977E+000 4.118629992E-001
 7.525119781E-001 1.398985028E+000 4.313580096E-001
 7.498570085E-001 1.378151059E+000 4.760020077E-001
 7.466149926E-001 1.378859043E+000 4.951579869E-001
 7.516880035E-001 1.397593021E+000 4.462420046E-001
 5.914109945E-001 1.473711014E+000 2.219139934E-001
 5.872700214E-001 1.499866009E+000 2.237820029E-001
 5.644459724E-001 1.519072056E+000 2.224919945E-001
 5.506550074E-001 1.528257966E+000 2.382619977E-001
 5.659220219E-001 1.544721007E+000 2.303339988E-001
 5.310469866E-001 1.430907965E+000 2.617590129E-001
 5.124179721E-001 1.452715993E+000 2.824040055E-001
 5.221059918E-001 1.473369956E+000 2.659780085E-001
 5.343599916E-001 1.498615026E+000 2.499710023E-001
 5.164870024E-001 1.458549023E+000 3.405019939E-001
 5.262600183E-001 1.474185944E+000 3.484309912E-001
 6.893219948E-001 1.385489941E+000 3.329389989E-001
 6.589369774E-001 1.375388026E+000 3.236109912E-001
 6.703550220E-001 1.364475012E+000 3.614659905E-001
 5.575249791E-001 1.376423955E+000 3.306379914E-001
 5.901659727E-001 1.367568970E+000 3.392190039E-001
 6.327350140E-001 1.368324041E+000 3.510870039E-001
 5.614129901E-001 1.481235981E+000 2.407779992E-001
 5.629140139E-001 1.452371955E+000 2.526769936E-001
 6.052330136E-001 1.472707987E+000 2.298309952E-001
 6.113759875E-001 1.441817045E+000 2.618469894E-001
 5.483610034E-001 1.435503960E+000 2.888830006E-001
 5.155900121E-001 1.457023025E+000 3.132100105E-001
 5.251079798E-001 1.474087000E+000 2.968649864E-001
 5.887129903E-001 1.434690952E+000 2.878269851E-001
 6.058779955E-001 1.408030987E+000 3.220709860E-001
 5.712890029E-001 1.405074954E+000 3.053059876E-001
 6.382550001E-001 1.424337983E+000 2.892110050E-001
 6.487830281E-001 1.454442978E+000 2.485300004E-001
 6.974059939E-001 1.438495040E+000 2.904050052E-001
 6.716899872E-001 1.422052979E+000 2.609800100E-001
 6.872979999E-001 1.433851957E+000 2.756429911E-001
 6.864950061E-001 1.422104001E+000 2.719640136E-001
 6.669009924E-001 1.436179996E+000 2.582390010E-001
 6.824330091E-001 1.408913016E+000 3.083080053E-001
 7.218049765E-001 1.428540945E+000 3.204869926E-001
 7.143189907E-001 1.434030056E+000 3.111850023E-001
 6.947619915E-001 1.457362056E+000 2.983280122E-001
 7.049009800E-001 1.450000048E+000 3.079659939E-001
 6.237429976E-001 1.473235965E+000 2.409639955E-001
 6.738860011E-001 1.465141058E+000 2.736470103E-001
 6.449980140E-001 1.473031998E+000 2.527169883E-001
 6.787700057E-001 1.473314047E+000 2.843270004E-001
 6.633049846E-001 1.499876022E+000 2.704389989E-001
 5.339379907E-001 1.423611045E+000 3.527050018E-001
 5.530650020E-001 1.434672952E+000 3.289729953E-001
 5.135930181E-001 1.452254057E+000 3.613030016E-001
 5.038679838E-001 1.430377960E+000 3.721820116E-001
 5.013369918E-001 1.420668006E+000 3.813839853E-001
 5.130910277E-001 1.449115992E+000 3.749110103E-001
 5.192160010E-001 1.460842967E+000 3.715060055E-001
 5.338879824E-001 1.370602965E+000 3.821839988E-001
 5.546640158E-001 1.349696994E+000 4.203419983E-001
 5.732589960E-001 1.372339964E+000 3.692980111E-001
 5.548869967E-001 1.399222970E+000 3.569200039E-001
 5.017930269E-001 1.400702000E+000 4.169020057E-001
 5.057349801E-001 1.400670052E+000 4.414620101E-001
 5.343009830E-001 1.405915976E+000 3.849599957E-001
 5.066879988E-001 1.422454000E+000 4.069809914E-001
 5.125079751E-001 1.437268019E+000 4.063450098E-001
 5.085660219E-001 1.416743040E+000 4.272029996E-001
 5.120149851E-001 1.422148943E+000 4.419550002E-001
 5.203089714E-001 1.334128976E+000 4.826230109E-001
 4.956350029E-001 1.355818987E+000 4.792839885E-001
 5.011460185E-001 1.379773021E+000 4.815970063E-001
 6.019499898E-001 1.311617970E+000 5.224289894E-001
 5.471590161E-001 1.342085958E+000 4.653039873E-001
 5.704540014E-001 1.320788026E+000 4.954859912E-001
 6.749820113E-001 1.356703043E+000 4.290040135E-001
 7.079520226E-001 1.340350986E+000 4.922469854E-001
 6.793310046E-001 1.348484039E+000 4.675489962E-001
 6.738240123E-001 1.340152025E+000 5.078349710E-001
 5.362499952E-001 1.377043009E+000 4.367319942E-001
 5.023369789E-001 1.381636024E+000 4.632470012E-001
 5.799729824E-001 1.343723059E+000 4.655489922E-001
 5.606899858E-001 1.370548010E+000 4.620040059E-001
 6.149839759E-001 1.360041976E+000 4.671939909E-001
 5.960400105E-001 1.346742988E+000 4.940479994E-001
 5.283790231E-001 1.346562028E+000 5.120249987E-001
 4.896680117E-001 1.353711009E+000 5.182520151E-001
 4.984560013E-001 1.378167987E+000 4.998260140E-001
 4.940969944E-001 1.378646970E+000 5.225449800E-001
 5.316489935E-001 1.333122969E+000 6.864330173E-001
 5.524039865E-001 1.349902987E+000 6.807609797E-001
 4.573679864E-001 1.347612977E+000 6.016759872E-001
 4.584029913E-001 1.378167033E+000 6.257259846E-001
 5.069289804E-001 1.316468000E+000 5.784350038E-001
 5.398030281E-001 1.309211969E+000 5.882679820E-001
 4.669939876E-001 1.349591970E+000 5.770800114E-001
 4.903950095E-001 1.325423956E+000 6.104279757E-001
 4.918189943E-001 1.318377972E+000 6.542810202E-001
 5.324879885E-001 1.318580985E+000 6.539350152E-001
 5.151699781E-001 1.298871994E+000 6.180689931E-001
 4.546970129E-001 1.355429053E+000 6.234589815E-001
 6.655550003E-001 1.357432008E+000 6.279619932E-001
 6.507580280E-001 1.354380965E+000 6.370180249E-001
 6.764039993E-001 1.375936031E+000 6.220949888E-001
 6.546509862E-001 1.378744006E+000 6.358360052E-001
 6.573640108E-001 1.352601051E+000 5.888260007E-001
 6.880249977E-001 1.375604033E+000 6.105369925E-001
 7.014309764E-001 1.377922058E+000 5.934609771E-001
 4.820100069E-001 1.356127024E+000 6.617659926E-001
 4.766849875E-001 1.378540993E+000 6.913859844E-001
 5.161889791E-001 1.348675013E+000 6.874380112E-001
 4.566639960E-001 1.377691031E+000 6.447020173E-001
 4.545510113E-001 1.376394033E+000 6.685069799E-001
 4.626269937E-001 1.400182009E+000 6.751940250E-001
 4.963000119E-001 1.378209949E+000 6.914079785E-001
 5.101820230E-001 1.381245017E+000 6.907669902E-001
 4.712379873E-001 1.401325941E+000 6.890130043E-001
 4.895470142E-001 1.401419044E+000 6.934210062E-001
 5.124049783E-001 1.399885058E+000 6.952300072E-001
 5.295879841E-001 1.336009026E+000 5.459820032E-001
 4.764609933E-001 1.353410959E+000 5.579389930E-001
 4.852510095E-001 1.352617025E+000 5.338559747E-001
 4.614929855E-001 1.376603007E+000 6.034250259E-001
 4.891299903E-001 1.378406048E+000 5.386610031E-001
 4.738680124E-001 1.376716018E+000 5.718219876E-001
 4.816110134E-001 1.378388047E+000 5.559980273E-001
 5.712080002E-001 1.328677058E+000 6.458950043E-001
 5.810480118E-001 1.354748964E+000 6.701009870E-001
 6.100090146E-001 1.354166031E+000 6.573410034E-001
 5.967609882E-001 1.335487962E+000 6.645029783E-001
 5.293089747E-001 1.375720024E+000 6.865249872E-001
 5.577830076E-001 1.375254035E+000 6.789019704E-001
 5.801479816E-001 1.376117945E+000 6.712089777E-001
 5.937629938E-001 1.324658036E+000 5.745980144E-001
 6.258940101E-001 1.343947053E+000 6.051020026E-001
 6.289539933E-001 1.337157011E+000 5.639899969E-001
 5.871739984E-001 1.340638995E+000 6.204460263E-001
 5.338709950E-001 1.332486033E+000 6.138259768E-001
 5.589659810E-001 1.338400960E+000 5.849670172E-001
 5.625050068E-001 1.339915991E+000 5.454710126E-001
 5.881980062E-001 1.359050989E+000 5.539940000E-001
 6.118919849E-001 1.364704967E+000 6.251189709E-001
 6.094530225E-001 1.375110030E+000 6.587849855E-001
 6.328480244E-001 1.375002027E+000 6.470839977E-001
 6.316149831E-001 1.400030017E+000 6.476479769E-001
 6.499170065E-001 1.399997950E+000 6.377080083E-001
 5.879799724E-001 1.368880033E+000 4.459899962E-001
 6.428170204E-001 1.364145994E+000 4.456210136E-001
 5.944460034E-001 1.367045999E+000 3.964360058E-001
 6.416829824E-001 1.371294975E+000 3.986940086E-001
 6.133030057E-001 1.371500015E+000 4.239639938E-001
 6.573600173E-001 1.408655047E+000 3.253929913E-001
 7.372140288E-001 1.450842023E+000 3.666799963E-001
 7.478119731E-001 1.425351977E+000 3.867560029E-001
 7.432019711E-001 1.457141042E+000 3.884940147E-001
 7.359859943E-001 1.425115943E+000 3.502309918E-001
 7.402700186E-001 1.423998952E+000 3.620139956E-001
 7.486580014E-001 1.424978971E+000 4.001080096E-001
 7.437400222E-001 1.425457001E+000 3.754529953E-001
 7.033619881E-001 1.411914945E+000 3.509590030E-001
 7.058569789E-001 1.391047955E+000 3.788599968E-001
 6.773629785E-001 1.378208041E+000 3.914070129E-001
 7.198070288E-001 1.453909039E+000 3.340069950E-001
 6.789820194E-001 1.370427012E+000 5.666059852E-001
 7.263270020E-001 1.375031948E+000 5.538790226E-001
 7.119299769E-001 1.375030041E+000 5.776159763E-001
 6.521930099E-001 1.359640002E+000 4.809220135E-001
 6.614320278E-001 1.360628963E+000 5.297809839E-001
 6.181030273E-001 1.350517035E+000 5.254319906E-001
 6.212120056E-001 1.373178959E+000 5.543540120E-001
 6.999729872E-001 1.366161942E+000 5.203499794E-001
 7.372400165E-001 1.377442956E+000 5.297809839E-001
 7.421569824E-001 1.379315972E+000 5.118349791E-001
 7.317020297E-001 1.400295973E+000 5.372920036E-001
 7.208679914E-001 1.400153041E+000 5.612480044E-001
 7.334859967E-001 1.421342969E+000 5.377179980E-001
 7.395759821E-001 1.400344968E+000 5.088999867E-001
 7.157980204E-001 1.370362043E+000 4.813640118E-001
 7.049530149E-001 1.358245969E+000 4.505780041E-001
 7.484059930E-001 1.395853043E+000 4.713990092E-001
 7.174389958E-001 1.414680958E+000 3.986159861E-001
 6.849539876E-001 1.391881943E+000 4.235999882E-001
 7.500140071E-001 1.424226046E+000 4.232969880E-001
 7.236850262E-001 1.406654954E+000 4.398989975E-001
 7.438219786E-001 1.399451017E+000 4.895280004E-001
 7.489169836E-001 1.429144025E+000 4.463109970E-001
 7.457020283E-001 1.424039006E+000 4.711210132E-001
 7.420129776E-001 1.424922943E+000 4.856680036E-001
 7.429209948E-001 1.438663006E+000 4.706909955E-001
 7.228789926E-001 1.430683970E+000 5.570970178E-001
 7.306540012E-001 1.436964035E+000 5.336660147E-001
 5.845569968E-001 1.520805955E+000 2.261949927E-001
 6.027330160E-001 1.500033021E+000 2.322600037E-001
 5.822119713E-001 1.551941037E+000 2.367849946E-001
 5.469340086E-001 1.523780942E+000 2.579630017E-001
 5.591019988E-001 1.545603991E+000 2.446410060E-001
 5.726739764E-001 1.560521960E+000 2.489469945E-001
 5.965039730E-001 1.560907960E+000 2.454659939E-001
 6.244590282E-001 1.525006056E+000 2.455690056E-001
 6.022800207E-001 1.524796009E+000 2.349169999E-001
 5.999010205E-001 1.549649954E+000 2.408100069E-001
 5.267750025E-001 1.475602031E+000 3.246150017E-001
 5.535119772E-001 1.467394948E+000 2.808530033E-001
 5.350769758E-001 1.497944951E+000 2.808980048E-001
 5.398409963E-001 1.509806991E+000 2.706219852E-001
 5.384200215E-001 1.497010946E+000 3.379360139E-001
 5.357919931E-001 1.492398977E+000 3.275839984E-001
 5.388339758E-001 1.500277996E+000 3.097479939E-001
 5.455480218E-001 1.515751958E+000 3.012480140E-001
 5.545229912E-001 1.532477975E+000 3.027560115E-001
 5.563709736E-001 1.538552999E+000 2.825610042E-001
 5.461230278E-001 1.458343983E+000 3.485130072E-001
 5.296850204E-001 1.478598952E+000 3.725639880E-001
 5.400270224E-001 1.499400973E+000 3.545050025E-001
 5.403890014E-001 1.498260975E+000 3.736299872E-001
 6.559550166E-001 1.400894046E+000 3.638240099E-001
 6.570910215E-001 1.403800011E+000 3.996730149E-001
 5.852280259E-001 1.420935035E+000 3.509590030E-001
 6.168389916E-001 1.400539041E+000 3.668119907E-001
 6.303650141E-001 1.427417994E+000 3.395889997E-001
 5.835520029E-001 1.489712000E+000 2.754240036E-001
 6.249179840E-001 1.500012040E+000 2.446919978E-001
 6.194049716E-001 1.466892004E+000 2.885870039E-001
 5.714420080E-001 1.466971040E+000 3.088940084E-001
 6.078090072E-001 1.445680022E+000 3.186100125E-001
 6.598449945E-001 1.447561026E+000 3.031730056E-001
 6.865569949E-001 1.471765041E+000 2.960810065E-001
 6.919159889E-001 1.473814011E+000 3.056040108E-001
 6.771979928E-001 1.441125989E+000 3.391419947E-001
 7.067890167E-001 1.462664962E+000 3.218989968E-001
 5.881630182E-001 1.577597976E+000 2.571370006E-001
 6.001679897E-001 1.600357056E+000 2.682740092E-001
 5.867599845E-001 1.458513975E+000 3.473370075E-001
 5.470489860E-001 1.512374043E+000 3.632650077E-001
 6.405029893E-001 1.462556958E+000 3.275150061E-001
 6.453959942E-001 1.499971986E+000 2.561300099E-001
 6.449859738E-001 1.524667978E+000 2.567119896E-001
 6.576660275E-001 1.551534057E+000 2.726030052E-001
 6.626710296E-001 1.524912000E+000 2.709029913E-001
 6.454370022E-001 1.492351055E+000 3.067269921E-001
 6.783949733E-001 1.498407960E+000 2.918510139E-001
 6.869909763E-001 1.499927998E+000 3.063229918E-001
 6.793419719E-001 1.524960041E+000 2.962979972E-001
 6.705399752E-001 1.549913049E+000 2.900910079E-001
 5.528929830E-001 1.436499000E+000 3.756400049E-001
 5.162079930E-001 1.451189041E+000 3.891429901E-001
 5.556110144E-001 1.394958973E+000 4.110490084E-001
 5.840790272E-001 1.413028002E+000 3.878870010E-001
 5.219159722E-001 1.453848004E+000 4.160009921E-001
 5.073580146E-001 1.401098967E+000 4.620330036E-001
 5.063760281E-001 1.401137948E+000 4.838680029E-001
 5.131829977E-001 1.421911001E+000 4.679790139E-001
 5.381039977E-001 1.409505963E+000 4.317179918E-001
 5.463929772E-001 1.428735971E+000 4.092060030E-001
 5.170490146E-001 1.437687993E+000 4.366390109E-001
 5.139430165E-001 1.425124049E+000 4.540959895E-001
 5.252739787E-001 1.455819011E+000 4.356560111E-001
 5.816619992E-001 1.404772997E+000 4.346410036E-001
 5.175380111E-001 1.435075045E+000 4.677839875E-001
 5.266330242E-001 1.456753016E+000 4.512529969E-001
 5.394390225E-001 1.373132944E+000 4.911069870E-001
 5.635719895E-001 1.351246953E+000 5.143340230E-001
 5.033950210E-001 1.400647044E+000 5.045059919E-001
 6.514689922E-001 1.394839048E+000 4.325200021E-001
 6.750180125E-001 1.392770052E+000 4.566619992E-001
 6.826339960E-001 1.379474044E+000 4.867770076E-001
 6.429089904E-001 1.398051977E+000 4.657599926E-001
 5.915700197E-001 1.376425982E+000 5.211210251E-001
 5.539299846E-001 1.401258945E+000 4.580970109E-001
 5.785300136E-001 1.380210042E+000 4.863429964E-001
 6.060569882E-001 1.395970941E+000 4.673990011E-001
 6.246529818E-001 1.379366040E+000 4.953010082E-001
 5.311319828E-001 1.375674963E+000 5.384290218E-001
 5.408779979E-001 1.360084057E+000 5.666329861E-001
 4.989489913E-001 1.400465012E+000 5.226250291E-001
 4.658299983E-001 1.398704052E+000 6.084100008E-001
 4.635109901E-001 1.401000023E+000 6.283109784E-001
 4.605210125E-001 1.398578048E+000 6.477370262E-001
 4.717159867E-001 1.400316954E+000 5.894680023E-001
 5.494989753E-001 1.359488010E+000 6.367229819E-001
 4.905110002E-001 1.373963952E+000 6.231470108E-001
 5.173969865E-001 1.363875031E+000 5.904600024E-001
 5.058190227E-001 1.348085046E+000 6.354449987E-001
 4.655880034E-001 1.417150021E+000 6.477230191E-001
 4.685699940E-001 1.421157956E+000 6.301689744E-001
 4.756059945E-001 1.415192008E+000 6.887069941E-001
 4.948549867E-001 1.420819998E+000 6.889399886E-001
 4.653989971E-001 1.422178984E+000 6.754680276E-001
 5.070660114E-001 1.430816054E+000 6.851029992E-001
 4.675990045E-001 1.434795976E+000 6.731969714E-001
 4.782910049E-001 1.400074005E+000 5.733540058E-001
 4.710460007E-001 1.422902942E+000 6.120370030E-001
 6.396470070E-001 1.379066944E+000 6.059280038E-001
 6.887779832E-001 1.399930000E+000 6.078330278E-001
 6.743670106E-001 1.398681998E+000 6.214089990E-001
 6.649299860E-001 1.399984956E+000 6.285560131E-001
 6.902210116E-001 1.425905943E+000 6.069099903E-001
 6.490110159E-001 1.387848020E+000 5.717210174E-001
 7.113000154E-001 1.400058031E+000 5.774999857E-001
 7.013639808E-001 1.399966955E+000 5.920500159E-001
 7.096930146E-001 1.431470037E+000 5.759599805E-001
 7.007949948E-001 1.425088048E+000 5.914379954E-001
 6.866769791E-001 1.439067006E+000 6.057879925E-001
 6.937490106E-001 1.446879029E+000 5.901719928E-001
 6.845039725E-001 1.450549006E+000 6.036099792E-001
 4.978060126E-001 1.385838032E+000 6.524900198E-001
 5.342749953E-001 1.400418043E+000 6.901500225E-001
 5.575879812E-001 1.400671005E+000 6.796420217E-001
 5.201349854E-001 1.418544054E+000 6.870260239E-001
 5.260350108E-001 1.435858011E+000 6.811580062E-001
 5.520110130E-001 1.419075966E+000 6.793299913E-001
 5.122159719E-001 1.383226991E+000 5.610600114E-001
 5.040410161E-001 1.394078016E+000 5.933510065E-001
 4.924679995E-001 1.401072979E+000 5.409179926E-001
 4.753609896E-001 1.422490001E+000 5.928909779E-001
 4.851830006E-001 1.400243044E+000 5.579630136E-001
 5.826069713E-001 1.372663021E+000 6.354470253E-001
 5.561370254E-001 1.389925957E+000 6.482470036E-001
 6.088749766E-001 1.400807977E+000 6.588969827E-001
 5.803530216E-001 1.401232958E+000 6.707050204E-001
 6.015239954E-001 1.376996994E+000 5.973870158E-001
 5.628380179E-001 1.373244047E+000 6.025189757E-001
 5.780190229E-001 1.383285046E+000 5.745519996E-001
 5.648379922E-001 1.381348968E+000 5.421829820E-001
 6.034830213E-001 1.402860999E+000 5.446410179E-001
 6.237409711E-001 1.408318996E+000 5.695809722E-001
 6.026530266E-001 1.394842029E+000 6.234019995E-001
 6.134780049E-001 1.420413971E+000 6.568170190E-001
 6.229190230E-001 1.437062979E+000 6.537910104E-001
 6.234819889E-001 1.411878943E+000 6.068969965E-001
 6.377199888E-001 1.421805978E+000 6.454709768E-001
 6.571230292E-001 1.425035000E+000 6.343290210E-001
 6.731929779E-001 1.424190998E+000 6.210219860E-001
 4.723060131E-001 1.435328960E+000 6.327769756E-001
 4.701710045E-001 1.435727954E+000 6.521639824E-001
 5.321750045E-001 1.478014946E+000 3.978610039E-001
 5.323290229E-001 1.474503994E+000 4.135929942E-001
 6.181060076E-001 1.403488994E+000 4.332909882E-001
 6.117759943E-001 1.396311045E+000 4.004130065E-001
 7.458369732E-001 1.452041984E+000 4.193359911E-001
 7.449139953E-001 1.451315999E+000 4.509879947E-001
 6.539250016E-001 1.434537053E+000 3.625879884E-001
 7.162200212E-001 1.473088980E+000 3.467389941E-001
 7.404530048E-001 1.468458056E+000 4.045200050E-001
 7.322499752E-001 1.472882032E+000 3.793030083E-001
 7.254790068E-001 1.475021005E+000 3.651910126E-001
 7.356269956E-001 1.476963997E+000 3.933370113E-001
 7.386010289E-001 1.477921963E+000 4.182940125E-001
 7.093930244E-001 1.446627975E+000 3.886530101E-001
 6.665999889E-001 1.425305009E+000 4.269120097E-001
 6.835610271E-001 1.425927043E+000 3.760930002E-001
 6.811280251E-001 1.396883965E+000 5.437279940E-001
 6.550830007E-001 1.396235943E+000 5.010449886E-001
 6.408290267E-001 1.394623041E+000 5.332599878E-001
 6.906449795E-001 1.464537024E+000 5.772609711E-001
 7.022870183E-001 1.453662992E+000 5.728240013E-001
 6.996920109E-001 1.402991056E+000 5.111950040E-001
 6.927180290E-001 1.424800038E+000 5.334450006E-001
 7.379299998E-001 1.429502964E+000 5.030649900E-001
 7.035719752E-001 1.410364032E+000 4.607630074E-001
 7.034190297E-001 1.434066057E+000 4.212119877E-001
 7.131109834E-001 1.434142947E+000 4.785549939E-001
 7.376599908E-001 1.450922966E+000 4.878669977E-001
 7.415109873E-001 1.454190016E+000 4.692550004E-001
 7.014470100E-001 1.464249015E+000 5.627989769E-001
 7.305129766E-001 1.449820995E+000 5.232880116E-001
 7.345880270E-001 1.450142980E+000 5.040469766E-001
 7.191380262E-001 1.451472998E+000 5.492870212E-001
 6.784330010E-001 1.451473951E+000 4.402990043E-001
 6.092699766E-001 1.622257948E+000 2.752549946E-001
 5.951730013E-001 1.621055961E+000 2.891139984E-001
 6.103460193E-001 1.638353944E+000 2.903830111E-001
 7.383930087E-001 1.476853967E+000 4.375759959E-001
 5.974689722E-001 1.525797009E+000 2.733359933E-001
 6.126099825E-001 1.569363952E+000 2.566280067E-001
 5.687149763E-001 1.559581041E+000 2.668249905E-001
 6.397429705E-001 1.554237008E+000 2.606399953E-001
 6.169469953E-001 1.550572038E+000 2.479639947E-001
 5.702840090E-001 1.485983968E+000 3.367420137E-001
 5.742400289E-001 1.510988951E+000 3.021309972E-001
 5.501999855E-001 1.519618988E+000 3.387750089E-001
 5.531250238E-001 1.526875973E+000 3.204880059E-001
 5.638170242E-001 1.548334956E+000 3.056319952E-001
 5.699819922E-001 1.562037945E+000 2.930180132E-001
 5.650619864E-001 1.547575951E+000 3.270530105E-001
 5.580490232E-001 1.532300949E+000 3.650059998E-001
 5.671010017E-001 1.474230051E+000 3.729879856E-001
 5.528209805E-001 1.520236969E+000 3.847439885E-001
 5.411949754E-001 1.495615005E+000 3.978950083E-001
 5.528020263E-001 1.517348051E+000 4.037890136E-001
 6.381300092E-001 1.434211016E+000 4.029310048E-001
 5.914279819E-001 1.450358987E+000 3.843860030E-001
 6.248059869E-001 1.451163054E+000 3.658109903E-001
 6.124889851E-001 1.508198977E+000 3.094600141E-001
 6.195459962E-001 1.489670992E+000 3.401240110E-001
 6.654120088E-001 1.481438041E+000 3.318200111E-001
 6.987659931E-001 1.499940991E+000 3.246490061E-001
 7.025380135E-001 1.476982951E+000 3.260950148E-001
 6.729109883E-001 1.471058965E+000 3.660219908E-001
 7.221459746E-001 1.500046968E+000 3.676359951E-001
 7.131159902E-001 1.498672962E+000 3.489699960E-001
 6.298909783E-001 1.602990031E+000 2.830320001E-001
 5.803340077E-001 1.582924962E+000 2.818840146E-001
 6.430429816E-001 1.573276997E+000 2.802659869E-001
 5.895640254E-001 1.602974057E+000 3.040269911E-001
 5.889289975E-001 1.601855040E+000 2.787440121E-001
 5.788720250E-001 1.580270052E+000 2.992239892E-001
 6.278669834E-001 1.574635983E+000 2.687309980E-001
 5.995900035E-001 1.623972058E+000 3.076150119E-001
 6.500480175E-001 1.602622032E+000 3.005749881E-001
 5.905010104E-001 1.501870036E+000 3.585880101E-001
 5.675510168E-001 1.548702955E+000 3.724820018E-001
 5.664579868E-001 1.548542023E+000 3.506399989E-001
 6.544079781E-001 1.570487022E+000 2.918669879E-001
 6.315209866E-001 1.492666006E+000 3.744899929E-001
 6.399629712E-001 1.533664942E+000 3.050520122E-001
 6.519380212E-001 1.513106942E+000 3.362419903E-001
 6.987419724E-001 1.524886966E+000 3.275600076E-001
 6.846740246E-001 1.550150990E+000 3.148100078E-001
 6.695520282E-001 1.561010957E+000 2.998709977E-001
 5.637800097E-001 1.459696054E+000 4.054340124E-001
 5.877349973E-001 1.437759995E+000 4.202660024E-001
 5.354920030E-001 1.475986004E+000 4.466750026E-001
 5.139729977E-001 1.429690957E+000 4.879069924E-001
 5.083180070E-001 1.421643972E+000 5.068550110E-001
 5.112090111E-001 1.434313059E+000 5.082799792E-001
 5.032629967E-001 1.422482967E+000 5.247250199E-001
 5.183330178E-001 1.458577037E+000 5.101209879E-001
 5.481640100E-001 1.419394970E+000 4.872429967E-001
 5.567119718E-001 1.435526967E+000 4.420169890E-001
 5.862849951E-001 1.430454016E+000 4.532069862E-001
 5.257959962E-001 1.456933975E+000 4.698080122E-001
 5.211139917E-001 1.453992009E+000 4.914500117E-001
 5.349310040E-001 1.479660988E+000 4.773499966E-001
 5.535809994E-001 1.400886059E+000 5.162209868E-001
 6.441969872E-001 1.436228991E+000 4.559589922E-001
 6.709660292E-001 1.420887947E+000 4.814580083E-001
 5.843949914E-001 1.417698026E+000 5.190380216E-001
 6.230009794E-001 1.422400951E+000 4.767619967E-001
 6.210250258E-001 1.419687986E+000 5.093500018E-001
 5.864369869E-001 1.422389030E+000 4.841980040E-001
 5.365419984E-001 1.421779037E+000 5.428869724E-001
 5.475119948E-001 1.396500945E+000 5.689370036E-001
 5.078579783E-001 1.445711970E+000 5.287200212E-001
 4.970499873E-001 1.425693989E+000 5.439900160E-001
 5.024319887E-001 1.453577995E+000 5.462920070E-001
 4.955810010E-001 1.406051040E+000 6.230840087E-001
 5.256559849E-001 1.396389961E+000 6.262599826E-001
 5.070130229E-001 1.423998952E+000 6.466460228E-001
 4.977219999E-001 1.446956038E+000 6.830750108E-001
 4.724999964E-001 1.450214028E+000 6.616089940E-001
 5.255180001E-001 1.450194955E+000 6.780909896E-001
 4.844369888E-001 1.428961992E+000 5.734159946E-001
 4.747869968E-001 1.435534000E+000 6.116499901E-001
 4.948540032E-001 1.455109000E+000 5.634379983E-001
 4.783760011E-001 1.451460958E+000 6.146039963E-001
 4.850920141E-001 1.452631950E+000 5.877069831E-001
 6.550109982E-001 1.417814970E+000 5.906649828E-001
 6.681990027E-001 1.434780002E+000 5.608659983E-001
 6.385170221E-001 1.436110973E+000 6.457139850E-001
 6.646339893E-001 1.455330014E+000 6.163820028E-001
 6.751080155E-001 1.464769006E+000 5.965800285E-001
 6.153860092E-001 1.434273005E+000 5.462160110E-001
 6.796510220E-001 1.480151057E+000 5.793920159E-001
 5.412430167E-001 1.419564962E+000 6.465409994E-001
 5.980610251E-001 1.421730042E+000 6.622869968E-001
 5.774629712E-001 1.422330976E+000 6.694399714E-001
 5.501310229E-001 1.436640978E+000 6.759480238E-001
 6.058279872E-001 1.437816024E+000 6.602600217E-001
 5.468540192E-001 1.450273037E+000 6.743950248E-001
 5.705389977E-001 1.435943007E+000 6.703550220E-001
 5.185430050E-001 1.423436046E+000 5.863410234E-001
 5.726979971E-001 1.404800057E+000 6.235939860E-001
 5.936210155E-001 1.411957026E+000 5.814849734E-001
 5.625920296E-001 1.413432956E+000 5.931789875E-001
 5.720530152E-001 1.417423964E+000 5.534970164E-001
 6.305959821E-001 1.439582944E+000 5.757330060E-001
 6.014660001E-001 1.437896967E+000 6.228730083E-001
 5.963330269E-001 1.453466058E+000 6.634520292E-001
 6.084200144E-001 1.451825023E+000 6.587479711E-001
 5.785520077E-001 1.450049043E+000 6.676309705E-001
 6.232690215E-001 1.460333943E+000 6.484820247E-001
 6.259179711E-001 1.474105954E+000 6.395990252E-001
 6.312059760E-001 1.444424987E+000 6.088839769E-001
 4.767110050E-001 1.452414036E+000 6.336100101E-001
 4.772889912E-001 1.477645040E+000 6.556800008E-001
 4.751420021E-001 1.474290967E+000 6.788259745E-001
 4.817509949E-001 1.492342949E+000 6.756420135E-001
 5.442849994E-001 1.496783972E+000 4.232810140E-001
 5.602080226E-001 1.530730963E+000 4.119830132E-001
 5.454620123E-001 1.496562958E+000 4.432489872E-001
 6.203169823E-001 1.443578005E+000 4.315119982E-001
 6.084409952E-001 1.449709058E+000 4.660109878E-001
 7.377160192E-001 1.521499991E+000 4.056020081E-001
 7.316219807E-001 1.500242949E+000 3.926889896E-001
 7.287970185E-001 1.499945045E+000 3.837389946E-001
 7.336829901E-001 1.497899055E+000 4.023120105E-001
 7.359259725E-001 1.476439953E+000 4.672229886E-001
 7.023550272E-001 1.470870018E+000 4.387429953E-001
 7.353860140E-001 1.496739984E+000 4.213890135E-001
 7.339640260E-001 1.497830987E+000 4.406349957E-001
 6.519079804E-001 1.462651968E+000 3.910720050E-001
 6.508589983E-001 1.454357028E+000 4.268009961E-001
 7.018340230E-001 1.486619949E+000 3.957439959E-001
 6.760600209E-001 1.470342040E+000 4.133630097E-001
 6.610370278E-001 1.429517031E+000 5.211279988E-001
 6.665539742E-001 1.463937998E+000 5.588340163E-001
 6.424859762E-001 1.454164028E+000 5.453339815E-001
 6.929749846E-001 1.478041053E+000 5.612249970E-001
 6.826410294E-001 1.455070972E+000 5.346549749E-001
 6.960769892E-001 1.440381050E+000 5.057820082E-001
 6.906380057E-001 1.453274012E+000 4.685589969E-001
 7.352880239E-001 1.472069979E+000 4.873769879E-001
 7.261340022E-001 1.475994945E+000 5.221030116E-001
 7.069560289E-001 1.475589991E+000 5.494120121E-001
 7.301769853E-001 1.476081014E+000 5.060160160E-001
 7.175989747E-001 1.479711056E+000 5.350790024E-001
 6.602939963E-001 1.473824024E+000 4.513610005E-001
 6.305869818E-001 1.472571969E+000 4.630909860E-001
 6.693729758E-001 1.460314989E+000 4.953469932E-001
 5.539649725E-001 1.516605020E+000 4.241540134E-001
 6.393449903E-001 1.690655947E+000 3.118909895E-001
 6.306179762E-001 1.621986985E+000 2.894360125E-001
 6.074929833E-001 1.640738964E+000 3.100169897E-001
 6.224960089E-001 1.652654052E+000 3.003830016E-001
 6.498079896E-001 1.678064942E+000 3.059720099E-001
 6.349599957E-001 1.672070980E+000 3.046579957E-001
 7.398329973E-001 1.514191031E+000 4.459989965E-001
 7.517129779E-001 1.532065034E+000 4.425759912E-001
 7.518590093E-001 1.526896954E+000 4.542540014E-001
 7.446640134E-001 1.518944025E+000 4.676460028E-001
 7.336630225E-001 1.499590039E+000 4.626410007E-001
 7.355269790E-001 1.497861981E+000 4.793100059E-001
 7.326939702E-001 1.496467948E+000 4.980610013E-001
 7.388929725E-001 1.515002966E+000 4.899049997E-001
 6.090220213E-001 1.553843021E+000 2.974210083E-001
 5.966039896E-001 1.529821992E+000 3.350270092E-001
 5.748019814E-001 1.568626046E+000 3.210690022E-001
 5.750709772E-001 1.565943003E+000 3.527170122E-001
 5.891240239E-001 1.599887967E+000 3.240970075E-001
 5.809710026E-001 1.583330035E+000 3.142969906E-001
 5.814170241E-001 1.581972957E+000 3.344529867E-001
 5.905439854E-001 1.600975990E+000 3.398030102E-001
 5.835409760E-001 1.583763957E+000 3.597790003E-001
 5.686299801E-001 1.548915029E+000 3.943029940E-001
 5.852800012E-001 1.584929943E+000 3.822810054E-001
 5.777300000E-001 1.569304943E+000 3.782030046E-001
 5.781099796E-001 1.567760944E+000 3.968090117E-001
 5.883790255E-001 1.518167973E+000 3.970440030E-001
 5.904200077E-001 1.484302044E+000 4.018990099E-001
 6.273549795E-001 1.471918941E+000 4.122979939E-001
 6.176890135E-001 1.518684983E+000 3.564279974E-001
 6.414440274E-001 1.512207985E+000 3.963649869E-001
 7.252799869E-001 1.495527029E+000 5.191869736E-001
 7.415509820E-001 1.520576000E+000 4.250749946E-001
 7.537059784E-001 1.546949029E+000 4.352740049E-001
 7.358480096E-001 1.546167016E+000 3.997539878E-001
 7.463769913E-001 1.549656987E+000 4.182040095E-001
 6.789979935E-001 1.505673051E+000 3.586460054E-001
 6.740810275E-001 1.518396974E+000 3.918649852E-001
 7.288479805E-001 1.525027037E+000 3.844909966E-001
 7.200109959E-001 1.524947047E+000 3.669080138E-001
 7.101929784E-001 1.521625996E+000 3.481209874E-001
 7.169470191E-001 1.550549030E+000 3.663510084E-001
 6.200979948E-001 1.587059021E+000 3.105010092E-001
 6.013280153E-001 1.624789953E+000 3.234019876E-001
 6.471999884E-001 1.623054028E+000 3.027600050E-001
 6.639879942E-001 1.575968981E+000 3.062239885E-001
 6.617360115E-001 1.601626992E+000 3.122529984E-001
 6.105560064E-001 1.546151996E+000 3.713060021E-001
 6.254900098E-001 1.553022027E+000 3.340100050E-001
 6.447089911E-001 1.529206991E+000 3.700590134E-001
 6.592440009E-001 1.555713058E+000 3.488059938E-001
 6.950299740E-001 1.558177948E+000 3.368969858E-001
 6.800010204E-001 1.571732998E+000 3.227669895E-001
 7.075390220E-001 1.560737014E+000 3.561249971E-001
 6.951109767E-001 1.575564981E+000 3.451989889E-001
 6.750590205E-001 1.601258039E+000 3.264639974E-001
 6.515949965E-001 1.719329000E+000 3.228560090E-001
 6.529880166E-001 1.704396963E+000 3.196780086E-001
 6.361820102E-001 1.697502017E+000 3.241879940E-001
 6.923040152E-001 1.904237986E+000 3.801490068E-001
 6.978889704E-001 1.870170951E+000 3.675009906E-001
 7.124140263E-001 1.929142952E+000 3.813819885E-001
 7.216899991E-001 1.931017041E+000 3.962239921E-001
 6.956970096E-001 1.927736998E+000 3.851740062E-001
 7.102779746E-001 1.951792002E+000 3.997910023E-001
 7.214919925E-001 1.952072978E+000 4.082869887E-001
 7.290679812E-001 1.930485964E+000 4.146539867E-001
 5.793889761E-001 1.469863057E+000 4.483729899E-001
 5.477730036E-001 1.502262950E+000 4.545750022E-001
 5.582259893E-001 1.524299979E+000 4.414699972E-001
 4.994879961E-001 1.474709034E+000 5.664669871E-001
 5.069789886E-001 1.472561955E+000 5.505369902E-001
 5.418760180E-001 1.437970042E+000 5.160019994E-001
 5.154659748E-001 1.473387003E+000 5.326279998E-001
 5.226979852E-001 1.475666046E+000 5.159069896E-001
 5.281019807E-001 1.474992037E+000 4.973909855E-001
 5.607290268E-001 1.451148033E+000 4.939939976E-001
 5.428820252E-001 1.498489022E+000 4.786559939E-001
 5.469470024E-001 1.511868000E+000 4.856829941E-001
 5.689709783E-001 1.446290970E+000 5.326250196E-001
 5.306000113E-001 1.499984026E+000 5.185019970E-001
 5.381739736E-001 1.502676964E+000 5.013849735E-001
 5.226749778E-001 1.499508977E+000 5.365399718E-001
 7.062579989E-001 1.539159060E+000 5.716800094E-001
 7.095639706E-001 1.501163960E+000 5.421410203E-001
 6.967579722E-001 1.516646981E+000 5.593519807E-001
 6.876630187E-001 1.498440027E+000 5.619770288E-001
 6.345800161E-001 1.460667968E+000 4.982880056E-001
 5.912860036E-001 1.476282001E+000 4.896939993E-001
 6.026520133E-001 1.451501012E+000 5.149469972E-001
 5.560780168E-001 1.523062944E+000 4.627679884E-001
 5.415239930E-001 1.449910045E+000 5.678219795E-001
 5.310900211E-001 1.449023962E+000 6.238430142E-001
 5.009260178E-001 1.474956989E+000 6.809470057E-001
 5.244179964E-001 1.475013018E+000 6.766099930E-001
 5.211650133E-001 1.455613017E+000 6.445760131E-001
 5.173119903E-001 1.458534956E+000 5.919370055E-001
 4.850769937E-001 1.474120021E+000 6.161869764E-001
 4.909049869E-001 1.477152944E+000 5.921080112E-001
 5.466539860E-001 1.475013971E+000 6.722419858E-001
 5.699830055E-001 1.474993944E+000 6.675279737E-001
 6.444209814E-001 1.464082956E+000 5.851830244E-001
 6.417840123E-001 1.474465013E+000 6.259459853E-001
 6.751070023E-001 1.501631975E+000 5.807120204E-001
 6.653109789E-001 1.482450008E+000 5.955250263E-001
 6.539940238E-001 1.475003004E+000 6.110630035E-001
 6.528429985E-001 1.494603038E+000 6.084669828E-001
 6.632310152E-001 1.499531984E+000 5.931419730E-001
 5.972070098E-001 1.457195044E+000 5.636320114E-001
 6.162139773E-001 1.477282047E+000 5.380210280E-001
 6.463559866E-001 1.484545946E+000 5.637760162E-001
 6.403059959E-001 1.502282977E+000 6.288369894E-001
 6.211799979E-001 1.497374058E+000 6.449670196E-001
 5.658739805E-001 1.440009952E+000 6.336309910E-001
 5.758129954E-001 1.443752050E+000 5.959569812E-001
 6.029369831E-001 1.469568968E+000 6.175889969E-001
 5.985980034E-001 1.472985983E+000 6.591709852E-001
 5.971509814E-001 1.502542019E+000 6.591389775E-001
 5.842790008E-001 1.475044966E+000 6.639220119E-001
 6.105599999E-001 1.478958964E+000 6.511170268E-001
 5.842189789E-001 1.499794006E+000 6.633239985E-001
 6.143530011E-001 1.479802012E+000 5.893380046E-001
 5.829740167E-001 1.473798037E+000 5.876089931E-001
 4.845339954E-001 1.482557058E+000 6.383470297E-001
 4.830720127E-001 1.496001959E+000 6.591820121E-001
 4.998469949E-001 1.499655962E+000 6.788669825E-001
 4.999549985E-001 1.527371049E+000 6.773110032E-001
 4.870370030E-001 1.519801974E+000 6.713200212E-001
 5.042709708E-001 1.494742990E+000 5.692880154E-001
 5.121549964E-001 1.499578953E+000 5.553730130E-001
 4.984590113E-001 1.492424011E+000 5.837020278E-001
 6.806229949E-001 1.801440001E+000 3.622289896E-001
 6.926559806E-001 1.842466950E+000 3.663280010E-001
 5.848090053E-001 1.580495000E+000 4.041480124E-001
 5.686619878E-001 1.546676993E+000 4.176320136E-001
 5.782489777E-001 1.566220045E+000 4.178200066E-001
 5.928050280E-001 1.518880010E+000 4.310210049E-001
 6.155970097E-001 1.493567944E+000 4.442180097E-001
 7.018539906E-001 1.523058057E+000 4.167680144E-001
 6.928979754E-001 1.485378981E+000 4.714680016E-001
 6.871870160E-001 1.503469944E+000 4.453069866E-001
 7.112420201E-001 1.519412994E+000 4.542909861E-001
 6.253290176E-001 1.496868968E+000 4.831849933E-001
 6.511909962E-001 1.502254963E+000 4.240190089E-001
 6.743779778E-001 1.519464016E+000 4.249419868E-001
 6.605370045E-001 1.481840014E+000 5.296700001E-001
 6.948580146E-001 1.483234048E+000 5.041739941E-001
 6.559020281E-001 1.507056952E+000 4.568920135E-001
 6.653969884E-001 1.493782043E+000 4.862090051E-001
 5.683069825E-001 1.546290040E+000 4.425959885E-001
 5.871940255E-001 1.584054947E+000 4.249779880E-001
 5.790429711E-001 1.568400979E+000 4.357509911E-001
 6.454169750E-001 1.512753963E+000 5.017729998E-001
 7.007060051E-001 1.806388021E+000 3.684589863E-001
 6.975330114E-001 1.824779987E+000 3.652639985E-001
 6.736189723E-001 1.674744964E+000 3.264079988E-001
 6.271290183E-001 1.679177046E+000 3.295759857E-001
 6.430469751E-001 1.653885961E+000 3.039160073E-001
 6.012079716E-001 1.621996045E+000 3.428559899E-001
 6.613900065E-001 1.622467041E+000 3.148579895E-001
 7.514209747E-001 1.534225941E+000 4.888930023E-001
 7.358760238E-001 1.514181972E+000 5.060650110E-001
 7.526879907E-001 1.546398997E+000 5.105640292E-001
 7.298820019E-001 1.521175981E+000 5.238990188E-001
 7.447980046E-001 1.533025026E+000 5.132079720E-001
 7.423779964E-001 1.552237034E+000 5.337579846E-001
 7.292850018E-001 1.535436988E+000 4.513309896E-001
 7.579979897E-001 1.544126987E+000 4.579049945E-001
 7.586839795E-001 1.559942007E+000 5.014219880E-001
 7.595509887E-001 1.562713981E+000 4.587529898E-001
 7.210260034E-001 1.536895990E+000 4.769209921E-001
 7.035260201E-001 1.511616945E+000 4.853520095E-001
 6.101880074E-001 1.577584028E+000 3.451659977E-001
 5.931010246E-001 1.603855014E+000 3.599669933E-001
 5.928900242E-001 1.596812963E+000 4.004780054E-001
 5.946149826E-001 1.602501035E+000 3.877179921E-001
 7.236639857E-001 1.564447999E+000 3.818910122E-001
 6.110330224E-001 1.561023951E+000 4.005979896E-001
 6.187379956E-001 1.529901981E+000 4.077770114E-001
 6.510390043E-001 1.540644050E+000 4.039959908E-001
 6.964709759E-001 1.528524041E+000 5.145180225E-001
 7.362740040E-001 1.542014956E+000 5.401980281E-001
 7.171970010E-001 1.527595043E+000 5.491350293E-001
 7.251979709E-001 1.546138048E+000 5.589200258E-001
 7.122380137E-001 1.563686967E+000 5.745549798E-001
 7.170190215E-001 1.588322043E+000 5.638549924E-001
 7.296019793E-001 1.561890960E+000 5.538070202E-001
 7.436230183E-001 1.563462019E+000 5.311409831E-001
 7.499290109E-001 1.568433046E+000 5.146210194E-001
 7.284790277E-001 1.581011057E+000 5.475599766E-001
 7.393580079E-001 1.582615972E+000 5.288869739E-001
 7.086430192E-001 1.547801018E+000 4.442450106E-001
 6.860690117E-001 1.546656013E+000 4.251370132E-001
 7.531819940E-001 1.565045953E+000 4.364030063E-001
 7.388949990E-001 1.567489982E+000 4.059140086E-001
 7.450519800E-001 1.574054003E+000 4.173539877E-001
 7.598779798E-001 1.564156055E+000 4.778009951E-001
 7.526640296E-001 1.577440977E+000 4.929839969E-001
 7.513710260E-001 1.577360034E+000 4.461759925E-001
 7.540060282E-001 1.576696038E+000 4.687950015E-001
 6.793789864E-001 1.552721977E+000 3.795300126E-001
 6.378769875E-001 1.592618942E+000 3.477410078E-001
 6.449080110E-001 1.565631986E+000 3.813880086E-001
 6.879050136E-001 1.599984050E+000 3.420059979E-001
 7.055640221E-001 1.601304054E+000 3.643999994E-001
 6.763010025E-001 1.623024940E+000 3.296250105E-001
 6.897649765E-001 1.622884035E+000 3.440240026E-001
 6.031789780E-001 1.622313976E+000 3.698379993E-001
 6.526619792E-001 1.722597957E+000 3.387309909E-001
 6.684439778E-001 1.729817986E+000 3.427770138E-001
 6.800360084E-001 1.773692012E+000 3.571169972E-001
 6.752799749E-001 1.748100996E+000 3.523100019E-001
 6.749460101E-001 1.697775960E+000 3.326050043E-001
 6.439139843E-001 1.710517049E+000 3.413839936E-001
 6.879330277E-001 1.698132992E+000 3.465549946E-001
 6.917330027E-001 1.889413953E+000 3.956089914E-001
 6.892499924E-001 1.850036025E+000 3.948470056E-001
 7.146589756E-001 1.848674059E+000 3.789530098E-001
 7.147240043E-001 1.881436944E+000 3.826189935E-001
 7.228379846E-001 1.877490997E+000 3.951919973E-001
 7.384579778E-001 1.954406023E+000 4.655689895E-001
 7.177489996E-001 1.954228044E+000 4.277740121E-001
 7.008649707E-001 1.951635957E+000 4.222399890E-001
 7.360150218E-001 1.932937980E+000 4.401510060E-001
 6.952679753E-001 1.946571946E+000 4.339140058E-001
 7.250800133E-001 1.958701015E+000 4.587889910E-001
 6.920679808E-001 1.931746960E+000 4.208509922E-001
 7.324720025E-001 1.899927974E+000 4.240530133E-001
 5.948759913E-001 1.513931036E+000 4.685069919E-001
 5.524439812E-001 1.525112987E+000 4.860489964E-001
 5.599099994E-001 1.543841958E+000 4.852289855E-001
 5.372110009E-001 1.482303977E+000 5.570440292E-001
 5.659469962E-001 1.484001994E+000 5.294700265E-001
 5.768579841E-001 1.506487966E+000 5.122380257E-001
 5.650110245E-001 1.487746954E+000 5.650219917E-001
 5.373709798E-001 1.521486044E+000 5.196089745E-001
 5.458559990E-001 1.526471972E+000 5.054690242E-001
 5.088059902E-001 1.525578022E+000 5.782279968E-001
 5.265790224E-001 1.526458025E+000 5.397700071E-001
 5.191839933E-001 1.527349949E+000 5.556049943E-001
 6.919770241E-001 1.578279018E+000 5.868239999E-001
 6.676890254E-001 1.519137979E+000 5.952029824E-001
 6.547319889E-001 1.520077944E+000 6.118090153E-001
 6.818370223E-001 1.522181034E+000 5.814909935E-001
 6.803119779E-001 1.547871947E+000 5.551840067E-001
 6.911079884E-001 1.545480967E+000 5.854790211E-001
 6.637399793E-001 1.526641011E+000 5.235180259E-001
 6.578919888E-001 1.525190949E+000 5.572149754E-001
 6.095849872E-001 1.498654008E+000 5.128790140E-001
 6.362439990E-001 1.507280946E+000 5.376600027E-001
 6.763899922E-001 1.548845053E+000 5.992130041E-001
 6.752349734E-001 1.568768024E+000 5.963180065E-001
 6.604290009E-001 1.548784971E+000 6.115440130E-001
 5.743629932E-001 1.566364050E+000 4.676229954E-001
 5.444899797E-001 1.484236002E+000 6.337900162E-001
 5.396749973E-001 1.483873963E+000 5.951250196E-001
 5.248569846E-001 1.499997020E+000 6.760609746E-001
 4.938020110E-001 1.502112985E+000 6.227089763E-001
 5.700899959E-001 1.499995947E+000 6.665859818E-001
 4.965519905E-001 1.500663042E+000 5.995079875E-001
 5.465509892E-001 1.499999046E+000 6.717050076E-001
 5.030620098E-001 1.521625996E+000 5.983219743E-001
 4.985249937E-001 1.525128961E+000 6.279299855E-001
 6.344040036E-001 1.501693964E+000 5.852490067E-001
 6.464890242E-001 1.546978951E+000 6.277210116E-001
 6.090779901E-001 1.520637989E+000 6.494089961E-001
 6.246190071E-001 1.520020962E+000 6.392980218E-001
 6.430220008E-001 1.526909947E+000 6.275389791E-001
 5.830810070E-001 1.520061970E+000 6.619449854E-001
 5.956479907E-001 1.528501034E+000 6.566979885E-001
 6.080849767E-001 1.540285945E+000 6.523410082E-001
 5.991010070E-001 1.502400994E+000 5.523030162E-001
 6.218460202E-001 1.522084951E+000 5.672349930E-001
 5.982609987E-001 1.516008973E+000 6.183189750E-001
 5.781049728E-001 1.489797950E+000 6.148849726E-001
 5.916529894E-001 1.506119967E+000 5.872769952E-001
 4.941169918E-001 1.525110960E+000 6.419399977E-001
 5.247520208E-001 1.524991035E+000 6.755160093E-001
 5.711849928E-001 1.526772022E+000 6.651560068E-001
 5.464810133E-001 1.524994969E+000 6.714040041E-001
 6.219140291E-001 1.547438025E+000 6.461179852E-001
 5.974040031E-001 1.548851013E+000 6.599829793E-001
 5.840839744E-001 1.549435973E+000 6.624739766E-001
 5.096889734E-001 1.547680020E+000 6.720970273E-001
 4.955259860E-001 1.549726009E+000 6.619520187E-001
 5.388910174E-001 1.517547965E+000 5.915539861E-001
 5.143319964E-001 1.549625039E+000 5.855069757E-001
 6.961410046E-001 1.756036997E+000 3.668470085E-001
 6.856939793E-001 1.726086974E+000 3.520590067E-001
 6.714680195E-001 1.771147013E+000 3.755039871E-001
 6.850640178E-001 1.823730946E+000 3.850489855E-001
 5.975180268E-001 1.604249954E+000 4.154709876E-001
 5.961459875E-001 1.601418972E+000 4.291020036E-001
 6.066709757E-001 1.555629015E+000 4.306670129E-001
 6.198940277E-001 1.535025954E+000 4.494540095E-001
 6.048200130E-001 1.549698949E+000 4.779990017E-001
 6.178820133E-001 1.530200005E+000 5.045790076E-001
 6.825580001E-001 1.529582977E+000 4.599159956E-001
 6.507710218E-001 1.532758951E+000 4.778450131E-001
 6.596019864E-001 1.541077971E+000 4.371550083E-001
 6.737710238E-001 1.521908998E+000 4.948459864E-001
 5.798810124E-001 1.584064007E+000 4.783320129E-001
 5.839229822E-001 1.581027985E+000 4.510950148E-001
 5.938559771E-001 1.599295974E+000 4.448620081E-001
 6.441270113E-001 1.549375057E+000 5.099549890E-001
 7.108629942E-001 1.806331992E+000 3.774650097E-001
 6.993939877E-001 1.679211020E+000 3.550220132E-001
 7.373080254E-001 1.599138021E+000 4.073440135E-001
 7.425739765E-001 1.599563956E+000 4.225899875E-001
 6.940559745E-001 1.652235985E+000 3.472979963E-001
 7.218189836E-001 1.648602009E+000 3.841620088E-001
 7.214379907E-001 1.601048946E+000 3.857310116E-001
 7.262669802E-001 1.622380972E+000 3.912200034E-001
 7.004569769E-001 1.622701049E+000 3.565300107E-001
 7.167180181E-001 1.623538017E+000 3.771649897E-001
 6.277189851E-001 1.675055027E+000 3.601999879E-001
 6.070719957E-001 1.622153044E+000 4.151259959E-001
 6.059049964E-001 1.623206973E+000 3.939580023E-001
 7.358059883E-001 1.655308008E+000 4.132060111E-001
 7.345589995E-001 1.624389052E+000 4.070819914E-001
 7.177090049E-001 1.553714037E+000 5.061320066E-001
 7.182080150E-001 1.567752957E+000 4.742780030E-001
 6.901500225E-001 1.546259046E+000 4.862090051E-001
 6.319509745E-001 1.596307993E+000 3.983710110E-001
 6.846740246E-001 1.572847009E+000 4.099490047E-001
 6.309980154E-001 1.573266983E+000 4.236389995E-001
 6.922360063E-001 1.561138988E+000 5.286700130E-001
 6.872439981E-001 1.579463005E+000 5.548509955E-001
 6.945499778E-001 1.601016998E+000 5.827969909E-001
 7.229769826E-001 1.603384972E+000 5.518199801E-001
 7.079749703E-001 1.602817059E+000 5.745220184E-001
 6.780999899E-001 1.571457982E+000 4.567390084E-001
 7.112050056E-001 1.582080007E+000 5.163229704E-001
 7.407870293E-001 1.602233052E+000 5.103729963E-001
 7.354000211E-001 1.602882981E+000 5.268689990E-001
 7.104769945E-001 1.586753964E+000 4.409509897E-001
 7.472119927E-001 1.601551056E+000 4.761970043E-001
 7.445780039E-001 1.603116989E+000 4.934979975E-001
 7.458710074E-001 1.601423979E+000 4.511409998E-001
 7.445679903E-001 1.624376059E+000 4.489560127E-001
 7.441999912E-001 1.621052027E+000 4.643400013E-001
 7.424989939E-001 1.625105977E+000 4.288400114E-001
 7.418569922E-001 1.624024034E+000 4.885120094E-001
 6.595060229E-001 1.616480947E+000 3.907389939E-001
 6.528760195E-001 1.727895975E+000 3.659420013E-001
 6.358879805E-001 1.689900041E+000 3.823210001E-001
 7.009580135E-001 1.713539004E+000 3.683559895E-001
 6.102899909E-001 1.628931999E+000 4.267010093E-001
 6.061609983E-001 1.621611953E+000 4.343029857E-001
 6.882629991E-001 1.857375979E+000 4.154500067E-001
 7.328649759E-001 1.821148992E+000 4.061250091E-001
 7.319369912E-001 1.852769017E+000 4.029690027E-001
 7.369629741E-001 1.872295976E+000 4.355129898E-001
 7.344509959E-001 1.956994057E+000 4.851610065E-001
 7.166799903E-001 1.962046981E+000 5.114669800E-001
 7.327669859E-001 1.950299025E+000 5.267459750E-001
 7.442489862E-001 1.931146979E+000 4.673300087E-001
 7.071139812E-001 1.962615967E+000 4.854370058E-001
 7.026569843E-001 1.953380942E+000 4.476679862E-001
 6.888710260E-001 1.926720977E+000 4.404860139E-001
 7.443370223E-001 1.899976015E+000 4.673179984E-001
 6.929029822E-001 1.957689047E+000 4.704920053E-001
 6.845440269E-001 1.870656967E+000 4.400570095E-001
 6.804940104E-001 1.958184004E+000 4.964559972E-001
 5.876910090E-001 1.546975970E+000 5.089259744E-001
 5.513560176E-001 1.548830986E+000 5.097849965E-001
 5.477449894E-001 1.569301009E+000 5.280349851E-001
 5.666520000E-001 1.571805954E+000 4.965710044E-001
 5.422739983E-001 1.548877954E+000 5.262929797E-001
 5.570989847E-001 1.568429947E+000 5.120689869E-001
 5.605310202E-001 1.583297968E+000 5.149340034E-001
 5.578939915E-001 1.525617003E+000 5.588510036E-001
 5.841220021E-001 1.529163957E+000 5.386220217E-001
 5.240100026E-001 1.549427986E+000 5.595309734E-001
 5.329689980E-001 1.548302054E+000 5.419110060E-001
 5.379899740E-001 1.570714951E+000 5.448809862E-001
 5.515080094E-001 1.583639979E+000 5.292189717E-001
 5.307440162E-001 1.579781055E+000 5.653219819E-001
 5.406849980E-001 1.582422018E+000 5.464980006E-001
 6.729130149E-001 1.583469987E+000 5.932660103E-001
 6.412919760E-001 1.542332053E+000 5.850999951E-001
 6.502869725E-001 1.558565974E+000 5.574820042E-001
 6.209210157E-001 1.545722008E+000 5.383759737E-001
 6.550459862E-001 1.564952970E+000 6.104630232E-001
 6.381480098E-001 1.568794966E+000 6.221160293E-001
 5.712760091E-001 1.586233020E+000 4.990119934E-001
 5.654770136E-001 1.600973964E+000 5.165910125E-001
 5.760380030E-001 1.602779984E+000 5.010899901E-001
 5.453069806E-001 1.522070050E+000 6.245030165E-001
 4.974069893E-001 1.550500035E+000 6.460239887E-001
 5.167199969E-001 1.570490956E+000 6.048629880E-001
 5.086519718E-001 1.548408985E+000 6.088860035E-001
 5.034400225E-001 1.544059038E+000 6.238009930E-001
 6.149550080E-001 1.542294025E+000 6.054369807E-001
 5.850819945E-001 1.545717955E+000 6.303709745E-001
 5.972539783E-001 1.545570016E+000 5.654180050E-001
 5.779950023E-001 1.537348986E+000 5.943740010E-001
 6.202930212E-001 1.568861008E+000 6.370710135E-001
 5.307989717E-001 1.549968004E+000 6.739919782E-001
 5.713329911E-001 1.550981045E+000 6.657099724E-001
 5.458890200E-001 1.550021052E+000 6.714550257E-001
 5.955449939E-001 1.570063949E+000 6.523389816E-001
 5.021089911E-001 1.570297956E+000 6.745979786E-001
 5.259490013E-001 1.574044943E+000 6.746379733E-001
 5.090429783E-001 1.577484012E+000 6.307219863E-001
 4.966109991E-001 1.570662022E+000 6.578519940E-001
 5.466939807E-001 1.553326011E+000 5.926380157E-001
 5.250030160E-001 1.582749009E+000 5.901179910E-001
 5.189059973E-001 1.584157944E+000 6.148459911E-001
 4.971170127E-001 1.595224977E+000 6.626290083E-001
 5.053840280E-001 1.603291035E+000 6.726009846E-001
 6.665300131E-001 1.600492001E+000 5.945559740E-001
 6.797890067E-001 1.601869941E+000 5.881749988E-001
 7.098950148E-001 1.765329957E+000 3.816229999E-001
 6.714349985E-001 1.771715999E+000 3.903039992E-001
 7.300350070E-001 1.803230047E+000 4.074769914E-001
 6.753680110E-001 1.797083974E+000 4.231669903E-001
 7.394520044E-001 1.804604053E+000 4.314180017E-001
 6.316249967E-001 1.597941995E+000 4.459210038E-001
 6.317179799E-001 1.571117043E+000 4.693320096E-001
 6.109790206E-001 1.572770000E+000 5.109699965E-001
 6.610209942E-001 1.564533949E+000 4.860770106E-001
 5.880119801E-001 1.601639986E+000 4.751760066E-001
 6.038740277E-001 1.622833014E+000 4.528979957E-001
 5.956649780E-001 1.605355978E+000 4.537389874E-001
 6.536440253E-001 1.580392003E+000 5.156829953E-001
 7.298139930E-001 1.760462999E+000 4.101060033E-001
 7.192230225E-001 1.709921002E+000 3.974840045E-001
 7.179440260E-001 1.677404046E+000 3.853619993E-001
 7.272830009E-001 1.704612017E+000 4.162169993E-001
 6.562719941E-001 1.600358009E+000 5.598660111E-001
 7.238309979E-001 1.627647996E+000 5.519059896E-001
 7.055600286E-001 1.622452021E+000 5.749189854E-001
 6.884689927E-001 1.620110035E+000 5.879719853E-001
 7.131729722E-001 1.644548059E+000 5.740699768E-001
 6.962540150E-001 1.640488029E+000 4.148429930E-001
 6.162260175E-001 1.640985012E+000 4.122309983E-001
 7.327510118E-001 1.676846027E+000 4.242979884E-001
 7.430610061E-001 1.648511052E+000 4.327929914E-001
 6.973959804E-001 1.593621016E+000 4.912869930E-001
 6.756520271E-001 1.608984947E+000 4.414249957E-001
 6.860430241E-001 1.603003979E+000 5.310299993E-001
 6.671590209E-001 1.596294999E+000 4.766890109E-001
 7.396339774E-001 1.620586038E+000 5.031939745E-001
 7.346649766E-001 1.622444034E+000 5.252540112E-001
 7.424600124E-001 1.636402965E+000 5.189909935E-001
 7.389569879E-001 1.665390015E+000 4.428209960E-001
 7.479019761E-001 1.645619988E+000 4.525380135E-001
 7.519599795E-001 1.644083023E+000 4.678510129E-001
 7.344110012E-001 1.679867983E+000 4.416610003E-001
 7.056090236E-001 1.627702951E+000 4.721629918E-001
 7.480959892E-001 1.648643970E+000 4.891459942E-001
 6.381400228E-001 1.695474029E+000 4.132339954E-001
 6.514549851E-001 1.728875041E+000 4.174410105E-001
 6.124629974E-001 1.639924049E+000 4.508469999E-001
 7.440050244E-001 1.849933982E+000 4.489350021E-001
 7.460020185E-001 1.867452025E+000 4.709540009E-001
 7.402930260E-001 1.929865956E+000 5.276809931E-001
 7.445120215E-001 1.875645041E+000 4.940359890E-001
 6.955599785E-001 1.962690949E+000 5.239850283E-001
 7.460860014E-001 1.930991054E+000 4.938609898E-001
 6.666929722E-001 1.958845019E+000 5.211759806E-001
 7.108269930E-001 1.928480983E+000 5.765889883E-001
 7.159680128E-001 1.952610016E+000 5.462539792E-001
 6.883109808E-001 1.958243966E+000 5.616449714E-001
 7.113900185E-001 1.903802991E+000 5.736899972E-001
 7.233340144E-001 1.927507043E+000 5.629770160E-001
 6.916300058E-001 1.946225047E+000 5.801330209E-001
 6.997420192E-001 1.917549968E+000 5.858560205E-001
 6.774619818E-001 1.930086970E+000 4.646889865E-001
 6.780220270E-001 1.854084969E+000 4.526149929E-001
 6.594820023E-001 1.929499984E+000 4.960730076E-001
 7.454040051E-001 1.839481950E+000 4.908370078E-001
 7.385799885E-001 1.898146033E+000 5.267959833E-001
 7.247160077E-001 1.895910978E+000 5.531119704E-001
 7.398579717E-001 1.866369963E+000 5.106580257E-001
 7.342410088E-001 1.877236962E+000 5.261030197E-001
 7.311249971E-001 1.658648968E+000 5.276870131E-001
 7.189880013E-001 1.658324957E+000 5.576270223E-001
 5.787640214E-001 1.568146944E+000 5.368099809E-001
 5.703889728E-001 1.566347957E+000 5.679090023E-001
 5.385580063E-001 1.602504969E+000 5.677139759E-001
 5.549769998E-001 1.602617979E+000 5.333179832E-001
 5.426930189E-001 1.596441984E+000 5.513299704E-001
 6.222640276E-001 1.583269000E+000 5.883690119E-001
 6.066030264E-001 1.576334000E+000 5.541989803E-001
 6.097289920E-001 1.597260952E+000 6.419460177E-001
 6.499850154E-001 1.602756023E+000 6.094670296E-001
 6.329450011E-001 1.598796010E+000 6.253330112E-001
 5.509639978E-001 1.620929956E+000 5.520650148E-001
 5.430459976E-001 1.621773958E+000 5.752400160E-001
 6.407690048E-001 1.620756030E+000 6.253799796E-001
 6.450740099E-001 1.635751963E+000 6.183720231E-001
 5.604730248E-001 1.624660015E+000 5.356180072E-001
 5.697439909E-001 1.622254014E+000 5.204939842E-001
 6.002060175E-001 1.603091955E+000 5.293620229E-001
 5.946840048E-001 1.622645974E+000 4.795570076E-001
 5.816389918E-001 1.622933030E+000 5.039139986E-001
 6.923810244E-001 1.895020962E+000 5.861319900E-001
 7.026839852E-001 1.872637033E+000 5.698500276E-001
 6.774790287E-001 1.929877043E+000 5.995979905E-001
 6.516259909E-001 1.962033987E+000 5.503479838E-001
 6.671540141E-001 1.960335016E+000 5.721139908E-001
 6.389120221E-001 1.956539989E+000 5.375419855E-001
 6.273239851E-001 1.952427983E+000 5.533859730E-001
 6.451789737E-001 1.931931019E+000 5.194900036E-001
 6.495270133E-001 1.949265003E+000 6.032189727E-001
 6.133559942E-001 1.952465057E+000 5.688449740E-001
 6.602780223E-001 1.928946972E+000 6.097810268E-001
 6.758430004E-001 1.904147983E+000 6.006919742E-001
 6.324089766E-001 1.959270000E+000 5.752909780E-001
 6.421589851E-001 1.930958033E+000 6.129480004E-001
 5.883240104E-001 1.954439044E+000 5.833500028E-001
 5.550079942E-001 1.563946962E+000 6.267049909E-001
 5.827640295E-001 1.580276966E+000 6.044999957E-001
 5.938460231E-001 1.602607012E+000 6.499590278E-001
 5.704889894E-001 1.579538941E+000 6.637150049E-001
 5.519779921E-001 1.574797988E+000 6.705759764E-001
 5.923389792E-001 1.587581992E+000 6.509389877E-001
 5.683569908E-001 1.602422953E+000 6.650670171E-001
 5.476689935E-001 1.600025058E+000 6.721699834E-001
 5.128650069E-001 1.602080941E+000 6.334130168E-001
 5.260350108E-001 1.600836039E+000 6.744260192E-001
 4.997409880E-001 1.601992965E+000 6.490979791E-001
 5.321490169E-001 1.600675941E+000 5.899590254E-001
 5.260580182E-001 1.601928949E+000 6.108819842E-001
 5.778539777E-001 1.619845033E+000 6.640390158E-001
 5.043339729E-001 1.618250966E+000 6.649559736E-001
 5.217519999E-001 1.624115944E+000 6.718770266E-001
 6.545739770E-001 1.620823979E+000 6.108719707E-001
 6.739439964E-001 1.621549964E+000 5.971019864E-001
 6.504139900E-001 1.646137953E+000 6.144980192E-001
 6.707450151E-001 1.650508046E+000 6.003410220E-001
 6.534169912E-001 1.671838999E+000 6.082400084E-001
 6.427879930E-001 1.679667950E+000 6.102679968E-001
 6.602590084E-001 1.752524018E+000 4.278919995E-001
 7.427610159E-001 1.753999949E+000 4.379509985E-001
 6.622890234E-001 1.786227942E+000 4.490219951E-001
 7.469859719E-001 1.790756941E+000 4.553430080E-001
 7.318580151E-001 1.706277013E+000 4.415639937E-001
 7.415699959E-001 1.725379944E+000 4.681650102E-001
 7.393239737E-001 1.724676967E+000 4.370490015E-001
 7.465580106E-001 1.749001026E+000 4.738099873E-001
 7.297629714E-001 1.701859951E+000 4.593360126E-001
 7.461429834E-001 1.750084996E+000 4.543139935E-001
 6.399949789E-001 1.613813996E+000 4.861640036E-001
 6.335639954E-001 1.628728986E+000 5.462509990E-001
 6.992040277E-001 1.664919019E+000 5.754110217E-001
 6.004009843E-001 1.639987946E+000 4.821929932E-001
 6.896910071E-001 1.700234056E+000 4.446479976E-001
 6.827229857E-001 1.650197029E+000 5.456849933E-001
 6.883140206E-001 1.658249021E+000 4.523690045E-001
 6.781510115E-001 1.636996031E+000 4.996300042E-001
 7.359820008E-001 1.675794959E+000 4.636299908E-001
 7.280960083E-001 1.677824974E+000 5.067669749E-001
 6.358820200E-001 1.695559978E+000 4.383060038E-001
 7.259569764E-001 1.702638030E+000 4.910680056E-001
 6.190890074E-001 1.671267033E+000 4.652549922E-001
 7.480949759E-001 1.806756020E+000 4.764469862E-001
 7.411810160E-001 1.820567966E+000 5.044609904E-001
 6.822580099E-001 1.901834965E+000 5.339159966E-001
 6.484509706E-001 1.869130015E+000 5.037299991E-001
 6.663309932E-001 1.848361969E+000 4.712919891E-001
 7.173810005E-001 1.865648031E+000 5.516470075E-001
 7.330530286E-001 1.840955019E+000 5.284879804E-001
 7.160220146E-001 1.677036047E+000 5.483430028E-001
 6.839349866E-001 1.680436969E+000 5.856900215E-001
 6.379910111E-001 1.721233964E+000 4.605099857E-001
 6.498280168E-001 1.777660012E+000 4.691810012E-001
 6.935489774E-001 1.702934980E+000 5.719879866E-001
 7.351440191E-001 1.799960017E+000 5.246629715E-001
 7.188240290E-001 1.702548981E+000 5.228639841E-001
 7.419819832E-001 1.745529056E+000 4.949150085E-001
 7.447350025E-001 1.772966027E+000 4.968250096E-001
 5.799499750E-001 1.609246016E+000 5.683460236E-001
 6.224560142E-001 1.627935052E+000 6.354309916E-001
 6.079189777E-001 1.619804978E+000 6.480739713E-001
 5.938259959E-001 1.621654034E+000 6.559360027E-001
 6.092910171E-001 1.623252034E+000 5.905150175E-001
 5.396180153E-001 1.624361992E+000 5.894939899E-001
 5.566040277E-001 1.641873002E+000 5.543969870E-001
 6.344850063E-001 1.655725002E+000 6.226050258E-001
 6.205260158E-001 1.652376056E+000 6.370900273E-001
 5.691540241E-001 1.649461985E+000 5.342699885E-001
 6.140249968E-001 1.695613980E+000 4.922359884E-001
 5.894799829E-001 1.646342993E+000 5.035369992E-001
 6.940389872E-001 1.849696040E+000 5.788739920E-001
 6.741309762E-001 1.871242046E+000 5.931900144E-001
 6.167759895E-001 1.928779006E+000 5.545650125E-001
 6.247439981E-001 1.875236988E+000 5.442860126E-001
 6.076859832E-001 1.955747962E+000 5.837150216E-001
 6.095089912E-001 1.932459950E+000 6.105870008E-001
 5.906450152E-001 1.931077003E+000 5.766980052E-001
 5.970000029E-001 1.954493999E+000 5.993800163E-001
 5.720720291E-001 1.956488013E+000 5.923240185E-001
 5.645400286E-001 1.953127027E+000 6.060910225E-001
 6.201620102E-001 1.856734991E+000 5.486819744E-001
 6.406000257E-001 1.898416996E+000 6.128079891E-001
 6.445130110E-001 1.878002048E+000 6.075360179E-001
 6.230829954E-001 1.918743968E+000 6.133490205E-001
 5.747290254E-001 1.931666017E+000 5.870400071E-001
 5.609220266E-001 1.937381029E+000 5.952680111E-001
 5.538030267E-001 1.931537986E+000 6.060439944E-001
 5.600870252E-001 1.606874943E+000 6.278780103E-001
 5.531979799E-001 1.622859001E+000 6.709629893E-001
 5.147219896E-001 1.622076988E+000 6.370679736E-001
 5.272700191E-001 1.625375032E+000 6.206600070E-001
 5.319439769E-001 1.625900984E+000 6.722459793E-001
 5.047799945E-001 1.621713996E+000 6.530479789E-001
 5.345789790E-001 1.623731971E+000 6.040400267E-001
 5.964720249E-001 1.659976959E+000 6.474900246E-001
 5.798900127E-001 1.650953054E+000 6.615610123E-001
 5.566939712E-001 1.650308013E+000 6.672070026E-001
 5.133299828E-001 1.637333989E+000 6.674429774E-001
 6.253119707E-001 1.662320018E+000 5.762599707E-001
 6.683629751E-001 1.681643009E+000 5.966219902E-001
 6.261460185E-001 1.681571007E+000 6.208350062E-001
 6.507710218E-001 1.701614022E+000 6.093339920E-001
 6.339669824E-001 1.698732018E+000 6.212840080E-001
 6.947820187E-001 1.747920036E+000 4.835790098E-001
 6.443709731E-001 1.689977050E+000 5.449020267E-001
 6.747350097E-001 1.689403057E+000 4.929589927E-001
 6.450719833E-001 1.797906995E+000 4.889459908E-001
 6.328390241E-001 1.840430975E+000 5.225039721E-001
 7.191889882E-001 1.810768962E+000 5.530660152E-001
 7.168980241E-001 1.766080976E+000 5.462549925E-001
 7.080799937E-001 1.708816051E+000 5.481960177E-001
 6.697689891E-001 1.703706980E+000 5.955740213E-001
 6.362910271E-001 1.736968994E+000 4.779390097E-001
 6.217200160E-001 1.754053950E+000 5.074309707E-001
 6.903700233E-001 1.725010037E+000 5.799779892E-001
 7.278969884E-001 1.738281012E+000 5.233820081E-001
 6.573110223E-001 1.725085020E+000 6.076610088E-001
 6.952260137E-001 1.749837995E+000 5.730100274E-001
 6.958780289E-001 1.799854040E+000 5.822539926E-001
 6.884409785E-001 1.822031975E+000 5.900989771E-001
 6.239879727E-001 1.797829032E+000 5.204749703E-001
 6.098600030E-001 1.757496953E+000 5.283849835E-001
 6.668400168E-001 1.748522043E+000 5.968400240E-001
 6.906960011E-001 1.776440978E+000 5.811390281E-001
 5.823929906E-001 1.649582028E+000 6.092569828E-001
 5.612689853E-001 1.670575976E+000 5.691379905E-001
 6.083019972E-001 1.675618052E+000 6.297249794E-001
 5.925469995E-001 1.682549953E+000 6.397250295E-001
 5.864419937E-001 1.708516955E+000 5.433589816E-001
 6.084520221E-001 1.697180986E+000 6.341909766E-001
 6.087899804E-001 1.827841043E+000 5.559110045E-001
 6.625450253E-001 1.846745968E+000 6.008870006E-001
 5.971170068E-001 1.897205949E+000 5.723639727E-001
 5.990809798E-001 1.861209035E+000 5.716649890E-001
 5.877529979E-001 1.934769034E+000 6.153770089E-001
 5.690429807E-001 1.936800003E+000 6.196429729E-001
 6.232089996E-001 1.846333981E+000 6.136670113E-001
 6.003280282E-001 1.887364030E+000 6.219009757E-001
 6.231619716E-001 1.876333952E+000 6.135690212E-001
 5.690060258E-001 1.892974973E+000 5.923410058E-001
 5.530800223E-001 1.898808002E+000 6.074000001E-001
 5.310649872E-001 1.645077944E+000 6.193640232E-001
 5.173550248E-001 1.652945995E+000 6.374359727E-001
 5.455970168E-001 1.668475032E+000 6.016929746E-001
 5.088229775E-001 1.674469948E+000 6.409220099E-001
 5.690760016E-001 1.673292041E+000 6.530429721E-001
 5.369009972E-001 1.675024986E+000 6.602849960E-001
 5.817739964E-001 1.705649018E+000 6.472880244E-001
 5.197119713E-001 1.674113989E+000 6.555879712E-001
 6.167950034E-001 1.700252056E+000 5.793700218E-001
 6.328470111E-001 1.725680947E+000 6.236379743E-001
 6.446279883E-001 1.749117017E+000 6.094779968E-001
 6.092129946E-001 1.728739977E+000 6.320539713E-001
 6.527550220E-001 1.763937950E+000 5.520550013E-001
 6.760759950E-001 1.798959017E+000 5.997920036E-001
 6.539909840E-001 1.827986002E+000 6.098620296E-001
 5.923290253E-001 1.810809970E+000 5.750340223E-001
 5.938360095E-001 1.770737052E+000 5.586550236E-001
 6.589639783E-001 1.772439003E+000 6.028019786E-001
 5.539910197E-001 1.696802974E+000 6.007500291E-001
 5.696439743E-001 1.735134959E+000 5.852460265E-001
 6.147909760E-001 1.824362993E+000 6.254850030E-001
 5.804700255E-001 1.853055954E+000 5.891630054E-001
 5.789129734E-001 1.814782023E+000 5.894659758E-001
 5.719569921E-001 1.903331995E+000 6.269360185E-001
 5.951110125E-001 1.845752001E+000 6.265590191E-001
 5.528129935E-001 1.871319056E+000 6.251789927E-001
 5.485370159E-001 1.867383957E+000 6.090599895E-001
 5.390310287E-001 1.850486994E+000 6.164510250E-001
 5.653769970E-001 1.806949019E+000 5.996950269E-001
 5.339199901E-001 1.699893951E+000 6.211270094E-001
 5.271949768E-001 1.674103975E+000 6.259490252E-001
 5.181329846E-001 1.697814941E+000 6.545249820E-001
 5.149570107E-001 1.699802041E+000 6.395090222E-001
 5.706989765E-001 1.730533004E+000 6.462619901E-001
 5.399500132E-001 1.705870986E+000 6.585509777E-001
 6.091269851E-001 1.746183991E+000 6.248980165E-001
 5.766329765E-001 1.772112012E+000 5.871930122E-001
 6.472359896E-001 1.800238967E+000 6.151679754E-001
 6.020219922E-001 1.802955985E+000 6.344850063E-001
 6.143530011E-001 1.772915959E+000 6.204040051E-001
 5.624560118E-001 1.766746998E+000 6.005349755E-001
 5.777000189E-001 1.808037043E+000 6.413710117E-001
 5.557199717E-001 1.845347047E+000 6.319969893E-001
 5.726869702E-001 1.849282026E+000 6.312549710E-001
 5.715979934E-001 1.794792056E+000 6.410499811E-001
 5.344020128E-001 1.823040009E+000 6.186040044E-001
 5.295389891E-001 1.822540998E+000 6.293849945E-001
 5.403469801E-001 1.802503943E+000 6.180989742E-001
 5.407540202E-001 1.748671055E+000 6.185590029E-001
 5.204269886E-001 1.722970963E+000 6.358339787E-001
 5.219730139E-001 1.752586961E+000 6.344730258E-001
 5.230889916E-001 1.724699974E+000 6.512669921E-001
 5.473179817E-001 1.750841022E+000 6.471930146E-001
 5.760089755E-001 1.773692012E+000 6.384869814E-001
 5.435339808E-001 1.775640011E+000 6.171699762E-001
 5.451470017E-001 1.806730032E+000 6.437619925E-001
 5.568000078E-001 1.788537979E+000 6.452829838E-001
 5.330950022E-001 1.800755024E+000 6.337609887E-001
 5.314819813E-001 1.778046012E+000 6.333720088E-001
 5.276280046E-001 1.763237000E+000 6.411449909E-001
 5.211499929E-001 1.749608040E+000 6.467009783E-001
 5.443429947E-001 1.773849010E+000 6.474419832E-001
 1811 1814 2070 2069
 1811 2070 1814 1810
 1223 1457 1216 1214
 2541 2339 2319 2317
 1033 1035 1070 1085
 1394 1405 1603 1331
 796 870 797 1066
 1253 991 1196 993
 2084 1841 1837 1833
 3019 3017 3015 3185
 2697 2728 2731 2516
 684 528 533 489
 2883 2731 2697 2728
 949 951 727 948
 1207 1307 1452 1353
 3108 3246 3259 3109
 1474 1725 1478 1453
 1055 1204 1307 1054
 1253 992 1222 996
 3169 3298 3337 3239
 841 871 662 873
 1835 1546 1542 1547
 306 313 312 315
 1364 1579 1349 1303
 3019 3015 3187 3185
 2303 2095 2301 2317
 3304 3461 3464 3462
 1307 1054 1204 1205
 1253 1222 1257 996
 2055 2050 2218 2280
 2101 2144 2143 2179
 3019 3187 3017 3185
 3158 3140 3162 3139
 2806 2769 2708 2610
 2239 2459 2242 2241
 3188 3017 3187 3185
 3107 2925 2926 2931
 1104 1101 1354 1102
 1465 1730 1457 1468
 2019 2014 2018 2246
 1031 1032 1029 1282
 3206 3210 3101 3073
 2273 2472 2271 2458
 1457 1730 1465 1456
 1478 1725 1474 1745
 796 866 870 1066
 2019 2018 2247 2246
 1812 2070 1810 1960
 877 662 871 873
 2051 2050 2055 2280
 655 870 871 797
 2886 3068 2884 2881
 3188 3017 3019 3187
 1880 1881 1928 1883
 871 952 872 1066
 1313 1066 1139 1314
 1351 1579 1364 1303
 1665 1587 1390 1588
 3407 3297 3448 3298
 1474 1260 1478 1473
 3384 3544 3524 3383
 3391 3378 3380 3371
 870 655 652 797
 1307 1544 1452 1353
 796 1066 797 813
 2055 2218 2282 2280
 1055 1307 1053 1054
 3236 3337 3297 3406
 1027 1036 1037 1038
 3088 3246 3108 3109
 2611 2769 2806 2610
 1647 1912 1924 1645
 2886 2700 2701 2884
 2240 2242 2459 2241
 1543 1832 1814 1547
 1220 1457 1223 1456
 2353 2352 2350 2570
 1635 1919 1718 1636
 3448 3297 3407 3406
 1033 1283 1035 1085
 1923 2170 1919 1920
 471 454 654 466
 866 1066 796 813
 1409 1276 1168 1165
 1939 2145 2177 1941
 1071 1070 1315 1085
 1830 1700 1832 1699
 1923 1922 2170 1920
 1408 1162 1160 1158
 1457 1214 1223 1242
 3384 3544 3525 3524
 402 460 285 429
 2075 2095 2076 2069
 2980 3140 3158 3139
 3755 3695 3651 3652
 3367 3525 3362 3366
 1627 1364 1629 1579
 2372 2392 2588 2561
 2257 2217 2434 2431
 1027 1037 1282 1035
 3252 3410 3246 3251
 1313 1139 1390 1314
 3252 3098 3097 3249
 2273 2271 2237 2458
 2035 1775 2024 2036
 1940 2151 1898 1897
 3378 3255 3380 3371
 3408 3246 3410 3251
 3714 3822 3713 3709
 1207 1449 1307 1353
 1587 1314 1316 1318
 1316 1314 1135 1318
 2971 2972 3141 3142
 1898 2151 1910 1897
 1307 1053 1054 1205
 1196 991 1253 1197
 1543 1535 1814 1832
 2095 2075 2301 2069
 3297 3337 3169 3298
 2588 2392 2372 2562
 2270 2487 2294 2268
 2270 2272 2487 2268
 3569 3595 3689 3601
 2807 2806 2994 2808
 290 246 289 407
 2514 2291 2408 2409
 3902 3908 3897 3939
 1603 1405 1395 1331
 3527 3367 3525 3524
 3390 3528 3538 3544
 2318 2301 2095 2317
 2896 2807 2994 2808
 3068 2888 2883 2881
 2019 2018 2249 2247
 1223 1456 1222 1213
 536 428 539 626
 3141 2970 2968 3121
 2858 3030 3027 2846
 1911 1625 1624 1670
 1837 1833 1841 1547
 533 530 556 721
 1161 1408 1160 1157
 2282 2387 2388 2496
 1409 1168 1166 1165
 2353 2350 2546 2570
 2611 2561 2617 2610
 2084 1832 1837 2071
 3674 3678 3791 3783
 3407 3337 3298 3239
 2019 2247 2248 2246
 3195 3053 3027 3065
 3472 3442 3317 3447
 2886 2888 3068 2881
 2272 2271 2487 2268
 1880 1926 1881 1879
 1814 1535 1543 1550
 1196 1174 1170 944
 1253 990 991 993
 1646 1718 1919 1636
 1939 1940 2145 1941
 2055 2280 2282 2056
 3916 3905 3940 3939
 2886 2701 2700 2842
 1449 1544 1307 1353
 2138 1928 2172 1925
 2145 2129 1939 2177
 359 259 253 201
 1140 872 952 1066
 312 315 313 479
 3188 3019 3017 3018
 2701 2881 2692 2842
 1170 944 1174 922
 1899 1901 1862 1904
 2244 2273 2237 2458
 2547 2584 2586 2760
 1170 916 944 922
 3068 2883 2882 2881
 3596 3691 3592 3574
 2183 2342 2181 2395
 1071 1067 1070 1085
 3893 3894 3834 3833
 1700 1830 1832 1833
 526 695 524 715
 3407 3298 3448 3300
 3889 3891 3896 3939
 3407 3413 3298 3300
 1880 1881 1926 2135
 1697 1699 1700 1962
 655 870 664 871
 3362 3525 3367 3524
 301 305 296 466
 1939 2129 2176 2177
 845 951 872 952
 3407 3448 3413 3300
 2886 2881 2701 2842
 3252 3098 3108 3097
 2051 2280 2055 2056
 2156 2372 2151 2152
 2070 2301 2075 2069
 1717 1958 1975 1969
 2583 2714 2780 2767
 2428 2615 2426 2639
 1647 1645 1924 1920
 1282 1310 1284 1542
 2076 2095 2075 2301
 1625 1670 1911 1897
 2257 2431 2434 2419
 1349 1364 1627 1579
 1307 1204 1055 1287
 1161 1408 1162 1160
 1465 1457 1223 1242
 1282 1037 1027 1036
 3009 2916 2888 2887
 2035 2024 2259 2036
 1284 1310 1282 1059
 2390 2561 2611 2610
 2770 2896 2711 2771
 3670 3658 3668 3783
 1756 2006 1997 1747
 3538 3544 3658 3543
 2994 2896 2894 2807
 2390 2617 2561 2610
 1002 1253 1222 1244
 1474 1478 1260 1453
 2899 2780 2714 2767
 1002 1222 1223 1242
 1071 1070 1067 814
 2344 2345 2138 2332
 1283 1282 1284 1542
 1222 1244 1253 1258
 1478 1745 1474 1473
 2521 2634 2638 2732
 2002 1996 1744 1745
 526 524 695 505
 3253 3101 3206 3210
 3388 3524 3544 3383
 2322 2143 2153 2320
 3297 3158 3162 3139
 1919 1787 1718 1790
 1603 1520 1395 1669
 3009 2820 2916 2887
 1223 1222 1465 1242
 1356 1359 1637 1355
 1379 1316 1126 1318
 3141 2969 2970 3121
 1919 2170 1924 1920
 2089 1839 2085 1840
 1940 2177 2145 1941
 3407 3337 3297 3298
 132 282 134 281
 2506 2345 2344 2332
 3260 3258 3259 3109
 871 877 664 662
 2002 1744 1996 1746
 1225 1257 1465 1222
 3195 3212 3053 3065
 2468 2466 2261 2258
 1411 1170 1196 1174
 1700 1539 1699 1433
 868 678 895 879
 1315 1070 1071 1069
 2390 2617 2392 2561
 2319 2541 2529 2339
 3224 3255 3378 3371
 3611 3609 3720 3605
 3047 3206 3099 3205
 2095 2301 2070 2069
 2521 2424 2638 2634
 1227 1465 1225 1257
 870 877 871 1066
 2966 3138 3140 3139
 2138 2345 2287 2332
 2257 2217 2431 2214
 1140 952 871 1066
 2820 2916 2888 2881
 2205 2082 2307 2081
 3822 3709 3714 3711
 1979 2006 1997 1998
 1880 1928 1881 2135
 2966 2995 3138 3139
 533 360 489 364
 1282 1286 1542 1285
 1002 1241 1171 1242
 2368 2153 2143 2320
 1730 1456 1457 1488
 1196 1170 1411 1171
 1149 1135 1316 1390
 229 236 237 405
 2342 2393 2181 2395
 1257 1222 998 996
 626 460 622 630
 1351 1629 1364 1579
 3056 3053 3196 3212
 1655 1928 1881 1883
 2257 2214 2431 2411
 2698 2728 2697 2516
 3141 3163 2984 3121
 2194 2408 2291 2204
 3188 3187 3019 3018
 949 1204 951 948
 2172 1925 1928 2137
 3592 3596 3709 3691
 1718 1919 1635 1787
 1472 1515 1512 1744
 3179 3177 3337 3346
 2239 1993 2007 1990
 2085 1839 1835 1840
 2273 2271 2472 2488
 1999 1739 1996 1736
 2076 2069 2095 2092
 2085 2087 1880 1839
 1753 1751 1997 2007
 1814 1832 1837 1547
 868 895 877 879
 2287 2345 2506 2332
 3054 3053 3212 3065
 3141 2971 2970 2972
 1730 1488 1457 1468
 950 727 951 948
 1924 2170 1922 1920
 1310 1542 1282 1286
 2307 2081 2082 2083
 870 652 796 797
 1686 1512 1778 1513
 2899 2771 2780 2767
 3351 3358 3503 3346
 3379 3359 3502 3518
 1635 1718 1787 1544
 1994 2239 2001 1990
 3714 3711 3709 3602
 2968 2970 2969 3121
 3785 3756 3784 3848
 2145 2129 1895 1896
 1351 1352 1629 1579
 1689 1548 1448 1716
 443 652 468 470
 1997 2006 1756 2007
 2205 2307 2082 2204
 3253 3206 3255 3210
 1906 2154 2143 1903
 3503 3346 3358 3502
 514 562 509 697
 3088 3109 3108 2931
 1699 1539 1429 1433
 1814 2070 1830 1810
 3068 2888 2886 3070
 3569 3689 3568 3691
 1002 1223 1214 1242
 3532 3662 3659 3658
 998 1222 992 996
 3611 3609 3708 3720
 2547 2586 2546 2760
 301 454 305 466
 641 812 801 866
 3390 3544 3538 3543
 2888 2916 2820 2887
 3537 3381 3543 3533
 3538 3658 3664 3543
 2821 3008 2828 2817
 2035 2259 2024 2258
 2239 2241 2242 2004
 1207 1449 1204 1205
 1835 1542 1581 1585
 1832 1699 1700 1539
 906 691 907 905
 1675 1689 1548 1448
 592 581 409 580
 3259 3258 3260 3416
 2821 2828 3008 2827
 1939 2177 2176 1941
 3068 2883 2888 2917
 845 789 872 951
 2708 2769 2806 2808
 2915 3045 2853 2911
 2731 2516 2728 2520
 1830 1700 1699 1962
 2240 2242 2241 2004
 2084 1837 1832 1833
 3358 3502 3359 3518
 1787 1544 1718 1719
 2780 2771 2583 2767
 2888 2916 2883 2881
 1581 1542 1835 1546
 143 139 275 282
 2183 2381 2342 2395
 1690 1810 1830 1960
 3384 3524 3362 3383
 690 907 691 905
 3068 2882 2884 2881
 1655 1541 1834 1590
 1440 1422 1443 1243
 1976 2050 2055 1790
 1223 1457 1465 1456
 2239 2262 2459 2241
 591 809 606 590
 1408 1159 1163 1407
 2344 2361 2336 2152
 2471 2466 2263 2444
 2820 2883 2916 2881
 872 1053 951 811
 2101 2179 2143 2320
 1997 1751 1753 1747
 3674 3668 3659 3783
 2205 1962 2082 2081
 2410 2314 2276 2437
 1140 1313 1066 1139
 916 991 993 944
 3569 3594 3595 3601
 2883 2697 2698 2728
 3905 3904 3940 3939
 3516 3596 3592 3574
 1996 1999 2000 1739
 2729 2832 2914 2831
 1677 1706 1764 1765
 317 315 483 466
 3695 3596 3651 3574
 3047 3099 3045 3205
 1675 1949 1677 1676
 189 328 353 187
 3293 3317 3442 3447
 1408 1341 1162 1158
 3141 2972 2970 3142
 1223 1214 972 968
 336 354 328 191
 528 529 499 692
 1322 1379 1402 1316
 3162 3140 3158 3142
 2372 2561 2588 2585
 1758 2007 1993 1990
 2547 2370 2586 2584
 1459 1457 1456 1488
 870 877 1066 1139
 471 655 664 662
 2487 2271 2272 2488
 2138 1925 2172 2137
 2065 2064 2292 2296
 2130 1895 2145 2129
 2249 2248 2019 2247
 2980 3158 3140 3142
 1283 1033 1067 1085
 515 694 703 697
 1442 1443 1706 1707
 336 337 328 354
 2277 2276 2314 2437
 3174 3022 3172 3189
 3141 2971 3142 3126
 3338 3337 3238 3406
 3169 3138 2995 3139
 1979 1998 1980 2223
 2388 2387 2615 2496
 592 591 796 580
 1700 1699 1697 1433
 1279 1378 1317 1309
 1227 1465 1257 1464
 1223 972 967 968
 2205 1961 1962 2081
 655 664 870 663
 600 531 684 721
 1307 1204 1449 1205
 3391 3384 3231 3385
 177 204 176 328
 3384 3525 3362 3524
 1811 1812 2070 1810
 3516 3596 3651 3514
 702 921 701 707
 1140 1390 1395 1391
 872 951 789 811
 1523 1550 1535 1804
 2253 2255 2446 2466
 2368 2369 2372 2585
 2239 2262 2242 2459
 1276 1165 1409 1277
 1140 1390 1313 1139
 497 684 496 691
 2345 2563 2344 2346
 3206 3224 3210 3073
 684 531 533 721
 2282 2495 2387 2496
 1440 1443 1196 1243
 908 1168 1166 1167
 1390 1139 1135 1314
 471 664 655 470
 3019 2914 2832 2831
 845 951 952 953
 3190 3029 3195 3060
 757 990 994 996
 2547 2546 2570 2760
 2731 2697 2671 2853
 2055 2050 2051 1790
 3448 3595 3569 3449
 190 189 353 187
 2030 2262 2029 2246
 1548 1537 1539 1448
 3667 3664 3784 3663
 872 952 951 1065
 916 991 990 993
 3569 3448 3413 3564
 1512 1744 1778 1513
 1224 1222 1465 1456
 1646 1919 1718 1790
 129 134 128 281
 953 947 951 1203
 3611 3605 3720 3705
 3448 3298 3297 3300
 2728 2630 2698 2730
 2702 2822 2703 2887
 3527 3529 3658 3525
 1160 1158 897 893
 3077 3221 3225 3231
 2708 2769 2617 2610
 2011 2030 2029 2246
 1706 1677 1764 1498
 200 164 166 320
 2369 2561 2372 2585
 2780 2771 2899 2967
 1358 1354 1637 1355
 2423 2302 2291 2204
 2089 2087 2085 1839
 895 868 894 678
 1224 1222 1456 1213
 2065 2194 2292 2064
 3816 3711 3695 3815
 354 191 336 338
 345 195 353 354
 3379 3380 3391 3378
 1798 1801 2064 2060
 1002 1241 1214 1171
 1253 1002 1222 992
 3527 3367 3529 3525
 3448 3569 3595 3564
 3651 3596 3516 3574
 536 626 725 535
 1465 1222 1223 1456
 2894 2896 2994 3005
 195 328 353 354
 592 409 591 580
 1758 1751 2007 1990
 592 796 591 809
 1895 2129 1877 1896
 2770 2896 2966 2808
 556 530 578 721
 2144 2154 2145 1903
 1832 1833 1837 1547
 1898 1654 1927 1672
 2980 3142 2971 3126
 2024 2035 1774 1775
 3224 3221 3077 3231
 1970 1766 2023 1971
 3190 3195 3029 3069
 253 259 359 415
 2161 2160 2372 2375
 132 134 129 281
 1754 1997 1756 2007
 3384 3224 3378 3231
 1814 2069 1811 1804
 868 664 678 879
 1033 1035 1283 1040
 1497 1443 1422 1243
 2084 1833 1832 2071
 2810 2806 2994 2827
 2828 3016 2997 3008
 384 530 533 362
 1788 1718 1520 1789
 2291 2204 2302 2207
 3695 3755 3651 3700
 2514 2408 2291 2292
 3677 3794 3795 3783
 2867 3029 2868 2841
 1283 1282 1542 1285
 1224 1225 1465 1222
 3527 3525 3658 3524
 1900 1901 1899 2151
 1277 1539 1537 1448
 1126 1379 1322 1316
 2431 2214 2412 2411
 1677 1708 1706 1765
 3358 3503 3502 3518
 346 343 344 524
 2344 2345 2506 2563
 1717 1976 1975 1719
 1409 1165 1166 1277
 3658 3525 3529 3555
 3347 3358 3351 3346
 1814 1550 1543 1573
 2886 2884 3068 3069
 1161 1160 1162 1157
 1833 2071 2084 2081
 528 489 684 685
 3138 3169 2995 3086
 1365 1645 1637 1578
 868 877 664 879
 2303 2095 2076 2301
 3379 3380 3378 3255
 2156 2361 2372 2152
 1635 1787 1717 1544
 3351 3346 3503 3502
 1970 2023 2021 2214
 1395 1208 1356 1142
 1927 1672 1654 1656
 2574 2582 2773 2570
 2066 2194 2065 2060
 1531 1810 1533 1804
 2308 2317 2318 2534
 1756 1997 1754 1747
 894 1160 897 893
 1717 1544 1787 1719
 1777 1764 1511 1510
 536 626 539 725
 2143 2144 2101 1903
 1704 1961 1694 1702
 592 796 581 580
 2181 2393 2342 2179
 1830 1810 2070 1960
 2390 2391 2617 2610
 2269 2406 2196 2243
 2311 2339 2509 2317
 3537 3543 3663 3533
 2196 2406 2269 2407
 2389 2563 2345 2346
 2322 2546 2320 2367
 2291 2408 2194 2267
 3338 3358 3347 3337
 1510 1499 1766 1707
 1161 1159 1408 1157
 1060 1310 1284 1059
 342 505 339 338
 177 204 328 187
 1586 1666 1390 1391
 2145 2151 2369 2177
 1586 1666 1881 1588
 1942 2144 2101 2179
 1788 1665 1938 1666
 1548 1841 1833 1547
 3714 3715 3713 3822
 3505 3642 3641 3502
 1764 1510 1777 1776
 1140 1313 1390 1391
 1013 937 1186 1183
 1214 1171 1241 984
 1654 1650 1379 1596
 2248 2247 2463 2246
 1637 1365 1364 1645
 2606 2800 2618 2776
 2858 3053 3030 2856
 1717 1975 1838 1719
 2406 2474 2269 2407
 2138 2140 1925 2137
 1170 913 917 914
 1447 1499 1442 1707
 1541 1572 1585 1309
 3108 3109 3107 2931
 314 315 312 479
 468 470 652 663
 1168 908 1166 907
 3253 3357 3184 3186
 2269 2406 2243 2266
 1953 2064 2194 2060
 1665 1395 1520 1669
 3689 3595 3569 3564
 3252 3108 3098 3096
 2591 2714 2780 2589
 1655 1590 1834 1883
 2106 2153 2143 1902
 3708 3717 3716 3720
 2428 2387 2615 2413
 2082 2204 2307 2083
 3905 3916 3940 3941
 2472 2471 2692 2473
 1356 1208 1395 1391
 1128 1130 864 1093
 2868 3029 2867 3059
 1928 1925 1927 2137
 1541 1590 1655 1589
 1620 1671 1408 1621
 812 866 641 809
 2240 2459 2264 2241
 529 364 528 499
 654 662 471 466
 3297 3337 3407 3406
 2282 2495 2278 2387
 2303 2301 2318 2317
 1880 1926 1879 2135
 1756 1749 2006 1747
 3068 3040 2882 2917
 1825 2070 2075 2069
 530 361 533 362
 2390 2391 2392 2617
 907 1038 1165 904
 408 591 405 590
 2002 1991 1996 1745
 1877 1895 2130 2129
 1162 1408 1164 1341
 2155 2151 2372 2152
 1830 2070 1814 2071
 2547 2546 2586 2370
 2966 2896 2770 2771
 2138 2345 2344 2346
 2888 2820 2881 2887
 2264 2459 2262 2241
 477 470 664 478
 1395 1405 1603 1669
 3384 3378 3391 3231
 1359 1355 1356 1209
 3252 3307 3249 3300
 2523 2634 2521 2732
 2596 2782 2785 2714
 2431 2631 2434 2419
 529 384 353 524
 1788 1926 2055 1789
 2423 2307 2318 2302
 1312 1542 1581 1308
 2024 1774 2035 2034
 3337 3346 3177 3178
 1140 1395 1390 1139
 1163 1408 1161 1159
 3354 3416 3516 3450
 871 877 1140 1066
 2066 2065 2194 2292
 2983 2984 3141 3163
 952 953 951 1065
 1220 1216 1223 1457
 2701 2692 2700 2842
 2800 2965 2781 2972
 2051 1924 1919 2170
 2698 2728 2514 2630
 949 951 789 727
 1788 1520 1666 1789
 1032 1282 1031 1059
 1140 1208 1395 1142
 2980 2972 2971 3142
 2729 2727 2706 2831
 3755 3690 3695 3652
 1976 1717 1975 1969
 1677 1676 1949 1950
 2780 2714 2583 2589
 1970 1972 1766 1971
 932 1183 1173 1172
 1440 1193 1287 1423
 1980 2223 1998 2034
 3253 3187 3357 3186
 2205 1964 2082 1962
 1070 1067 1033 1085
 1830 1832 1833 2071
 1002 1244 1222 1258
 3206 3101 3045 3073
 1690 1960 1830 1698
 3695 3709 3596 3691
 2471 2667 2472 2692
 1620 1408 1341 1621
 1356 1637 1354 1355
 2781 2584 2586 2585
 1535 1814 1810 1804
 2239 2007 1999 1990
 1379 1656 1654 1596
 2711 2896 2897 2771
 1125 1379 1126 1318
 2274 2272 2271 2488
 2390 2392 2369 2561
 2878 3027 3030 3053
 3354 3415 3516 3416
 2966 3138 2995 3086
 1072 1315 1079 1078
 528 499 500 692
 2529 2339 2541 2559
 3107 3108 3259 3109
 1196 993 991 944
 1207 1307 1449 1205
 2883 3068 2882 2917
 3247 3246 3408 3251
 3362 3383 3212 3222
 1966 1964 2207 2072
 1811 1533 1810 1804
 3695 3755 3700 3765
 679 677 828 893
 2620 2806 2611 2769
 1165 1275 1019 1264
 3751 3784 3794 3750
 1563 1337 1339 1619
 1545 1449 1717 1544
 2277 2198 2206 2314
 164 197 166 320
 1911 1910 2151 1897
 1546 1448 1548 1716
 1395 1520 1603 1365
 3528 3538 3544 3658
 1545 1717 1838 1584
 1788 1520 1665 1666
 1541 1585 1310 1309
 2541 2509 2339 2317
 2633 2434 2631 2419
 3138 3097 3098 3249
 2910 3098 2976 2907
 1140 1066 1313 1065
 2292 2064 2291 2296
 1717 1958 1689 1716
 1910 2151 1898 1907
 1241 1002 1214 1242
 1149 1405 1390 1403
 1788 1666 1926 1789
 1140 1395 1208 1391
 1310 1585 1572 1309
 3304 3408 3461 3462
 1307 1207 1452 1311
 1497 1764 1729 1688
 872 952 871 728
 3114 3263 3260 3258
 1781 1786 2037 1784
 1901 1904 1899 2151
 3898 3891 3889 3939
 3259 3416 3260 3409
 1465 1464 1227 1466
 526 524 527 715
 2615 2614 2426 2639
 1788 1938 1926 1666
 2020 2247 2018 2015
 1939 1938 2176 2052
 916 1170 993 914
 2702 2633 2703 2822
 342 354 505 338
 1830 2071 1833 2081
 2711 2721 2712 2510
 872 789 845 728
 2729 2914 2727 2831
 3351 3358 3347 3503
 177 328 176 172
 3902 3897 3890 3939
 2392 2372 2562 2347
 2423 2307 2205 2204
 177 187 328 172
 2023 2217 2027 2259
 1904 2154 2153 1902
 3030 3027 3195 3053
 1880 1835 1590 1585
 3252 3249 3413 3300
 3794 3750 3784 3676
 1315 1314 1587 1318
 3225 3231 3384 3385
 2205 1961 1964 1962
 2810 2994 2806 2812
 410 408 405 590
 1563 1339 1559 1619
 1002 1222 1242 1258
 2426 2614 2615 2387
 1183 1184 1173 1172
 2368 2561 2369 2585
 1906 1895 1905 1903
 2423 2424 2531 2533
 90 191 66 171
 3666 3784 3663 3665
 2423 2302 2318 2531
 2248 2463 2262 2246
 3784 3754 3663 3665
 1313 1065 1066 1068
 2372 2347 2392 2177
 1235 1474 1475 1473
 1465 1466 1730 1468
 2722 2712 2721 2510
 291 285 402 460
 1135 1139 1066 1314
 1539 1448 1277 1410
 1071 1066 866 813
 972 1223 1216 1214
 3354 3356 3516 3415
 1497 1422 1443 1498
 2218 2276 2219 2050
 2708 2806 2807 2808
 906 907 1168 905
 1220 1459 1457 1456
 2820 3009 2916 2832
 3016 3008 2828 2827
 1322 1316 1402 1146
 1921 1919 1972 1971
 2218 2050 2055 2053
 2983 3141 2969 2970
 1587 1586 1881 1588
 1443 1422 1440 1498
 2780 2965 2781 2769
 2983 3141 2984 3121
 3827 3821 3822 3815
 1160 1138 1394 1137
 1060 1282 1310 1059
 2883 2882 3040 2917
 2969 3141 2983 3121
 3140 3298 3162 3139
 2268 2060 2037 2267
 1207 953 951 1203
 652 797 655 584
 2336 2361 2344 2558
 3755 3695 3690 3765
 2586 2570 2546 2760
 1880 2087 1882 1839
 1958 2047 1969 2198
 2618 2561 2588 2769
 2910 2976 3098 3096
 3379 3502 3378 3541
 1700 1675 1539 1433
 2424 2637 2531 2533
 2611 2390 2381 2561
 132 136 282 281
 1164 1341 1408 1400
 353 345 354 524
 1699 1962 1697 1698
 193 328 195 354
 2244 2275 2273 2458
 328 354 337 499
 1880 1834 1590 1883
 2729 2916 2915 2914
 3379 3349 3378 3502
 1440 1413 1193 1423
 3443 3445 3293 3442
 2423 2205 2307 2302
 1449 1204 1307 1287
 1545 1717 1449 1451
 622 626 426 460
 1814 1832 1830 2071
 3362 3196 3201 3194
 2095 1869 2086 2092
 354 338 336 513
 2322 2143 2106 2153
 3030 3029 3195 3027
 1071 866 1135 1078
 1686 1477 1676 1420
 509 562 514 387
 3252 3413 3307 3300
 2205 2204 1964 2207
 533 722 556 534
 1449 1442 1206 1203
 3896 3891 3890 3939
 1690 1830 1810 1698
 2075 2070 1825 2073
 2708 2807 2896 2808
 1979 2006 1998 2223
 789 951 1053 811
 2780 2770 2965 2769
 2983 3163 3141 2987
 3362 3524 3367 3365
 1994 2001 1742 1990
 2282 2218 2055 2281
 1735 1739 1999 1736
 2257 2411 2431 2419
 533 684 489 490
 2435 2218 2276 2280
 1108 952 1208 953
 2412 2411 2214 2200
 1587 1390 1313 1586
 1733 1979 1997 1998
 2388 2282 2171 2387
 679 894 677 893
 3441 3567 3418 3570
 3689 3601 3595 3688
 1350 1352 1351 1579
 1253 1257 1509 1252
 3052 3209 3206 3205
 3713 3822 3715 3720
 1411 1477 1419 1420
 539 725 626 726
 3791 3787 3783 3873
 1283 1059 1035 1085
 658 872 789 659
 1735 1730 1466 1468
 3162 3249 3146 3300
 870 877 876 879
 1071 1135 1314 1078
 2037 2042 2002 1784
 533 556 722 721
 3569 3568 3689 3564
 3240 3346 3337 3178
 2307 2204 2206 2083
 2205 2082 1964 2204
 1535 1272 1537 1286
 1409 1166 1168 1167
 165 197 164 320
 3098 3252 3096 3249
 305 308 268 154
 2588 2392 2562 2617
 3662 3674 3659 3783
 1970 1706 1717 1708
 2428 2615 2632 2413
 1167 923 1168 1175
 2434 2633 2644 2624
 1071 1070 814 1069
 1140 1066 877 1139
 2153 2154 2143 1902
 1413 1410 1675 1412
 1253 1197 991 1198
 1509 1442 1499 1707
 1697 1699 1429 1433
 3367 3524 3527 3365
 654 837 617 840
 3045 3099 3047 2911
 1284 1310 1541 1542
 1675 1410 1539 1433
 2423 2205 2302 2204
 2787 2785 2596 2782
 291 460 402 459
 1914 1924 1912 2167
 1257 1222 1253 1258
 1411 1676 1477 1420
 870 664 871 877
 679 680 645 482
 2194 2037 2060 2267
 1717 1706 1970 1713
 1125 1317 1379 1318
 3415 3357 3518 3422
 1535 1550 1814 1804
 1442 1509 1443 1707
 3566 3564 3568 3412
 2471 2468 2263 2466
 3349 3342 3361 3501
 3673 3791 3790 3787
 1548 1305 1537 1448
 2291 2292 2408 2267
 3307 3146 3252 3249
 2219 2276 2218 2280
 515 697 703 513
 556 384 385 530
 2407 2199 2196 2200
 2368 2585 2372 2367
 2746 2721 2722 2909
 360 533 361 362
 1208 952 1108 1142
 2368 2342 2179 2154
 1497 1764 1688 1498
 935 1184 1183 1172
 2910 3098 2907 3096
 1766 1510 1500 1499
 299 454 301 466
 1481 1480 1730 1456
 2997 3016 2828 2827
 2278 2171 2282 2387
 1777 2035 2000 1995
 872 811 789 659
 1811 2070 1813 2069
 2611 2617 2769 2610
 2514 2630 2728 2730
 2497 2282 2495 2391
 1861 1899 1862 1904
 2119 2086 1869 2092
 2047 2276 2218 2050
 1165 1038 1272 1264
 194 342 339 338
 2692 2881 2702 2842
 1958 1969 1968 2198
 1655 1834 1541 1540
 1509 1442 1252 1499
 386 525 385 556
 1257 1252 1253 996
 2291 2292 2194 2064
 1694 1702 1961 1698
 757 760 990 996
 244 407 402 401
 1788 2055 1926 2054
 1685 1433 1697 1424
 1279 1540 1378 1309
 2588 2617 2562 2589
 932 1173 1183 1023
 872 797 871 1066
 3190 3195 3219 3060
 1997 1774 2000 1737
 385 384 556 524
 2431 2214 2217 2215
 2886 2884 2701 2881
 1535 1289 1272 1286
 3779 3857 3868 3830
 1421 1675 1410 1412
 950 947 941 985
 643 441 481 482
 529 353 354 524
 658 789 872 728
 2206 2198 2410 2314
 1292 1535 1523 1550
 1027 1282 1029 1035
 1880 1835 1585 1836
 2240 2196 2406 2243
 1966 1961 1964 2072
 2303 2093 2095 2317
 3379 3359 3349 3502
 3098 2976 3146 3096
 3473 3472 3471 3320
 871 654 841 662
 130 134 132 282
 2428 2641 2615 2639
 2899 2771 2963 2967
 2282 2497 2281 2391
 1735 1488 1730 1468
 1408 1621 1671 1400
 868 895 894 896
 346 345 343 524
 872 813 811 659
 2997 3016 2998 3008
 1283 1542 1312 1308
 2808 2616 2770 2710
 652 470 443 457
 2420 2521 2523 2634
 2698 2514 2728 2516
 2224 2263 2264 2034
 2618 2800 2606 2799
 3146 3249 3307 3300
 353 328 204 187
 3297 3162 3298 3139
 2994 2807 2894 2827
 1071 1314 1315 1078
 1777 2035 1995 2036
 528 364 500 499
 1970 2023 1766 1776
 3196 3053 3195 3212
 2240 2000 1996 1999
 2030 2019 2248 2246
 789 579 578 627
 1071 866 812 809
 2067 2291 2064 2296
 2434 2644 2431 2432
 2311 2317 2509 2535
 684 600 721 723
 3388 3528 3390 3544
 1395 1405 1665 1390
 3098 2929 3108 3097
 1881 1928 1926 2135
 2193 2196 2199 2200
 688 691 906 905
 2368 2372 2153 2367
 1837 1832 1814 2071
 3544 3545 3525 3555
 3016 2998 3008 3176
 3206 3224 3255 3210
 1149 1139 1390 1150
 1949 1676 1675 1687
 1108 1102 1103 874
 2193 1959 2196 2200
 1700 1675 1949 1831
 1455 1725 1474 1453
 1700 1833 1832 1539
 642 641 801 866
 2618 2393 2588 2561
 3902 3890 3897 3935
 2051 1787 1919 1790
 3390 3387 3544 3543
 872 871 797 728
 2883 2731 2915 2853
 2219 2214 2431 2215
 1788 1938 1939 2052
 291 402 290 461
 2372 2369 2392 2561
 1686 1778 1955 1951
 530 721 533 532
 2780 2769 2781 2589
 3107 3097 3184 3116
 2275 2472 2273 2458
 761 998 992 996
 2002 2037 1779 1778
 658 813 872 659
 1788 1718 1789 1790
 3407 3413 3448 3564
 645 680 679 867
 1135 1390 1149 1139
 594 592 591 809
 1587 1312 1315 1319
 1429 1699 1538 1539
 845 627 626 630
 2051 1919 1972 2170
 3529 3525 3367 3366
 337 354 336 513
 1835 1841 1838 1716
 897 1160 894 1157
 2279 2495 2282 2391
 1964 2207 2204 2064
 2020 2018 1763 2015
 1970 2021 2023 1776
 1509 1511 1764 1510
 2711 2770 2616 2710
 1481 1484 1460 1730
 1587 1315 1312 1314
 1627 1349 1579 1365
 1926 1927 2172 1928
 3068 2886 3069 3070
 725 724 727 948
 2303 2093 2076 2095
 3141 3127 2971 3126
 1509 1510 1764 1776
 2611 2561 2618 2769
 2253 2261 2466 2258
 2809 2965 2770 2769
 2915 2916 3019 2914
 1515 1778 1512 1744
 1225 1000 1257 1222
 2435 2645 2498 2496
 2101 2099 2179 2320
 3190 3195 3069 3222
 3029 3021 2867 3059
 1877 1579 1627 1662
 1272 1275 1535 1537
 694 697 698 914
 1409 1168 1182 1175
 1253 1252 1509 1443
 488 496 497 684
 1543 1572 1310 1585
 3569 3413 3448 3449
 1138 1137 1160 896
 1581 1590 1542 1319
 2714 2558 2595 2767
 3505 3503 3642 3502
 2075 2301 2070 2073
 1880 1590 1835 1839
 1060 1310 1282 1058
 2047 2276 2214 2198
 658 627 789 728
 1717 1635 1544 1450
 1168 906 908 907
 1225 1465 1227 1466
 2193 2196 2407 2199
 3095 3091 3246 3251
 1558 1848 1619 1621
 2423 2637 2424 2533
 2878 3027 3053 3065
 600 810 599 659
 2774 2968 2773 2775
 3595 3594 3569 3449
 3666 3750 3784 3665
 2002 1778 1779 1744
 3098 2929 3097 2964
 796 797 652 584
 1700 1687 1675 1433
 2897 2712 2711 2721
 1449 1442 1203 1441
 3338 3358 3337 3498
 1665 1390 1405 1403
 2780 2770 2769 2589
 1055 1308 1307 1287
 2138 2172 2134 2345
 1196 1253 993 1244
 3162 2982 3146 3140
 3671 3784 3667 3664
 895 1139 876 1150
 2218 2281 2282 2288
 801 866 812 1069
 3146 2976 3090 3096
 950 951 1204 948
 2023 2214 1970 2215
 2388 2171 2186 2387
 2606 2776 2618 2584
 3247 3410 3408 3246
 2642 2828 2821 2641
 2282 2388 2280 2496
 1938 1941 2176 2137
 1408 1671 1620 1674
 3047 3049 3206 3205
 1379 1402 1656 1596
 3569 3601 3689 3691
 641 809 866 653
 3220 3212 3383 3222
 2206 2423 2307 2314
 3307 3252 3251 3414
 1686 1419 1477 1420
 194 354 342 338
 186 194 339 338
 2781 2965 2780 2972
 1582 1520 1718 1789
 3378 3502 3504 3541
 3407 3240 3337 3239
 1830 1962 1961 2081
 3677 3795 3678 3783
 2136 2172 2345 2135
 2155 2347 2372 2177
 3192 3361 3219 3189
 2773 2968 2779 2775
 2136 2345 2172 2289
 2219 2431 2217 2215
 2282 2281 2279 2391
 32 90 31 171
 3346 3176 3177 3178
 1647 1631 1912 1645
 2000 1774 1738 1737
 2700 2884 2886 2885
 1976 2055 2050 2053
 665 876 663 660
 2408 2204 2194 2195
 1313 1586 1390 1391
 249 405 259 412
 941 947 950 939
 1253 1002 992 993
 2729 2706 2832 2831
 1620 1895 1906 1849
 3713 3709 3822 3720
 1098 1138 1103 873
 845 626 844 630
 971 974 956 1213
 1497 1509 1764 1498
 1994 1993 2239 1990
 165 164 201 320
 870 664 877 879
 2240 2406 2196 2197
 3692 3689 3815 3690
 2644 2633 2703 2624
 2390 2279 2176 2391
 3407 3358 3337 3240
 1390 1139 1395 1150
 2160 2372 2375 2367
 1926 1927 1928 1667
 2615 2387 2495 2496
 679 867 680 896
 2894 3005 2994 2827
 3788 3784 3671 3783
 2321 2546 2327 2320
 2308 2318 2531 2534
 897 1160 1162 1158
 2144 2179 2342 2154
 1002 1171 1214 984
 2127 2342 2144 2179
 3337 3240 3358 3346
 2047 2219 2276 2050
 402 407 461 582
 1252 996 1257 1254
 2557 2595 2558 2767
 397 530 358 361
 3413 3569 3564 3417
 2583 2771 2780 2589
 3592 3709 3596 3602
 798 787 1033 1040
 941 720 947 939
 2915 2853 2731 2911
 908 906 1168 1167
 3181 3179 3337 3346
 1665 1395 1390 1391
 1751 1730 1495 1747
 2160 2153 2372 2367
 658 579 789 627
 991 990 1253 994
 1394 1138 1160 1150
 3072 3187 3101 3015
 2099 1943 1942 2179
 1514 1472 1515 1512
 1655 1541 1378 1540
 3146 3096 3252 3249
 1542 1590 1541 1319
 3252 3146 3307 3251
 950 941 1194 985
 1654 1656 1379 1650
 2262 2463 2247 2246
 1764 2021 1777 1995
 1808 1845 1846 2069
 1525 1292 1523 1550
 3473 3613 3472 3470
 1845 2069 2076 2092
 1033 1040 787 788
 536 427 626 535
 949 789 951 1054
 2809 2781 2965 2769
 1272 1289 1535 1264
 2867 2702 2703 2887
 1779 2037 2002 1784
 2711 2510 2712 2508
 2828 2827 2821 2641
 3209 3051 3052 3206
 1830 1962 1699 1698
 3098 2908 2929 2909
 1442 1449 1206 1450
 2344 2346 2563 2362
 1053 872 951 1065
 2095 2086 1869 1847
 2368 2320 2546 2367
 3098 3108 2929 2928
 2089 1882 2087 1839
 2134 2345 2172 2135
 1356 1395 1520 1391
 426 626 427 429
 1753 1997 1754 2007
 345 193 195 354
 1581 1586 1590 1319
 2779 2800 2781 2972
 941 1194 943 939
 690 691 688 905
 2821 2827 3008 2830
 1071 809 810 813
 1208 953 952 1065
 890 897 1158 893
 949 951 1204 1054
 1395 1665 1405 1669
 343 384 344 524
 1328 1330 1327 1601
 477 473 664 470
 1207 1204 1449 1203
 3750 3754 3784 3665
 533 532 363 361
 2564 2562 2392 2617
 2084 1837 1841 1840
 2082 1962 1830 2081
 2217 2215 2023 1973
 2557 2766 2595 2767
 1779 1781 2037 1784
 2389 2563 2346 2362
 1630 1364 1627 1645
 1171 1242 1241 1243
 2423 2513 2532 2314
 1002 1214 1223 968
 2515 2410 2630 2631
 2927 2925 3107 2931
 1379 1317 1124 1378
 897 1162 1160 1157
 2883 2917 3040 2853
 1148 1146 1402 1404
 2702 2881 2692 2693
 1173 1168 923 1175
 3388 3390 3387 3544
 3224 3221 3384 3378
 2342 2381 2390 2561
 2108 2103 2102 2320
 1786 2042 2037 1784
 2291 2194 2204 2064
 1035 1040 1037 1285
 1976 1718 1787 1790
 1140 1208 952 1065
 3384 3525 3544 3392
 1999 2007 1751 1990
 2562 2617 2770 2589
 3439 3591 3468 3436
 2721 2510 2711 2508
 1330 1340 1327 1601
 2240 2242 2243 2459
 1002 1223 967 968
 2782 2714 2596 2789
 3358 3240 3407 3266
 2423 2206 2307 2204
 3784 3664 3666 3663
 2770 2562 2564 2617
 1173 1182 1168 1175
 1665 1520 1395 1391
 2269 2487 2271 2268
 1764 1688 1677 1765
 2269 2474 2406 2266
 845 630 851 728
 1541 1542 1310 1585
 1845 1826 2076 2069
 578 725 626 535
 2994 3005 2896 3086
 1161 1408 1163 1407
 1103 1138 1098 1331
 3379 3415 3357 3518
 2257 2434 2217 2400
 132 19 129 134
 3236 3297 3268 3406
 1497 1443 1509 1498
 664 470 471 478
 1711 1767 1766 1971
 3130 3127 3283 3284
 1718 1520 1452 1636
 2390 2391 2176 2177
 2136 2172 2281 2289
 908 907 906 691
 1582 1666 1520 1789
 665 661 876 660
 629 618 621 840
 1075 1317 1284 1309
 3370 3524 3388 3383
 1032 1035 1282 1059
 1360 1637 1359 1355
 2645 2496 2435 2436
 1356 1365 1637 1578
 2810 2827 2640 2639
 1002 1242 1244 1258
 1545 1287 1308 1288
 3206 3205 3209 3371
 3263 3260 3258 3416
 3668 3674 3673 3783
 1628 1663 1634 1912
 1764 1729 1957 1995
 1514 1512 1515 1778
 674 894 678 879
 2882 2883 3040 2853
 403 590 405 412
 1949 1676 1687 1950
 2692 2881 2701 2693
 3504 3641 3642 3502
 2390 2177 2176 2175
 1168 1167 906 923
 2652 2670 2663 2844
 2886 2885 3029 2842
 1103 1354 1101 1102
 1002 993 1253 1244
 3349 3502 3342 3501
 2410 2276 2412 2437
 2810 2806 2827 2639
 1675 1421 1410 1433
 204 353 195 328
 3778 3770 3779 3858
 2809 2618 2800 2781
 2820 2698 2630 2730
 2635 2634 2523 2732
 1253 990 992 996
 2318 2307 2301 2302
 1927 1926 2172 1938
 2035 2264 2263 2034
 1976 2218 2047 1975
 2435 2280 2388 2496
 2471 2664 2466 2444
 3791 3790 3787 3873
 698 697 917 914
 2820 2822 2702 2887
 1071 812 810 809
 3029 2885 2841 2842
 2067 2065 2068 2064
 2997 2999 2998 3176
 1545 1544 1717 1584
 950 951 947 1203
 1125 1124 1379 1317
 3361 3342 3343 3501
 3435 3456 3457 3590
 1140 1142 1395 1141
 2388 2496 2615 2436
 533 722 684 721
 132 136 135 282
 2434 2644 2432 2624
 1665 1520 1788 1669
 2708 2807 2614 2709
 1823 1822 1821 2073
 1639 1362 1640 1637
 2021 1995 1764 1765
 680 896 867 858
 1754 1997 1753 1747
 3098 2929 2908 2928
 2966 2771 2780 2967
 2768 2721 2746 2909
 2878 2858 3030 3027
 2300 2319 2529 2339
 1675 1421 1676 1412
 2291 2194 2292 2267
 1880 1585 1834 1836
 796 658 606 813
 386 556 385 535
 3592 3596 3516 3450
 3169 3138 3239 3086
 3107 3184 3259 3116
 845 627 630 728
 1411 1174 1196 1192
 1927 1926 1938 1667
 3671 3783 3784 3664
 1509 1252 1442 1443
 1317 1378 1541 1309
 175 328 189 187
 2843 2844 3029 3028
 529 719 528 534
 1735 1466 1738 1468
 3781 3778 3867 3858
 895 877 1139 1150
 2472 2458 2667 2459
 1170 1171 1196 993
 1991 2001 2239 1990
 866 1078 1071 1069
 1037 787 1040 788
 1822 1813 1812 2070
 2084 2081 2307 2083
 528 707 529 692
 2428 2632 2615 2641
 3755 3665 3651 3650
 2966 2897 2896 2771
 3755 3651 3754 3650
 1545 1307 1449 1544
 1276 1165 1277 1274
 3391 3543 3381 3533
 2423 2532 2533 2314
 2392 2369 2372 2177
 1149 876 1139 1150
 1587 1319 1315 1318
 1283 1285 1305 1288
 3022 3182 3172 3189
 2883 2697 2731 2853
 299 298 425 466
 2809 2618 2781 2769
 2051 2216 1972 2050
 2192 2268 2037 2267
 1717 1544 1838 1584
 2695 2671 2697 2853
 1780 1778 2037 1953
 3381 3543 3391 3385
 1369 1364 1630 1645
 2169 2202 2168 2387
 3147 3243 3307 3251
 3206 3099 3045 3101
 1140 872 1066 1065
 1729 1995 1764 1739
 3692 3571 3689 3690
 1966 2207 1964 2064
 1358 1115 1354 1355
 2066 2292 2194 2060
 1675 1676 1413 1412
 1103 1108 1354 1102
 3107 2926 2929 2931
 3546 3658 3526 3524
 2273 2274 2271 2488
 518 520 528 707
 2894 2807 2896 2713
 990 760 992 996
 1315 1078 1072 1069
 3195 3027 3029 3069
 2994 2809 2995 2808
 337 499 354 513
 2361 2562 2372 2347
 1675 1687 1421 1433
 1545 1448 1546 1716
 2869 2868 2867 3059
 2509 2317 2541 2535
 3448 3564 3595 3563
 2412 2630 2410 2631
 3019 3101 3187 3015
 2302 2204 2205 2207
 2423 2424 2291 2302
 2393 2561 2618 2395
 2277 2435 2218 2276
 2595 2557 2556 2766
 868 679 680 896
 529 707 528 719
 1619 1848 1906 1621
 1315 1071 1078 1069
 3243 3408 3307 3251
 1811 1810 1814 1804
 1545 1689 1448 1716
 3446 3311 3309 3470
 1149 1150 1159 891
 2997 3016 2999 3176
 3162 3146 2982 3143
 2497 2282 2281 2288
 2435 2494 2645 2436
 1940 1898 1670 1897
 1283 1282 1035 1059
 1184 1172 936 1178
 65 191 182 171
 2219 2216 2050 2046
 1541 1310 1284 1309
 1503 1711 1767 1766
 3247 3248 3410 3246
 2994 2995 3005 3086
 1140 1395 1139 1141
 1349 1098 1137 1331
 3384 3525 3361 3366
 1788 1520 1603 1669
 606 590 809 601
 1103 1101 1098 873
 1838 1841 2089 1975
 1114 947 953 1203
 3220 3195 3212 3222
 3902 3890 3935 3939
 3052 3051 3050 3205
 2431 2411 2631 2419
 3183 3184 3357 3186
 3815 3690 3695 3765
 1869 2092 2095 1847
 2599 2595 2714 2558
 1835 2085 1880 1839
 2405 2402 2414 2624
 537 535 725 715
 2257 2021 2023 2214
 2412 2276 2410 2198
 2171 2167 1924 2170
 2095 2301 2318 2096
 1509 1497 1764 1511
 2595 2378 2557 2558
 1703 1953 1964 1702
 1359 1114 1207 1206
 2390 2176 2279 2175
 1308 1287 1055 1288
 2076 2095 2093 2092
 1375 1325 1379 1596
 1002 1242 1171 1244
 3141 2970 2983 2987
 1413 1182 1410 1412
 932 935 1183 1172
 2588 2393 2618 2585
 578 627 579 462
 2390 2369 2392 2177
 581 580 796 653
 1788 1789 2055 1790
 328 187 175 172
 1742 1990 2001 1740
 2047 1969 2214 2046
 1283 1040 1035 1285
 2498 2645 2435 2494
 1970 1764 1706 1765
 3611 3720 3708 3705
 1509 1257 1253 1258
 3708 3716 3821 3720
 460 402 459 583
 2177 2343 2129 2175
 3856 3769 3833 3830
 3297 3296 3448 3300
 1509 1253 1443 1258
 3281 3280 3260 3409
 1476 1474 1725 1745
 2629 2692 2702 2490
 2435 2276 2219 2280
 3785 3848 3784 3873
 200 360 198 209
 3916 3893 3905 3939
 203 361 201 260
 1563 1619 1559 1848
 1135 866 1071 1066
 2389 2345 2563 2507
 56 62 53 187
 3045 3099 3206 3205
 2595 2789 2714 2767
 2410 2515 2314 2437
 2030 2248 2262 2246
 2884 3027 2886 2885
 1140 952 1208 1142
 2708 2896 2807 2709
 1276 1277 1538 1274
 1788 1520 1718 1578
 1970 1706 1764 1776
 1230 1259 1181 1419
 1735 1730 1738 1466
 3078 3077 3075 3225
 1272 1038 1036 1264
 2423 2531 2318 2533
 2719 2908 2718 2720
 1375 1379 1650 1596
 2702 2881 2820 2887
 2308 2303 2318 2317
 2611 2618 2561 2395
 1283 1305 1308 1288
 3504 3525 3544 3545
 2595 2556 2598 2766
 3183 3259 3265 3267
 3190 3219 3195 3222
 1976 1787 1718 1719
 3384 3362 3525 3366
 3111 3260 3245 3109
 1777 2021 1764 1776
 1635 1638 1919 1636
 291 402 461 459
 3649 3700 3651 3754
 3297 3298 3162 3300
 410 405 404 590
 784 1038 907 904
 1268 1274 1429 1536
 2719 2718 2766 2720
 3111 3110 3260 3109
 2703 2702 2867 2683
 3893 3856 3894 3833
 789 627 845 728
 2781 2585 2586 2587
 471 654 655 662
 297 315 317 466
 1749 1750 1755 2006
 2021 1995 1957 2003
 868 894 679 896
 1442 1440 1706 1443
 2218 2090 2047 1975
 2867 3020 2869 3059
 1436 1702 1685 1684
 2629 2473 2692 2490
 461 407 289 288
 1364 1116 1118 1303
 868 662 877 873
 3357 3184 3183 3267
 2027 2217 2190 2259
 1497 1729 1477 1688
 2263 2466 2468 2258
 3225 3383 3226 3385
 654 454 452 466
 1292 1525 1291 1550
 3169 3239 3085 3086
 2390 2561 2369 2343
 3893 3856 3905 3894
 1700 1949 1675 1687
 3824 3822 3821 3720
 3162 2982 3142 3143
 2706 2831 2712 2713
 1991 1745 2002 1784
 3009 2888 2916 3015
 2243 2406 2459 2266
 1688 1952 1677 1765
 1864 1793 2058 1884
 1706 1498 1764 1707
 1558 1848 1621 1622
 895 877 876 1139
 3413 3265 3407 3298
 941 950 1194 939
 2588 2372 2375 2562
 2275 2273 2472 2488
 2224 2262 2239 2241
 2313 2089 2088 2091
 1919 1924 2051 1790
 870 876 877 1139
 1390 1588 1316 1403
 3976 3958 3978 3959
 2886 3027 2884 3069
 1454 1457 1725 1453
 272 268 308 154
 2722 2712 2897 2721
 1587 1317 1319 1318
 868 1138 895 896
 2183 2181 2184 2395
 1284 1310 1060 1309
 3183 3267 3265 3266
 2145 2369 2151 2154
 3245 3259 3260 3409
 3130 3121 3283 3127
 2729 2915 2916 2728
 1159 1150 895 891
 1864 1867 2058 2057
 868 1138 1098 873
 2172 1928 1927 2137
 2547 2570 2548 2760
 3669 3658 3783 3664
 1168 923 906 905
 2089 2090 2313 2310
 1035 1059 1070 1085
 1542 1286 1305 1285
 1337 1556 1339 1619
 2130 1895 1877 1931
 1970 1706 1708 1765
 2899 2780 2782 2714
 1767 1775 1766 1971
 2214 2276 2047 2046
 1970 1776 1764 1765
 3337 3406 3338 3498
 2588 2585 2781 2587
 158 315 156 154
 578 721 530 532
 2145 1939 2129 1896
 2423 2424 2302 2531
 2809 2806 2769 2808
 418 591 405 407
 1955 1702 1953 1684
 1229 1225 1227 1466
 592 409 594 591
 2511 2310 2345 2290
 2176 2177 2129 2175
 556 722 749 557
 1358 1637 1360 1355
 2155 2177 1940 1941
 1316 1390 1587 1588
 1160 1150 1159 1406
 2156 2372 2158 2151
 2311 2317 2535 2312
 533 531 684 490
 1665 1788 1938 1669
 2644 2645 2494 2436
 2138 2172 2346 2137
 1283 1040 1166 1288
 3415 3416 3418 3570
 1620 1601 1895 1849
 1509 1252 1257 1254
 2216 2050 2051 2280
 2576 2773 2574 2582
 1481 1730 1458 1456
 1906 1621 1848 1622
 2196 1995 2021 2003
 2129 1912 2049 1937
 2746 2559 2722 2721
 3193 3361 3192 3189
 514 339 505 338
 2035 2197 1995 2036
 1545 1307 1308 1287
 2406 2411 2196 2197
 895 1138 1160 896
 622 460 430 630
 885 882 891 1157
 2711 2712 2897 2710
 1098 1101 868 873
 405 590 418 412
 2239 2262 2224 2246
 2886 2702 2881 2842
 2435 2496 2388 2436
 2138 2346 2140 2137
 1283 1067 1033 1040
 1394 1603 1405 1668
 2593 2596 2785 2714
 3546 3526 3527 3524
 1541 1590 1542 1585
 1454 1725 1457 1488
 1284 1317 1075 1084
 2847 2692 2700 2668
 2883 2820 2698 2881
 201 361 359 260
 2313 2090 2089 2091
 249 403 405 412
 3361 3219 3384 3366
 3246 3251 3091 3096
 3162 3296 3297 3300
 997 1257 996 1254
 2820 2728 2698 2730
 810 812 1071 814
 1140 952 872 1065
 3592 3596 3590 3602
 655 870 652 663
 851 1102 849 1107
 3166 3167 3163 3320
 1686 1951 1955 1950
 2768 2559 2746 2721
 1503 1766 1507 1510
 3822 3821 3710 3815
 3667 3663 3784 3754
 3098 2929 2964 2909
 3098 3096 3146 3249
 232 405 241 281
 2065 2068 2064 2296
 1443 1244 1196 1243
 1991 1996 1745 1736
 1193 1202 1287 1423
 2471 2263 2468 2265
 1018 1165 1015 1274
 1477 1676 1411 1422
 1053 951 789 1054
 2138 2134 2172 2135
 2121 2120 2339 2119
 2269 2271 2487 2474
 2024 1772 1774 2034
 789 721 578 579
 2714 2562 2591 2499
 1305 1542 1543 1286
 3516 3416 3415 3570
 1700 1539 1675 1831
 2240 2243 2406 2459
 2423 2410 2513 2314
 2614 2807 2708 2639
 68 191 90 171
 2963 2771 2966 2967
 1877 1627 1912 1662
 916 695 719 696
 1140 871 874 873
 3009 2822 2820 2887
 2910 3090 2976 3096
 849 851 632 840
 3544 3658 3666 3555
 2635 2523 2521 2732
 1497 1244 1443 1243
 1877 1912 2129 1937
 3297 3337 3236 3168
 2136 2281 2218 2288
 622 624 626 844
 3407 3564 3412 3417
 2711 2897 2896 2710
 3052 3206 3051 3205
 658 789 579 659
 894 867 1136 893
 2471 2472 2667 2459
 1835 1581 1590 1585
 3384 3544 3383 3385
 529 353 384 364
 3307 3251 3408 3414
 2697 2488 2491 2699
 2196 2021 1957 2003
 3528 3658 3544 3524
 811 1054 789 790
 418 259 405 412
 2270 2061 2272 2268
 2214 2411 2257 2200
 1777 1764 1995 1739
 1447 1252 1442 1499
 2487 2271 2472 2474
 658 796 606 582
 1136 867 894 896
 2980 3139 3158 3134
 2434 2431 2217 2432
 1972 2050 2216 2046
 1582 1452 1718 1520
 1864 2058 1793 2057
 2818 2828 3008 2817
 3298 3139 3138 3239
 2393 2584 2618 2585
 3592 3516 3574 3570
 3009 2821 3008 2830
 1914 1917 1924 2167
 291 287 285 460
 2204 2064 2194 2195
 3695 3691 3596 3574
 1053 789 811 1054
 1735 1730 1997 1737
 2067 2064 2068 2296
 2219 2050 2216 2280
 3107 3104 2932 3109
 579 627 658 462
 1880 1590 1834 1585
 2282 2288 2497 2496
 578 556 721 724
 908 1167 1166 902
 721 579 789 790
 3107 3184 3097 3012
 3901 3889 3896 3939
 2809 2994 2812 2808
 3386 3226 3383 3385
 176 204 195 328
 1941 2178 2176 2137
 1705 1961 1704 1702
 1846 2069 1845 2092
 971 1223 974 1213
 2487 2292 2294 2268
 3187 3255 3357 3359
 2186 2388 2216 2170
 3381 3382 3543 3385
 3054 3053 3056 3212
 1193 1413 1202 1423
 2253 2466 2263 2258
 68 90 32 171
 1160 1138 895 1150
 455 268 305 308
 2588 2375 2372 2585
 1339 1556 1559 1619
 1411 1174 1192 1412
 1272 1282 1286 1058
 622 844 626 630
 3689 3690 3571 3565
 2000 1774 1997 1998
 2773 2582 2579 2775
 408 405 591 406
 2722 2746 2541 2559
 3755 3754 3665 3650
 1646 1637 1645 1578
 3468 3591 3461 3436
 2809 2806 2620 2769
 1646 1924 1919 1790
 2722 2721 2897 2909
 3787 3670 3668 3783
 1627 1579 1603 1365
 2119 2118 2287 2057
 3357 3253 3184 3267
 3029 3027 3030 2885
 1356 1452 1520 1636
 2577 2773 2573 2570
 3338 3347 3358 3498
 1451 1287 1440 1441
 2206 2307 2313 2314
 1686 1778 1951 1746
 536 539 540 725
 1313 1312 1587 1586
 579 606 418 582
 2615 2614 2807 2709
 870 866 1135 1066
 1686 1955 1778 1684
 3085 3239 3138 3086
 1581 1312 1586 1319
 2997 2998 3016 3176
 328 354 192 191
 2611 2806 2620 2609
 2894 3005 2827 2830
 679 867 894 893
 1976 1717 1787 1719
 3247 3410 3248 3408
 1356 1364 1637 1365
 2703 2702 2683 2490
 997 996 1252 1254
 2746 2559 2542 2739
 2476 2697 2487 2488
 2318 2317 2541 2534
 2458 2235 2238 2234
 915 917 1170 913
 227 105 249 259
 2029 2262 2028 2246
 1440 1413 1677 1422
 2780 2771 2770 2589
 1537 1277 1538 1539
 3407 3413 3564 3417
 2390 2342 2561 2343
 1705 1964 1961 1702
 763 967 1002 764
 2240 2035 2000 2241
 2820 2698 2629 2630
 2684 2702 2867 2842
 1193 1440 1287 1441
 3063 3219 3060 3059
 2027 2023 1974 2217
 1764 1677 1688 1498
 2269 2268 2192 2267
 472 313 306 315
 3544 3666 3545 3555
 2375 2372 2585 2367
 694 913 703 914
 2318 2317 2095 2312
 600 778 810 799
 665 663 876 879
 3390 3538 3387 3543
 906 1167 924 923
 895 678 894 879
 841 837 654 840
 796 606 591 809
 3009 2829 2821 2830
 2066 2065 2292 2296
 725 727 950 948
 2518 2519 2525 2731
 1939 1672 1673 1941
 658 797 796 582
 757 756 755 994
 2361 2347 2372 2152
 2193 1963 1949 1952
 662 466 654 616
 908 1037 787 1040
 894 867 679 896
 2820 2646 2832 2730
 1628 1627 1629 1579
 2841 2842 2867 3021
 1409 1675 1413 1410
 3504 3525 3545 3555
 1677 1676 1413 1423
 2133 2344 2132 2332
 920 919 774 1023
 3651 3596 3695 3597
 3124 3163 3283 3121
 2966 3139 3140 2965
 1686 1676 1477 1688
 849 1102 851 840
 2472 2271 2487 2488
 161 156 315 154
 1675 1548 1689 1831
 1665 1390 1666 1391
 3568 3412 3564 3417
 3188 3176 3346 3178
 1677 1675 1676 1423
 895 1160 894 896
 2994 2896 2995 3086
 1166 1167 1055 902
 3150 3283 3155 3312
 1581 1542 1312 1319
 999 1257 998 996
 3259 3108 3107 3116
 2277 2206 2198 2091
 2471 2463 2664 2445
 2335 2336 2361 2152
 1149 1390 1316 1403
 3418 3357 3415 3422
 2807 2806 2708 2639
 2770 2965 2809 2808
 1924 2167 1945 2170
 2085 2087 2089 1840
 916 695 749 719
 1813 1811 1812 2070
 1640 1637 1645 1920
 2895 2831 2712 2707
 2883 2698 2820 2728
 253 359 255 415
 1408 1407 1671 1674
 1539 1410 1429 1433
 1749 1756 1754 1747
 1440 1287 1451 1423
 1356 1355 1354 1209
 1272 1535 1275 1264
 835 867 1098 858
 2224 2264 2035 2034
 2089 2313 2088 2087
 2787 2782 2596 2789
 1125 1127 1126 1379
 390 388 543 562
 3193 3202 3192 3361
 2629 2633 2820 2631
 3008 2827 3016 2830
 608 679 609 828
 3516 3450 3416 3570
 455 470 304 308
 1104 1112 1105 1102
 3595 3688 3573 3563
 1581 1542 1305 1308
 2460 2667 2458 2463
 3188 3346 3240 3178
 3358 3349 3359 3502
 2847 2700 2667 2668
 3382 3389 3387 3543
 1103 1331 1098 1116
 2932 3104 3107 2925
 3362 3201 3219 3194
 1315 1319 1317 1318
 3391 3533 3380 3541
 3342 3502 3343 3501
 1409 1448 1675 1410
 1310 1286 1282 1058
 1764 1776 2021 1765
 1140 1208 1313 1391
 1174 924 938 1175
 2240 1995 2197 2003
 3384 3385 3391 3392
 1717 1544 1449 1450
 3158 3139 3297 3134
 1283 1542 1305 1285
 3415 3518 3519 3422
 2611 2806 2609 2610
 2318 2095 2096 2312
 592 581 796 653
 1919 1924 1646 1920
 1125 1120 1124 1317
 1838 1544 1717 1719
 3567 3417 3418 3570
 536 725 537 535
 2428 2212 2387 2413
 2257 2419 2434 2400
 2514 2408 2292 2480
 763 1002 992 764
 1516 1517 1779 1744
 1814 1804 1573 1847
 1779 1781 1786 2037
 109 108 24 154
 1098 1331 1349 1116
 1997 1730 1751 1747
 1283 1166 1285 1288
 1974 2217 2023 1973
 3472 3593 3442 3447
 290 402 244 407
 1283 1312 1542 1319
 871 797 870 1066
 2156 2159 2372 2361
 1253 1244 1196 1197
 1543 1305 1537 1547
 2011 2029 2028 2246
 1037 1036 1282 1038
 556 749 722 724
 3349 3358 3346 3502
 2288 2090 2136 2310
 1640 1643 1637 1920
 578 626 725 727
 2404 2405 2414 2624
 3361 3378 3504 3392
 643 645 441 482
 2782 2780 2591 2714
 3784 3750 3751 3844
 2155 2372 2347 2152
 3009 3017 2829 2830
 2219 2218 2050 2280
 1898 1927 1654 1888
 405 259 418 401
 1136 1137 1160 1392
 1686 1955 1687 1950
 2423 2513 2533 2532
 1497 1509 1443 1258
 1413 1676 1677 1422
 533 363 360 361
 2124 2119 2339 2287
 2262 2224 2445 2241
 3349 3346 3358 3359
 3407 3298 3265 3266
 2308 2318 2303 2531
 3715 3721 3713 3720
 3338 3406 3339 3498
 339 334 333 506
 1880 1879 1882 2135
 514 505 354 338
 2193 2196 2192 2407
 352 489 326 364
 528 489 352 364
 1305 1548 1546 1448
 641 866 642 653
 1767 1507 1503 1766
 2219 2276 2214 2046
 2966 2965 2770 2808
 2047 2218 1976 2050
 1798 2064 1953 2060
 2127 2144 1942 2179
 194 186 185 338
 3010 3008 2998 3176
 1283 1284 1059 1085
 1171 1244 1242 1243
 2968 2970 3141 2971
 1341 1158 1408 1392
 3464 3304 3305 3461
 2727 2831 2895 2707
 2477 2294 2270 2487
 3169 3138 3139 3239
 2712 2831 2706 2707
 3848 3844 3755 3754
 2514 2292 2291 2296
 1700 1954 1833 1831
 2275 2472 2458 2489
 3099 2918 2915 3100
 2718 2908 2907 2720
 3150 3154 3283 3312
 1476 1474 1455 1725
 2214 2276 2412 2198
 1779 1786 1783 2037
 703 529 719 692
 2136 2281 2172 2054
 2155 1907 2151 2152
 2858 2878 3030 3053
 1970 1787 1972 2046
 2112 2287 2058 2057
 1970 1972 1787 1713
 3755 3848 3816 3844
 1359 1206 1207 1353
 919 921 1173 923
 579 418 462 582
 701 707 921 708
 707 719 529 692
 2843 2841 3029 2844
 2629 2820 2702 2698
 2460 2667 2462 2458
 356 358 530 361
 2143 2154 2144 1903
 1490 1725 1454 1488
 1474 1745 1475 1473
 3778 3779 3867 3858
 722 719 749 557
 2629 2820 2630 2631
 1283 1542 1284 1319
 3822 3711 3816 3815
 2186 2171 2388 2170
 1120 1124 1317 1378
 2129 2177 2145 2343
 2423 2206 2204 2410
 3816 3848 3755 3754
 2410 2532 2513 2314
 2809 2781 2800 2965
 365 530 397 535
 1548 1539 1675 1448
 2136 2345 2134 2135
 1541 1655 1378 1589
 3183 3357 3267 3266
 2134 1882 1880 2087
 1136 1340 1137 1392
 2644 2645 2706 2494
 1686 1955 1685 1687
 2706 2831 2727 2707
 3177 3346 3179 3176
 2093 2095 2317 2092
 2583 2770 2771 2589
 2176 2129 1939 2052
 1548 1833 1832 1547
 1964 2204 2082 2195
 1538 1539 1277 1410
 3526 3524 3364 3365
 1957 1764 1995 1765
 2066 2068 2065 2296
 3568 3564 3566 3565
 1777 2000 2035 1774
 1541 1284 1542 1319
 1837 1547 1841 1840
 1788 1926 1938 2054
 654 617 631 840
 3446 3408 3304 3462
 2380 2381 2183 2395
 908 1166 1040 902
 2240 2264 2035 2241
 3006 3016 3003 3177
 2702 2692 2684 2490
 908 787 798 1040
 1685 1684 1702 1701
 1128 864 861 1093
 3713 3721 3612 3720
 2193 1968 1963 1952
 1503 1500 1766 1510
 1167 938 924 1175
 1764 1498 1509 1707
 551 546 550 730
 578 530 556 535
 1881 1655 1590 1589
 1207 1114 953 1203
 1522 1540 1572 1793
 2547 2546 2548 2570
 3009 3008 3017 2830
 274 456 275 273
 2839 2844 2843 3028
 1409 1413 1675 1448
 916 749 695 754
 3255 3359 3187 3210
 1603 1520 1788 1578
 895 1159 1160 1150
 2722 2509 2511 2721
 600 599 531 579
 736 971 970 967
 2968 2971 3141 3127
 2224 2035 2264 2241
 3894 3893 3834 3832
 2277 2313 2206 2091
 2277 2218 2047 2276
 3816 3815 3695 3765
 868 679 894 678
 1545 1305 1308 1546
 1104 1354 1112 1102
 3362 3384 3219 3366
 3262 3415 3416 3257
 3785 3846 3756 3848
 2240 1996 2000 1995
 3248 3408 3410 3411
 1350 1579 1351 1303
 1253 994 990 996
 999 997 1257 996
 3356 3516 3415 3517
 1780 2037 1782 1953
 2472 2471 2473 2459
 2339 2287 2119 2118
 2652 2844 2663 2666
 1677 1413 1440 1423
 3047 3045 3041 3205
 1452 1544 1307 1311
 1173 1168 1182 1022
 130 138 134 282
 1545 1449 1307 1287
 1431 1268 1429 1536
 349 525 527 524
 2994 2806 2807 2827
 503 500 499 692
 2541 2746 2722 2741
 3472 3594 3595 3449
 1819 1825 2070 2073
 1970 2021 1968 2214
 158 308 315 154
 3592 3574 3691 3570
 2196 2197 1995 2003
 2045 2237 2274 2271
 1788 2052 1939 1876
 2024 2034 2035 2258
 1841 1975 1838 1716
 739 967 972 968
 2712 2713 2831 2898
 2035 2240 2000 2197
 2700 2692 2667 2668
 2703 2633 2702 2490
 2240 1999 1996 2004
 2718 2907 2766 2720
 924 923 1167 1175
 3389 3544 3387 3543
 555 563 695 748
 1481 1730 1480 1747
 3526 3658 3530 3524
 2390 2369 2177 2343
 2525 2522 2731 2732
 1620 1906 1905 1621
 2348 2353 2546 2570
 3816 3755 3700 3754
 2049 1912 2129 1875
 3357 3187 3253 3255
 248 241 405 406
 2089 2310 2313 2087
 1355 1106 1109 1107
 3755 3844 3816 3765
 3710 3822 3815 3712
 1673 1672 1939 1669
 3356 3415 3380 3517
 1224 1465 1225 1466
 3108 3246 3091 3096
 1173 1175 1174 1412
 2390 2343 2177 2175
 1409 1168 1276 1182
 1779 2002 1744 1784
 2240 2197 2196 2003
 1970 1766 1972 1713
 228 227 235 405
 3034 3196 3056 3053
 1646 1919 1638 1636
 1676 1422 1477 1688
 1880 2085 1835 1836
 1497 1511 1509 1258
 3412 3518 3357 3422
 872 1066 1065 1068
 2897 2712 2896 2710
 1735 1738 1730 1737
 536 427 428 626
 2615 2807 2614 2639
 2667 2692 2471 2668
 272 268 455 308
 3252 3249 3097 3250
 3166 3163 3164 3320
 2180 2393 2181 2179
 2262 2445 2264 2241
 1545 1546 1308 1584
 1735 1751 1997 1730
 1230 1231 1259 1473
 2136 2281 2288 2289
 1582 1313 1586 1311
 3709 3591 3607 3602
 2129 1912 1877 1875
 2586 2773 2779 2582
 179 183 328 171
 1479 1747 1730 1737
 1877 1662 1937 1931
 1581 1308 1305 1546
 719 938 924 714
 2572 2773 2571 2570
 1581 1835 1590 1839
 3351 3345 3346 3502
 3653 3649 3651 3754
 3418 3422 3415 3570
 1055 1040 1166 902
 3192 3361 3202 3219
 2595 2766 2789 2767
 3698 3615 3576 3705
 455 456 274 273
 2291 2424 2210 2207
 1544 1450 1635 1353
 1002 917 763 993
 2644 2494 2435 2436
 1764 1957 1729 1688
 3854 3890 3822 3891
 227 249 405 259
 2282 2171 2278 2279
 2927 2754 2925 2931
 1324 1402 1148 1146
 301 265 296 305
 3666 3658 3544 3543
 2692 2473 2684 2490
 2463 2444 2664 2445
 1340 1130 1136 1137
 2886 3027 3069 2885
 2810 2827 2994 3000
 1996 1999 1991 2004
 529 703 719 696
 868 664 877 662
 3692 3815 3766 3690
 1788 1718 1790 1578
 1497 1461 1241 1243
 343 384 353 362
 579 659 789 790
 3022 3020 3182 3189
 1272 1275 1537 1277
 1452 1520 1582 1391
 101 259 103 201
 2664 2466 2456 2666
 3391 3380 3379 3541
 1328 1327 1338 1601
 1797 1953 1795 2060
 3613 3594 3472 3470
 2820 2633 2702 2822
 1029 1282 1032 1035
 812 814 1070 1069
 3124 2984 3163 3121
 1877 1603 1627 1579
 1906 1620 1619 1621
 1683 1682 1953 1684
 781 782 785 1037
 2308 2309 2317 2534
 3379 3519 3415 3518
 1055 1054 1053 1064
 2204 1963 2082 2195
 2809 2994 2995 2812
 2926 2748 2929 2931
 3010 3182 3008 3176
 556 530 385 535
 1970 1968 2021 1765
 1543 1310 1572 1301
 916 991 749 754
 3087 3095 3091 3246
 265 305 301 454
 2269 2196 2192 2243
 1018 1019 901 1165
 525 524 556 715
 3467 3607 3591 3602
 1675 1676 1421 1687
 496 691 684 685
 1071 814 812 1069
 460 627 656 630
 1603 1365 1520 1578
 3384 3391 3378 3392
 3040 2917 3045 2853
 756 990 755 994
 749 722 949 938
 2130 2174 2144 1931
 3695 3815 3689 3690
 3219 3189 3190 3059
 1349 1579 1381 1304
 2522 2524 2521 2732
 1924 1645 1912 1875
 1880 1879 1881 1590
 3191 3361 3189 3342
 2506 2345 2287 2290
 2729 2513 2638 2728
 2002 1778 1744 1746
 515 703 516 513
 1677 1949 1675 1689
 1587 1313 1390 1314
 2000 1995 1996 1739
 1140 877 871 873
 2595 2378 2556 2557
 3260 3259 3245 3109
 761 992 760 996
 2388 2171 2280 2170
 798 1054 811 790
 1308 1546 1581 1584
 1140 1313 1208 1065
 2820 2916 2883 2728
 936 1184 935 1172
 1341 1621 1408 1400
 924 921 1173 1174
 2389 2281 2172 2289
 608 611 679 828
 1144 1097 1162 1341
 3159 3317 3158 3284
 1582 1586 1313 1391
 2591 2782 2779 2780
 3668 3673 3787 3783
 197 198 360 209
 2899 2976 2963 2907
 1689 1831 1548 1716
 363 532 359 361
 1381 1130 1340 1137
 275 456 282 273
 165 164 71 201
 684 691 497 573
 1905 1621 1906 1622
 3281 3441 3280 3409
 3831 3893 3834 3833
 2916 3101 3019 3015
 3358 3407 3412 3266
 3195 3029 3030 3028
 1019 1165 1018 1275
 1586 1589 1590 1319
 989 1252 1194 1245
 3547 3668 3549 3658
 2422 2305 2302 2531
 1491 1720 1721 1751
 1702 1962 1961 1698
 684 685 489 490
 2883 2916 2915 2728
 1136 1160 1158 1392
 674 880 894 879
 2511 2721 2509 2507
 917 993 1170 914
 1497 1242 1241 1461
 600 579 531 532
 3099 3104 2918 3100
 1830 1833 2082 2081
 3068 3045 2917 3073
 2128 2181 2342 2179
 991 948 749 939
 2995 3139 2966 2965
 3227 3225 3226 3385
 658 796 797 813
 1408 1620 1668 1674
 188 190 353 187
 1253 992 990 993
 2431 2214 2219 2276
 1799 1964 1953 2064
 3150 3152 3154 3312
 3407 3240 3239 3266
 655 797 871 657
 2224 1998 2035 2241
 1753 1751 1495 1747
 2994 3005 3169 3001
 656 630 627 728
 2157 2151 2372 2153
 1963 2195 2204 2199
 1283 1284 1282 1059
 1542 1590 1581 1585
 1442 1252 1447 1245
 390 543 548 562
 1502 1766 1500 1499
 2635 2824 2634 2732
 2136 2288 2218 2090
 2515 2532 2410 2314
 234 405 226 281
 796 870 866 653
 1272 1275 1165 1264
 690 904 907 905
 2894 2896 3005 2898
 2684 2867 2841 2842
 796 652 870 653
 2390 2495 2391 2610
 241 281 405 406
 3078 3075 3077 3074
 2620 2395 2611 2609
 539 540 725 726
 916 749 991 944
 2136 2134 2345 2310
 525 556 386 535
 2206 2313 2277 2314
 1723 1725 1990 1740
 1109 1355 1114 1106
 3169 3139 3298 3239
 916 719 703 696
 2282 2281 2055 2279
 2342 2368 2369 2154
 2318 2302 2301 2531
 2471 2692 2473 2668
 3596 3709 3695 3711
 1755 1756 1749 2006
 3384 3361 3378 3223
 2638 2513 2729 2637
 2982 3140 3162 3142
 1168 1409 1167 1175
 1408 1158 1160 1392
 2513 2410 2515 2532
 679 680 483 678
 3354 3262 3415 3416
 1830 1832 1814 1810
 1002 763 992 993
 2779 2971 2800 2972
 749 724 725 948
 916 990 991 754
 3710 3595 3601 3688
 3349 3378 3361 3223
 880 894 881 1157
 404 405 403 590
 405 591 418 590
 3750 3755 3754 3665
 1125 1124 1127 1379
 868 896 680 858
 1994 2239 1992 2001
 1523 1525 1550 1804
 2035 2000 1995 2197
 1140 874 952 1142
 2397 2395 2620 2609
 2422 2305 2424 2302
 2028 2246 2262 2234
 1587 1312 1313 1314
 2310 2535 2509 2315
 2483 2491 2488 2699
 1381 1137 1340 1392
 2412 2214 2431 2276
 1543 1310 1542 1585
 2966 3140 3138 3089
 461 459 402 583
 2629 2480 2698 2693
 924 938 903 714
 352 528 491 489
 2388 2615 2387 2413
 1835 1836 2085 1840
 1454 1725 1490 1453
 949 722 749 724
 3138 3298 3140 3139
 3045 3068 3040 3073
 533 556 530 534
 2257 2196 2411 2197
 2579 2773 2576 2582
 3010 3008 3182 3020
 3016 2827 3005 2830
 1958 1717 1708 1969
 2130 2145 1895 2144
 1997 1998 1774 1737
 2511 2510 2721 2508
 1505 1774 1738 1510
 609 679 608 479
 2286 2125 2339 2340
 1819 2070 1825 2069
 1359 1452 1356 1636
 1378 1540 1541 1309
 2176 2052 1938 2054
 1587 1379 1589 1318
 360 533 489 363
 182 191 183 171
 3006 2999 3003 3016
 137 274 275 273
 2342 2561 2393 2395
 702 705 701 921
 698 917 697 731
 3098 3097 3138 2964
 2968 2970 2779 2775
 1550 1573 1814 1804
 3652 3518 3519 3541
 1419 1512 1259 1416
 3756 3784 3848 3754
 1075 1279 1317 1309
 1834 1655 1884 1591
 1098 867 1051 1130
 2412 2630 2408 2410
 2388 2280 2216 2170
 3822 3711 3714 3820
 345 341 193 354
 3248 3410 3279 3411
 1410 1182 1421 1412
 2886 2867 2842 3021
 3662 3658 3661 3783
 610 608 609 828
 492 489 491 685
 3840 3834 3829 3832
 2140 1927 1925 2137
 1356 1452 1359 1209
 2729 2728 2916 2730
 2257 2468 2419 2400
 1637 1636 1356 1578
 483 678 680 662
 3357 3415 3253 3267
 881 894 880 879
 703 719 707 692
 644 680 867 858
 3259 3183 3184 3267
 2591 2499 2375 2590
 2742 2926 2748 2739
 3653 3649 3521 3651
 1168 1166 1165 907
 3159 3158 3133 3284
 2506 2332 2557 2340
 3379 3378 3349 3359
 684 528 685 714
 1520 1636 1718 1578
 471 655 654 454
 591 458 407 582
 1970 2214 1968 1969
 1272 1286 1282 1285
 2722 2721 2511 2510
 991 994 1253 1198
 2277 2218 2435 2288
 1429 1539 1538 1410
 701 921 705 708
 3347 3351 3345 3346
 1163 1159 1161 1157
 1284 1317 1541 1309
 2311 2509 2310 2535
 684 531 600 573
 391 505 563 506
 2629 2633 2631 2419
 1394 1160 1137 1392
 1646 1636 1637 1578
 1241 1461 1477 1243
 2240 2035 2264 2197
 3784 3783 3666 3664
 763 917 1002 968
 2257 2411 2419 2265
 1939 1941 1673 1674
 1602 1895 1601 1849
 895 868 877 1138
 3019 2916 2915 3101
 2035 1777 1774 2036
 321 489 360 364
 2238 2458 2237 2235
 2904 3096 2907 2928
 471 655 454 470
 2219 2047 2276 2046
 2886 2700 2885 2842
 1958 1717 1689 1708
 870 663 876 660
 1166 1040 1283 1285
 3669 3548 3658 3664
 2242 2243 2459 2266
 2522 2520 2731 2732
 2779 2782 2591 2590
 1408 1673 1407 1674
 2224 1998 2006 2223
 3659 3546 3532 3658
 2082 1833 1830 1962
 2282 2279 2055 2056
 158 160 156 315
 1112 1354 1105 1102
 1543 1289 1535 1286
 471 662 664 478
 1549 1793 1572 1571
 2406 2419 2411 2265
 1788 1938 2052 2054
 234 231 226 405
 1548 1841 1835 1716
 2593 2785 2782 2714
 3029 3069 3027 2885
 2471 2664 2444 2445
 1939 2052 2129 1876
 3047 3206 3046 3099
 2217 2214 2257 2215
 3304 3305 3461 3408
 3279 3410 3409 3411
 2980 2965 2800 2972
 1548 1537 1546 1547
 1358 1354 1357 1637
 3297 3406 3448 3296
 2779 2773 2586 2776
 428 624 539 626
 3418 3265 3267 3266
 1665 1666 1520 1391
 798 1067 1033 799
 644 680 645 867
 1322 1126 1127 1379
 3474 3473 3324 3470
 1717 1713 1970 1969
 2595 2379 2378 2558
 491 489 528 685
 2604 2618 2606 2799
 1635 1452 1718 1544
 472 313 315 479
 407 401 418 582
 1548 1835 1841 1547
 2157 2372 2160 2153
 1108 953 1208 1209
 274 269 267 454
 2432 2401 2217 2400
 249 403 236 405
 907 904 1168 905
 932 919 1173 1023
 3714 3603 3604 3602
 679 868 680 678
 1955 1686 1685 1684
 3755 3652 3651 3665
 1149 1316 1135 1073
 1997 1751 1735 1999
 1411 1196 1171 1243
 3407 3406 3337 3498
 533 530 384 534
 851 631 632 840
 2408 2195 2194 2267
 867 1130 1098 896
 1445 1447 1499 1245
 3048 3099 3206 3105
 2615 2496 2645 2436
 1074 1316 1087 1073
 132 130 19 134
 2509 2721 2506 2507
 1958 1708 1968 1969
 2359 2576 2574 2582
 1582 1391 1313 1311
 2573 2773 2572 2570
 1964 1961 2205 2072
 810 606 599 659
 2606 2581 2776 2584
 1358 1115 1113 1354
 2328 2546 2321 2320
 845 953 952 1106
 3201 3362 3203 3196
 246 289 407 288
 529 696 719 557
 908 787 1037 783
 1193 938 1167 1175
 2217 2432 2431 2433
 3652 3642 3518 3541
 2702 2698 2881 2693
 1161 1164 1162 1408
 1833 1954 2082 1831
 3689 3688 3595 3563
 291 290 289 461
 531 579 599 532
 3225 3221 3077 3074
 2929 2926 3107 3012
 2124 2119 2287 2057
 520 528 707 708
 2703 2833 2867 2887
 3651 3665 3652 3650
 694 703 697 914
 2358 2577 2573 2570
 1877 1603 1579 1604
 529 505 513 696
 1148 1402 1323 1404
 749 719 695 557
 1690 1810 1699 1698
 1686 1778 1512 1684
 3041 3045 3047 2911
 3047 3049 3046 3206
 1138 1137 1098 1331
 1495 1730 1484 1747
 3307 3413 3252 3414
 845 952 851 1106
 3068 3073 2917 3070
 1970 1706 1776 1707
 433 430 460 630
 3706 3821 3710 3705
 1646 1645 1924 1875
 622 426 430 460
 1898 1927 1888 2137
 986 994 1252 996
 2194 2192 2037 2267
 2722 2509 2535 2510
 2277 2047 2218 2090
 2615 2495 2614 2709
 2994 3169 2995 3001
 418 591 407 582
 1305 1277 1537 1448
 1305 1272 1277 1285
 2806 2812 2994 2808
 1360 1201 1355 1199
 3464 3461 3465 3605
 259 401 223 260
 3439 3437 3591 3436
 194 185 192 338
 2341 2557 2340 2560
 2854 3040 3045 2853
 2831 2713 2894 2898
 2275 2488 2472 2489
 1706 1440 1442 1441
 1180 982 1003 1236
 2171 1945 2167 2170
 1265 1535 1289 1264
 2423 2206 2410 2314
 508 338 514 513
 2883 2697 2882 2881
 2994 2995 2896 2808
 2487 2697 2477 2516
 2629 2630 2698 2480
 2277 2090 2313 2091
 2151 2369 2372 2154
 1431 1429 1699 1536
 2196 1957 2021 1959
 2994 2995 3169 3005
 3009 2821 2822 2833
 1358 1360 1115 1355
 917 1171 1170 993
 1275 1277 1165 1274
 3158 3141 3142 3126
 1543 1572 1550 1301
 3054 2878 3053 3065
 2023 2021 2257 2036
 2242 2262 2239 2234
 3606 3591 3709 3605
 248 404 410 405
 3045 3205 3206 3073
 3886 3912 3935 3884
 3866 3856 3857 3917
 2294 2487 2477 2516
 3892 3889 3895 3939
 2277 2198 2047 2091
 1449 1450 1544 1353
 1605 1670 1671 1400
 3407 3564 3448 3406
 2143 2179 2144 2154
 1283 1305 1542 1308
 3045 3040 3068 2917
 2645 2709 2498 2496
 2933 3109 3088 2931
 1717 1706 1451 1708
 2055 2281 2218 2053
 845 952 872 728
 1360 1355 1359 1199
 1777 1511 1738 1510
 2529 2542 2559 2739
 1465 1456 1730 1466
 397 530 578 535
 1642 1446 1363 1638
 1919 1712 1972 1971
 3816 3695 3711 3700
 3753 3752 3844 3749
 1130 1137 1098 896
 2854 3045 3041 2911
 3473 3471 3472 3613
 2613 2620 2806 2609
 3253 3415 3357 3255
 848 851 849 1107
 1411 1170 1174 1172
 2027 2189 2190 2217
 2966 3138 2963 3089
 1098 868 1101 858
 2058 1884 1834 1883
 2134 1883 2138 2118
 1459 1456 1730 1488
 1545 1307 1544 1584
 2001 1990 1991 1740
 1135 870 1066 1139
 722 938 719 714
 602 778 568 601
 3247 3095 3246 3251
 2729 2706 2727 2707
 3016 3018 3005 3178
 876 661 869 660
 3188 3018 3016 3178
 1869 1834 1572 1573
 3253 3099 3206 3101
 1053 1306 1307 1064
 1877 2129 2130 1937
 2749 2748 2926 2931
 2131 2344 2336 2152
 2711 2771 2897 2721
 656 851 630 728
 1409 1166 1167 1288
 2535 2510 2509 2315
 2277 2090 2288 2310
 197 360 205 209
 932 774 919 1023
 1241 1236 1477 1260
 3172 3189 3182 3342
 1738 1774 1777 1510
 1834 1884 1793 1591
 2239 1999 1991 1990
 1170 917 915 1169
 2893 3077 3043 3040
 3779 3867 3858 3830
 2176 1938 1939 1941
 2172 2345 2389 2289
 2058 2138 1883 2118
 1305 1277 1166 1285
 3013 2915 2918 3100
 2918 2911 2731 2732
 592 796 809 653
 1964 1702 1955 1962
 966 965 964 1222
 3443 3593 3445 3442
 274 268 455 273
 1324 1322 1402 1146
 1159 1160 1408 1157
 3850 3844 3848 3910
 1103 1102 1101 874
 1603 1627 1578 1876
 1349 1303 1579 1304
 1050 1116 1098 1303
 3355 3354 3356 3516
 1122 1317 1279 1378
 3387 3389 3386 3544
 3651 3700 3755 3754
 3159 3158 3317 3296
 2822 2833 2821 2817
 3153 3152 3150 3312
 2477 2487 2476 2697
 3710 3595 3594 3601
 3747 3715 3822 3720
 2204 2206 1963 2199
 755 994 990 940
 1834 1884 1655 1883
 3220 3221 3225 3074
 533 364 489 534
 1673 1941 1940 1674
 2700 2692 2847 2842
 3572 3573 3688 3563
 2529 2502 2339 2559
 2344 2139 2132 2332
 2644 2494 2706 2646
 684 493 685 490
 2684 2867 2702 2683
 2915 2729 2914 2826
 680 678 868 662
 1292 1265 1535 1289
 3075 3225 3077 3074
 1587 1589 1317 1318
 1033 1067 798 1040
 1970 1969 1787 2046
 3259 3246 3108 3116
 1605 1397 1670 1400
 3709 3711 3596 3602
 3547 3526 3546 3658
 2471 2664 2463 2668
 332 353 189 328
 2342 2369 2144 2154
 1411 1173 1174 1412
 315 479 483 478
 2916 2832 3009 3015
 1497 1241 1242 1243
 2257 2021 2196 2197
 3085 3097 3138 3239
 1620 1906 1895 1905
 3146 3251 3252 3096
 1838 1584 1544 1719
 1465 1242 1222 1258
 3169 3297 3298 3139
 643 679 611 828
 3131 3283 3130 3121
 2471 2463 2667 2668
 2306 2301 2302 2531
 1325 1127 1375 1379
 3034 3036 3056 3196
 719 696 695 557
 3101 3015 2916 2917
 3916 3906 3893 3939
 1506 1774 1505 1510
 954 984 1210 1169
 861 863 867 1130
 528 534 719 714
 2926 2748 2746 2823
 282 273 456 283
 1101 1354 1103 1116
 1136 1160 1137 896
 3766 3690 3815 3765
 291 285 290 402
 2186 2216 2187 2170
 1697 1434 1702 1701
 1586 1311 1313 1583
 1976 2055 1789 1790
 2390 2392 2391 2177
 3666 3664 3658 3543
 2408 2630 2412 2407
 2192 2243 2196 2003
 1305 1543 1537 1286
 2388 2436 2615 2413
 2196 2021 2257 2200
 2282 2171 2279 2056
 1955 1953 1964 1956
 1953 1702 1678 1684
 227 405 233 259
 1964 2205 2207 2072
 1955 1964 1962 1954
 3029 2841 2867 3021
 1105 1102 1354 1107
 949 727 724 948
 262 147 285 294
 2196 2411 2406 2407
 3013 2918 3104 3100
 2257 2217 2023 2259
 2369 2561 2342 2343
 2324 2546 2322 2367
 1481 1460 1458 1730
 870 663 664 879
 1103 1108 874 1142
 1290 1550 1524 1301
 3006 3016 3177 3176
 2119 2086 2311 2118
 870 876 663 879
 1538 1429 1274 1536
 3472 3318 3317 3442
 1208 1207 953 1065
 1241 1477 1236 1243
 763 1002 967 968
 2701 2698 2487 2693
 3670 3549 3668 3658
 2629 2702 2692 2693
 2698 2480 2487 2693
 2240 2406 2264 2459
 1440 1706 1443 1498
 365 535 397 429
 2514 2698 2630 2480
 3410 3413 3252 3265
 515 508 697 513
 2224 2035 1998 2034
 3188 3358 3240 3346
 252 259 253 415
 1538 1537 1275 1277
 1149 1135 1139 1073
 2294 2292 2487 2516
 3245 3088 3111 3246
 2247 2444 2463 2445
 2277 2276 2047 2198
 2145 1940 1904 2151
 3464 3305 3465 3461
 1449 1206 1450 1353
 1305 1277 1272 1286
 1705 1704 1694 1702
 1402 1672 1588 1656
 2151 2372 2153 2154
 1252 1499 1447 1245
 3836 3885 3890 3884
 200 199 360 209
 1777 1775 1774 2036
 846 851 847 1106
 2446 2254 2466 2444
 1082 1316 1074 1073
 1620 1341 1340 1619
 2966 2896 2897 3086
 537 525 369 535
 163 300 155 315
 3347 3345 3181 3346
 1635 1717 1713 1450
 1991 1751 1999 1736
 1846 1573 1804 1847
 1135 870 1139 869
 2471 2444 2263 2445
 1538 1277 1275 1274
 722 903 938 714
 3362 3219 3201 3366
 2282 2280 2171 2056
 2002 1951 1778 1746
 3653 3754 3651 3650
 1631 1627 1630 1912
 274 267 277 454
 3592 3590 3709 3602
 2740 2533 2535 2534
 2994 3005 3016 2827
 460 626 627 630
 916 719 749 944
 722 721 556 724
 1313 1066 1314 1068
 1193 1174 938 1175
 1581 1305 1542 1546
 3177 3176 3016 3178
 2722 2559 2541 2509
 1545 1448 1287 1288
 1159 1405 1149 1404
 1375 1650 1654 1596
 1448 1202 1287 1288
 452 654 466 616
 226 124 127 281
 3547 3530 3526 3658
 2983 2986 2984 3163
 3085 3239 3178 3186
 2629 2702 2820 2633
 1405 1404 1672 1403
 2915 2914 3019 3100
 1272 1305 1286 1285
 2330 2546 2547 2370
 1497 1477 1422 1688
 915 917 913 914
 1715 1710 1712 1971
 2744 2745 2906 2928
 1364 1365 1627 1645
 2172 2281 2389 2178
 2915 2728 2729 2826
 2535 2533 2318 2534
 1206 1353 1449 1203
 1204 951 950 1203
 1395 1365 1603 1331
 3410 3252 3413 3414
 3901 3895 3889 3939
 2024 2259 2026 2258
 3568 3564 3569 3417
 1795 1953 2037 2060
 1055 1167 1166 1288
 736 738 551 730
 2422 2302 2424 2531
 1359 1635 1638 1444
 825 1070 1084 1069
 707 719 703 922
 3010 3172 3182 3176
 1976 1787 1717 1969
 797 584 796 582
 2392 2617 2391 2616
 1509 1499 1510 1707
 2706 2894 2831 2713
 1545 1308 1305 1288
 3531 3658 3529 3555
 2344 2140 2131 2139
 331 328 337 499
 528 719 707 714
 2344 2557 2506 2332
 2278 2387 2495 2384
 1207 1114 1359 1209
 1103 1354 1108 1142
 2701 2884 2700 2699
 2479 2476 2491 2697
 2810 2994 2812 3000
 1543 1535 1832 1537
 1477 1236 1419 1260
 3247 3408 3244 3251
 3636 3645 3644 3749
 1165 1038 1006 904
 2257 2259 2468 2400
 1108 1209 1208 1142
 1543 1550 1572 1573
 1693 1810 1690 1960
 2783 2970 2782 2973
 1538 1276 1274 1273
 2237 2458 2271 2235
 1307 1306 1308 1064
 1136 1158 1340 1392
 2303 2076 2075 2301
 3281 3260 3416 3409
 1587 1317 1589 1319
 1627 1645 1365 1578
 2471 2264 2263 2265
 2871 2869 3020 3059
 1018 1275 1165 1274
 1224 1456 1465 1466
 1677 1451 1706 1708
 3046 3206 3048 3099
 812 866 1071 1069
 3669 3658 3670 3783
 1766 1775 1510 1776
 2644 2632 2821 2645
 595 809 590 601
 2129 1875 1877 1876
 188 187 353 209
 1357 1637 1354 1364
 3183 3097 3085 3239
 3147 3251 3307 3306
 1491 1490 1454 1488
 3531 3527 3529 3658
 488 684 497 573
 2847 2692 2668 2842
 1964 2064 2204 2195
 3800 3816 3799 3884
 2498 2706 2712 2713
 2727 2914 2895 2831
 2768 2563 2771 2767
 2702 2698 2820 2881
 749 719 722 938
 2136 2090 1882 2087
 1635 1717 1787 1713
 2477 2270 2476 2487
 2133 2336 2132 2344
 461 584 458 456
 2872 2843 3029 3028
 1356 1395 1142 1143
 1557 1619 1558 1848
 2136 2172 2135 2054
 1991 1725 1751 1736
 1939 1940 1941 1674
 2708 2495 2610 2616
 3856 3866 3857 3859
 2224 2007 1998 2241
 1572 1834 1541 1585
 1563 1619 1848 1849
 3046 3049 3048 3206
 2615 2709 2645 2496
 1506 1508 1769 1775
 2883 2915 2731 2728
 2196 2193 2192 1959
 2337 2557 2344 2332
 2294 2295 2292 2516
 1360 1201 1115 1355
 1970 1713 1706 1707
 707 703 913 922
 2897 2721 2768 2909
 3191 3343 3361 3342
 1869 2058 2085 2118
 496 684 493 685
 1253 1443 1244 1197
 719 938 749 944
 3072 2917 3073 3070
 1972 1919 2051 1787
 3162 3142 3164 3143
 2980 3140 2972 3142
 509 514 508 338
 1207 1311 1307 1205
 1535 1543 1550 1289
 536 368 427 535
 61 51 60 187
 3549 3530 3547 3658
 1685 1702 1434 1701
 1229 1224 1225 1466
 2031 2263 2033 2223
 1997 1999 2000 2241
 2292 2480 2408 2267
 562 697 506 564
 1998 2007 1997 2241
 3183 3184 3097 3116
 1898 1940 1673 1941
 1877 1937 2130 1931
 2976 2973 2793 2789
 1173 921 924 923
 3407 3337 3358 3498
 1919 1787 1972 1713
 2800 2971 2980 2972
 3068 3221 3073 3070
 3384 3383 3362 3222
 3667 3784 3756 3754
 798 811 1067 799
 1550 1289 1543 1301
 662 837 841 873
 355 385 384 530
 1342 1341 1346 1621
 2342 2393 2368 2179
 1648 1924 1647 1912
 1135 1073 1316 1078
 243 225 228 401
 2394 2584 2618 2395
 3188 3240 3358 3359
 1509 1510 1776 1707
 1394 1150 1160 1406
 358 220 397 361
 458 407 461 288
 2708 2617 2769 2808
 1812 1810 1693 1960
 1442 1206 1447 1450
 1958 1975 1841 1716
 1955 1951 1954 1950
 2794 2970 2968 2775
 1405 1668 1603 1669
 3791 3792 3673 3790
 228 233 405 259
 2500 2591 2714 2590
 1075 1284 1057 1309
 920 705 706 923
 1135 866 870 869
 2966 2963 3138 2964
 3203 3196 3362 3365
 3854 3822 3827 3891
 2722 2511 2509 2510
 1173 1184 1183 1412
 384 530 556 534
 1381 1579 1349 1393
 537 525 535 715
 531 532 599 419
 1812 1690 1692 1960
 2002 1996 1991 2004
 2273 2274 2237 2271
 298 299 301 466
 353 364 529 499
 2593 2714 2782 2590
 108 22 24 154
 2047 1975 1958 1969
 2130 2145 2144 2343
 1227 1225 1000 1257
 1419 1477 1411 1236
 2487 2698 2701 2697
 3188 3017 3016 3018
 2708 2614 2495 2709
 2805 2960 2993 2992
 2498 2712 2706 2707
 3841 3896 3889 3891
 2638 2634 2824 2732
 1587 1589 1586 1319
 1869 1572 1834 1793
 1924 1645 1646 1920
 608 479 679 482
 897 1161 1162 1157
 3695 3689 3691 3574
 2586 2781 2776 2584
 1925 2138 1883 2110
 143 282 275 288
 3415 3422 3516 3570
 1531 1533 1523 1804
 607 609 679 828
 2327 2321 2326 2546
 1972 1787 2051 2050
 2472 2473 2406 2459
 3009 2832 2820 2822
 3016 3008 3017 3176
 2262 2246 2239 2234
 916 754 695 753
 3298 3250 3265 3266
 1215 1214 1457 1453
 2216 2280 2051 2170
 358 397 365 530
 3521 3514 3651 3597
 2884 2881 2882 2704
 2703 2833 2822 2817
 2571 2773 2572 2772
 232 248 241 405
 876 1139 870 869
 1348 1401 1609 1622
 1086 1126 1322 1316
 924 1173 923 1175
 2556 2557 2554 2766
 2030 2011 2019 2246
 418 462 397 419
 1409 1410 1413 1182
 2895 2831 3018 2898
 1290 1289 1550 1301
 3003 3177 3016 3000
 2722 2536 2535 2741
 3009 3182 3008 3020
 868 837 1101 858
 600 810 659 799
 2744 2908 2745 2928
 433 630 460 459
 1758 1751 1752 2007
 2498 2706 2645 2494
 2058 1793 1834 1884
 2554 2766 2557 2560
 1316 1073 1081 1078
 1434 1685 1436 1702
 3291 3293 3317 3442
 185 191 192 338
 757 990 756 994
 3245 3246 3259 3409
 3187 3101 3253 3210
 1479 1480 1730 1747
 1955 1962 1702 1701
 2277 2314 2494 2437
 431 630 433 459
 2348 2352 2353 2570
 2138 1928 2134 2135
 1053 811 798 1054
 1183 1184 1185 1424
 1546 1537 1305 1547
 3566 3652 3642 3518
 1673 1672 1405 1404
 2895 3018 3085 2898
 78 187 77 209
 781 782 1037 788
 1317 1589 1379 1318
 2995 2965 2966 2808
 525 527 524 715
 3043 3077 3205 3040
 2291 2296 2424 2512
 1892 2144 1935 1931
 3418 3267 3357 3266
 2630 2411 2412 2407
 1627 1603 1877 1876
 3288 3289 3285 3442
 2104 2143 2320 2097
 1797 1681 1795 1953
 1282 1283 1035 1285
 2511 2509 2510 2315
 1694 1697 1435 1702
 2982 2972 3140 3142
 340 515 516 513
 1074 1082 1087 1316
 2629 2631 2411 2419
 1305 1546 1548 1537
 3692 3690 3766 3765
 3022 3010 3172 3182
 666 678 679 479
 2884 2701 2881 2704
 2193 2407 2192 2267
 2193 1968 1952 1959
 1627 1365 1603 1578
 2411 2474 2406 2407
 2729 2706 2532 2730
 2021 1995 2196 2197
 1149 1405 1159 1150
 305 454 471 466
 3177 3001 3004 3168
 504 695 555 563
 2375 2562 2372 2499
 3418 3412 3357 3422
 725 535 578 724
 3695 3711 3709 3712
 3169 3337 3297 3168
 1509 1776 1764 1707
 679 828 867 893
 2700 2884 2885 2874
 411 410 404 590
 2777 2800 2606 2776
 244 401 402 294
 2505 2542 2716 2720
 2023 2257 2214 2215
 3566 3564 3412 3498
 2140 1888 1927 2137
 3358 3346 3188 3359
 2495 2709 2615 2496
 1283 1319 1284 1085
 2872 3029 3060 3028
 2145 2151 1904 2154
 1149 1139 876 1073
 2916 2728 2820 2730
 591 584 458 582
 1997 2000 1998 2241
 142 134 138 282
 2392 2562 2564 2347
 1450 1444 1635 1353
 999 762 997 996
 2136 1882 2134 2087
 3279 3410 3246 3409
 599 532 579 419
 916 703 719 922
 2322 2109 2143 2320
 1087 1073 1316 1146
 706 921 919 923
 2102 2100 2320 2097
 2899 2963 2766 2907
 871 952 1140 874
 3162 3158 3297 3296
 3413 3407 3265 3417
 1582 1311 1586 1583
 1413 1676 1675 1423
 2051 1972 2216 2170
 2368 2179 2143 2154
 2055 2279 2281 2052
 3592 3450 3516 3570
 3521 3651 3649 3597
 599 602 568 601
 1925 1883 1884 2110
 819 866 1078 869
 2275 2458 2461 2489
 2779 2586 2582 2587
 1395 1150 1139 1141
 1677 1688 1676 1950
 548 562 543 730
 2281 2178 2172 2054
 3384 3361 3525 3392
 2966 2770 2780 2771
 2722 2727 2536 2741
 2292 2060 2268 2267
 1700 1830 1833 1962
 2970 2972 2982 3142
 1939 1672 1938 1669
 1408 1620 1341 1392
 2746 2559 2768 2720
 867 896 1098 858
 3108 3097 3107 3116
 2841 2885 3029 2844
 2522 2521 2638 2732
 2555 2719 2766 2720
 825 808 1070 1069
 1033 787 798 799
 2138 2172 1928 2135
 938 944 719 922
 3404 3448 3447 3563
 2434 2432 2217 2400
 2746 2748 2926 2739
 3291 3293 3294 3317
 2548 2546 2350 2570
 1055 1040 1064 1288
 2318 2533 2531 2534
 841 873 874 729
 3170 3177 3004 3168
 1732 1733 1731 1997
 1220 1216 972 1223
 1497 1477 1461 1243
 1651 1884 1925 1650
 617 837 654 616
 1938 1672 1939 1941
 529 528 364 534
 841 1102 851 874
 2500 2593 2377 2590
 810 606 658 813
 666 679 480 479
 524 715 695 557
 531 599 600 602
 699 702 701 707
 1538 1274 1429 1273
 3653 3651 3521 3650
 2024 1774 1768 1775
 2196 2269 2192 2407
 1359 1635 1444 1353
 1822 2070 1812 1960
 1766 1775 2023 1971
 342 524 348 505
 3387 3386 3388 3544
 847 851 848 1106
 2899 2976 2973 2967
 2423 2318 2307 2533
 1481 1458 1480 1456
 2611 2381 2390 2610
 1582 1879 1584 1583
 3857 3769 3856 3830
 2023 1775 1766 1776
 846 844 851 1106
 3404 3406 3448 3563
 2779 2968 2773 2950
 2513 2630 2515 2410
 1481 1484 1730 1747
 2274 2272 2044 2271
 841 654 871 729
 3162 3143 3164 3306
 1206 1194 1442 1245
 841 654 631 840
 2058 1834 1869 2085
 471 454 455 470
 2894 2827 2807 2830
 3689 3565 3568 3574
 1113 1354 1115 1355
 2976 2907 2899 2789
 1019 1006 1165 1264
 3279 3410 3248 3246
 1919 1713 1972 1712
 3824 3821 3823 3720
 952 874 871 729
 3544 3525 3658 3555
 1322 1324 1402 1596
 3191 3175 3344 3342
 2982 3146 3140 3089
 2023 2217 2257 2215
 1732 1997 1731 1737
 2172 1938 1926 2054
 3362 3196 3195 3212
 265 149 296 305
 2186 1947 2171 2170
 2412 2411 2630 2631
 3638 3636 3644 3749
 282 456 275 288
 2635 2735 2824 2732
 3572 3688 3689 3563
 864 1130 861 1093
 1018 901 1015 1165
 2915 2916 2883 2917
 2131 2140 2344 2152
 1723 1745 1725 1740
 916 719 944 922
 2193 2408 2407 2267
 2127 2144 2342 2174
 2132 2344 2131 2139
 2193 2195 2408 2267
 3645 3750 3644 3749
 2511 2310 2509 2315
 1612 1898 1610 1888
 655 458 584 456
 2773 2968 2774 2772
 2882 2695 2697 2853
 1193 1413 1440 1192
 2365 2364 2370 2584
 1167 938 1193 1039
 3529 3367 3368 3366
 2163 2342 2183 2381
 529 354 353 499
 3203 3232 3196 3365
 3098 2963 2976 2907
 1371 1379 1378 1650
 1683 1953 1678 1684
 3538 3658 3548 3664
 1349 1137 1098 1304
 1833 2081 2084 2083
 1655 1540 1378 1591
 1514 1512 1778 1684
 1168 1173 923 1022
 402 418 401 582
 1639 1638 1637 1920
 560 555 695 748
 3006 3177 3179 3176
 1955 1954 1962 1701
 2966 2780 2770 2965
 2807 2827 2806 2639
 1497 1688 1422 1498
 1173 1182 1023 1022
 1834 1540 1655 1591
 1442 1194 1206 1203
 2773 2582 2586 2570
 2368 2143 2153 2154
 1611 1335 1598 1610
 3302 3305 3461 3436
 2208 2424 2302 2207
 3187 3015 3072 3185
 861 1130 867 1093
 1949 2082 1954 1831
 1780 1782 1681 1953
 3188 3017 3182 3176
 2130 2129 2145 2343
 2652 2670 2464 2663
 1697 1685 1434 1701
 2194 1953 1964 2064
 2819 2997 2998 3008
 2897 2771 2768 2721
 1492 1489 1493 1751
 3823 3716 3717 3720
 1738 1466 1465 1468
 2202 2388 2186 2387
 1970 1776 1713 1707
 1673 1408 1668 1674
 2515 2494 2314 2437
 2530 2319 2537 2541
 507 389 562 387
 1224 978 1225 1222
 2684 2841 2867 2683
 600 531 721 532
 299 452 454 466
 915 913 1170 925
 693 703 694 913
 529 505 354 513
 2722 2535 2536 2510
 1204 1287 1449 1441
 1356 1520 1395 1365
 2089 1882 2090 2087
 355 357 530 362
 1927 1938 2172 2137
 1535 1275 1538 1537
 2621 2613 2620 2806
 330 190 189 353
 1779 1744 1781 1784
 518 517 520 707
 1098 1138 868 896
 226 127 128 281
 2446 2456 2664 2466
 2630 2410 2513 2409
 2288 2310 2136 2289
 2854 2853 3045 2911
 2058 2287 2118 2057
 3651 3652 3695 3574
 3302 3461 3305 3408
 3388 3528 3544 3524
 1598 1610 1596 1888
 1970 1972 2215 2046
 2886 2867 2702 2842
 2981 3158 3135 3134
 1980 1998 1771 2034
 3641 3545 3642 3665
 2082 1949 1963 1831
 1168 1165 1276 1021
 1401 1671 1609 1622
 2809 2800 2618 2799
 3072 3015 3101 2917
 1135 1066 1071 1314
 533 721 531 532
 3072 3073 3221 3070
 2029 2028 2262 2234
 2428 2213 2212 2413
 3504 3525 3361 3392
 1126 1316 1086 1318
 2313 2307 2318 2533
 898 897 1162 1158
 2443 2442 2454 2663
 1545 1689 1717 1451
 2292 2194 2060 2267
 228 223 233 259
 1359 1207 1452 1353
 1717 1449 1451 1450
 895 891 876 879
 3566 3519 3652 3518
 3010 2835 3008 3020
 664 662 678 478
 600 684 787 723
 3626 3728 3739 3630
 1541 1834 1572 1540
 1961 1702 1964 1962
 2774 2794 2968 2775
 1949 1958 1689 1708
 725 578 727 724
 3318 3163 3283 3312
 871 874 873 729
 1587 1316 1379 1318
 1966 1815 1961 2072
 2423 2291 2424 2409
 2498 2494 2288 2315
 991 950 948 939
 3027 2885 2884 2874
 1490 1725 1455 1453
 2460 2458 2250 2463
 1879 1582 1584 1719
 526 348 524 505
 3756 3848 3758 3754
 684 721 722 723
 1620 1905 1671 1621
 1310 1543 1289 1301
 825 1070 822 1084
 3648 3753 3750 3749
 2161 2160 2158 2372
 3172 3342 3182 3176
 993 914 917 753
 645 679 643 867
 2843 2868 3029 2841
 908 1166 1037 1040
 3596 3651 3514 3597
 1359 1637 1360 1638
 1717 1451 1706 1450
 3384 3362 3219 3222
 2392 2391 2564 2616
 1639 1640 1643 1637
 1864 1793 1792 2057
 2094 2317 2120 2092
 533 384 364 534
 1999 1997 2007 2241
 1101 1102 841 874
 3609 3608 3610 3720
 1843 1808 1845 1846
 1037 1166 908 907
 203 220 361 260
 1342 1619 1341 1621
 950 951 727 947
 2915 2918 2731 2732
 304 271 455 308
 2614 2495 2615 2387
 3695 3689 3815 3691
 2717 2908 2746 2748
 2043 2235 2271 2268
 1135 1139 876 869
 2980 3140 2965 2967
 1926 1882 1879 2135
 1411 1196 1243 1192
 2531 2533 2740 2534
 3133 3158 3159 3296
 3162 3158 3296 3299
 3162 3146 3143 3306
 3384 3225 3220 3221
 2033 2263 2032 2258
 2729 2637 2727 2825
 1430 1429 1697 1699
 2787 2973 2782 2789
 2339 2119 2120 2317
 1207 1359 1452 1209
 1515 1516 1778 1744
 3661 3783 3658 3676
 2358 2572 2355 2570
 418 397 462 294
 3081 3203 3232 3196
 2128 2181 2183 2342
 235 229 231 405
 1312 1314 1067 1068
 1673 1668 1408 1406
 871 873 841 729
 954 1210 981 1169
 193 192 328 354
 1447 1635 1450 1444
 2291 2302 2424 2207
 1349 1098 1303 1304
 3638 3641 3642 3749
 443 468 469 470
 1015 1274 1165 1021
 1002 917 1171 984
 1955 1964 2195 1956
 2084 1837 2086 2071
 2629 2698 2702 2693
 2729 2532 2706 2707
 3695 3690 3689 3574
 2572 2773 2573 2772
 1723 1990 1722 1740
 2821 3009 3008 2833
 1721 1725 1751 1990
 1957 1688 1764 1765
 3544 3525 3504 3392
 1419 1686 1477 1513
 275 139 133 282
 444 468 443 652
 1265 1275 1535 1264
 2579 2774 2773 2775
 1898 1673 1672 1941
 426 427 263 429
 591 405 407 406
 402 401 407 582
 675 677 894 893
 755 940 990 748
 2777 2971 2800 2776
 926 929 934 1178
 725 535 556 715
 3097 3249 3138 3250
 1063 1060 1310 1309
 851 952 845 728
 3822 3821 3827 3891
 1823 1827 1819 2073
 126 234 226 281
 1751 1725 1991 1990
 2530 2541 2537 2739
 77 187 79 209
 489 363 533 490
 1356 1208 1452 1209
 1545 1305 1448 1288
 1880 1882 2134 2135
 3384 3378 3361 3392
 3349 3189 3361 3342
 1173 921 919 1172
 418 407 405 401
 1970 1713 1787 1969
 2201 2187 2186 2401
 607 610 609 828
 2858 3030 2846 2845
 1826 2075 2076 2069
 3753 3844 3750 3749
 757 994 755 940
 578 535 626 429
 1671 1407 1408 1400
 1660 1658 1602 1895
 2821 3009 2822 2829
 2269 2292 2487 2268
 1991 1999 1996 1736
 330 364 353 499
 2809 2812 2806 2808
 3418 3415 3357 3267
 3642 3545 3641 3541
 1465 1511 1257 1464
 845 727 951 947
 2777 2949 2800 2971
 3413 3249 3298 3300
 1927 1925 1654 1887
 2776 2781 2618 2584
 1207 951 1204 1203
 1926 1928 1881 1667
 937 1185 1183 1184
 343 345 195 353
 1799 1964 1703 1953
 3664 3663 3540 3543
 3318 3472 3317 3320
 3610 3608 3606 3720
 655 584 797 657
 397 535 578 429
 2708 2495 2497 2709
 3512 3381 3537 3533
 656 871 654 729
 3243 3242 3408 3251
 2194 2195 2192 2267
 1113 1357 1358 1354
 1338 1619 1601 1336
 1164 1144 1341 1400
 655 584 461 456
 3017 3008 3182 3176
 3183 3097 3184 3012
 3562 3595 3573 3563
 3087 3108 3088 3246
 2591 2780 2779 2587
 2722 2897 2823 2909
 2929 2746 2748 2823
 391 514 505 506
 2599 2714 2595 2789
 1098 1130 1051 1304
 1481 1480 1482 1747
 2306 2080 2304 2301
 762 999 998 996
 3170 3181 3179 3337
 760 998 964 992
 2144 2369 2342 2343
 1290 1291 1550 1289
 130 132 19 20
 1216 1457 1215 1214
 2242 2240 2243 2004
 820 1078 1073 869
 2461 2458 2667 2489
 1628 1629 1352 1579
 1957 2196 2003 1959
 1194 1252 1442 1245
 2896 2709 2708 2710
 1901 1904 2151 2153
 2629 2474 2480 2693
 2082 1962 1964 1954
 1136 1130 867 896
 2078 2302 2301 2073
 645 647 646 867
 951 953 1207 1065
 1717 1970 1708 1969
 2193 2195 1963 2199
 1624 1910 1898 1907
 1257 1511 1465 1258
 1979 1748 1997 2006
 272 455 271 308
 989 1194 985 1245
 2929 2748 2926 2823
 1032 793 1035 1059
 491 528 494 685
 1548 1835 1546 1716
 286 433 460 459
 2629 2630 2480 2407
 2171 2051 2280 2170
 2586 2584 2370 2585
 3606 3709 3720 3605
 2182 2181 2393 2395
 1869 1834 1573 1836
 2982 2973 2976 2967
 1051 1098 835 867
 1538 1277 1276 1410
 1425 1697 1429 1424
 1582 1666 1586 1391
 1612 1610 1598 1888
 2555 2719 2718 2766
 3165 3320 3164 3306
 3107 3104 3013 2925
 1838 1581 1879 1839
 3386 3227 3226 3385
 2112 2058 2287 2110
 2536 2740 2535 2741
 3453 3596 3452 3514
 2722 2897 2712 2823
 2782 2714 2591 2590
 1027 1037 785 1038
 1397 1407 1670 1400
 1325 1322 1127 1379
 3206 3205 3224 3073
 1320 1378 1279 1540
 2070 2301 2095 2071
 2240 2196 2243 2003
 2311 2119 2339 2317
 3415 3257 3253 3267
 841 631 851 840
 872 797 658 728
 2908 2963 2768 2909
 3243 3308 3307 3408
 3005 2898 2896 3086
 2193 1954 1951 1950
 3419 3421 3565 3563
 1055 1064 1308 1288
 2344 2557 2337 2558
 2145 1940 1939 1905
 1543 1535 1537 1286
 1846 1573 1550 1804
 1097 1162 1341 1158
 3824 3747 3822 3720
 1811 2069 1807 1804
 2722 2559 2509 2721
 2722 2823 2746 2909
 3657 3690 3692 3765
 1101 837 868 873
 3107 3012 2926 2925
 1635 1712 1638 1444
 2809 2965 2995 2808
 1639 1637 1643 1920
 1170 1411 1171 1169
 2189 2027 1974 2217
 1525 1524 1290 1550
 655 461 654 454
 2055 2052 2281 2054
 392 391 563 506
 2204 2207 2291 2064
 1968 2214 2021 2200
 1677 1949 1689 1708
 3472 3317 3449 3447
 418 579 462 419
 460 627 626 429
 2487 2697 2701 2488
 1555 1552 1846 1842
 3019 3101 2915 3100
 1206 1444 1450 1353
 578 530 397 532
 851 1102 1108 874
 3009 3017 3182 3015
 3195 3220 3069 3222
 1057 1284 1060 1309
 353 187 206 209
 3446 3470 3408 3462
 1207 951 1065 1205
 2731 2918 2915 2911
 110 268 111 154
 932 1173 919 1172
 3663 3665 3754 3650
 248 410 408 405
 2311 2086 2119 2312
 1435 1697 1694 1698
 3283 3127 3141 3284
 2731 2728 2915 2826
 1073 1078 1135 869
 3029 2844 3030 3028
 1812 1693 1690 1960
 2476 2487 2272 2488
 1734 1774 1998 1737
 2406 2629 2411 2419
 1794 1953 1797 2060
 3240 3178 3239 3186
 1906 1619 1620 1849
 1409 1167 1202 1288
 2612 2609 2806 2639
 3078 3075 3076 3225
 3188 3240 3359 3186
 203 202 201 361
 3389 3386 3544 3385
 533 531 363 532
 3182 3017 3009 3008
 3085 3138 3097 3011
 2895 2712 2897 2823
 1671 1621 1905 1622
 388 543 562 541
 2035 1774 1775 2036
 533 489 528 534
 2311 2310 2313 2535
 1925 1650 1654 1887
 3710 3605 3594 3705
 1411 1174 1173 1172
 2204 2195 2408 2199
 1452 1391 1582 1311
 1878 1937 1662 1931
 578 721 789 724
 2708 2610 2617 2616
 2629 2480 2474 2407
 1271 1265 1275 1536
 458 655 457 456
 3747 3721 3715 3720
 2895 3014 3085 3018
 3008 3020 2835 2833
 392 563 391 505
 2026 2023 2027 2259
 2281 2279 2176 2052
 625 622 430 630
 3003 2999 2997 3016
 921 707 700 913
 1026 1282 1030 1058
 269 455 305 454
 1543 1537 1832 1547
 1658 1662 1657 1931
 461 289 456 288
 286 431 433 459
 861 832 834 1093
 2571 2572 2567 2772
 2777 2778 2971 2776
 2214 2198 2412 2200
 1834 1585 1572 1573
 1053 811 872 1068
 2700 2699 2884 2874
 2189 2217 1974 1973
 161 156 157 315
 2393 2370 2364 2584
 1939 2145 1905 1896
 1869 1572 1571 1573
 2189 2188 2217 1973
 1766 1972 1713 1712
 643 679 645 482
 1489 1495 1751 1730
 1419 1178 1184 1179
 2999 3016 3006 3176
 876 1139 1135 1073
 654 461 656 459
 1315 1319 1312 1085
 3203 3362 3201 3366
 1290 1524 1263 1301
 1659 1662 1658 1931
 1582 1544 1452 1311
 325 170 322 320
 2638 2728 2731 2826
 1356 1365 1395 1143
 2588 2392 2617 2561
 915 1169 912 925
 1548 1546 1835 1547
 763 993 917 753
 3318 3161 3163 3312
 426 624 428 626
 2132 2336 2131 2344
 2208 2210 2424 2207
 1356 1209 1354 1142
 3183 3085 3097 3011
 1700 1949 1954 1831
 1699 1810 1830 1698
 2942 2968 2939 3121
 1764 1776 1706 1707
 398 457 283 406
 1968 2198 2214 2200
 2368 2393 2342 2561
 1447 1712 1635 1444
 3166 3164 3165 3320
 3187 3253 3255 3210
 158 151 308 154
 1898 1888 1907 2137
 391 514 339 505
 3595 3564 3689 3563
 3047 2855 2854 2911
 952 874 1108 1142
 1976 2050 2218 2053
 1435 1697 1437 1702
 1627 1877 1875 1876
 3188 3182 3017 3185
 2193 2407 2408 2199
 915 1170 1169 925
 3642 3665 3545 3541
 2498 2510 2494 2315
 703 914 913 922
 2629 2406 2411 2474
 1964 1953 1955 1702
 990 992 763 993
 274 455 269 454
 2468 2466 2471 2473
 825 808 822 1070
 3169 2995 3001 3168
 2915 2918 2732 2826
 472 479 315 478
 2632 2645 2615 2641
 3542 3380 3533 3541
 2858 2846 2677 2845
 658 797 872 813
 355 530 384 362
 2698 2697 2883 2881
 2204 2410 2206 2199
 2242 2271 2458 2235
 1752 1751 1758 1990
 200 198 76 209
 1136 1137 1130 896
 950 1194 991 1195
 3472 3595 3594 3593
 599 606 810 601
 183 191 328 171
 2733 2731 2911 2732
 3505 3642 3638 3641
 3354 3262 3256 3415
 2051 2171 2280 2056
 3448 3449 3317 3447
 526 348 527 524
 2522 2638 2520 2732
 3846 3848 3785 3873
 1434 1685 1697 1424
 1053 1067 798 811
 3209 3102 3051 3206
 2740 2536 2535 2533
 1411 1243 1422 1192
 3098 2908 2963 2907
 51 61 3 2
 3259 3183 3265 3116
 3170 3337 3177 3168
 1323 1402 1324 1596
 1442 1195 1194 1203
 2188 2217 2216 2401
 763 917 914 753
 1811 1813 1807 2069
 2779 2781 2780 2972
 162 315 158 308
 924 1174 1173 1175
 3107 3108 2929 3097
 2190 2259 2217 2400
 2515 2494 2706 2707
 2807 2709 2896 2713
 2264 2445 2224 2241
 2943 2757 2759 2941
 3138 3249 3098 3089
 2277 2218 2288 2090
 1103 874 1101 873
 3265 3298 3413 3250
 3209 3206 3371 3254
 2547 2330 2331 2546
 3188 3016 3176 3178
 1976 1789 1718 1790
 2270 2272 2476 2487
 1430 1426 1697 1429
 2136 2310 2345 2289
 3013 2914 2915 3100
 2782 2780 2899 2967
 1635 1359 1636 1353
 1735 1725 1461 1736
 3816 3890 3853 3884
 1276 1277 1409 1410
 2821 2644 2645 2829
 2193 1952 1949 1950
 1180 1236 1419 1179
 1356 1636 1520 1578
 2779 2775 2782 2590
 1283 1312 1319 1085
 2094 2309 2122 2317
 2301 2307 2205 2302
 1128 861 1045 1093
 2854 2851 3040 2853
 842 1104 843 1102
 2498 2288 2510 2315
 3357 3359 3240 3186
 1166 1305 1285 1288
 2218 2281 2136 2053
 1880 1834 2085 1836
 2157 2158 2372 2151
 1752 1751 1753 2007
 2354 2355 2572 2570
 2838 2846 3027 2874
 1465 1738 1511 1464
 2586 2570 2582 2371
 1877 1662 1912 1937
 1970 1766 1713 1776
 2777 2778 2949 2971
 1402 1316 1379 1588
 3202 3219 3361 3366
 1359 1638 1360 1444
 2359 2580 2579 2582
 3318 3312 3283 3442
 2779 2970 2968 2971
 5 30 31 90
 2240 1995 2000 2197
 1180 1419 1236 1260
 470 308 471 478
 355 385 344 384
 3283 3163 3161 3312
 3391 3545 3543 3533
 3407 3239 3298 3266
 2500 2501 2714 2558
 2646 2532 2706 2730
 796 591 606 582
 2904 2907 2908 2928
 1292 1291 1265 1289
 2942 2939 2968 2772
 3892 3895 3894 3939
 3770 3779 3858 3830
 1558 1619 1344 1621
 871 728 952 729
 2899 2973 2782 2967
 2506 2557 2344 2563
 1208 1391 1452 1311
 1972 1712 1766 1971
 59 52 187 172
 2277 2494 2435 2276
 1772 1998 1774 2034
 2010 1992 2239 2234
 1768 2024 1772 1774
 897 894 884 1157
 2819 2828 2997 3008
 2144 2154 2369 2343
 2086 2085 2311 2118
 330 189 332 353
 2361 2499 2562 2558
 1673 1939 1668 1669
 3138 2964 2963 3089
 1442 1447 1206 1245
 1627 1912 1631 1645
 1118 1364 1117 1116
 1454 1215 1457 1453
 2422 2531 2424 2634
 2886 3069 3029 2885
 2536 2727 2740 2741
 2497 2391 2495 2616
 2606 2618 2394 2584
 674 894 675 678
 1906 1849 1895 1903
 2982 2972 2970 2973
 2821 2822 2644 2829
 2571 2570 2773 2760
 2161 2373 2160 2375
 3087 3091 3108 3246
 514 338 354 513
 2729 2727 2532 2707
 1659 1658 1660 1931
 1312 1586 1313 1583
 1878 2130 1937 1931
 2511 2721 2507 2508
 3472 3319 3317 3320
 853 1109 1106 1107
 1426 1425 1427 1697
 1055 1202 1167 1288
 1315 1312 1314 1085
 3822 3890 3816 3820
 1505 1510 1738 1464
 1395 1141 1142 1143
 3158 3296 3135 3134
 2089 1975 1841 2091
 3288 3285 3283 3312
 3283 3163 3318 3284
 2818 2828 2819 3008
 3504 3545 3641 3555
 1673 1940 1898 1670
 2719 2716 2744 2908
 1788 2052 2055 2054
 2966 2965 3140 2967
 2269 2487 2480 2474
 1958 1841 1975 2091
 1538 1699 1832 1539
 3724 3617 3710 3688
 2406 2473 2629 2419
 2903 2907 2904 3096
 1108 952 953 1106
 1917 1945 1924 2167
 1161 1164 1408 1400
 759 986 988 996
 986 1194 989 1252
 2500 2714 2593 2590
 665 661 815 876
 2807 2615 2645 2641
 1585 1573 1834 1836
 1411 1236 1477 1243
 3869 3781 3867 3858
 2138 2058 2287 2118
 3853 3848 3850 3844
 1489 1730 1751 1488
 1312 1308 1581 1583
 1108 851 952 1106
 705 921 706 923
 3348 3499 3503 3498
 2722 2727 2712 2707
 2337 2344 2133 2332
 626 844 624 726
 1934 1892 1894 2144
 2544 2716 2717 2748
 849 1102 850 1107
 1447 1450 1206 1444
 1207 1449 1353 1203
 686 494 521 685
 1449 1450 1442 1441
 78 75 187 209
 2242 2235 2458 2234
 2644 2435 2494 2437
 720 726 947 939
 1697 1433 1429 1424
 103 259 100 201
 2629 2411 2630 2407
 633 851 846 844
 108 268 110 154
 2638 2728 2513 2512
 444 467 468 652
 563 506 697 564
 1588 1656 1672 1667
 1241 1260 1477 1461
 2897 3011 2823 2909
 1472 1512 1470 1744
 1033 1067 814 799
 2644 2433 2435 2437
 2049 1912 1924 2167
 3188 3016 3017 3176
 921 923 705 708
 1733 1998 1997 1737
 2980 2959 2800 2965
 1148 1324 1323 1402
 3184 3104 3107 3109
 1356 1354 1637 1364
 455 471 470 308
 3695 3700 3816 3765
 2899 2907 2766 2789
 1758 2012 2010 2007
 2583 2564 2770 2562
 2746 2908 2717 2720
 2621 2620 2622 2812
 1081 1316 1078 1318
 1506 1769 1768 1775
 1620 1408 1668 1392
 269 265 267 454
 872 1065 1053 1068
 1363 1638 1446 1444
 3281 3416 3441 3409
 537 536 540 725
 1349 1304 1381 1393
 1581 1838 1879 1584
 2432 2400 2434 2624
 644 867 835 858
 1976 1975 2047 1969
 3162 3140 3146 3249
 2262 2250 2458 2463
 1635 1359 1638 1636
 2564 2391 2389 2616
 190 175 189 187
 67 90 184 91
 2082 1963 1949 1954
 656 654 871 657
 2980 2992 2959 2965
 321 364 360 209
 1611 1610 1898 1670
 1033 1067 1070 814
 1379 1402 1588 1656
 3415 3519 3380 3517
 656 728 871 729
 1713 1776 1766 1707
 455 273 270 283
 357 361 530 362
 418 402 462 582
 398 580 457 406
 1101 874 841 873
 2701 2697 2698 2881
 2800 2959 2992 2965
 1401 1621 1671 1622
 2755 2576 2579 2773
 3694 3693 3815 3688
 2281 2052 2176 2054
 3594 3601 3569 3462
 1421 1410 1429 1273
 578 626 627 429
 3111 3088 2936 3109
 2896 2995 2966 2808
 543 730 562 541
 2722 2509 2541 2535
 998 1222 964 992
 1070 1059 822 1084
 2478 2476 2479 2697
 1751 1735 1999 1736
 2806 2609 2614 2639
 2782 2970 2972 2973
 2716 2908 2717 2748
 2138 2287 2058 2110
 418 462 402 294
 3663 3543 3545 3533
 3538 3664 3539 3543
 2515 2494 2536 2314
 3461 3408 3302 3436
 2000 2035 1998 2241
 2886 2702 2867 2887
 1771 1980 1979 1998
 1642 1446 1638 1712
 3407 3265 3417 3266
 2394 2363 2584 2395
 2306 2301 2304 2302
 832 1093 867 828
 2380 2395 2397 2609
 2193 2408 2195 2199
 3601 3688 3689 3712
 1881 1588 1666 1667
 2301 2071 2070 2081
 2966 2964 3138 3086
 1881 1879 1926 1666
 2082 2081 1833 2083
 105 227 249 95
 1630 1627 1631 1645
 2002 2037 1778 1956
 1452 1544 1635 1353
 1388 1382 1657 1579
 916 1170 914 922
 2112 1867 2058 2110
 2194 2192 2195 1956
 2929 2823 3011 2909
 3224 3205 3206 3371
 2376 2582 2375 2590
 1875 1578 1627 1876
 3357 3415 3379 3255
 1742 2001 1743 1740
 2192 2195 2193 2267
 1635 1787 1919 1713
 1195 1203 1442 1441
 2531 2637 2424 2634
 798 1040 1067 1064
 455 454 655 470
 2525 2522 2518 2731
 243 407 244 401
 1139 1150 877 1141
 1545 1308 1307 1584
 2084 2071 2086 2096
 443 470 303 457
 2277 2313 2090 2310
 1077 1075 1317 1084
 556 535 525 715
 3022 3174 3192 3189
 600 579 721 790
 1180 1236 1004 1260
 1162 1164 1144 1341
 2779 2776 2586 2587
 554 390 548 562
 1147 1146 1159 891
 851 844 633 630
 3584 3613 3581 3705
 1004 1231 1180 1260
 1976 2047 2050 1969
 2621 2623 2613 2806
 3248 3275 3302 3411
 2124 2339 2125 2340
 1312 1068 1067 1306
 1504 1738 1774 1737
 3592 3591 3709 3590
 3585 3471 3475 3613
 3286 3317 3284 3442
 529 364 384 534
 1055 1040 798 1064
 547 548 543 730
 1489 1495 1493 1751
 2992 3001 2995 3168
 339 333 338 506
 2120 2122 2121 2339
 1312 1314 1068 1306
 971 742 974 967
 3564 3498 3566 3565
 2574 2773 2577 2570
 1738 1510 1511 1464
 972 1214 961 968
 3169 3239 3337 3178
 1442 1450 1706 1441
 3710 3720 3822 3712
 921 1174 1170 1172
 1457 1461 1725 1453
 2701 2488 2697 2699
 1479 1730 1462 1737
 2638 2729 2728 2826
 3572 3420 3562 3563
 3393 3526 3364 3365
 2869 3020 2867 2833
 2644 2431 2432 2433
 3158 3141 3284 3142
 5 31 32 90
 2701 2704 2884 2699
 3448 3296 3317 3299
 782 571 572 783
 204 343 195 353
 3596 3450 3452 3514
 2559 2721 2768 2560
 2659 2663 2845 2665
 2472 2474 2473 2693
 90 184 91 216
 1838 1975 1882 1719
 1253 1252 1443 1198
 2506 2563 2345 2507
 1775 1776 2023 2036
 397 361 220 260
 1502 1501 1766 1712
 3288 3285 3312 3442
 789 951 845 727
 1642 1638 1919 1712
 3784 3783 3788 3873
 1800 1798 1801 2064
 2614 2708 2806 2639
 2729 2826 2637 2825
 484 680 483 482
 3318 3317 3319 3320
 2130 2173 1932 1937
 661 815 876 869
 2514 2728 2516 2520
 1646 1637 1638 1920
 3009 3017 2832 2829
 2706 2644 2822 2829
 3410 3265 3252 3246
 1079 1318 1315 1084
 2858 2863 3053 2856
 1686 1685 1512 1420
 2446 2466 2664 2444
 3453 3456 3451 3596
 315 308 305 154
 1272 1286 1289 1058
 2935 2932 3104 3109
 1926 1666 1938 1667
 2782 2970 2783 2775
 360 361 207 362
 3285 3283 3318 3284
 3710 3595 3688 3593
 3473 3474 3613 3470
 1657 1601 1381 1380
 1194 940 943 939
 1128 1327 1330 1340
 1173 1172 1184 1412
 2791 2976 2793 2789
 143 275 276 288
 458 461 456 288
 2550 2354 2572 2570
 556 524 384 534
 3669 3548 3670 3658
 1697 1702 1694 1698
 1514 1515 1780 1778
 915 913 694 914
 1000 998 999 1257
 3010 3182 3022 3020
 2291 2423 2204 2409
 868 837 662 873
 2936 3088 2933 3109
 2940 2939 2968 3121
 3009 3182 3020 3071
 1602 1895 1657 1601
 1685 1697 1433 1701
 2906 3096 2904 2928
 1508 1510 1507 1775
 1938 1666 1665 1667
 1241 1214 1457 1242
 3318 3283 3285 3442
 1478 1725 1461 1453
 1050 1098 1052 1303
 3283 3121 3141 3127
 1340 1158 1341 1392
 916 990 754 753
 2638 2637 2729 2826
 3043 2893 3079 3077
 1165 904 1015 1021
 1882 1975 1976 1719
 2711 2564 2770 2771
 894 1160 1136 896
 1341 1619 1342 1336
 1034 1284 1075 1084
 190 64 175 187
 322 360 199 209
 1955 1954 1687 1950
 2487 2488 2701 2693
 1877 1912 1627 1875
 2980 2965 2972 2967
 2121 2339 2124 2119
 1460 1484 1489 1730
 1646 1638 1919 1920
 1949 1708 1677 1952
 2804 2993 2802 2812
 600 599 579 659
 3030 3029 2885 2844
 656 627 460 583
 1832 1699 1538 1536
 1927 2140 1925 1887
 835 1098 836 858
 845 844 851 630
 2089 1838 1975 1839
 3937 3935 3943 3939
 3857 3866 3917 3868
 1394 1331 1603 1393
 3291 3443 3293 3442
 1730 1466 1462 1737
 2070 2071 1830 2081
 700 913 707 692
 1602 1895 1658 1657
 1495 1494 1493 1751
 3183 3259 3184 3116
 1841 2091 1958 2083
 489 364 528 534
 1105 1354 1113 1107
 2770 2583 2562 2589
 2021 1968 1959 1765
 3568 3565 3566 3574
 1509 1510 1499 1254
 1613 1900 1899 1897
 3709 3605 3601 3712
 1843 1842 1846 2092
 3003 3016 2997 3000
 3213 3225 3220 3383
 1208 1452 1207 1311
 2735 2918 2824 2732
 1808 1846 1806 2069
 3853 3816 3848 3844
 3185 3342 3346 3176
 2219 2217 2431 2433
 2335 2361 2336 2558
 2471 2473 2466 2668
 1477 1729 1478 1746
 1401 1605 1609 1671
 2406 2473 2472 2474
 2780 2781 2779 2587
 798 1040 1055 902
 2140 1907 1888 2137
 2867 3021 3020 3059
 2659 2845 2846 2665
 1548 1675 1539 1831
 2269 2192 2042 2243
 2176 1941 2177 2178
 2858 3030 2845 2856
 3355 3354 3516 3450
 756 755 990 748
 2821 2829 2807 2830
 1159 1149 1146 1404
 2883 2882 2697 2853
 353 209 206 362
 2423 2513 2424 2637
 622 634 624 844
 2564 2347 2562 2362
 2049 1937 2167 2175
 3307 3408 3308 3470
 3078 3077 3225 3231
 1706 1713 1717 1450
 913 914 1170 922
 2375 2591 2590 2587
 868 1098 896 858
 1512 1685 1686 1684
 411 404 403 590
 269 305 455 268
 2157 2158 2160 2372
 3384 3219 3361 3222
 3220 3221 3068 3222
 643 867 679 828
 3014 3011 3097 3012
 1561 1338 1619 1601
 2529 2559 2541 2739
 1421 1429 1410 1433
 1425 1434 1697 1424
 1582 1718 1452 1544
 655 584 458 457
 2515 2706 2532 2707
 3162 3306 3319 3300
 3581 3613 3594 3705
 2277 2310 2288 2315
 1194 1252 986 994
 2531 2637 2740 2533
 3190 3189 3361 3223
 1777 1776 1775 2036
 3337 3239 3240 3178
 206 353 204 187
 444 652 443 457
 3407 3358 3412 3498
 1609 1671 1608 1897
 3077 3040 3068 3073
 1340 1619 1341 1336
 2506 2339 2509 2290
 916 914 703 922
 2894 2807 2829 2830
 2583 2361 2562 2558
 2269 2487 2292 2480
 2389 2281 2391 2178
 3280 3245 3260 3409
 3710 3821 3822 3720
 1340 1601 1619 1336
 2472 2487 2474 2693
 3504 3555 3641 3501
 2915 3045 3099 3101
 3361 3525 3504 3501
 600 787 798 723
 3403 3561 3420 3447
 2071 2081 2301 2096
 798 1067 1053 1064
 1700 1833 1539 1831
 3013 3107 3184 3104
 2715 2907 2790 2789
 2706 2494 2515 2646
 248 405 408 406
 1341 1619 1620 1621
 964 1222 965 969
 461 454 655 456
 3666 3783 3658 3664
 1002 1171 993 1244
 1535 1275 1265 1536
 1587 1586 1312 1319
 1497 1477 1729 1461
 1013 1012 1183 1273
 3824 3821 3822 3891
 2077 2301 2075 2073
 3030 2847 2846 2845
 3418 3267 3265 3409
 2134 1882 2136 2135
 2392 2389 2564 2391
 2138 2172 2345 2346
 3030 2844 2847 2845
 1738 1466 1730 1737
 2787 2786 2973 2789
 2949 2800 2971 2959
 1705 1703 1964 1702
 3183 3014 3097 3012
 3265 3267 3259 3409
 174 179 173 328
 1777 1510 1775 1776
 430 426 263 429
 1912 1645 1627 1875
 3169 3085 3005 3086
 2208 2424 2305 2302
 801 812 803 1069
 811 814 1067 799
 2077 2301 2078 2302
 488 493 496 684
 336 338 508 513
 2644 2436 2435 2433
 924 1167 906 903
 355 357 356 530
 3045 3101 2915 2917
 2021 2023 1776 2036
 1500 1499 1510 1254
 851 848 1106 1107
 2586 2370 2546 2585
 3568 3592 3567 3691
 3220 3068 3069 3222
 684 600 787 573
 449 641 642 653
 831 861 863 867
 3437 3440 3591 3436
 1954 2195 2193 1956
 3708 3609 3717 3720
 1927 1672 1656 1667
 193 176 195 328
 2024 1773 1772 2034
 684 691 787 723
 1207 1065 1208 1205
 882 881 879 1157
 1705 1964 1966 1961
 3013 2915 2914 2826
 1543 1310 1289 1286
 2331 2327 2546 2320
 2706 2645 2644 2829
 2392 2347 2391 2178
 2824 2918 2735 2925
 1120 1123 1124 1378
 3592 3709 3601 3691
 839 1101 838 837
 1265 1291 1044 1289
 2104 2320 2100 2097
 1430 1697 1432 1699
 1543 1572 1585 1573
 391 339 514 506
 1609 1622 1671 1897
 2700 2660 2846 2665
 67 184 90 191
 2196 2257 2411 2200
 1067 1314 1312 1085
 1354 1355 1113 1107
 3338 3347 3181 3337
 2744 2908 2904 2907
 2613 2397 2620 2609
 2495 2387 2614 2384
 899 892 1159 891
 3415 3253 3257 3255
 2002 2042 2192 2243
 3916 3905 3917 3941
 991 1194 950 939
 3297 3135 3296 3134
 2455 2664 2456 2666
 810 804 778 601
 2176 2391 2281 2178
 1495 1752 1494 1751
 3183 3097 3014 3011
 1147 1159 1146 1404
 3379 3357 3255 3359
 986 1252 988 996
 239 240 136 281
 600 659 579 790
 2529 2319 2530 2541
 1265 1289 1044 1264
 1723 1725 1721 1990
 2287 2332 2112 2110
 1381 1657 1382 1579
 2847 2668 2841 2842
 2497 2709 2495 2496
 529 505 696 557
 3217 3369 3383 3365
 3474 3594 3613 3470
 1780 1515 1516 1778
 1025 1276 1023 1273
 1780 1681 1682 1953
 2638 2424 2637 2634
 1764 1777 1511 1739
 90 191 184 216
 1492 1493 1720 1751
 1997 2006 1748 1747
 1926 1928 2172 2135
 2740 2727 2533 2532
 2242 2042 2001 2004
 2193 1949 1954 1950
 477 310 473 470
 2894 2713 2706 2829
 3692 3694 3693 3815
 3572 3565 3421 3563
 3641 3545 3666 3555
 1477 1688 1729 1746
 1313 1068 1314 1306
 2345 2310 2511 2289
 1149 1159 1146 891
 1945 2171 1947 2170
 2389 2497 2507 2616
 2375 2590 2582 2587
 3130 3283 3285 3284
 3701 3714 3711 3820
 736 742 971 967
 851 841 874 729
 1290 1263 1289 1301
 1881 1655 1589 1656
 2240 2264 2406 2197
 1371 1379 1124 1378
 2193 1959 1952 1950
 2557 2506 2340 2560
 2412 2431 2411 2631
 1717 1787 1713 1969
 2134 1880 2085 2087
 1881 1590 1586 1589
 531 533 363 490
 2779 2590 2591 2587
 2082 1954 1964 2195
 480 679 607 479
 226 128 126 281
 3716 3719 3707 3821
 2113 2332 2139 2110
 274 455 454 456
 656 871 728 657
 2722 2535 2541 2741
 2497 2389 2391 2616
 3467 3591 3590 3602
 542 730 562 564
 3618 3586 3617 3688
 3379 3378 3391 3541
 789 724 721 790
 2511 2310 2288 2289
 578 789 727 724
 321 322 360 489
 1538 1699 1429 1536
 2513 2637 2423 2533
 2021 1959 1968 2200
 2599 2379 2595 2558
 2872 2870 2843 3028
 529 513 703 696
 3188 3359 3187 3186
 941 947 720 856
 3606 3720 3608 3605
 1340 1130 1381 1380
 1915 1929 2167 1937
 3922 3866 3919 3868
 274 454 277 456
 556 535 725 724
 2847 2667 2700 2665
 749 754 991 939
 2574 2573 2577 2773
 3252 3298 3413 3249
 1970 2215 2214 2046
 1869 1834 2058 1793
 2498 2645 2706 2713
 2804 2992 2993 2812
 806 1035 1070 804
 2188 2216 2217 1973
 3658 3525 3544 3524
 2086 2071 1837 1847
 1538 1832 1535 1537
 2089 1975 1882 1839
 2629 2473 2406 2474
 2306 2302 2304 2531
 2984 2946 2969 3121
 1891 2144 1895 1903
 3516 3652 3651 3574
 1957 1995 2021 1765
 1037 1035 781 788
 342 341 524 505
 2740 2637 2727 2532
 2904 2908 2744 2928
 2588 2561 2617 2769
 1194 1195 1442 1198
 1207 1206 1114 1203
 517 523 520 707
 2311 2085 2086 2087
 3391 3543 3544 3385
 599 606 579 659
 2820 2630 2631 2730
 949 727 789 724
 353 354 328 499
 3572 3689 3571 3565
 3209 3102 3206 3254
 2500 2714 2499 2558
 722 556 534 557
 2010 2012 2028 2246
 1159 1150 1405 1406
 2596 2714 2599 2789
 3161 3315 3318 3163
 3720 3605 3710 3705
 1227 1000 1226 1257
 1489 1484 1495 1730
 1666 1588 1665 1667
 2542 2559 2746 2720
 1086 1316 1322 1146
 955 978 1213 969
 1535 1832 1538 1536
 3651 3652 3516 3517
 2915 3101 3099 3100
 656 461 654 657
 1359 1356 1637 1636
 2686 2683 2841 2649
 3544 3504 3545 3392
 2163 2128 2183 2342
 1946 1921 2170 1973
 418 401 259 260
 2629 2474 2411 2407
 2779 2780 2782 2972
 179 328 174 171
 949 789 1054 790
 1108 1354 1355 1209
 2278 2282 2279 2495
 1510 1464 1256 1254
 2044 2043 2271 2268
 1582 1586 1879 1583
 3068 3070 3069 3222
 1677 1706 1451 1498
 1082 1081 1316 1073
 2711 2508 2712 2710
 1939 1673 1668 1674
 3453 3451 3452 3596
 3078 2892 3075 3074
 1819 1827 1825 2073
 2783 2782 2788 2973
 3085 3178 3018 3186
 2331 2147 2327 2320
 455 305 471 308
 1791 1792 1793 2057
 2392 2564 2617 2616
 806 1070 805 804
 1582 1544 1307 1583
 2926 2823 2746 2739
 354 524 341 505
 344 384 385 524
 782 1037 788 783
 1612 1898 1611 1610
 211 90 91 216
 2583 2770 2564 2771
 760 761 998 992
 3190 3219 3361 3189
 1425 1434 1427 1697
 3448 3296 3404 3447
 2970 3142 2982 2987
 1731 1997 1748 1747
 2467 2400 2403 2624
 2695 2671 2475 2697
 3800 3802 3816 3884
 3659 3674 3673 3668
 2480 2474 2487 2693
 3572 3689 3565 3563
 1638 1712 1446 1444
 1841 1547 1835 1840
 690 907 689 691
 52 55 187 172
 3078 3077 2892 3074
 2703 2817 2632 2624
 810 809 804 601
 2895 2712 2831 2898
 1835 1838 1546 1716
 3169 3005 2995 3086
 2313 2535 2310 2315
 2742 2926 2749 2748
 2339 2559 2506 2509
 3572 3694 3692 3689
 2002 2042 2037 2192
 2706 2494 2498 2707
 3472 3317 3319 3449
 2277 2288 2435 2494
 3652 3665 3542 3650
 1955 1953 1778 1684
 3695 3652 3690 3574
 2302 2073 2078 2072
 1055 1287 1202 1288
 2130 2144 1895 1931
 1476 1475 1474 1745
 2026 2025 2023 2259
 3220 3225 3213 3074
 473 667 664 663
 1108 1354 1209 1142
 3572 3692 3571 3689
 3356 3354 3256 3415
 2305 2304 2302 2531
 3823 3821 3716 3720
 2740 2533 2637 2532
 2602 2715 2790 2789
 2542 2746 2717 2720
 1582 1584 1544 1583
 2363 2393 2364 2584
 819 1078 820 869
 1671 1670 1407 1400
 1312 1313 1314 1306
 842 1101 1104 1102
 2800 2971 2779 2776
 3592 3601 3709 3591
 1135 1078 1316 1318
 1706 1450 1451 1441
 3800 3816 3802 3820
 719 534 722 714
 2548 2350 2352 2570
 1442 1443 1252 1198
 634 624 844 726
 986 989 988 1252
 2281 2391 2497 2289
 2339 2119 2311 2118
 2389 2391 2392 2347
 3393 3367 3527 3365
 2095 2071 2301 2096
 920 706 919 923
 3357 3187 3359 3186
 1561 1619 1338 1336
 1733 1979 1748 1997
 1465 1222 1257 1258
 3446 3308 3304 3408
 1512 1513 1419 1473
 757 760 756 990
 1055 798 1054 1064
 556 524 534 557
 594 409 408 591
 3927 3882 3873 3910
 2242 2271 2042 2266
 2435 2276 2494 2437
 2026 2024 2025 2259
 797 728 871 657
 3724 3710 3821 3815
 2706 2646 2515 2532
 2626 2632 2817 2624
 1991 1784 2002 2004
 1738 1774 2000 1739
 480 607 423 479
 1881 1586 1587 1589
 2779 2971 2968 2950
 1445 1444 1447 1245
 3221 3378 3224 3210
 356 530 357 361
 3014 3018 2895 2831
 2982 2976 3146 3089
 851 1102 841 840
 2098 2101 2143 2320
 3164 3163 3318 3320
 1942 2101 2099 2179
 3221 3070 3068 3222
 964 965 743 969
 2002 1745 1744 1784
 2800 2776 2779 2781
 275 456 276 288
 1530 1699 1690 1810
 2318 2541 2535 2534
 949 724 789 790
 2278 2049 2167 2175
 450 461 654 459
 3355 3516 3356 3517
 3315 3471 3318 3320
 134 282 142 281
 2472 2488 2487 2693
 1037 1038 907 783
 1497 1729 1764 1511
 2841 2668 2847 2666
 699 921 702 707
 3214 3383 3220 3212
 2468 2263 2258 2265
 2176 2178 2281 2054
 384 524 529 534
 3285 3284 3318 3442
 3419 3565 3564 3563
 1994 1992 1742 2001
 3898 3838 3892 3889
 2059 2067 2291 2064
 2618 2776 2800 2781
 1680 1953 1703 1702
 1582 1307 1544 1311
 3770 3776 3772 3780
 2224 2246 2262 2445
 1555 1552 1553 1846
 1997 1751 1999 2007
 1388 1579 1657 1662
 1770 2023 1775 1971
 1892 1895 2144 1931
 265 269 149 305
 991 950 1195 948
 3107 3097 2929 3012
 1763 2018 2014 2015
 1738 1777 1774 1739
 51 61 60 3
 868 680 837 858
 2915 3099 3045 2911
 1675 1689 1949 1831
 600 721 579 532
 1581 1838 1546 1839
 2663 2847 2844 2845
 2216 2170 1972 1973
 3751 3750 3753 3844
 1227 1257 1226 1464
 2077 2078 2301 2073
 455 268 270 273
 334 387 333 506
 1025 1023 1276 1021
 1096 1158 1341 1094
 529 534 524 557
 3566 3498 3503 3634
 2435 2288 2498 2494
 2702 2684 2683 2490
 703 707 913 692
 3169 3139 2995 3168
 3220 3195 3069 3065
 3893 3866 3856 3859
 1002 1171 917 993
 3448 3319 3317 3449
 3709 3711 3822 3712
 2442 2443 2440 2663
 1351 1629 1369 1364
 701 523 707 708
 1312 1313 1306 1583
 2043 2042 2235 2268
 1369 1630 1368 1645
 3201 3196 3081 3194
 895 1138 877 1150
 1733 1997 1732 1737
 3182 3015 3017 3185
 3448 3406 3404 3296
 3379 3380 3519 3541
 2588 2562 2375 2587
 3141 3163 3283 3284
 3321 3470 3320 3306
 2810 2806 2623 2812
 1382 1657 1381 1380
 786 1036 1027 1038
 507 562 509 387
 1635 1718 1452 1636
 450 654 461 454
 1302 1572 1522 1540
 229 237 230 405
 1289 1286 1310 1058
 3098 2963 2908 2909
 1544 1584 1307 1583
 1677 1440 1451 1423
 2644 2632 2645 2436
 2697 2491 2704 2699
 3418 3357 3412 3266
 2766 2767 2557 2560
 1431 1429 1430 1699
 3183 3239 3085 3186
 1605 1671 1401 1400
 3468 3461 3463 3436
 1166 1277 1272 1285
 624 539 626 726
 1428 1430 1426 1697
 787 602 600 778
 3657 3692 3766 3765
 3876 3927 3874 3873
 702 706 705 921
 3030 3053 3195 3028
 2740 2535 2541 2534
 2361 2372 2562 2499
 2768 2767 2766 2560
 3288 3283 3154 3312
 1992 2001 2239 2234
 3158 3284 3317 3299
 2894 2807 2713 2829
 3158 3134 2981 3126
 1452 1636 1359 1353
 2300 2529 2502 2339
 1556 1619 1337 1336
 1379 1316 1587 1588
 2502 2286 2339 2340
 2719 2744 2718 2908
 3384 3383 3225 3385
 1428 1432 1430 1697
 3138 2964 3085 3086
 1766 1776 1510 1707
 1081 1082 1316 1318
 607 679 677 828
 3513 3514 3517 3650
 1184 1416 1185 1424
 2098 2102 2099 2320
 3666 3783 3784 3676
 1465 1511 1738 1468
 1204 1195 1287 1441
 3853 3848 3816 3884
 607 480 677 679
 3062 3219 3194 3060
 1136 1130 1340 1093
 1964 1954 1955 2195
 909 915 694 914
 2644 2706 2822 2646
 514 387 562 506
 2801 2805 2804 2992
 1506 1768 1774 1775
 1581 1546 1835 1839
 1683 1678 1682 1684
 3594 3569 3449 3462
 908 906 1167 903
 1512 1414 1416 1684
 2663 2844 2847 2666
 402 461 583 582
 2358 2573 2572 2570
 933 937 1013 1183
 388 562 389 541
 941 943 746 939
 2635 2521 2526 2732
 2121 2125 2124 2339
 1230 1419 1181 1179
 2821 2645 2807 2829
 1290 1291 1525 1550
 739 972 961 968
 1478 1729 1477 1461
 3160 3159 3133 3284
 2169 2278 2166 2384
 876 877 895 879
 2778 2971 2776 2950
 1766 1712 1709 1971
 1543 1836 1585 1547
 3528 3548 3538 3658
 1445 1499 1249 1245
 1117 1364 1354 1116
 1128 1093 1045 1094
 626 578 627 727
 695 696 505 557
 2344 2138 2139 2332
 1881 1590 1879 1586
 2435 2498 2288 2496
 1928 1925 2138 1883
 2208 2420 2305 2424
 3174 3189 3172 3342
 1478 1477 1260 1461
 269 455 274 268
 3051 3206 3049 3205
 3315 3318 3471 3312
 3319 3300 3448 3299
 2368 2342 2369 2561
 2940 2947 2939 3121
 504 695 563 505
 898 890 897 1158
 404 236 403 405
 999 1257 997 1254
 600 798 787 799
 3009 3015 3182 3071
 2388 2401 2216 2433
 230 248 232 405
 528 708 521 685
 2278 2495 2390 2384
 1603 1669 1668 1876
 1549 1522 1572 1793
 1764 1511 1729 1739
 3252 3413 3298 3250
 1751 1725 1735 1736
 2961 2981 3134 3126
 1142 1141 1103 1143
 2836 2835 3020 2833
 3824 3721 3747 3720
 3253 3104 3099 3100
 1677 1422 1676 1688
 1472 1470 1515 1744
 3169 3177 3337 3168
 2980 2972 3140 2967
 2994 3001 2995 2812
 1620 1381 1601 1380
 2536 2533 2727 2532
 52 55 51 187
 2307 2096 2313 2312
 173 328 175 172
 1970 2214 1969 2046
 2906 2904 2744 2928
 2121 1872 2120 2119
 2847 2885 3030 2846
 183 336 337 328
 2485 2667 2700 2489
 3190 3223 3361 3222
 2884 2699 2704 2874
 1419 1477 1260 1513
 1349 1116 1364 1303
 3816 3848 3799 3884
 2002 2192 2037 1956
 3531 3532 3527 3658
 2136 2310 2090 2087
 3107 3013 3012 2925
 1214 1453 1215 1210
 1541 1317 1284 1319
 637 839 838 837
 560 695 754 748
 1367 1364 1368 1645
 2375 2562 2591 2587
 1220 1223 1219 1456
 1161 1163 1153 1407
 3431 3441 3450 3440
 2435 2219 2276 2433
 1671 1621 1401 1400
 1926 2055 1789 2053
 3188 3359 3346 3185
 2242 2001 2239 2004
 822 1070 808 1059
 1359 1444 1360 1199
 1605 1608 1609 1671
 917 697 763 914
 3239 3250 3298 3266
 2755 2773 2774 2772
 1272 1166 1165 1277
 207 361 357 362
 3297 3296 3158 3134
 1611 1396 1335 1610
 418 402 401 294
 3162 3298 3140 3249
 1173 1174 921 1172
 3075 3213 3225 3074
 2282 2497 2495 2496
 1207 1452 1208 1209
 560 754 695 715
 2291 2204 2408 2409
 2423 2424 2513 2409
 906 903 684 714
 2277 2047 2090 2091
 2391 2347 2389 2178
 2128 2342 2127 2179
 3361 3223 3384 3222
 1357 1367 1637 1364
 789 627 578 727
 3201 3062 3219 3194
 2224 2239 2246 2007
 1098 1137 1130 1304
 324 325 327 490
 1108 952 851 874
 2408 2410 2630 2409
 2729 2727 2637 2532
 1711 1503 1709 1766
 1912 2167 2049 1937
 1430 1268 1190 1429
 2522 2518 2731 2520
 2055 1976 1789 2053
 1075 1034 1057 1284
 3054 2866 3056 3053
 1880 2135 2134 1883
 2220 2247 2223 2444
 2791 2602 2790 2789
 1051 867 862 1130
 2992 2995 3139 3168
 1611 1898 1624 1670
 2645 2713 2807 2829
 2304 2080 2077 2301
 1869 1571 1846 1573
 3182 3342 3185 3176
 3369 3524 3383 3365
 3317 3319 3448 3299
 3592 3601 3461 3567
 656 728 627 583
 2667 2458 2472 2489
 3289 3286 3285 3442
 2642 2641 2821 2817
 2219 2388 2216 2433
 2236 2458 2245 2234
 3388 3370 3528 3524
 3182 3189 3349 3342
 155 161 315 154
 3791 3875 3790 3873
 1976 1789 1882 1719
 2969 2983 2984 3121
 3542 3519 3380 3541
 3051 3044 3050 3205
 3408 3411 3302 3436
 2897 2963 2768 2771
 2070 2069 1814 2071
 3169 3005 3177 3001
 3592 3461 3601 3591
 2907 3096 3098 2928
 2943 2942 2939 3121
 3467 3591 3438 3590
 2963 2771 2899 2767
 760 756 990 750
 1025 1183 1012 1273
 899 885 891 1157
 2740 2727 2637 2825
 1454 1215 1216 1457
 2000 1774 1777 1739
 3256 3415 3262 3257
 1932 1878 2130 1937
 1710 1709 1712 1971
 3307 3251 3146 3306
 1777 1510 1774 1775
 321 326 489 364
 3193 3191 3343 3361
 2969 2968 2794 2970
 2294 2063 2061 2268
 2644 2494 2646 2437
 2841 2668 2684 2842
 2448 2446 2664 2444
 3198 3196 3232 3365
 1445 1447 1502 1499
 3099 2918 2912 2911
 1884 1650 1651 1591
 1025 1023 1183 1273
 3193 3191 3361 3189
 500 364 330 499
 2094 2093 2317 2092
 2746 2739 2823 2741
 3085 2964 3138 3011
 3373 3380 3377 3533
 760 990 992 750
 3275 3302 3411 3436
 1940 1939 1905 1674
 2915 3101 2916 2917
 2684 2668 2841 2649
 399 580 398 406
 849 850 854 1107
 3536 3537 3381 3543
 2536 2740 2727 2533
 656 851 728 729
 899 891 1159 1157
 2262 2458 2236 2234
 959 1215 960 1210
 2217 2401 2402 2400
 563 505 514 506
 1375 1127 1124 1379
 821 818 802 1069
 798 787 908 723
 404 237 236 405
 2134 1928 2138 1883
 2722 2712 2510 2707
 763 697 917 731
 1945 1922 1924 2170
 3283 3312 3285 3442
 272 271 455 268
 1421 1433 1687 1420
 1730 1456 1462 1466
 493 684 488 490
 2186 2187 1947 2170
 3822 3891 3890 3820
 2771 2563 2768 2721
 2389 2497 2391 2289
 1655 1650 1884 1591
 2731 2520 2638 2732
 1408 1160 1159 1406
 3824 3891 3822 3820
 3141 3142 2970 2987
 1685 1416 1512 1420
 2820 2631 2646 2730
 3098 2964 3138 3089
 2783 2795 2970 2973
 2514 2513 2630 2730
 971 956 957 1213
 1880 1928 2135 1883
 1957 1952 1688 1765
 3081 3196 3032 3194
 1731 1733 1748 1997
 3030 2844 2848 3028
 997 1252 995 1254
 22 110 111 154
 3030 2885 2847 2844
 2637 2533 2513 2532
 2613 2806 2612 2609
 2318 2541 2317 2535
 1413 1675 1448 1423
 1170 1174 921 922
 3358 3359 3357 3518
 3283 3163 3141 3121
 1881 1928 1655 1656
 2899 2714 2782 2789
 3135 3297 3136 3134
 1440 1451 1706 1498
 1079 1078 1315 1318
 1545 1305 1546 1448
 845 951 953 947
 2120 2317 2119 2092
 486 645 680 482
 2021 2214 2257 2200
 521 528 520 708
 3108 3252 3097 3116
 1442 1252 1194 1198
 2966 2995 2896 3086
 2341 2554 2557 2560
 2703 2647 2683 2833
 1193 944 1195 948
 1099 1118 1049 1303
 3690 3565 3689 3574
 2529 2541 2530 2739
 1968 1708 1970 1969
 1791 1793 1842 2057
 1052 1303 1098 1304
 1861 1904 1862 1902
 3419 3564 3406 3563
 200 360 199 320
 367 535 365 429
 1611 1399 1610 1670
 3027 3069 3195 3065
 1118 1116 1049 1303
 3106 2935 3104 3109
 2554 2720 2766 2560
 2994 3005 3001 3000
 2275 2482 2273 2488
 3472 3471 3318 3442
 3081 3201 3203 3196
 3564 3565 3689 3563
 431 432 433 630
 3562 3595 3561 3688
 1149 1404 1405 1403
 2045 2274 2044 2271
 1025 931 1012 1183
 1635 1636 1452 1353
 1996 1739 1729 1736
 2434 2419 2633 2490
 3068 3221 3220 3074
 2135 2053 2136 2054
 1934 1935 1892 2144
 3890 3891 3835 3820
 1241 1236 1171 1243
 973 1223 972 967
 3183 3184 3014 3012
 3320 3470 3319 3306
 1879 1581 1584 1583
 1077 827 1075 1084
 2668 2666 2841 2649
 3706 3710 3613 3705
 2388 2171 2282 2280
 872 813 1066 1068
 3461 3591 3468 3605
 2795 2970 2973 2987
 2417 2213 2428 2413
 2497 2495 2708 2616
 1458 1730 1459 1456
 3356 3380 3415 3254
 211 191 90 216
 2255 2253 2261 2466
 1673 1405 1672 1669
 1502 1447 1445 1712
 2111 2332 2113 2110
 3318 3284 3317 3442
 861 867 831 1093
 1033 778 787 799
 2574 2575 2573 2773
 3230 3382 3381 3385
 468 652 467 663
 1777 2021 1776 2036
 2471 2264 2406 2459
 248 247 241 406
 1193 1202 1167 1039
 1743 2001 1784 1740
 238 283 282 406
 1585 1836 1835 1547
 1939 1668 1669 1876
 1180 1419 1230 1179
 3642 3641 3750 3749
 3098 2976 2963 3089
 2301 2081 2307 2096
 2980 3140 3139 2965
 2755 2579 2774 2773
 990 993 763 753
 1635 1713 1919 1712
 1208 953 1207 1209
 1543 1573 1836 1547
 986 746 943 940
 554 507 390 562
 525 386 369 535
 2698 2697 2487 2516
 3698 3705 3707 3819
 2163 2342 2381 2174
 1161 1153 1164 1400
 1620 1657 1381 1604
 687 708 906 685
 126 128 134 281
 235 227 229 405
 2327 2326 2350 2546
 3800 3700 3816 3820
 629 849 632 840
 2537 2541 2319 2534
 2823 3012 2895 2825
 418 606 579 419
 3785 3756 3788 3784
 1939 1938 1788 1669
 991 944 749 948
 1504 1738 1505 1774
 408 591 409 406
 1582 1718 1544 1719
 3063 3219 3200 3060
 2461 2667 2485 2489
 841 662 654 837
 1794 1797 1795 2060
 647 645 643 867
 2895 2712 2727 2707
 556 725 749 724
 1207 1204 951 1205
 1838 1882 1879 1719
 1101 837 839 858
 1925 1884 1655 1650
 1882 1975 2090 2053
 3307 3319 3306 3300
 157 156 160 315
 3170 3236 3337 3168
 3177 3001 3005 3000
 3027 2846 2885 2874
 1998 2223 2224 2034
 1646 1638 1637 1636
 2389 2345 2172 2346
 3708 3720 3821 3705
 2708 2616 2808 2710
 203 207 202 361
 2617 2561 2611 2769
 1272 1165 1166 1038
 610 613 608 828
 810 809 812 804
 2929 3108 3107 2931
 802 801 803 1069
 1379 1589 1655 1656
 3173 3174 3172 3342
 456 273 455 283
 2629 2692 2473 2693
 353 364 329 209
 1814 1832 1535 1810
 1777 1995 2021 2036
 3016 2827 2997 3000
 1451 1450 1449 1441
 1167 1202 1193 1175
 871 654 655 657
 2304 2301 2077 2302
 3441 3416 3301 3450
 3344 3342 3346 3502
 1256 1500 1510 1254
 593 804 809 601
 2058 1883 2138 2110
 2270 2294 2061 2268
 3188 3185 3346 3176
 2049 1875 2129 2052
 1462 1730 1480 1456
 2307 2088 2313 2096
 1128 1130 1093 1094
 2455 2448 2446 2664
 1207 1208 1311 1205
 101 99 259 201
 838 837 1101 840
 3689 3564 3568 3565
 1163 1161 900 1157
 51 52 53 2
 2156 2158 1910 2151
 2847 2700 2846 2665
 1673 1408 1407 1406
 2089 2090 2310 2087
 2284 2361 2338 2499
 2886 3070 2888 3021
 2823 2739 2926 2741
 3439 3468 3463 3436
 3130 3285 3132 3284
 2193 2195 2192 1956
 644 646 835 867
 2456 2666 2466 2649
 3077 3221 3224 3073
 2205 2307 2301 2081
 3258 3104 3184 3109
 3689 3815 3691 3712
 615 643 611 828
 1749 1748 2006 1747
 1777 1738 1511 1739
 2389 2391 2281 2289
 3140 3298 3138 3249
 1530 1690 1699 1698
 1997 1747 1731 1737
 243 290 244 407
 1958 1949 1689 1831
 3935 3884 3912 3910
 2877 3064 2884 2874
 3344 3343 3342 3502
 483 680 484 616
 1545 1546 1838 1716
 1879 1882 1838 1839
 2306 2308 2303 2531
 3606 3709 3607 3720
 3695 3691 3815 3712
 3609 3608 3720 3605
 1557 1344 1558 1619
 2536 2510 2535 2315
 2260 2467 2468 2400
 2500 2714 2591 2499
 1808 1826 1845 2069
 3188 3187 3018 3186
 2684 2466 2468 2473
 3645 3643 3644 3750
 2112 2332 2115 2110
 1879 1882 1926 1789
 2042 2271 2269 2266
 1819 1813 1822 2070
 2263 2224 2223 2034
 749 725 556 715
 722 534 719 557
 2981 3135 2962 3134
 1087 1316 1086 1146
 1287 1202 1448 1423
 286 460 291 459
 1671 1670 1605 1897
 2966 2963 2897 2771
 3641 3545 3504 3541
 1135 1078 866 869
 1371 1124 1123 1378
 637 837 680 858
 3663 3545 3542 3533
 1411 1477 1422 1243
 509 514 338 387
 3362 3383 3524 3365
 2683 2624 2703 2490
 3391 3545 3544 3543
 818 819 866 1078
 2612 2614 2609 2639
 1582 1789 1718 1719
 818 866 819 869
 2472 2473 2692 2693
 1620 1381 1657 1601
 3043 3077 3079 3205
 1991 1999 1751 1990
 1479 1480 1462 1730
 2253 2446 2254 2466
 1430 1191 1426 1429
 2318 2535 2317 2312
 3800 3703 3700 3820
 867 1130 1136 1093
 2618 2604 2620 2799
 2941 2944 2943 3121
 754 748 695 753
 2275 2482 2488 2489
 455 457 655 456
 2888 3068 2917 3070
 543 546 730 541
 2406 2471 2473 2265
 281 407 405 406
 1002 967 1223 969
 3607 3709 3606 3591
 1071 1066 813 1068
 106 100 103 259
 1055 1166 1040 1288
 1668 1896 1603 1876
 2514 2728 2513 2730
 1342 1344 1619 1621
 1672 1404 1402 1403
 2619 2806 2810 2639
 3358 3412 3357 3266
 2960 2805 2801 2959
 143 138 139 282
 106 203 201 260
 3670 3548 3549 3658
 1340 1341 1620 1392
 1476 1745 1723 1740
 1397 1407 1398 1670
 1026 1060 1282 1058
 920 1023 774 1022
 1457 1214 1241 1453
 2059 2291 2210 2207
 867 828 1093 893
 1720 1494 1726 1751
 3354 3264 3262 3416
 2513 2637 2638 2512
 2514 2408 2630 2409
 2711 2770 2564 2616
 494 528 521 685
 584 583 461 582
 2189 2217 2188 2401
 530 532 533 361
 2048 2278 2169 2167
 319 484 483 482
 3349 3189 3182 3223
 3164 3320 3319 3306
 3196 3053 3031 3194
 3583 3584 3580 3705
 2242 2243 2042 2004
 358 365 397 429
 1340 1136 1093 1158
 2782 2973 2899 2789
 2619 2810 2640 2639
 3666 3544 3545 3543
 3344 3345 3346 3342
 108 110 22 154
 2893 2892 3077 3040
 1717 1451 1689 1708
 3431 3450 3590 3440
 3242 3244 3408 3251
 2412 2410 2408 2199
 2468 2473 2471 2265
 1819 1813 2070 2069
 269 305 265 454
 1122 1077 1075 1317
 3835 3891 3824 3820
 2618 2620 2611 2769
 608 613 611 828
 1057 1034 1060 1284
 982 1236 1180 1179
 3410 3567 3441 3411
 1382 1579 1303 1304
 3358 3357 3240 3266
 2263 2264 2035 2265
 3113 3263 3114 3258
 815 817 1073 869
 784 1006 1038 904
 2008 2013 2246 2015
 1445 1712 1447 1444
 2684 2692 2702 2842
 1381 1393 1392 1604
 921 707 913 922
 279 457 455 283
 345 346 341 524
 1432 1699 1697 1698
 722 684 723 903
 2059 2291 2207 2064
 664 655 470 663
 2788 2782 2785 2973
 2776 2781 2586 2587
 2497 2288 2498 2496
 2351 2348 2546 2570
 1103 1331 1116 1143
 2921 2918 3099 3104
 2567 2572 2573 2772
 1880 1879 1590 1839
 516 513 703 692
 3770 3772 3858 3780
 2571 2550 2570 2760
 3010 2836 2835 3020
 1673 1668 1405 1669
 3321 3320 3165 3306
 796 584 591 582
 51 55 58 187
 2396 2394 2606 2618
 2926 3012 3013 2925
 3198 3082 3232 3196
 306 312 159 315
 3221 3223 3378 3210
 3505 3506 3635 3642
 1252 994 1194 1198
 787 691 908 723
 3800 3799 3802 3884
 3355 3450 3516 3514
 970 975 973 1223
 2684 2473 2468 2490
 2502 2339 2559 2340
 2086 2096 2071 1847
 3161 3318 3315 3312
 878 1146 1147 891
 625 844 622 630
 3357 3358 3240 3359
 991 1195 1194 1198
 722 684 903 714
 1620 1895 1657 1896
 3286 3284 3285 3442
 1738 1464 1465 1466
 1726 1752 1758 1990
 2571 2553 2550 2760
 1369 1368 1364 1645
 2949 2959 2971 3126
 2471 2406 2264 2265
 3651 3695 3700 3597
 3009 3020 3008 2833
 3357 3359 3379 3518
 3573 3595 3562 3688
 3516 3519 3415 3517
 658 583 797 582
 197 205 198 209
 3472 3593 3471 3442
 3569 3567 3568 3417
 1677 1451 1440 1498
 2313 2096 2088 2312
 952 728 851 729
 1641 1446 1642 1712
 2894 2706 2831 2829
 3474 3581 3584 3613
 664 470 473 663
 2525 2519 2726 2731
 3716 3708 3821 3705
 2461 2462 2485 2667
 102 253 259 201
 452 466 425 616
 3391 3541 3378 3392
 2134 2310 2136 2087
 604 801 641 812
 2782 2972 2780 2967
 457 458 283 406
 2684 2468 2467 2490
 1098 1101 1103 1116
 1675 1689 1448 1423
 1955 2195 1954 1956
 2094 2120 1871 2092
 1705 1694 1439 1702
 515 340 508 513
 3848 3873 3846 3910
 3341 3193 3343 3361
 2456 2455 2446 2664
 2779 2970 2782 2775
 2873 2872 2868 3059
 2809 2995 2992 2812
 2583 2771 2563 2767
 3182 3189 3020 3071
 307 304 470 308
 3214 3212 3220 3065
 227 228 233 405
 3857 3859 3868 3830
 2038 2037 2268 2060
 2278 2167 2173 2175
 1686 1512 1419 1420
 2936 2933 2934 3109
 1785 2001 2042 1784
 1082 1086 1316 1318
 3349 3223 3185 3210
 3816 3844 3853 3765
 1349 1116 1331 1143
 3221 3210 3224 3073
 867 1093 1136 893
 1895 1905 2145 1896
 486 644 487 680
 1055 1054 798 902
 2105 2106 2143 1902
 797 583 584 582
 1074 875 816 1073
 2514 2630 2513 2409
 3525 3555 3504 3501
 655 470 652 457
 1114 1206 1359 1199
 1241 1242 1457 1461
 2658 2659 2663 2845
 2246 2223 2224 2015
 2389 2507 2564 2616
 1284 1059 1070 1084
 515 510 511 697
 1398 1156 1396 1407
 3190 3361 3219 3222
 2471 2466 2664 2668
 1514 1262 1472 1512
 359 361 397 260
 1705 1966 1704 1961
 1770 1775 1767 1971
 1603 1896 1668 1604
 2966 2897 2963 2964
 1098 1116 1349 1303
 3770 3738 3768 3830
 2784 2793 2973 2789
 1163 1155 1153 1407
 3351 3347 3348 3503
 3124 3283 3125 3121
 1976 2050 1787 1969
 2899 2963 2976 3089
 2865 3034 3056 3053
 924 938 719 922
 1927 1898 1672 1941
 1958 2198 1963 2091
 2124 2287 2339 2340
 3248 3302 3408 3411
 1177 1185 1184 1416
 1615 1860 1863 1902
 703 697 514 513
 1799 1953 1798 2064
 1939 1669 1788 1876
 2138 2344 2139 2346
 2684 2466 2473 2668
 2121 1872 2119 2057
 1991 1999 2239 2004
 363 415 531 490
 562 387 542 506
 1015 1165 901 904
 1070 1085 1284 1084
 1060 1062 1310 1058
 3568 3691 3689 3574
 1261 1512 1414 1416
 1427 1434 1435 1697
 2768 2720 2559 2560
 1543 1573 1585 1836
 703 513 529 692
 977 955 978 1213
 1196 1244 1443 1197
 536 537 369 535
 2914 2895 3012 2825
 1620 1657 1895 1601
 1627 1364 1349 1365
 3900 3897 3908 3939
 1677 1952 1708 1765
 3638 3505 3635 3642
 1635 1447 1713 1712
 1392 1393 1668 1604
 3317 3296 3158 3299
 2242 2458 2271 2266
 1620 1381 1392 1604
 2318 2307 2313 2312
 3901 3841 3896 3889
 1652 1650 1925 1887
 3262 3416 3264 3257
 1614 1622 1609 1897
 3592 3567 3461 3440
 109 268 108 154
 1632 1912 1628 1662
 3824 3822 3747 3820
 2193 1951 1959 1950
 1541 1834 1590 1585
 2219 2216 2388 2280
 1895 1849 1617 1903
 2779 2582 2773 2775
 909 917 915 914
 3357 3412 3358 3518
 924 921 1174 922
 916 695 696 753
 2263 2035 2258 2265
 2206 2313 2088 2091
 2588 2561 2393 2585
 2678 2669 2844 2845
 2058 1884 1883 2110
 2991 3166 3167 3163
 3355 3452 3450 3514
 2899 2973 2976 2789
 1757 1754 1756 2007
 3261 3258 3113 3257
 2696 2695 2882 2853
 3190 3069 3029 3021
 870 660 866 653
 1538 1832 1537 1539
 2821 2645 2632 2641
 2412 2199 2407 2200
 2451 2663 2659 2665
 878 670 816 891
 991 940 1194 939
 1673 1610 1898 1672
 2779 2782 2970 2972
 2644 2432 2632 2436
 1734 1998 1733 1737
 870 652 660 653
 1610 1672 1402 1596
 1151 1407 1159 1404
 877 1150 1138 1141
 56 61 60 187
 1535 1529 1810 1536
 2629 2630 2411 2631
 2389 2392 2564 2347
 2311 2535 2313 2312
 2292 2480 2487 2516
 3681 3700 3649 3754
 2869 2871 2868 3059
 3666 3545 3641 3665
 2549 2584 2547 2760
 1366 1367 1368 1645
 2768 2721 2563 2560
 1793 1884 1594 1591
 2394 2618 2396 2395
 391 334 339 506
 1114 1355 1109 1199
 1174 938 924 922
 1646 1645 1637 1920
 1545 1451 1449 1287
 3568 3417 3567 3570
 2895 2823 2897 3011
 2271 2458 2472 2266
 1939 1896 1668 1876
 3009 3020 2833 2887
 1655 1884 1925 1883
 2670 2848 2669 2844
 1893 2101 2144 1903
 3643 3644 3750 3641
 2277 2494 2276 2437
 2871 2873 2868 3059
 3305 3463 3465 3461
 2779 2582 2590 2587
 562 763 697 564
 2579 2582 2580 2775
 1932 2130 1878 1931
 547 549 732 730
 1957 1729 1996 1995
 2966 2967 3140 3089
 2575 2573 2773 2772
 1545 1287 1448 1423
 3087 3088 3120 3246
 2017 2220 2247 2015
 2294 2292 2063 2268
 3792 3791 3875 3790
 851 631 841 729
 2559 2720 2503 2560
 2698 2701 2881 2693
 1926 2055 2053 2054
 2541 2559 2339 2509
 3443 3471 3593 3442
 3357 3183 3240 3266
 1882 1789 1879 1719
 2203 2401 2388 2413
 3032 3081 3031 3196
 3418 3412 3417 3266
 851 874 952 729
 1351 1364 1118 1303
 3052 3208 3209 3205
 3161 3167 3315 3163
 3252 3265 3413 3250
 1324 1087 1086 1146
 137 268 274 273
 688 906 687 905
 1848 1622 1616 1902
 508 514 697 513
 1926 1789 1882 2053
 1641 1642 1919 1712
 1673 1610 1672 1404
 3068 3221 3077 3073
 51 53 52 187
 1282 1035 1037 1285
 1159 891 895 1157
 1958 2047 2198 2091
 3384 3221 3220 3222
 825 800 808 1069
 1709 1503 1501 1766
 895 1160 1159 1157
 848 633 849 851
 2024 2022 2034 2258
 188 353 329 209
 3352 3350 3505 3502
 1687 1433 1685 1420
 1602 1617 1895 1849
 333 387 338 506
 787 778 600 799
 2247 2224 2246 2223
 1581 1590 1879 1839
 3128 3284 3158 3126
 3261 3416 3258 3257
 339 338 514 506
 1283 1308 1312 1064
 1002 1223 1222 969
 787 778 1033 788
 2809 2992 2965 2799
 2016 2247 2020 2015
 637 839 837 858
 2240 2000 1999 2241
 3046 3099 3048 3105
 471 305 455 454
 1632 1663 1912 1662
 2311 2118 2085 2087
 2495 2390 2384 2610
 2564 2771 2711 2563
 106 201 259 260
 2591 2562 2375 2499
 2335 2131 2336 2152
 3162 3298 3249 3300
 1071 1068 811 814
 2497 2288 2281 2289
 1729 1497 1461 1468
 1061 1063 1060 1310
 1923 1644 1649 1920
 3666 3784 3750 3676
 529 524 505 557
 158 162 160 315
 3280 3441 3282 3440
 991 1195 944 948
 2541 2535 2740 2741
 2966 2897 2964 3086
 1096 1341 1095 1094
 3043 3205 3042 3040
 2796 2970 2795 2987
 1827 2075 1825 2073
 2832 2822 3009 2829
 1421 1184 1183 1424
 3946 3938 3915 3935
 1402 1672 1610 1404
 3188 3182 3185 3176
 1371 1375 1379 1650
 2811 2997 2827 3000
 3936 3937 3902 3935
 2708 2770 2808 2616
 2297 2295 2294 2516
 3378 3255 3224 3210
 59 187 177 172
 1377 1595 1654 1650
 1721 1751 1720 1990
 1317 1319 1315 1084
 3967 3956 3960 3975
 242 405 407 401
 1276 1182 1183 1273
 3349 3378 3223 3210
 2206 1963 2198 2091
 3461 3411 3408 3436
 2809 2965 2800 2799
 1003 1260 1236 1210
 1478 1461 1725 1736
 652 470 655 663
 1106 947 1114 856
 2536 2532 2515 2314
 151 162 158 308
 556 578 535 724
 234 235 231 405
 3695 3709 3691 3712
 342 391 339 505
 1523 1292 1528 1535
 2257 2217 2259 2400
 2766 2907 2715 2789
 2208 2302 2074 2207
 2615 2641 2807 2639
 1646 1718 1636 1578
 1726 1751 1752 1990
 2044 2271 2043 2235
 2134 2135 1928 1883
 1319 1085 1315 1084
 1379 1378 1655 1589
 2297 2294 2477 2516
 1259 1262 1261 1512
 3408 3567 3410 3411
 2143 2179 2368 2320
 3418 3417 3265 3266
 1955 1951 1778 1956
 3253 3184 3104 3100
 2960 2992 2805 2959
 1608 1671 1605 1897
 698 744 917 731
 1445 1446 1712 1444
 2598 2600 2601 2789
 2167 1937 2173 2175
 2663 2665 2451 2449
 348 342 341 524
 1421 1687 1676 1420
 3245 3279 3246 3409
 526 560 695 715
 2497 2498 2709 2496
 3866 3922 3917 3868
 3467 3603 3607 3602
 3585 3477 3471 3613
 1602 1657 1385 1601
 3011 2898 3085 3086
 2406 2473 2471 2459
 346 348 341 524
 634 623 628 844
 392 504 563 505
 3018 2831 2894 2898
 529 524 354 505
 61 51 53 2
 2629 2633 2419 2490
 1382 1381 1579 1304
 2652 2457 2653 2666
 3674 3675 3659 3673
 1966 1705 1799 1964
 2392 2391 2177 2178
 2042 2271 2242 2235
 1544 1584 1582 1719
 1881 1589 1588 1656
 3217 3365 3383 3212
 2208 2079 2074 2302
 1900 1909 1901 2151
 981 1210 1236 1169
 633 846 628 844
 189 175 173 328
 1549 1842 1793 1571
 1148 1323 1333 1404
 1624 1898 1623 1907
 1814 2071 2069 1847
 3318 3471 3472 3320
 2995 3001 2992 2812
 3164 3319 3162 3306
 291 286 287 460
 3465 3461 3463 3605
 3268 3406 3297 3296
 3106 2935 2932 3104
 961 972 1216 1214
 845 851 844 1106
 3592 3461 3591 3440
 1436 1678 1702 1684
 1071 1067 1068 814
 3213 3220 3214 3383
 1814 1573 1837 1847
 2711 2507 2721 2508
 514 697 703 696
 880 675 674 894
 2912 3099 2921 2918
 2935 3107 2932 3109
 3596 3711 3695 3597
 2406 2197 2264 2265
 763 992 990 750
 1619 1601 1620 1849
 1787 2050 1972 2046
 2824 2925 2736 2738
 2196 2192 2003 1959
 2247 2223 2246 2015
 3706 3710 3617 3613
 1925 1884 2139 2110
 1788 1790 2055 2052
 1240 1457 1459 1488
 563 697 696 753
 1879 1586 1581 1583
 3187 3019 3018 3186
 1399 1396 1610 1670
 106 100 259 201
 3183 3357 3240 3186
 3369 3524 3370 3383
 1082 1086 1087 1316
 2615 2645 2632 2436
 2240 2241 1999 2004
 1394 1603 1668 1393
 2870 2839 2843 3028
 3130 2957 2958 3127
 1927 1898 1941 2137
 2884 2882 3068 2889
 1581 1879 1590 1586
 699 701 523 707
 2220 2223 2247 2015
 2082 1831 1963 2083
 2872 3060 2870 3028
 3407 3412 3564 3498
 2660 2700 2485 2667
 2012 2011 2028 2246
 1896 1604 1603 1876
 1013 1183 1186 1273
 2331 2327 2350 2546
 1051 836 835 1098
 2242 2001 2042 2235
 1255 1508 1506 1510
 1611 1624 1625 1670
 229 230 231 405
 1489 1751 1492 1488
 3914 3890 3935 3884
 2583 2771 2564 2563
 2498 2288 2497 2508
 2311 2310 2134 2087
 860 1101 859 1116
 1409 1413 1448 1202
 932 919 918 1172
 3159 3160 3317 3284
 1651 1925 1652 1650
 3857 3866 3868 3859
 2652 2653 2844 2666
 2406 2472 2459 2266
 1330 1128 1340 1380
 2661 2700 2660 2846
 2514 2630 2408 2480
 1869 1793 2058 2057
 2219 2435 2280 2433
 554 697 562 731
 3032 3196 3031 3194
 1675 1677 1689 1423
 2029 2262 2236 2234
 2629 2473 2474 2693
 515 511 694 697
 811 1068 1067 814
 282 456 458 283
 1735 1738 1739 1468
 3506 3642 3505 3503
 2129 1937 2049 2175
 1834 2085 2058 1883
 1620 1619 1340 1601
 2506 2559 2339 2340
 3291 3294 3286 3317
 2514 2480 2292 2516
 1922 1649 1924 1920
 3072 3101 3187 3210
 1706 1451 1440 1441
 3294 3317 3293 3447
 1885 1653 1652 1925
 3281 3260 3263 3416
 2809 2618 2620 2799
 132 125 136 281
 664 868 678 662
 3293 3445 3444 3447
 3517 3514 3651 3650
 1778 1953 1955 1956
 473 668 667 663
 1999 2241 2239 2004
 414 599 590 412
 2606 2394 2581 2584
 1949 1963 2193 1954
 2886 3029 3069 3021
 2026 2025 2027 2023
 2002 2042 2243 2004
 1454 1490 1455 1453
 3407 3417 3412 3266
 3711 3700 3702 3820
 2468 2434 2419 2400
 563 697 763 564
 1532 1811 1533 1810
 1283 1312 1067 1064
 2990 3164 3166 3163
 3253 3099 3101 3100
 1257 1511 1509 1464
 455 655 454 456
 3057 3036 3197 3196
 845 627 789 727
 2055 2056 2279 2052
 1572 1541 1540 1309
 1726 1758 1993 1990
 2261 2439 2466 2467
 3669 3671 3552 3664
 1958 1975 2047 2091
 2586 2585 2546 2371
 1919 1638 1635 1712
 3384 3378 3221 3223
 3019 3017 2832 3015
 1582 1879 1789 1719
 3253 3184 3258 3104
 1509 1511 1257 1258
 899 681 892 891
 654 461 655 657
 1914 1924 1648 1912
 1869 1842 1846 1571
 2311 2119 2317 2312
 2009 2008 2013 2246
 2614 2609 2806 2610
 3146 2976 2982 3143
 2964 3011 2897 2909
 131 133 282 273
 2079 2302 2078 2072
 3349 3346 3359 3185
 358 356 220 361
 1411 1170 1172 1169
 1476 1725 1723 1745
 2062 2292 2066 2060
 2847 2668 2667 2665
 945 1114 1109 1199
 2017 2220 2227 2247
 3453 3454 3456 3596
 2788 2785 2786 2973
 3133 3135 2981 3158
 3085 3239 3169 3178
 632 851 633 630
 3503 3498 3566 3518
 703 913 700 692
 3265 3246 3410 3409
 875 878 816 891
 556 715 524 557
 1675 1448 1539 1410
 1663 1662 1878 1937
 3915 3945 3912 3913
 1957 1729 1688 1746
 2088 2091 1841 2083
 3349 3182 3185 3223
 2743 2925 2926 2738
 140 270 273 283
 3258 3416 3259 3267
 1186 1183 1185 1424
 1411 1172 1184 1178
 2980 3139 2992 2965
 1193 1287 1204 1195
 1405 1665 1672 1669
 2128 2180 2181 2179
 2896 2713 2709 2710
 3816 3700 3755 3765
 2913 3099 2912 2911
 2867 2833 3020 2887
 3601 3567 3592 3691
 2420 2422 2305 2424
 1194 1195 950 1203
 3133 3158 3128 3284
 839 842 838 1101
 1166 1277 1305 1288
 562 730 548 731
 2809 2769 2770 2808
 2360 2375 2582 2371
 1652 1654 1650 1887
 2927 2754 2749 2925
 2897 2898 3011 3086
 1026 1282 1060 1059
 3814 3808 3806 3889
 2388 2387 2202 2413
 2733 2731 2726 2911
 1648 1647 1631 1912
 2239 2001 1991 2004
 2447 2227 2225 2444
 3403 3444 3561 3447
 385 530 366 535
 2378 2337 2557 2558
 2622 2812 2620 2799
 1201 1360 1444 1199
 326 352 491 489
 67 90 68 191
 526 695 504 505
 2009 2006 2246 2007
 1535 1538 1275 1536
 1616 1848 1558 1622
 468 469 470 663
 553 551 550 730
 3375 3371 3391 3533
 2500 2338 2501 2558
 3606 3608 3591 3605
 1108 1354 1102 1107
 1663 1912 1662 1937
 345 341 354 524
 1272 1277 1537 1286
 716 537 540 725
 1316 1146 1149 1403
 1025 931 1183 1023
 3446 3594 3470 3462
 916 993 990 753
 1431 1268 1430 1429
 325 363 489 490
 2454 2663 2664 2666
 1443 1197 1253 1198
 2381 2384 2390 2610
 1545 1448 1689 1423
 3349 3359 3378 3210
 2145 2154 2144 2343
 2302 2205 2073 2072
 2955 3127 2971 2950
 2611 2620 2618 2395
 1671 1904 1905 1897
 1108 1102 851 1107
 3461 3567 3408 3411
 2638 2637 2824 2634
 3056 2866 2865 3053
 1892 1895 1891 2144
 3431 3441 3301 3450
 2800 2965 2992 2799
 1635 1713 1447 1450
 674 675 666 678
 321 360 322 209
 1004 1236 1003 1260
 2865 3033 3034 3053
 3030 2885 3027 2846
 3170 3236 3238 3337
 1154 1407 1151 1404
 2514 2291 2409 2512
 2971 3127 2968 2950
 3709 3591 3601 3605
 2742 2926 2739 2738
 2042 2001 1984 2235
 2473 2419 2468 2490
 2257 2259 2036 2265
 1204 1054 951 1205
 3384 3544 3385 3392
 2173 2167 1929 1937
 1419 1411 1184 1178
 2627 2817 2703 2624
 1939 1896 1905 1674
 2182 2181 2180 2393
 1394 1668 1392 1393
 2209 2424 2291 2296
 2390 2278 2279 2495
 2370 2584 2393 2585
 1927 1925 1928 1656
 1193 938 944 948
 1877 1657 1895 1896
 2301 2302 2205 2073
 1711 1766 1709 1971
 2242 2042 2243 2266
 397 532 530 361
 2253 2263 2033 2258
 3661 3676 3658 3555
 2037 1953 1778 1956
 3190 3029 3060 3059
 1545 1838 1546 1584
 66 90 81 191
 2861 3031 3035 3053
 2079 2074 2302 2207
 1014 1190 1268 1273
 554 562 548 731
 3419 3406 3564 3498
 845 626 627 727
 658 810 813 659
 2964 3011 3085 3086
 2390 2381 2342 2174
 356 358 365 530
 3710 3720 3709 3605
 488 490 684 573
 567 568 778 601
 862 867 863 1130
 1284 1085 1319 1084
 2408 2407 2412 2199
 1316 1588 1402 1403
 2219 2050 2047 2046
 2910 2976 2790 2907
 2306 2303 2080 2301
 1982 1983 2001 2234
 916 703 914 696
 1113 1355 1111 1107
 2335 2338 2361 2558
 3453 3452 3353 3514
 1996 2002 2003 2004
 3077 3205 3045 3073
 991 1196 944 1197
 2839 2848 2844 3028
 1882 1975 1838 1839
 2651 2841 2650 2649
 3187 3100 3019 3186
 1397 1398 1607 1670
 1387 1388 1657 1662
 1140 873 874 1141
 1002 968 917 984
 2182 2184 2181 2395
 1200 1245 985 1199
 3101 3210 3072 3073
 3391 3545 3533 3541
 3208 3209 3205 3371
 2203 2388 2202 2413
 1928 1656 1881 1667
 3521 3651 3520 3650
 2736 2634 2824 2738
 716 715 725 939
 578 579 721 532
 2604 2396 2606 2618
 2281 2136 2053 2054
 1437 1434 1678 1702
 2129 2052 1875 1876
 3457 3456 3459 3602
 3072 2888 2917 3070
 2171 1924 2051 2170
 2700 2667 2660 2665
 1543 1542 1310 1286
 3892 3894 3895 3840
 2777 2606 2581 2776
 342 354 341 505
 358 397 261 429
 2155 2177 1941 2178
 1782 1779 1783 2037
 1395 1331 1141 1143
 3349 3185 3359 3210
 2562 2347 2361 2362
 2084 2086 1837 1840
 1128 1340 1130 1094
 1720 1493 1494 1751
 1791 1873 1792 2057
 2847 2885 2841 2844
 3886 3912 3915 3935
 1308 1584 1581 1583
 2498 2510 2288 2508
 2313 2307 2206 2088
 1365 1331 1395 1143
 1612 1611 1598 1610
 1879 1666 1582 1789
 960 1215 1212 1210
 397 462 579 419
 1922 1923 1649 1920
 2644 2431 2433 2437
 2051 2055 1790 2056
 3927 3931 3882 3910
 977 956 955 1213
 1837 1836 1573 1547
 531 602 600 573
 2536 2314 2494 2315
 3410 3417 3265 3409
 2821 2833 3008 2817
 950 1194 1203 985
 1986 2235 1983 2234
 569 497 496 691
 3201 3062 3200 3219
 1375 1654 1376 1596
 932 918 935 1172
 3087 3120 3095 3246
 3224 3371 3206 3254
 2920 2735 2918 2925
 838 1101 842 840
 360 359 363 320
 2133 2132 2117 2332
 695 505 524 557
 3083 2992 3134 3168
 1894 2144 1891 1903
 1749 1748 1750 2006
 3228 3386 3226 3383
 143 276 144 288
 2180 2364 2393 2370
 1402 1146 1316 1403
 1349 1331 1137 1393
 3851 3848 3852 3910
 2189 2217 2402 2400
 424 483 484 616
 2701 2700 2692 2489
 1508 1507 1767 1775
 1885 1925 1651 1884
 2393 2584 2363 2395
 3448 3449 3413 3300
 2361 2338 2499 2558
 1497 1242 1244 1243
 787 788 1037 783
 1680 1678 1953 1702
 3528 3530 3658 3524
 2637 2826 2824 2825
 324 363 325 490
 3606 3607 3612 3720
 3123 2943 2944 3121
 3344 3346 3345 3502
 845 844 626 726
 2339 2506 2340 2290
 3853 3844 3763 3765
 542 565 730 564
 1475 1745 1744 1473
 2033 2031 2032 2263
 2742 2748 2543 2739
 1112 1117 1354 1116
 3881 3847 3796 3873
 2653 2654 2652 2844
 3019 2832 3017 2831
 2583 2563 2557 2767
 3182 3349 3185 3342
 2537 2739 2541 2534
 1405 1404 1159 1406
 3072 3223 3221 3210
 3472 3449 3595 3447
 1518 1784 1745 1740
 1356 1354 1364 1143
 3475 3428 3429 3471
 1159 1407 1408 1406
 632 631 620 840
 2897 3011 2964 3086
 1709 1766 1501 1712
 2586 2776 2773 2760
 1890 2140 1889 1887
 1050 836 1098 858
 2588 2781 2618 2769
 321 325 322 489
 2695 2475 2478 2697
 1934 1894 1942 2144
 3506 3503 3499 3634
 1588 1589 1379 1656
 1521 1540 1793 1591
 592 449 581 653
 1364 1116 1349 1143
 3203 3367 3362 3366
 3220 3225 3384 3383
 849 633 632 851
 2548 2331 2350 2546
 3566 3652 3519 3574
 3017 3008 3016 2830
 2821 2807 2827 2830
 1942 1893 2101 2144
 307 470 310 308
 1124 1371 1375 1379
 329 353 330 364
 3814 3812 3808 3889
 2335 2336 2338 2558
 2614 2806 2708 2610
 3198 3233 3363 3365
 447 580 581 653
 3456 3596 3459 3602
 3757 3700 3681 3754
 3569 3413 3449 3414
 2062 2063 2295 2292
 3045 3040 3077 3073
 418 260 397 294
 771 1022 904 905
 1105 1113 1111 1107
 868 680 662 837
 155 315 305 154
 2164 2381 2165 2174
 1646 1790 1718 1578
 1655 1378 1379 1650
 655 455 470 457
 3164 3319 3318 3299
 3259 3246 3265 3409
 2604 2396 2618 2620
 1083 1072 1079 1078
 3535 3387 3539 3543
 2120 2119 1872 2092
 1220 1459 1240 1457
 2127 1942 1944 2179
 3152 3288 3154 3312
 414 590 599 601
 632 851 630 631
 2703 2633 2644 2822
 831 867 832 1093
 1136 1160 894 893
 1070 1035 806 1059
 3014 3100 3184 3186
 259 412 359 415
 447 448 446 653
 2393 2179 2180 2370
 1514 1778 1780 1684
 707 719 924 714
 745 968 958 984
 2183 2184 2398 2395
 3192 3202 3200 3219
 1165 1275 1272 1277
 1830 1699 1832 1810
 1411 1171 1236 1243
 1686 1676 1688 1950
 866 809 796 653
 2035 2036 2259 2265
 2585 2367 2546 2371
 924 938 1167 903
 2858 2845 2677 2856
 949 938 722 903
 1581 1546 1838 1584
 2461 2462 2667 2458
 749 695 754 715
 2555 2504 2719 2720
 1966 1964 1799 2064
 2044 2061 2043 2268
 3010 3171 3172 3176
 3595 3449 3448 3447
 3205 3371 3224 3231
 3167 3166 3322 3320
 3583 3613 3584 3705
 1242 1461 1497 1468
 1720 1751 1726 1990
 1655 1925 1928 1883
 853 855 1111 1107
 3911 3848 3884 3910
 1071 1314 1066 1068
 625 623 622 844
 1330 1340 1601 1380
 1110 1109 1355 1199
 2941 2943 2939 3121
 815 1073 876 869
 2848 3030 3028 2856
 2740 2637 2531 2634
 2062 2268 2292 2060
 158 150 151 154
 2333 2557 2337 2332
 2240 1996 2003 2004
 2770 2708 2617 2616
 1163 1159 1151 1407
 547 730 732 731
 2311 2313 2310 2087
 914 696 697 753
 584 457 652 580
 2708 2709 2497 2616
 1772 1734 1774 1998
 1241 1453 1214 1210
 1882 1789 1976 2053
 3308 3408 3446 3470
 2695 2849 2696 2882
 818 819 651 869
 359 363 531 532
 2513 2409 2424 2512
 3824 3823 3821 3891
 526 347 348 505
 3579 3613 3583 3705
 2869 2834 3020 2833
 1881 1586 1879 1666
 1122 1075 1279 1317
 3318 3319 3164 3320
 3148 3146 3251 3306
 1898 1907 1941 2137
 350 352 321 364
 2227 2247 2220 2444
 658 606 810 659
 1603 1393 1579 1604
 2119 2092 1869 2057
 2572 2571 2550 2570
 827 1034 1075 1084
 2435 2433 2276 2437
 2111 2112 2115 2110
 1995 2197 2021 2036
 1927 1656 1928 1667
 3566 3574 3519 3422
 2435 2436 2388 2433
 2783 2795 2796 2970
 2779 2970 2971 2972
 457 580 458 406
 3652 3519 3516 3517
 2017 2227 2230 2247
 388 389 376 541
 2497 2709 2498 2508
 1561 1564 1338 1601
 2128 2127 1944 2179
 1281 1280 1302 1540
 3045 3205 3077 3040
 2160 2141 2153 2367
 431 436 630 459
 1788 1603 1578 1876
 1394 1668 1405 1406
 2695 2694 2882 2697
 2980 2971 2800 2959
 1565 1619 1563 1849
 3072 3185 3015 3071
 2891 3040 2889 3074
 3228 3388 3386 3383
 3660 3662 3661 3783
 561 504 555 563
 1196 1443 1440 1197
 1642 1363 1639 1638
 2974 2987 2973 3143
 908 1037 907 783
 578 397 579 532
 1183 1182 1421 1273
 2494 2510 2536 2315
 1729 1511 1497 1468
 3085 3169 3005 3178
 1611 1399 1396 1610
 2511 2510 2288 2315
 1419 1512 1686 1513
 2291 2514 2296 2512
 3216 3226 3225 3383
 3516 3519 3652 3574
 516 693 700 703
 3519 3574 3516 3422
 2180 2365 2364 2370
 2872 3029 2868 3059
 1140 877 873 1141
 1398 1407 1396 1670
 3724 3710 3815 3688
 2511 2288 2510 2508
 3137 3297 3135 3296
 1846 1571 1550 1573
 2802 2622 2607 2799
 2903 2904 2900 3096
 2293 2209 2068 2296
 1405 1672 1665 1403
 3881 3873 3882 3910
 1955 1685 1687 1701
 3147 3307 3309 3306
 3562 3586 3618 3688
 2008 2246 2006 2015
 1966 1965 2207 2064
 1324 1086 1322 1146
 3068 3069 2884 3064
 2368 2393 2561 2585
 2929 3011 2964 2909
 2742 2743 2749 2926
 2388 2280 2435 2433
 1848 1849 1906 2097
 1940 1905 1904 1897
 1602 1601 1562 1849
 2897 2768 2963 2909
 2549 2364 2365 2584
 2742 2743 2926 2738
 1426 1427 1435 1697
 2980 3158 3142 3126
 2294 2295 2063 2292
 3893 3831 3834 3832
 569 574 497 691
 1771 1998 1772 2034
 2067 1803 2065 2064
 958 968 1214 984
 1184 1172 1411 1412
 1037 784 1038 783
 1388 1382 1384 1657
 3203 3362 3367 3365
 416 602 531 573
 359 412 259 419
 876 1073 815 891
 1478 1746 1729 1736
 1551 1553 1846 1804
 3183 3014 3085 3011
 749 725 715 939
 254 167 169 320
 458 456 457 283
 1620 1392 1668 1604
 1200 1444 1245 1199
 3354 3301 3416 3450
 389 541 562 387
 278 292 277 456
 1240 1454 1457 1488
 1374 1651 1650 1591
 2471 2262 2463 2445
 1917 1922 1649 1924
 880 884 894 1157
 2541 2559 2746 2739
 2169 2048 2166 2278
 1278 1280 1540 1309
 581 400 409 580
 519 707 517 692
 1095 1341 1342 1336
 2658 2659 2451 2663
 1065 1311 1208 1205
 1246 995 997 1252
 2427 2614 2612 2639
 1349 1137 1304 1393
 2994 2827 3016 3000
 1186 1273 1183 1424
 554 507 562 697
 3824 3823 3721 3720
 3413 3265 3410 3417
 1720 1726 1724 1990
 3710 3815 3688 3712
 61 53 51 187
 1407 1404 1673 1406
 3146 3098 3249 3089
 225 223 228 401
 1991 1990 1725 1740
 1110 1355 1109 1107
 2224 2264 2263 2445
 2434 2468 2467 2400
 2807 2645 2615 2709
 2402 2217 2189 2401
 1520 1666 1582 1391
 2348 2329 2351 2546
 3418 3265 3417 3409
 1949 1952 1677 1950
 604 812 641 809
 2896 2712 2897 2898
 770 771 769 1022
 2838 2689 2846 2874
 1982 2001 1992 2234
 1805 1807 2069 1804
 623 634 622 844
 1168 904 1165 1021
 2271 2235 2042 2268
 3592 3441 3567 3440
 2652 2663 2454 2666
 289 293 291 461
 1673 1404 1405 1406
 1563 1848 1566 1849
 3907 3935 3890 3939
 1872 2092 2119 2057
 101 103 100 201
 1846 1571 1551 1804
 2318 2096 2307 2312
 3566 3642 3503 3518
 3835 3817 3839 3820
 818 642 801 866
 1359 1444 1206 1353
 2227 2230 2247 2449
 3099 2915 2918 2911
 298 301 296 466
 2062 2041 2268 2060
 537 716 538 725
 1996 1995 1729 1739
 1642 1919 1638 1920
 2993 3001 2992 3168
 591 606 418 590
 1394 1160 1392 1406
 3857 3856 3859 3830
 1966 2207 1965 2072
 655 652 584 457
 3829 3742 3828 3832
 1311 1306 1313 1583
 1556 1344 1557 1619
 1407 1610 1396 1670
 426 622 624 626
 3019 3100 3014 3186
 2700 2847 2885 2842
 3658 3783 3666 3676
 1105 1112 1113 1354
 1548 1539 1833 1831
 3800 3682 3681 3700
 2224 2247 2246 2445
 1061 1063 1310 1309
 1408 1392 1160 1406
 716 754 560 715
 3082 3081 3232 3196
 386 385 366 535
 2179 2320 2148 2370
 1926 2053 2135 2054
 3145 3143 3146 3306
 1234 1474 1260 1453
 2257 2259 2023 2036
 906 708 687 905
 3282 3441 3431 3440
 2500 2499 2338 2558
 1114 1355 1108 1106
 3816 3884 3802 3820
 2926 3012 2823 2825
 1013 1186 1012 1273
 3824 3747 3835 3820
 1521 1793 1594 1591
 2779 2781 2776 2587
 2277 2288 2494 2315
 899 885 681 891
 3164 3141 3142 3299
 2385 2614 2426 2387
 770 904 771 1022
 2862 3053 2863 2856
 841 837 1101 873
 2471 2263 2264 2445
 1511 1739 1738 1468
 798 723 902 790
 3195 3060 3029 3028
 2042 2269 2243 2266
 2452 2451 2665 2449
 3190 3189 3020 3059
 3566 3412 3568 3422
 3020 3189 3190 3071
 3724 3821 3827 3815
 349 527 348 524
 2768 2963 2766 2767
 1308 1306 1312 1064
 3419 3498 3564 3565
 1174 944 938 922
 1548 1537 1832 1539
 1315 1085 1070 1084
 2536 2510 2494 2707
 917 968 744 984
 1958 1963 1831 2083
 1898 1610 1673 1670
 797 1066 872 813
 2432 2401 2415 2413
 2216 2215 2217 1973
 2360 2375 2376 2582
 845 626 727 726
 949 724 749 948
 3640 3655 3656 3749
 514 697 563 506
 3346 3342 3349 3502
 2300 2123 2122 2339
 1805 2069 1846 1804
 3229 3225 3227 3385
 450 293 292 461
 3009 3071 3020 2887
 2915 3013 2918 2826
 672 828 677 893
 3667 3756 3758 3754
 3816 3711 3822 3820
 2994 3016 3005 3000
 436 438 630 631
 1549 1572 1302 1571
 3006 3007 3179 3177
 2883 2916 2888 2917
 321 352 326 364
 435 453 434 631
 130 131 133 282
 1794 1679 1797 1953
 908 1040 798 902
 1686 1746 1477 1513
 431 436 432 630
 1648 1649 1647 1924
 3752 3844 3749 3765
 3584 3581 3582 3705
 2982 2967 2976 3089
 2795 2973 2797 2987
 2380 2398 2397 2395
 2847 2664 2668 2665
 2196 1959 2021 2200
 2307 2081 2084 2096
 1729 1746 1996 1736
 2503 2340 2559 2560
 259 201 359 260
 3356 3211 3380 3254
 1111 1355 1110 1107
 3135 3137 3136 3297
 688 686 906 691
 2536 2533 2532 2314
 1612 1623 1898 1888
 1279 1278 1540 1309
 3549 3528 3530 3658
 1671 1905 1940 1897
 3346 3185 3349 3342
 870 876 869 660
 1780 1779 2037 1778
 595 597 809 601
 646 644 645 867
 693 700 703 913
 1478 1260 1477 1513
 192 328 191 171
 1034 1060 1284 1059
 3264 3416 3261 3257
 1136 1158 1160 893
 951 1054 1053 1205
 803 801 604 812
 458 456 282 288
 1665 1588 1390 1403
 1563 1565 1337 1619
 964 992 1222 969
 2210 2291 2209 2424
 2288 2310 2511 2315
 3800 3703 3682 3700
 2468 2466 2684 2467
 3851 3912 3886 3884
 1334 1154 1151 1404
 1654 1925 1927 1656
 2389 2497 2289 2507
 1835 1546 1838 1839
 2886 3021 2888 2887
 397 260 418 419
 2009 2006 2008 2246
 3356 3380 3373 3517
 1934 2144 2127 2174
 1052 1098 1051 1304
 1097 1341 1096 1158
 2506 2509 2559 2721
 211 90 88 91
 1346 1097 1144 1341
 2185 2259 2191 2400
 514 562 697 506
 949 721 724 790
 1312 1306 1067 1064
 3702 3711 3598 3700
 278 277 454 456
 174 171 328 172
 2406 2474 2472 2266
 3072 3071 2888 3070
 3802 3799 3801 3884
 3146 3249 3140 3089
 3567 3440 3441 3411
 2739 2926 2741 2738
 921 924 923 708
 2836 2871 2869 3020
 2934 3107 2935 3109
 1968 1963 1958 2198
 269 305 268 154
 2515 2630 2513 2730
 131 130 135 282
 1193 938 1174 944
 763 697 563 753
 2500 2499 2591 2590
 2176 2279 2281 2391
 1379 1656 1655 1650
 2109 2328 2321 2320
 1017 1025 1011 1273
 3046 2922 3099 3105
 1791 1842 1873 2057
 3380 3517 3542 3533
 2220 2223 2222 2444
 1834 1572 1540 1793
 1769 1508 1767 1775
 1193 1195 944 1197
 915 917 909 1169
 2428 2632 2417 2413
 617 621 618 840
 1002 1214 968 984
 2926 2740 2738 2825
 2331 2320 2546 2370
 623 844 625 630
 916 914 993 753
 3183 3085 3014 3186
 3416 3450 3441 3570
 2472 2692 2667 2489
 2824 2738 2740 2825
 2633 2820 2631 2646
 1655 1928 1925 1656
 1283 1067 1312 1085
 2554 2556 2333 2557
 3103 3206 3257 3105
 3138 3239 3097 3250
 2821 2807 2645 2641
 1843 1554 1806 1846
 3077 3040 2892 3074
 1556 1342 1344 1619
 3182 3223 3189 3071
 875 1146 878 891
 3091 3251 3094 3096
 1165 1274 1276 1021
 889 1158 1093 893
 2929 2748 2908 2928
 701 704 522 708
 823 825 1084 1069
 1735 1461 1729 1736
 1416 1424 1184 1420
 3379 3359 3255 3210
 59 52 53 187
 3130 3132 3127 3284
 2664 2847 2663 2665
 1516 1779 1778 1744
 1689 1451 1677 1708
 3516 3450 3596 3514
 3692 3693 3766 3815
 1436 1417 1414 1684
 3004 3001 2996 3168
 2380 2183 2398 2395
 3505 3638 3508 3641
 137 275 282 273
 648 866 818 869
 3291 3317 3286 3442
 3072 3185 3223 3210
 1159 1404 1407 1406
 2155 2347 2346 2152
 1904 2151 2153 2154
 1904 2151 1940 1897
 3710 3605 3709 3712
 3835 3839 3890 3820
 2203 2415 2401 2413
 2130 1937 2129 2175
 838 842 843 840
 2086 2087 2085 1840
 2002 1784 2042 2004
 330 353 332 499
 3652 3519 3542 3541
 2239 2001 2242 2234
 3055 3054 3212 3065
 3136 3297 3236 3168
 3090 3148 3146 3251
 2779 2582 2775 2590
 716 754 715 939
 2773 2762 2760 2950
 2448 2455 2447 2664
 1382 1384 1657 1380
 2752 2927 2749 2925
 1890 2139 2140 1887
 2145 2369 2154 2343
 3214 3220 3067 3065
 2483 2476 2272 2488
 560 555 504 695
 2686 2470 2683 2649
 2841 2666 2650 2649
 3128 3133 2981 3158
 2422 2421 2305 2531
 2257 2419 2468 2265
 3410 3567 3408 3414
 2163 2127 2128 2342
 2423 2513 2410 2409
 3020 3189 3061 3059
 3224 3255 3371 3254
 1413 1422 1440 1192
 1957 2021 1959 1765
 398 283 238 406
 3586 3617 3688 3593
 562 541 542 387
 1877 1896 2129 1876
 289 292 461 456
 492 326 491 489
 853 1110 1109 1107
 1394 1392 1137 1393
 3087 3108 3096 2928
 1824 1825 2075 2069
 2921 2912 2922 3099
 1281 1302 1522 1540
 1384 1383 1385 1657
 1511 1510 1509 1464
 912 1169 911 925
 1252 996 994 1198
 3566 3503 3642 3634
 2766 2963 2899 2767
 2071 2096 2095 1847
 1096 1342 1095 1341
 3892 3893 3894 3832
 1204 948 1195 1203
 1686 1688 1477 1746
 2140 2139 2344 2346
 1137 1392 1381 1393
 1673 1405 1668 1406
 1834 1793 1540 1591
 3098 2964 2963 2909
 1363 1361 1638 1444
 632 633 438 630
 2494 2314 2277 2315
 2339 2118 2311 2290
 686 498 496 691
 2038 2039 1796 2060
 447 446 580 653
 820 1081 1073 1078
 3019 3017 3018 2831
 2080 2303 2075 2301
 1220 1240 1216 1457
 1108 1355 1114 1209
 2982 3140 2972 2967
 150 308 151 154
 1193 1195 1204 1039
 749 938 949 948
 2192 2407 2269 2267
 2932 2924 3106 3104
 815 817 816 1073
 3379 3255 3378 3210
 1958 1831 1841 2083
 1108 1114 953 1209
 2515 2646 2494 2437
 1843 1806 1808 1846
 2920 2918 3104 2925
 3869 3861 3781 3780
 899 1163 900 1157
 2547 2331 2548 2546
 853 1111 1110 1107
 1334 1407 1154 1404
 2155 2152 2346 2137
 388 507 389 562
 1419 1513 1260 1473
 1906 1848 1619 1849
 924 719 707 922
 360 209 364 362
 2326 2321 2325 2546
 1103 1141 1331 1143
 3779 3768 3857 3830
 2913 2912 2726 2911
 1531 1532 1533 1810
 2857 2861 2864 3053
 3549 3548 3528 3658
 2564 2563 2389 2362
 296 305 295 466
 3349 3361 3189 3223
 3581 3613 3474 3594
 3379 3378 3359 3210
 1297 1337 1561 1336
 242 405 281 407
 1122 1120 1317 1378
 3453 3454 3596 3514
 3469 3468 3439 3591
 2971 2959 2980 3126
 472 306 311 315
 3730 3633 3627 3739
 2736 2824 2735 2925
 3072 3015 2888 3071
 2242 2262 2458 2459
 1437 1697 1434 1702
 3167 3322 3315 3320
 2111 2115 2332 2110
 1786 2038 1783 2037
 3233 3198 3232 3365
 2408 2410 2204 2199
 1926 1882 2135 2053
 2885 2846 2700 2874
 1715 1974 1714 1973
 1298 1550 1524 1571
 1817 1961 1816 2072
 1382 1579 1350 1303
 1361 1360 1638 1444
 2205 1961 2081 1960
 2300 2502 2286 2339
 3710 3594 3613 3705
 2910 2900 3090 3096
 1970 1708 1968 1765
 3279 3409 3441 3411
 1723 1721 1722 1990
 3292 3296 3317 3447
 3900 3890 3897 3939
 1574 1577 1549 1842
 2940 2774 2968 2772
 578 429 627 462
 3377 3380 3374 3533
 446 652 445 580
 471 662 483 466
 443 469 303 470
 2363 2364 2366 2584
 593 778 804 601
 2390 2342 2343 2174
 1555 1553 1554 1846
 2854 3041 3047 2911
 3786 3783 3787 3873
 857 720 635 856
 3586 3562 3561 3688
 1114 1108 953 1106
 2217 2401 2432 2433
 359 415 412 419
 3051 3049 3044 3205
 2706 2713 2645 2829
 1735 1751 1730 1488
 1014 1268 1274 1273
 3133 3135 3158 3296
 368 263 427 429
 1330 1129 1128 1380
 2913 2922 2912 3099
 2809 2992 2995 2965
 1587 1588 1881 1589
 1849 1903 1906 2097
 422 479 608 482
 907 1038 784 783
 745 734 958 968
 2960 3083 2992 3134
 3124 2946 2984 3121
 457 456 455 283
 1749 1486 1748 1747
 959 958 1214 984
 3087 3108 3091 3096
 2891 2892 3040 3074
 531 359 532 419
 2035 1774 2000 1998
 1832 1833 1548 1539
 2070 2073 2301 2081
 699 700 921 707
 416 531 602 415
 1917 1945 1922 1924
 2878 2879 3027 3065
 2160 2373 2162 2375
 2929 2823 2926 3012
 627 429 460 462
 1875 2056 1790 2052
 2588 2562 2587 2589
 1236 1171 1411 1169
 885 882 681 891
 1161 897 900 1157
 3404 3447 3405 3563
 807 604 603 812
 3542 3545 3663 3665
 1398 1152 1156 1407
 1939 2129 1896 1876
 2708 2770 2617 2808
 2541 2739 2746 2741
 899 1159 1163 1157
 686 691 496 685
 3183 3097 3239 3250
 475 668 473 663
 2796 2795 2798 2987
 1504 1774 1734 1737
 2101 2098 2143 1903
 3280 3282 3278 3440
 941 947 857 985
 297 163 317 315
 2957 3130 3129 3127
 1646 1645 1627 1578
 1620 1905 1895 1896
 1448 1202 1413 1423
 1885 2139 1925 1884
 3408 3470 3307 3462
 2849 2696 2882 2853
 810 804 812 814
 2625 2632 2641 2817
 2086 2095 2096 1847
 921 707 924 708
 1551 1524 1550 1571
 2313 2535 2536 2533
 2023 1973 2215 1971
 3441 3409 3410 3411
 2949 2971 2954 3126
 854 848 849 1107
 1121 1279 1320 1378
 1974 1973 2023 1971
 3642 3641 3504 3541
 695 715 749 557
 2486 2700 2690 2699
 3216 3225 3213 3383
 142 138 143 282
 3048 3206 3103 3105
 894 1160 895 1157
 3760 3759 3850 3844
 3358 3498 3503 3518
 1340 1093 1130 1094
 3315 3471 3316 3312
 2219 2280 2388 2433
 3341 3361 3343 3501
 831 647 643 867
 2862 2863 2682 2856
 3010 2998 3171 3176
 1034 1059 1284 1084
 716 538 725 715
 1976 1975 1882 2053
 1788 1875 1790 2052
 435 434 459 631
 2591 2587 2562 2589
 2926 2738 2824 2825
 2048 2173 2278 2167
 1193 948 1195 1039
 2278 2279 2049 2175
 3014 2914 3019 2831
 2952 2772 2968 2950
 2093 2094 1871 2092
 3310 3470 3321 3306
 2001 2042 1784 2004
 1941 1907 2155 2137
 1623 1907 1898 1888
 1869 2092 1842 2057
 1025 1024 1276 1273
 3072 3223 3185 3071
 418 606 591 582
 3387 3538 3539 3543
 777 1023 1025 1021
 987 989 985 1245
 418 599 606 419
 1702 1684 1955 1701
 2515 2532 2646 2730
 2038 2268 2039 2060
 3067 3214 3213 3220
 3750 3641 3642 3665
 2477 2697 2478 2516
 3516 3651 3517 3514
 1726 1494 1752 1751
 2423 2410 2204 2409
 3536 3663 3537 3543
 954 910 984 1169
 3090 3093 3148 3251
 3394 3393 3526 3364
 684 685 906 714
 2468 2259 2257 2265
 1528 1535 1529 1810
 300 315 297 466
 678 662 483 478
 2392 2177 2347 2178
 3198 3197 3196 3365
 3014 2914 2895 3012
 3441 3592 3450 3440
 652 580 446 653
 2858 2863 2878 3053
 2536 2313 2533 2314
 938 749 944 948
 2877 2876 2884 3064
 3372 3381 3391 3385
 3128 3158 2981 3126
 1146 1404 1149 1403
 2836 3010 3022 3020
 949 722 721 723
 1605 1397 1607 1670
 1432 1697 1428 1698
 2079 2207 2302 2072
 2001 2235 2242 2234
 1315 1084 1070 1069
 2479 2491 2493 2697
 417 585 568 602
 3019 2832 2916 3015
 427 426 428 626
 1628 1634 1633 1912
 2098 2099 2101 2320
 1889 2140 1907 1887
 1751 1735 1725 1488
 2858 2677 2682 2856
 2127 1934 1942 2144
 2146 2148 2320 2370
 2218 2136 2090 2053
 2841 2844 2685 2666
 749 715 754 939
 2908 2907 3098 2928
 2143 1903 2098 2097
 3569 3567 3417 3414
 418 606 599 590
 3138 2964 3097 3011
 1250 1249 1499 1245
 2138 1925 2140 2139
 2155 2346 2347 2178
 3691 3574 3568 3570
 3081 3032 3039 3194
 1838 1879 1584 1719
 1843 1555 1554 1846
 3220 3064 3067 3065
 2287 2332 2506 2340
 200 199 168 320
 2240 1996 1995 2003
 1121 1122 1279 1378
 3418 3416 3415 3267
 3412 3417 3568 3422
 3107 3259 3184 3109
 2318 2535 2313 2533
 624 634 539 726
 2642 2643 2828 2641
 675 894 676 893
 2618 2620 2396 2395
 2643 2827 2828 2641
 600 723 798 790
 1983 2235 2001 2234
 2217 2216 2219 2215
 3638 3642 3635 3749
 3046 3047 3099 2911
 360 363 359 361
 1949 1958 1963 1831
 1924 2167 2171 2056
 830 643 615 828
 3542 3533 3545 3541
 1377 1376 1375 1654
 2082 1833 1831 2083
 2339 2311 2509 2290
 424 466 483 616
 1620 1601 1340 1380
 1880 1882 1879 1839
 1603 1788 1669 1876
 2304 2077 2078 2302
 3566 3565 3690 3574
 2804 2805 2993 2992
 3716 3823 3719 3821
 2330 2331 2546 2370
 2729 2513 2728 2730
 3301 3431 3281 3441
 2895 2914 3014 2831
 866 660 648 653
 2412 2431 2631 2437
 1098 1137 1138 896
 2202 2203 2186 2388
 3577 3594 3464 3605
 551 549 546 730
 1512 1416 1419 1420
 3516 3517 3355 3514
 700 709 921 913
 684 691 906 685
 2456 2466 2439 2649
 2243 2003 2002 2004
 916 696 914 753
 1050 1049 1116 1303
 3069 3070 2886 3021
 2773 2570 2586 2760
 3085 3018 2894 2898
 1394 1137 1138 1331
 3927 3877 3874 3882
 2160 2375 2162 2367
 160 162 311 315
 3082 3197 3037 3196
 1478 1461 1260 1453
 3710 3709 3720 3712
 1457 1241 1461 1453
 2612 2806 2619 2639
 798 902 1054 790
 811 813 872 1068
 307 473 310 470
 846 844 1106 856
 3698 3722 3705 3819
 2051 1924 2171 2056
 2525 2524 2522 2732
 1478 1477 1746 1513
 701 522 523 708
 2257 2036 2197 2265
 2330 2547 2365 2370
 665 876 669 879
 1409 1277 1448 1410
 2357 2570 2349 2371
 2142 2322 2153 2367
 2062 2063 2292 2268
 1051 835 862 867
 3315 3325 3316 3471
 1633 1631 1630 1912
 3253 3099 3104 3105
 924 906 923 708
 2238 2244 2237 2458
 1363 1446 1361 1444
 2077 2080 2075 2301
 2685 2844 2653 2666
 1055 1287 1204 1039
 458 591 407 406
 3068 3220 3069 3074
 2701 2697 2704 2699
 1614 1609 1608 1897
 2240 2003 2243 2004
 1705 1703 1799 1964
 2622 2620 2607 2799
 2625 2641 2642 2817
 1880 2085 1834 1883
 579 606 599 419
 2841 2885 2847 2842
 3927 3928 3877 3882
 3148 3093 3147 3251
 2389 2563 2564 2507
 2031 2223 1980 2034
 2468 2419 2467 2490
 1940 1670 1673 1674
 1050 836 1052 1098
 1170 1171 917 1169
 3498 3634 3566 3565
 2194 2037 2192 1956
 949 721 722 724
 3448 3317 3296 3447
 2529 2542 2502 2559
 483 680 679 482
 3451 3433 3452 3450
 531 599 415 419
 757 994 758 996
 3183 3240 3239 3186
 2390 2279 2278 2175
 1095 1094 1341 1336
 1283 1067 1040 1064
 2810 2619 2623 2806
 1949 1687 1700 1954
 3692 3655 3571 3690
 990 994 991 754
 3252 3298 3249 3250
 1263 1524 1298 1301
 417 602 416 573
 3851 3852 3912 3910
 390 507 388 562
 1927 1941 1938 2137
 3867 3859 3858 3830
 2262 2459 2264 2445
 1925 1656 1654 1650
 1929 1930 2173 1937
 2993 2992 3083 3168
 888 1158 889 893
 2711 2563 2771 2721
 1437 1435 1434 1697
 2927 3107 2934 2931
 1620 1896 1657 1604
 3772 3770 3858 3830
 1691 1960 1690 1698
 1514 1414 1512 1684
 1869 1573 1846 1847
 3793 3674 3791 3673
 3763 3844 3752 3765
 567 599 568 601
 402 460 429 462
 2783 2788 2795 2973
 679 678 483 479
 857 947 1114 985
 1193 1287 1195 1441
 1025 1276 1024 1021
 2888 3070 3071 3021
 1811 1534 1533 1804
 1841 2088 2089 2091
 2740 2637 2824 2825
 1926 1881 1666 1667
 2193 1963 1968 2199
 2992 2980 2959 3134
 1193 1197 1440 1441
 1457 1242 1465 1468
 2176 2052 2279 2175
 3378 3541 3504 3392
 3448 3595 3447 3563
 1552 1846 1842 1571
 3072 2888 3015 2917
 2441 2663 2451 2449
 3373 3517 3380 3533
 353 384 364 362
 2921 3104 3099 3105
 1653 1652 1925 1887
 1260 1461 1241 1453
 2017 2247 2016 2015
 2664 2663 2847 2666
 447 581 448 653
 1030 1282 1036 1058
 1071 813 811 1068
 2943 2757 2758 2759
 3707 3716 3821 3705
 3292 3404 3296 3447
 1646 1627 1645 1875
 1181 1419 1416 1179
 576 602 787 778
 2305 2421 2304 2531
 2739 2741 2534 2738
 3666 3663 3545 3665
 950 947 726 939
 289 292 293 461
 2602 2600 2715 2789
 1194 1206 985 1245
 2667 2692 2700 2489
 2468 2434 2467 2419
 2389 2346 2347 2362
 3280 3441 3279 3409
 104 98 105 259
 1735 1729 1739 1736
 3727 3733 3729 3830
 3647 3677 3660 3676
 2155 2346 2178 2137
 3710 3688 3601 3712
 397 359 532 361
 3418 3417 3412 3422
 377 542 387 506
 3851 3845 3852 3848
 2924 3104 2932 2925
 3015 3185 3182 3071
 1445 1502 1249 1499
 3085 3014 2895 3011
 1354 1116 1364 1143
 1770 2023 2025 1775
 2992 3139 2980 3134
 542 545 562 730
 2700 2885 2847 2846
 2247 2224 2223 2445
 125 239 136 281
 1195 948 1204 1039
 109 24 28 154
 1346 1342 1096 1341
 1108 851 1106 1107
 2378 2379 2337 2558
 3379 3415 3380 3255
 3579 3585 3476 3613
 1247 1499 1252 1245
 3022 3061 3020 3189
 1236 1260 1241 1210
 2139 1884 1885 2110
 3301 3441 3281 3416
 978 1000 1225 1222
 1317 1378 1379 1589
 1220 1219 1459 1456
 997 988 1252 996
 2032 2263 2034 2258
 3013 3014 2914 3100
 1786 2038 2037 2042
 2893 3078 3079 3077
 46 173 175 172
 1554 1846 1553 1804
 2940 2968 2969 3121
 1568 1569 1563 1848
 674 667 881 879
 163 312 314 315
 2472 2474 2271 2266
 306 159 160 315
 1346 1341 1343 1621
 2488 2489 2482 2699
 632 630 438 631
 3759 3753 3752 3844
 1037 1038 1282 1285
 1889 1907 1888 1887
 3545 3541 3391 3392
 1697 1962 1702 1698
 2740 2741 2926 2738
 1824 2075 1826 2069
 697 914 703 696
 1721 1723 1490 1725
 1409 1182 1413 1175
 2010 2028 1992 2234
 1200 1201 1444 1199
 3572 3419 3421 3565
 2206 2091 2088 2083
 959 1214 1215 1210
 385 355 366 530
 475 473 470 663
 1070 1035 1033 804
 3707 3705 3821 3819
 1811 1532 1693 1810
 1186 937 1185 1183
 1626 1625 1911 1897
 2886 2888 2881 2887
 2976 2973 2982 3143
 1683 1680 1678 1953
 483 466 662 616
 311 162 309 315
 1149 1073 876 891
 995 1252 1246 1254
 2764 2800 2949 2959
 2894 3085 3005 3018
 2744 2718 2908 2907
 3067 3220 3066 3064
 1071 1067 1314 1068
 2975 2977 3145 3143
 400 408 409 406
 2992 3139 2995 2965
 3085 2898 3005 3086
 2810 2812 2813 3000
 3383 3365 3362 3212
 1057 1060 1063 1309
 1047 1289 1301 1058
 2791 2790 2910 2976
 1671 1622 1904 1897
 1502 1250 1249 1499
 3651 3700 3649 3597
 2109 2104 2143 2320
 2339 2287 2118 2290
 1620 1671 1905 1674
 3869 3781 3858 3780
 796 591 584 580
 2193 2192 1951 1956
 568 602 585 778
 2685 2650 2651 2841
 3259 3265 3246 3116
 3710 3601 3605 3712
 3727 3736 3733 3830
 3416 3257 3415 3267
 3439 3437 3466 3591
 422 609 608 479
 1774 1998 2035 2034
 3892 3840 3829 3832
 3846 3845 3756 3848
 967 730 742 764
 2035 2259 2258 2265
 2895 3011 2897 2898
 3106 3104 3258 3109
 318 483 424 466
 3087 3096 2905 2928
 1911 2151 1900 1897
 703 513 514 696
 3013 2914 3014 3012
 3309 3307 3308 3470
 3451 3590 3433 3450
 2085 1883 2134 2118
 2762 2761 2760 2950
 3145 3146 3148 3306
 2211 2169 2048 2166
 3224 3206 3255 3254
 1130 1137 1381 1304
 686 906 691 685
 2113 2139 1885 2110
 2204 2410 2408 2409
 3901 3843 3842 3889
 1367 1369 1368 1364
 471 483 662 478
 2002 1746 1996 2003
 3500 3634 3498 3565
 228 405 242 401
 665 815 669 876
 3170 3084 3236 3168
 354 499 529 513
 2598 2766 2600 2789
 2809 2620 2618 2769
 2427 2386 2612 2614
 1033 1070 804 814
 3643 3641 3750 3676
 531 415 359 419
 3047 3041 3049 3205
 3469 3608 3468 3591
 1551 1571 1550 1804
 2385 2426 2211 2387
 796 584 652 580
 1853 1849 1848 2097
 2189 1974 2188 1973
 3800 3802 3703 3820
 3148 3251 3147 3306
 2341 2340 2503 2560
 654 459 656 631
 1757 1753 1754 2007
 2776 2584 2581 2760
 189 173 180 328
 3902 3897 3887 3935
 1316 1073 1149 1146
 1529 1527 1810 1536
 2368 2546 2370 2585
 2877 2884 2704 2874
 875 1073 1087 1146
 568 602 599 415
 998 966 964 1222
 644 638 487 680
 155 161 157 315
 2247 2444 2227 2449
 2546 2585 2368 2367
 2894 2831 3017 2829
 1411 1419 1184 1420
 3592 3568 3567 3570
 1298 1550 1571 1301
 3340 3361 3341 3501
 1028 1282 1027 1036
 3013 3012 2926 2825
 1307 1584 1308 1583
 2805 2992 2801 2959
 2477 2476 2478 2697
 2940 2755 2774 2772
 220 207 203 361
 1951 2003 2192 1959
 3874 3927 3882 3873
 1551 1846 1553 1571
 2525 2731 2733 2732
 2555 2766 2554 2720
 1478 1746 1744 1513
 2424 2409 2291 2512
 990 748 754 753
 2002 2243 2192 2003
 158 156 27 154
 2600 2766 2715 2789
 3319 3470 3307 3306
 2629 2702 2633 2490
 3788 3783 3786 3873
 1961 1960 1696 1698
 1909 1901 2151 2153
 1830 2081 1961 1960
 3832 3892 3828 3829
 2709 2508 2497 2710
 2045 2237 2271 2235
 278 277 267 454
 115 113 114 268
 2766 2720 2768 2560
 3592 3567 3441 3570
 486 645 644 680
 2816 3003 2997 3000
 282 283 458 406
 1418 1685 1434 1424
 1246 1252 1247 1499
 2884 3069 3027 3064
 2554 2503 2720 2560
 3592 3590 3596 3450
 205 360 207 362
 1204 1287 1193 1039
 3005 3018 3085 3178
 496 498 569 691
 1053 1205 1307 1306
 1671 1905 1904 1622
 544 553 550 730
 458 584 591 580
 269 268 123 154
 3169 3297 3139 3168
 122 268 137 273
 2858 2682 2863 2856
 3542 3380 3519 3517
 1445 1249 1444 1245
 2040 2042 2043 2268
 2130 2343 2144 2174
 3124 3125 2946 3121
 3120 3088 3245 3246
 949 938 903 902
 1951 2192 2193 1959
 3786 3788 3671 3783
 1850 1853 1570 1848
 1663 1580 1878 1662
 950 948 1204 1203
 3068 3069 3064 3074
 1489 1459 1730 1488
 2447 2444 2664 2449
 3379 3380 3415 3519
 3590 3450 3592 3440
 2553 2762 2761 2760
 1882 2090 2136 2053
 2983 2794 2796 2970
 2084 2307 2088 2083
 2205 2081 2073 1960
 2746 2823 2722 2741
 875 1074 1087 1073
 2145 1904 1940 1905
 2768 2771 2963 2767
 1817 1960 1961 2072
 3896 3895 3901 3939
 464 648 660 653
 2770 2769 2617 2808
 3940 3904 3909 3939
 3169 3337 3177 3178
 1215 1453 1212 1210
 2127 2342 2163 2174
 807 805 1070 804
 1342 1346 1343 1621
 2227 2222 2225 2444
 570 569 498 691
 2390 2495 2279 2391
 2406 2473 2419 2265
 2935 2934 2927 3107
 1551 1550 1524 1804
 1024 1274 1276 1273
 942 989 1194 985
 1879 1586 1582 1666
 1183 1273 1421 1424
 3709 3590 3591 3602
 1655 1656 1925 1650
 2708 2808 2896 2710
 2744 2716 2745 2908
 2982 2973 2970 2987
 3309 3307 3470 3306
 924 707 921 922
 2095 2069 2070 2071
 1339 1337 1294 1556
 807 603 605 812
 3592 3691 3568 3570
 2095 2069 1846 2092
 1524 1550 1298 1301
 3569 3417 3413 3414
 2992 3001 2993 2812
 2016 2020 1763 2015
 3252 3246 3265 3116
 2896 2894 2713 2898
 2366 2394 2363 2584
 2823 3011 2895 3012
 2229 2247 2230 2449
 1076 1077 1122 1317
 111 268 115 154
 3013 3184 3107 3012
 1207 1353 1206 1203
 3418 3568 3417 3422
 947 726 720 856
 3124 3151 3283 3163
 321 326 325 489
 1587 1379 1588 1589
 3214 3218 3383 3212
 2747 2716 2544 2748
 3911 3848 3853 3884
 3896 3890 3900 3939
 3875 3874 3790 3873
 2661 2486 2485 2700
 2685 2841 2843 2844
 458 457 584 580
 137 282 133 273
 66 82 81 90
 3601 3605 3461 3462
 2899 2976 2967 3089
 300 155 315 305
 309 315 162 308
 443 279 280 457
 1411 1172 1178 1169
 3068 3077 3221 3074
 1232 1234 1474 1260
 1366 1358 1357 1637
 2810 2813 2815 3000
 2821 2827 2807 2641
 403 411 590 412
 1824 1809 1819 2069
 933 935 937 1183
 3136 3134 3297 3168
 3079 3205 3077 3231
 782 788 577 783
 3188 3187 3359 3185
 1070 1059 1284 1085
 2013 2014 2246 2015
 716 725 717 939
 1337 1294 1556 1336
 199 360 322 320
 991 944 1195 1197
 1334 1610 1407 1404
 2709 2497 2616 2710
 2502 2559 2542 2720
 2546 2570 2586 2371
 2715 2555 2718 2766
 2703 2683 2867 2833
 2055 1790 2056 2052
 1541 1378 1317 1589
 1477 1497 1422 1243
 658 728 797 583
 2813 2812 3001 3000
 3784 3844 3848 3754
 565 764 730 564
 1337 1619 1561 1336
 3669 3783 3671 3664
 1957 1996 1729 1746
 1723 1476 1455 1725
 982 981 1236 1178
 1964 2194 2064 2195
 270 455 271 268
 2652 2654 2670 2844
 3838 3832 3828 3807
 1522 1302 1549 1572
 3031 2861 3025 3053
 2869 2834 2836 3020
 2301 2307 2318 2096
 3856 3893 3859 3830
 2085 1836 2086 1840
 3585 3428 3475 3471
 3202 3193 3341 3361
 3461 3408 3567 3462
 1991 1725 1745 1740
 451 453 450 654
 15 7 14 90
 1549 1842 1791 1793
 1103 1142 874 1141
 314 479 422 482
 2549 2552 2584 2760
 1061 1309 1310 1301
 1118 1117 1049 1116
 431 437 436 459
 3785 3784 3788 3873
 2740 2926 2741 2825
 584 583 797 657
 3170 3338 3181 3337
 716 540 717 725
 973 975 976 1223
 3081 3082 3031 3196
 3019 3187 3101 3100
 2206 2088 2307 2083
 674 881 880 879
 418 590 599 412
 2722 2823 2727 2741
 205 209 360 362
 1236 1178 1419 1179
 3203 3367 3232 3365
 2776 2760 2761 2950
 486 680 484 482
 786 1027 785 1038
 1289 1264 1272 1058
 2058 1883 2085 2118
 987 985 1200 1245
 1911 1900 1626 1897
 1357 1367 1366 1637
 3216 3226 3227 3225
 1357 1354 1117 1364
 630 459 436 631
 919 706 712 921
 3258 3184 3253 3267
 1240 1491 1454 1488
 2176 2129 2052 2175
 92 91 93 216
 3500 3506 3499 3634
 3717 3718 3823 3720
 2724 2725 2671 2731
 3461 3440 3567 3411
 3749 3652 3642 3634
 766 1006 765 904
 1413 1175 1182 1412
 2095 2086 2096 2312
 248 408 247 406
 514 513 505 696
 2434 2400 2467 2624
 2921 3099 2922 3105
 3553 3659 3673 3668
 1310 1309 1572 1301
 876 1073 1135 869
 2742 2545 2543 2748
 1128 1129 864 1130
 3259 3267 3416 3409
 1699 1810 1527 1536
 137 122 274 268
 3013 3104 3184 3100
 853 1109 852 1106
 1554 1805 1846 1804
 651 648 818 869
 1409 1276 1410 1182
 1454 1216 1240 1457
 2497 2508 2507 2616
 2031 2263 2223 2034
 1140 874 1142 1141
 358 261 365 429
 2872 2843 2868 3029
 3310 3321 3165 3306
 323 415 363 490
 1528 1529 1535 1536
 3258 3257 3416 3267
 3259 3184 3258 3267
 2254 2226 2031 2221
 3229 3227 3386 3385
 2105 2143 2097 1902
 537 725 538 715
 2598 2556 2555 2766
 2313 2535 2318 2312
 807 1070 812 804
 689 691 907 783
 3344 3175 3345 3342
 1207 953 1114 1209
 2762 2773 2571 2772
 3459 3596 3456 3597
 350 491 352 528
 2483 2272 2274 2488
 941 746 720 939
 1128 1327 1340 1094
 637 680 837 616
 1880 2134 2085 1883
 2848 2678 2669 2844
 1914 1917 1648 1924
 523 520 707 708
 678 479 666 478
 861 864 863 1130
 1824 1826 1808 2069
 1077 1317 1076 1084
 1744 1745 1478 1473
 3318 3319 3317 3299
 3252 3250 3097 3116
 1061 1301 1310 1058
 1340 1341 1094 1336
 1472 1262 1470 1512
 2461 2485 2481 2489
 463 660 652 653
 3066 3064 3220 3074
 246 290 243 407
 1180 1003 1004 1236
 467 663 652 660
 2284 2283 2361 2499
 1010 1036 1008 1264
 3009 2888 3015 3071
 106 103 107 259
 3286 3317 3160 3284
 3610 3612 3718 3720
 3628 3626 3495 3631
 1827 2077 2075 2073
 3508 3638 3644 3641
 2346 2152 2140 2137
 1312 1306 1308 1583
 2849 2694 2850 2882
 350 528 352 364
 373 372 541 387
 954 981 910 1169
 512 513 516 692
 3072 3187 3185 3210
 2513 2728 2514 2512
 1944 1942 1943 2179
 1278 1280 1281 1540
 3945 3912 3913 3910
 1220 972 976 1223
 2079 2208 2305 2302
 2857 2864 2865 3053
 2927 2932 3107 2925
 3724 3710 3706 3821
 2359 2579 2576 2582
 1602 1658 1385 1657
 346 344 349 524
 2002 1951 1746 2003
 2275 2481 2482 2489
 2814 2993 3001 2812
 2968 3121 2958 3127
 2884 3068 3064 2889
 2897 2712 2895 2898
 1219 1456 1223 1213
 3204 3203 3201 3366
 3467 3590 3458 3602
 1742 1741 1743 2001
 3663 3533 3542 3650
 2908 2748 2929 2909
 2012 2009 2246 2007
 2755 2575 2576 2773
 1983 1785 1741 2001
 1081 1078 1083 1318
 2494 2510 2498 2707
 2311 2118 2134 2290
 3896 3835 3890 3891
 1343 1621 1341 1400
 223 107 233 259
 2011 2014 2019 2246
 3690 3652 3749 3634
 918 919 921 1172
 1853 1903 1849 2097
 3243 3242 3308 3408
 2695 2694 2849 2882
 617 654 451 616
 1528 1292 1265 1535
 578 579 397 462
 2894 3018 3017 2831
 1234 1455 1474 1453
 822 808 795 1059
 2466 2467 2439 2649
 2920 3104 2924 2925
 1713 1712 1447 1707
 561 392 504 563
 708 685 528 714
 2541 2740 2534 2741
 529 513 499 692
 990 940 754 748
 2861 3035 3033 3053
 298 296 302 466
 742 730 565 764
 2974 2797 2973 2987
 2323 2546 2324 2367
 3017 2831 2832 2829
 749 715 556 557
 2269 2271 2474 2266
 2117 2132 2139 2332
 1422 1688 1677 1498
 2262 2246 2247 2445
 1061 1047 1301 1058
 197 207 205 360
 1780 1779 1782 2037
 3876 3874 3875 3873
 2711 2564 2507 2616
 2756 2939 2757 2772
 2045 2271 2044 2235
 2351 2349 2357 2570
 1370 1366 1368 1645
 2644 2432 2436 2433
 130 133 138 282
 1356 1364 1365 1143
 760 752 756 750
 949 1039 938 902
 3642 3652 3542 3541
 3103 3112 3115 3257
 2667 2463 2460 2665
 3580 3579 3583 3705
 67 68 184 191
 889 673 887 893
 1184 1424 1421 1420
 3675 3553 3659 3673
 2276 2433 2431 2437
 529 719 534 557
 3635 3749 3642 3634
 2089 2090 1882 1975
 2491 2493 2697 2704
 2412 2407 2411 2200
 3190 3060 3219 3059
 1800 1799 1798 2064
 1356 1208 1209 1142
 1582 1307 1311 1583
 1497 1258 1242 1468
 3228 3217 3369 3383
 1232 1260 1003 1210
 3662 3660 3674 3783
 589 806 805 804
 396 531 490 573
 1053 1067 811 1068
 991 754 940 939
 1409 1277 1166 1288
 2180 2179 2148 2370
 514 563 697 696
 831 863 862 867
 2375 2367 2585 2371
 2740 2534 2741 2738
 1026 1031 1282 1059
 3261 3263 3258 3416
 2551 2547 2548 2760
 2128 1944 2180 2179
 2542 2505 2502 2720
 2886 2881 2702 2887
 3078 3079 3077 3231
 3123 3283 3131 3121
 3529 3525 3400 3555
 2140 1888 1907 1887
 1930 1932 2173 1937
 1019 1006 901 1165
 1206 1203 1194 985
 3220 3064 3069 3074
 75 206 187 209
 2498 2712 2508 2710
 2878 2879 2838 3027
 75 206 74 187
 2724 2731 2671 2853
 1394 1138 1150 1331
 574 497 691 573
 1196 1244 1171 1243
 2888 3021 3071 2887
 517 699 523 707
 3914 3853 3890 3884
 3824 3826 3823 3891
 1925 2139 1885 1887
 3881 3882 3931 3910
 3098 3146 2976 3089
 1350 1351 1100 1303
 732 730 967 731
 2242 2458 2262 2234
 142 281 282 288
 725 950 727 726
 3189 3223 3190 3071
 841 631 654 729
 3183 3250 3239 3266
 763 914 697 753
 699 709 702 921
 2650 2841 2685 2666
 7 11 14 90
 2448 2664 2447 2444
 3108 3246 3252 3116
 2574 2577 2357 2570
 3418 3416 3441 3570
 1894 1892 1891 2144
 1025 777 931 1023
 2022 2024 2026 2258
 3358 3412 3498 3518
 2849 2882 2850 3040
 937 1183 935 1184
 1877 1657 1896 1604
 1548 1832 1537 1547
 2471 2459 2262 2445
 643 832 867 828
 2990 3165 3166 3164
 818 821 819 1078
 3608 3468 3591 3605
 2894 3005 3085 2898
 1966 1815 1704 1961
 877 1138 868 873
 2472 2458 2459 2266
 2685 2686 2868 2841
 2961 3134 2959 3126
 1232 1453 1260 1210
 3463 3461 3468 3605
 1372 1650 1378 1591
 1419 1236 1411 1178
 2700 2846 2688 2874
 742 974 967 969
 2393 2368 2179 2370
 2168 2171 1945 2167
 2708 2495 2614 2610
 1632 1663 1628 1912
 3472 3594 3613 3593
 1440 1443 1442 1197
 418 401 260 294
 3216 3227 3229 3225
 3056 3196 3057 3212
 1150 1331 1138 1141
 3929 3913 3931 3910
 1853 1848 1850 2097
 1015 904 775 1021
 888 889 887 893
 222 223 225 401
 1639 1360 1637 1638
 1383 1657 1384 1380
 2446 2255 2439 2466
 1193 1197 944 1192
 244 224 401 294
 1605 1670 1607 1897
 3359 3185 3187 3210
 3145 3090 3148 3146
 2431 2276 2219 2433
 967 763 968 731
 2841 2683 2684 2649
 2780 2972 2965 2967
 3150 3131 3123 3283
 617 618 631 840
 1953 2060 2194 1956
 1386 1579 1388 1662
 1108 1106 1355 1107
 3072 3210 3221 3073
 463 464 660 653
 1853 1570 1848 1849
 593 603 809 804
 286 433 430 460
 3756 3845 3758 3848
 3467 3466 3438 3591
 3187 3253 3101 3100
 2836 3020 2834 2833
 1061 1060 1062 1310
 2277 2313 2310 2315
 2278 2390 2173 2384
 2239 2007 2224 2241
 648 866 869 660
 3918 3867 3868 3859
 1097 898 1162 1158
 2049 2167 1924 2056
 368 535 367 429
 378 542 541 387
 2269 2271 2042 2268
 3072 3223 3071 3070
 1834 1869 2085 1836
 949 722 723 903
 1605 1401 1332 1400
 560 504 526 695
 1168 907 1165 904
 577 574 571 783
 1657 1579 1877 1662
 3531 3661 3658 3555
 2414 2415 2432 2401
 2412 2276 2431 2437
 334 377 333 387
 2025 1770 2027 2023
 129 19 128 134
 2428 2429 2416 2632
 605 812 603 804
 2536 2535 2313 2315
 1517 1744 1745 1784
 2465 2467 2683 2649
 1166 907 1037 1038
 249 259 250 412
 3206 3099 3253 3105
 2782 2775 2594 2590
 2344 2140 2346 2152
 2586 2371 2582 2587
 2344 2346 2347 2152
 2820 2822 2832 2646
 2832 2822 2706 2646
 1458 1238 1480 1456
 254 363 257 415
 3001 2812 2994 3000
 1271 1275 1269 1536
 2147 2108 2327 2320
 1752 1753 1757 2007
 3258 3184 3259 3109
 1470 1512 1259 1473
 2344 2563 2557 2362
 1497 1511 1258 1468
 3108 3098 3096 2928
 2818 3008 2835 2833
 3177 3005 3016 3000
 1509 1464 1510 1254
 2376 2162 2373 2375
 1605 1607 1608 1897
 745 744 968 984
 3431 3590 3434 3440
 2747 2908 2716 2748
 1496 1495 1484 1747
 2910 2790 2723 2907
 1252 1499 1246 1254
 1677 1440 1422 1498
 600 602 787 573
 1165 907 1166 1038
 2949 2778 2955 2971
 638 680 644 858
 3886 3915 3888 3935
 2664 2665 2663 2449
 1355 1209 1359 1199
 812 809 603 804
 3823 3821 3891 3819
 3578 3609 3611 3605
 763 917 968 731
 2929 3108 2931 2928
 2515 2631 2630 2730
 1017 1274 1024 1273
 2498 2712 2510 2508
 2940 2756 2755 2772
 1371 1123 1372 1378
 1514 1414 1261 1512
 1282 1272 1036 1058
 1688 1952 1957 1950
 3245 3280 3279 3409
 2189 2190 2217 2400
 3253 3104 3258 3105
 1261 1259 1512 1416
 2625 2632 2429 2641
 1653 1925 1885 1887
 2982 2987 3142 3143
 1551 1298 1524 1571
 2612 2613 2619 2806
 3295 3405 3404 3447
 3946 3938 3960 3933
 1270 1274 1268 1536
 416 396 531 415
 227 235 229 231
 2715 2766 2718 2907
 2706 2822 2832 2829
 1193 1440 1197 1192
 1735 1729 1461 1468
 1711 1770 1767 1971
 3185 3223 3182 3071
 959 1214 1210 984
 2923 2938 3104 3105
 3347 3360 3348 3498
 2586 2375 2585 2371
 1253 1244 1443 1258
 1691 1696 1960 1698
 3019 3018 3014 2831
 1517 1781 1744 1784
 946 1200 985 1199
 826 1059 1034 1084
 1173 1411 1172 1412
 2095 2069 2071 1847
 1590 1589 1541 1319
 2942 2968 2952 2772
 3307 3470 3449 3462
 3943 3937 3962 3935
 517 519 699 707
 3013 2914 3012 2825
 2089 2086 2088 1840
 261 358 220 397
 1206 1114 1203 985
 3123 2945 3122 3121
 2169 2166 2211 2384
 2006 2246 2224 2015
 3752 3749 3656 3765
 2857 2860 3053 2856
 973 972 739 967
 460 630 656 459
 1395 1331 1150 1141
 576 778 787 788
 2861 2860 3025 3053
 2138 2139 2140 2346
 550 546 380 541
 673 828 671 893
 82 90 211 191
 3195 3220 3212 3065
 1276 1274 1024 1021
 2798 2795 2797 2987
 3850 3759 3763 3844
 81 90 82 191
 2465 2439 2467 2649
 2893 2892 3078 3077
 2779 2773 2776 2950
 205 207 357 362
 3247 3248 3302 3408
 2185 2191 2260 2400
 1320 1279 1278 1540
 2247 2463 2262 2445
 2801 2992 2804 2799
 1668 1392 1408 1406
 3153 3149 3152 3312
 807 812 1070 1069
 3408 3414 3567 3462
 551 738 549 730
 2929 2746 2823 2909
 3881 3847 3873 3910
 1340 1158 1093 1094
 3142 2987 3164 3143
 1545 1451 1287 1423
 1518 1745 1476 1740
 2111 2113 1885 2110
 1383 1601 1657 1380
 431 434 437 459
 1626 1606 1625 1897
 1378 1540 1320 1591
 1906 1622 1848 1902
 3340 3202 3341 3361
 1581 1586 1312 1583
 176 328 178 172
 1232 1211 1453 1210
 3890 3884 3816 3820
 3184 3100 3014 3012
 1130 1304 1381 1380
 2818 2819 2835 3008
 3599 3597 3711 3602
 2147 2320 2331 2370
 2301 2073 2205 2081
 3755 3749 3690 3652
 99 252 98 259
 2206 2410 2198 2199
 2966 2963 2967 3089
 475 470 469 663
 945 985 1114 1199
 1575 1843 1870 1842
 299 265 301 454
 1114 1359 1209 1199
 3031 3053 3025 3194
 1729 1461 1478 1736
 909 698 744 917
 2966 2780 2965 2967
 1 52 51 2
 1927 1672 1938 1941
 2644 2631 2431 2437
 1872 1842 2092 2057
 3834 3831 3745 3832
 2552 2581 2584 2760
 2089 2088 2086 2087
 96 102 72 201
 830 1093 832 828
 2861 2857 2860 3053
 3566 3642 3652 3634
 1550 1571 1846 1804
 3090 2900 3093 3096
 1786 1785 2042 1784
 3229 3386 3389 3385
 3374 3380 3211 3371
 562 506 542 564
 2422 2424 2420 2634
 3261 3263 3113 3258
 3717 3610 3718 3720
 3412 3566 3498 3518
 1646 1627 1875 1578
 2424 2637 2513 2512
 319 317 316 483
 2498 2508 2709 2710
 2381 2173 2165 2174
 2344 2557 2558 2362
 3169 3001 3177 3168
 2818 3008 2833 2817
 3896 3839 3900 3890
 1031 1028 1026 1282
 822 1059 826 1084
 1671 1670 1940 1674
 2035 2197 2036 2265
 3195 3053 3196 3194
 982 930 981 1178
 810 778 804 814
 2849 2882 3040 2853
 3911 3850 3848 3910
 502 499 337 513
 3325 3473 3471 3320
 3198 3197 3082 3196
 2910 3090 2977 2976
 1108 1355 1354 1107
 2770 2617 2564 2616
 3288 3285 3154 3283
 3642 3652 3749 3665
 2016 2229 2020 2247
 2731 2728 2638 2520
 2429 2632 2428 2641
 2636 2523 2635 2634
 3224 3205 3077 3073
 3071 3021 3020 2887
 382 380 375 541
 2850 3040 2882 2889
 1877 1603 1604 1876
 1151 1159 1147 1404
 3851 3912 3884 3910
 1067 1068 1053 1306
 1665 1672 1588 1403
 2910 2977 2793 2976
 976 972 973 1223
 3706 3724 3617 3710
 2882 2697 2694 2704
 3907 3943 3935 3939
 354 505 514 513
 2938 3106 2923 3104
 950 1195 948 1203
 3325 3322 3473 3320
 1766 1712 1713 1707
 2049 2279 2056 2052
 443 303 279 457
 934 1178 929 1179
 3130 2958 3121 3127
 2993 2960 3083 2992
 2129 2343 2130 2175
 2746 2929 2748 2909
 1608 1607 1606 1897
 2455 2454 2664 2666
 77 57 79 187
 1479 1462 1463 1737
 3578 3608 3609 3605
 1035 788 1033 804
 1365 1331 1349 1393
 2412 2198 2410 2199
 2729 2637 2513 2532
 2973 2987 2982 3143
 1885 1652 1651 1925
 1668 1393 1603 1604
 3013 3014 3100 3012
 687 906 686 685
 328 171 178 172
 3183 3014 3184 3186
 2961 2959 2953 3126
 275 133 137 282
 1193 1195 1197 1441
 978 966 1000 1222
 2390 2173 2343 2175
 1603 1331 1365 1393
 1906 2097 2143 1902
 3017 3009 2832 3015
 2895 2727 2823 2825
 3456 3596 3454 3597
 3601 3567 3569 3462
 545 562 730 541
 3002 3177 3003 3000
 1436 1685 1417 1684
 1691 1692 1690 1960
 1600 1888 1654 1887
 3199 3365 3217 3212
 1906 1848 2097 1902
 2872 3060 3029 3059
 1016 1018 1015 1274
 3832 3741 3831 3830
 981 930 928 1178
 249 105 98 259
 2335 2284 2283 2361
 2344 2152 2347 2362
 2344 2361 2152 2362
 2515 2646 2631 2730
 1109 1114 857 1106
 1686 1687 1676 1950
 2555 2556 2554 2766
 1772 1771 1734 1998
 1940 1670 1671 1897
 904 1022 1168 905
 3285 3130 3131 3283
 688 686 687 906
 2440 2663 2441 2449
 1957 1995 1996 2003
 3656 3764 3763 3765
 3208 3371 3205 3231
 182 65 181 191
 1114 1209 1355 1199
 2452 2665 2450 2449
 1718 1789 1976 1719
 1028 1029 1027 1282
 1381 1304 1382 1380
 3568 3418 3417 3570
 3660 3677 3678 3783
 1402 1588 1672 1403
 416 531 396 573
 2891 3040 2850 2889
 987 946 1200 985
 2335 2338 2284 2361
 1527 1699 1530 1810
 2086 2089 2087 1840
 3085 3018 3014 3186
 107 259 223 260
 1614 1348 1609 1622
 1677 1952 1688 1950
 1470 1744 1512 1473
 3131 3130 2958 3121
 842 860 1104 1101
 3790 3786 3787 3873
 1371 1378 1372 1650
 756 748 990 750
 965 1222 978 969
 2835 2819 2998 3008
 2664 2463 2665 2449
 197 166 198 70
 2224 2246 2006 2007
 1509 1499 1252 1254
 2686 2651 2470 2649
 2529 2530 2543 2739
 3922 3916 3866 3917
 3585 3475 3476 3613
 627 460 583 462
 2983 2969 2794 2970
 378 541 372 387
 2888 3071 3009 2887
 1030 1036 792 1058
 3013 3100 3184 3012
 1647 1640 1645 1920
 1428 1697 1435 1698
 934 1184 936 1178
 1409 1448 1277 1288
 1929 2173 2048 2167
 272 308 150 154
 3384 3223 3221 3222
 2388 2436 2432 2433
 3198 3363 3197 3365
 2264 2197 2035 2265
 198 205 75 209
 3846 3845 3848 3910
 1193 938 948 1039
 3410 3417 3567 3414
 3792 3793 3791 3673
 353 364 209 362
 3698 3615 3616 3576
 1620 1668 1896 1604
 604 641 598 809
 382 550 380 541
 1183 1184 1421 1412
 2897 2963 2964 2909
 3041 3044 3049 3205
 2997 2811 2816 3000
 577 788 787 783
 3936 3902 3887 3935
 1061 1056 1309 1301
 2450 2665 2463 2449
 3135 3136 2962 3134
 2176 2177 2391 2178
 2557 2583 2558 2362
 447 446 445 580
 2168 1918 2048 2167
 1607 1670 1606 1897
 203 146 220 260
 1981 1982 1992 2234
 3845 3852 3848 3910
 2746 2768 2909 2720
 3711 3700 3695 3597
 3380 3371 3374 3533
 3069 3064 3220 3065
 1890 2116 1889 2140
 2975 2974 2973 3143
 2554 2341 2503 2560
 1869 2086 2085 1836
 3228 3369 3370 3383
 3067 3213 3066 3220
 1685 1686 1687 1420
 486 487 484 680
 2514 2728 2520 2512
 3509 3641 3643 3555
 1686 1688 1746 1950
 1454 1212 1215 1453
 2281 2053 2055 2054
 3594 3449 3472 3470
 3689 3691 3601 3712
 2613 2623 2619 2806
 160 311 306 315
 2644 2633 2631 2646
 882 885 881 1157
 3036 3057 3056 3196
 1812 1811 1693 1810
 2386 2614 2384 2609
 2877 2884 2876 2704
 699 707 519 692
 28 22 25 154
 3642 3749 3750 3665
 2960 2992 2959 3134
 381 382 375 541
 2363 2394 2396 2395
 747 757 755 940
 2978 3123 2945 3122
 2388 2432 2436 2413
 1788 1790 1875 1578
 574 691 569 783
 682 708 704 905
 102 253 252 259
 651 819 820 869
 1056 1048 1302 1301
 2557 2563 2583 2362
 3164 3163 2990 2987
 3384 3220 3383 3222
 2586 2375 2371 2587
 1788 1578 1875 1876
 1731 1748 1486 1747
 2684 2473 2692 2668
 3229 3231 3225 3385
 359 259 260 419
 2514 2516 2292 2296
 3027 3064 3069 3065
 2157 1909 2151 2153
 3048 3049 3051 3206
 2773 2772 2762 2950
 45 35 65 171
 469 475 473 470
 705 923 704 708
 3929 3931 3927 3910
 3103 3102 3112 3254
 3911 3850 3853 3848
 1170 921 913 922
 2242 2459 2458 2266
 3162 3319 3164 3299
 627 728 658 583
 1105 850 1102 1107
 2916 3015 2888 2917
 3137 3268 3297 3296
 1632 1580 1663 1662
 633 623 438 630
 2084 2081 2071 2096
 3166 3165 3321 3320
 2336 2337 2379 2558
 307 152 304 308
 2162 2367 2375 2371
 3131 3150 3154 3283
 2326 2325 2350 2546
 2037 2060 1953 1956
 742 741 974 969
 149 148 296 305
 2468 2419 2473 2265
 350 351 491 528
 3918 3869 3867 3858
 661 650 815 869
 157 160 159 315
 1252 1253 996 1198
 3162 3164 3142 3299
 2736 2528 2634 2738
 3361 3340 3366 3501
 1926 1666 1879 1789
 1926 2135 2172 2054
 3599 3459 3597 3602
 770 1021 904 1022
 2961 2981 2962 3134
 2971 3127 2955 3126
 3180 3179 3346 3176
 2049 2056 1875 2052
 311 315 309 478
 3945 3935 3912 3910
 1637 1638 1359 1636
 1442 1195 1197 1198
 182 181 336 191
 2426 2614 2427 2639
 1467 1466 1738 1737
 2582 2371 2375 2587
 638 637 485 680
 3609 3610 3717 3720
 1696 1692 1691 1960
 2308 2319 2309 2534
 1218 1217 1456 1213
 3415 3519 3516 3422
 2690 2486 2661 2700
 1341 1158 1340 1094
 3503 3518 3642 3541
 1330 1601 1328 1380
 1151 899 892 1159
 2644 2646 2631 2437
 3161 3283 3151 3163
 3052 3050 3208 3205
 350 500 528 364
 2886 2867 3021 2887
 1267 1275 1018 1274
 1618 1849 1853 1903
 3759 3752 3763 3844
 2982 3140 2967 3089
 1780 1516 1779 1778
 148 149 269 305
 2368 2546 2320 2370
 3356 3415 3256 3254
 3448 3406 3564 3563
 961 1216 1215 1214
 1891 1660 1602 1895
 3601 3591 3461 3605
 1275 1274 1267 1536
 2390 2343 2173 2174
 3004 3177 3002 3001
 2727 2914 2729 2825
 3466 3591 3437 3440
 3698 3722 3615 3705
 755 754 940 748
 3253 3257 3258 3267
 3511 3517 3533 3650
 688 687 682 905
 1033 788 778 804
 3183 3265 3250 3266
 1055 1204 1054 1039
 1686 1746 1951 1950
 2628 2632 2625 2817
 3199 3215 3057 3212
 1758 1752 1757 2007
 2466 2666 2668 2649
 687 521 708 685
 2895 3085 3011 2898
 2420 2208 2299 2424
 347 342 348 505
 2344 2347 2346 2362
 451 654 617 631
 2131 2140 1890 2139
 3160 3133 3128 3284
 131 118 133 273
 857 947 941 856
 3307 3449 3414 3462
 3521 3649 3510 3597
 139 138 133 282
 763 562 697 731
 3141 3121 2968 3127
 2263 2223 2224 2445
 782 577 571 783
 812 804 1070 814
 3790 3789 3786 3873
 1606 1670 1625 1897
 2664 2847 2668 2666
 1183 1023 1276 1273
 656 630 851 631
 3542 3545 3665 3541
 2501 2599 2714 2558
 1565 1563 1566 1849
 418 259 412 419
 2951 2956 2955 3127
 1140 1139 877 1141
 1399 1611 1625 1670
 2260 2191 2256 2400
 106 259 107 260
 1167 1202 1055 1039
 1665 1588 1672 1667
 1641 1642 1921 1919
 1673 1610 1407 1670
 1171 1196 993 1244
 2418 2625 2628 2632
 1351 1369 1119 1364
 1208 1065 1313 1311
 1354 1142 1103 1143
 1660 1895 1892 1931
 286 430 287 460
 3660 3783 3661 3676
 793 1029 1032 1035
 2467 2419 2434 2490
 315 305 471 466
 820 1073 817 869
 1177 1416 1184 1179
 2386 2612 2614 2609
 1189 1425 1429 1424
 2746 2748 2908 2909
 1156 1334 1396 1407
 3732 3733 3736 3830
 1984 2042 1785 2001
 562 730 763 564
 34 37 33 171
 658 579 606 659
 1284 1319 1317 1084
 2630 2408 2480 2407
 2620 2806 2809 2812
 2253 2033 2032 2258
 2626 2627 2438 2624
 2910 2793 2791 2976
 264 398 442 283
 2468 2258 2259 2265
 322 199 210 209
 2029 2236 1988 2234
 1349 1365 1364 1143
 3394 3546 3395 3526
 107 103 97 259
 3161 3151 3283 3312
 845 727 947 726
 2929 3011 2823 3012
 3646 3640 3656 3749
 1617 1855 1893 1903
 1938 1672 1665 1669
 1952 1959 1968 1765
 798 1053 1054 1064
 3013 2826 2914 2825
 418 260 259 419
 3542 3652 3642 3665
 542 565 545 730
 2914 2826 2729 2825
 2709 2616 2708 2710
 2989 3144 3165 3164
 377 542 378 387
 3144 3164 3143 3306
 874 873 1103 1141
 1037 1040 1166 1285
 991 994 1194 940
 1053 1067 1306 1064
 2121 2119 2124 2057
 1378 1650 1655 1591
 3098 2963 2964 3089
 1911 1909 1900 2151
 3945 3915 3912 3935
 1602 1385 1562 1601
 1877 1579 1657 1604
 2021 2197 2257 2036
 3433 3590 3431 3450
 483 662 680 616
 335 336 191 338
 1617 1891 1895 1903
 1749 1750 1748 1486
 2287 2138 2332 2110
 994 754 990 940
 3610 3606 3612 3720
 2564 2389 2347 2362
 1234 1260 1232 1453
 1269 1271 1265 1275
 2952 2763 2772 2950
 3663 3754 3654 3650
 1617 1849 1618 1903
 2625 2429 2642 2641
 3601 3691 3709 3712
 2686 2841 2651 2649
 188 64 190 187
 1219 1223 975 1213
 1733 1771 1979 1998
 3767 3657 3766 3765
 68 69 191 171
 2618 2584 2393 2395
 3441 3416 3418 3409
 1511 1465 1258 1468
 2811 2827 2810 3000
 3779 3770 3768 3830
 1929 1664 1930 1937
 528 707 708 714
 1533 1534 1523 1804
 1449 1287 1451 1441
 1014 1011 1190 1273
 908 907 691 783
 3350 3503 3505 3502
 2037 2194 2060 1956
 1685 1424 1416 1420
 1525 1524 1550 1804
 3542 3665 3663 3650
 2163 2183 2164 2381
 2381 2609 2384 2610
 978 965 966 1222
 3755 3749 3652 3665
 1149 1146 1073 891
 1056 1280 1063 1309
 932 1183 931 1023
 3666 3658 3676 3555
 1001 1257 999 1254
 1300 1298 1551 1571
 2011 2013 2014 2246
 222 223 401 260
 2594 2782 2783 2775
 2335 2361 2156 2152
 1708 1952 1968 1765
 1710 1709 1501 1712
 2316 2319 2308 2534
 1503 1507 1500 1510
 1346 1144 1343 1341
 2525 2726 2733 2731
 2086 1836 1837 1840
 798 723 908 902
 3727 3744 3736 3830
 2737 2736 2925 2738
 3375 3372 3391 3371
 192 191 69 171
 2664 2668 2466 2666
 945 1109 946 1199
 1983 1984 2001 2235
 2344 2558 2361 2362
 2269 2292 2268 2267
 1248 1256 1221 1254
 2527 2531 2634 2534
 2238 2245 2244 2458
 2038 2040 2039 2268
 2275 2461 2481 2489
 3759 3751 3753 3844
 3799 3761 3762 3848
 3019 2914 3014 3100
 3542 3519 3652 3517
 3014 3018 3019 3186
 2130 2343 2173 2175
 3046 3099 2913 2911
 961 1214 958 968
 2084 1841 1833 2083
 2390 2278 2173 2175
 2215 1973 1972 1971
 299 452 266 454
 2998 2999 3171 3176
 845 953 1106 947
 38 171 37 172
 1305 1537 1277 1286
 3793 3792 3679 3673
 3144 3164 2989 3143
 1356 1520 1365 1578
 3815 3689 3688 3712
 1413 1193 1202 1175
 845 947 844 726
 3382 3387 3535 3543
 1125 1126 1080 1318
 2951 3127 2955 2950
 1246 997 988 1252
 2333 2117 2114 2332
 3459 3596 3597 3602
 1683 1682 1681 1953
 3279 3441 3280 3440
 2954 2949 2955 2971
 1377 1654 1375 1650
 2382 2165 2164 2381
 34 32 5 31
 392 391 504 505
 815 669 876 891
 1357 1119 1367 1364
 2929 2931 2748 2928
 3016 3005 3177 3178
 2427 2612 2619 2639
 2527 2534 2634 2738
 3697 3722 3698 3819
 3419 3339 3406 3498
 2564 2563 2711 2507
 1173 1183 1182 1412
 2700 2690 2699 2874
 3764 3853 3763 3765
 1770 2025 1767 1775
 1357 1117 1119 1364
 3767 3853 3764 3765
 949 1204 948 1039
 446 463 467 652
 2031 2032 2263 2034
 2144 2343 2342 2174
 1185 937 1177 1184
 990 763 750 753
 2073 2081 2070 1960
 991 1197 1195 1198
 1682 1514 1780 1684
 824 1076 1079 1084
 1004 1003 1232 1260
 1921 1642 1923 1919
 2050 1969 2047 2046
 2692 2684 2668 2842
 785 1037 784 1038
 1869 1842 1793 2057
 1023 1021 773 1022
 307 304 303 470
 1553 1846 1552 1571
 1411 1178 1236 1169
 1870 1576 1574 1842
 28 24 22 154
 463 467 652 660
 2824 2918 3013 2826
 102 259 99 201
 1134 1304 1130 1380
 1343 1341 1144 1400
 2131 2116 2140 2152
 176 193 178 328
 414 599 567 601
 2263 2444 2223 2445
 2564 2562 2583 2362
 1823 1821 1820 2073
 1800 1801 2065 2064
 2688 2700 2661 2846
 1261 1176 1259 1416
 458 580 591 406
 933 931 932 1183
 2884 3064 3027 2874
 746 943 940 939
 1889 2140 2116 1907
 2867 3020 3021 2887
 3013 2824 2826 2825
 822 826 1034 1084
 3144 3165 3164 3306
 2006 2224 2223 2015
 763 730 562 731
 3572 3562 3573 3563
 1467 1227 1464 1466
 2368 2370 2393 2585
 1597 1654 1600 1888
 3707 3821 3719 3819
 184 191 338 216
 2124 2285 2287 2340
 847 853 852 1106
 3228 3370 3388 3383
 3206 3257 3253 3255
 2165 2381 2382 2384
 1868 1889 2116 1907
 1787 1969 2050 2046
 3211 3371 3380 3254
 402 583 460 462
 932 931 774 1023
 2592 2603 2580 2775
 211 82 88 90
 1413 1193 1175 1192
 682 687 708 905
 577 787 574 783
 3542 3533 3517 3650
 382 544 550 541
 3171 3173 3172 3342
 3847 3846 3873 3910
 3477 3428 3585 3471
 414 590 411 412
 2106 1901 2142 2153
 3197 3199 3196 3365
 3811 3696 3699 3819
 1261 1262 1514 1512
 2397 2398 2620 2395
 2607 2622 2621 2620
 379 372 378 541
 2827 2641 2640 2639
[truncated: 123,895 more chars]
