# Supplementary material for: Predicting 3D soft tissue dynamics from 2D imaging using physics informed neural networks
Source: Commun Biol. 2023 May 18;6:541. doi: 10.1038/s42003-023-04914-y (PMC10199019; doi:10.1038/s42003-023-04914-y)
Supplement: Supplementary file 7 — Supplementary Data 5 [file 42003_2023_4914_MOESM7_ESM.zip › supplementary data 5.txt]

# notes on format
# lines starting with # are comments
# data for each sub figure are separated by titles in comments starting with # ----------
# all data in Tecplot ascii format


# ---------- data for Figure 5a
TITLE     = ""
VARIABLES = "epoch"
"data loss"
"pinn loss"
ZONE T="ZONE 001"
 STRANDID=0, SOLUTIONTIME=0
 I=100000, J=1, K=1, ZONETYPE=Ordered
 DATAPACKING=POINT
 DT=(SINGLE SINGLE SINGLE )
 0.000000000E+000 1.536000054E-003 2.363142750E+006
 1.000000000E+000 2.474899963E-002 7.724606976E+009
 2.000000000E+000 1.308200043E-002 3.054306800E+007
 3.000000000E+000 1.241100021E-002 3.996416000E+007
 4.000000000E+000 1.217000000E-002 3.968765200E+007
 5.000000000E+000 1.107999962E-002 3.441803200E+007
 6.000000000E+000 9.486000054E-003 2.509961000E+007
 7.000000000E+000 8.426000364E-003 1.608181100E+007
 8.000000000E+000 6.328999996E-003 1.123376200E+007
 9.000000000E+000 4.511999898E-003 8.830419000E+006
 1.000000000E+001 4.414999858E-003 8.809358000E+006
 1.100000000E+001 3.256999888E-003 5.479127000E+006
 1.200000000E+001 2.717999974E-003 4.527656000E+006
 1.300000000E+001 2.577000065E-003 2.942016500E+006
 1.400000000E+001 2.595999977E-003 2.919663750E+006
 1.500000000E+001 2.572000027E-003 2.685932750E+006
 1.600000000E+001 2.456000075E-003 2.421574750E+006
 1.700000000E+001 2.213000087E-003 1.870423750E+006
 1.800000000E+001 1.929000020E-003 1.596567125E+006
 1.900000000E+001 1.649999991E-003 1.322387625E+006
 2.000000000E+001 1.436999999E-003 1.381375875E+006
 2.100000000E+001 1.313999994E-003 1.318660500E+006
 2.200000000E+001 1.276999945E-003 1.333285125E+006
 2.300000000E+001 1.294999965E-003 1.482959500E+006
 2.400000000E+001 1.315000001E-003 1.316633500E+006
 2.500000000E+001 1.298999996E-003 1.254166250E+006
 2.600000000E+001 1.246999949E-003 1.214363250E+006
 2.700000000E+001 1.182000036E-003 1.009125938E+006
 2.800000000E+001 1.134000020E-003 8.992141250E+005
 2.900000000E+001 1.113999984E-003 8.290818125E+005
 3.000000000E+001 1.111999969E-003 7.451603750E+005
 3.100000000E+001 1.113999984E-003 6.474655000E+005
 3.200000000E+001 1.108999946E-003 7.001626875E+005
 3.300000000E+001 1.093999948E-003 6.802609375E+005
 3.400000000E+001 1.074000029E-003 5.980873750E+005
 3.500000000E+001 1.057000016E-003 5.377013125E+005
 3.600000000E+001 1.048999955E-003 5.522951250E+005
 3.700000000E+001 1.055000001E-003 5.074052188E+005
 3.800000000E+001 1.072000014E-003 4.810104375E+005
 3.900000000E+001 1.092000050E-003 4.799560000E+005
 4.000000000E+001 1.106000040E-003 4.587095313E+005
 4.100000000E+001 1.108000055E-003 4.528220000E+005
 4.200000000E+001 1.095999964E-003 4.524240938E+005
 4.300000000E+001 1.076000044E-003 4.327958438E+005
 4.400000000E+001 1.051999978E-003 4.048706875E+005
 4.500000000E+001 1.031000051E-003 3.927821563E+005
 4.600000000E+001 1.016000053E-003 4.028607188E+005
 4.700000000E+001 1.006999984E-003 3.934191563E+005
 4.800000000E+001 1.002999954E-003 3.815831875E+005
 4.900000000E+001 1.000000047E-003 3.780157813E+005
 5.000000000E+001 9.970000247E-004 3.733100625E+005
 5.100000000E+001 9.929999942E-004 3.625555313E+005
 5.200000000E+001 9.899999714E-004 3.477032188E+005
 5.300000000E+001 9.869999485E-004 3.324980625E+005
 5.400000000E+001 9.840000421E-004 3.246421563E+005
 5.500000000E+001 9.830000345E-004 3.207256875E+005
 5.600000000E+001 9.820000269E-004 3.128990938E+005
 5.700000000E+001 9.800000116E-004 3.068506875E+005
 5.800000000E+001 9.769999888E-004 3.014005625E+005
 5.900000000E+001 9.720000089E-004 2.955560625E+005
 6.000000000E+001 9.650000138E-004 2.922823750E+005
 6.100000000E+001 9.580000187E-004 2.849660313E+005
 6.200000000E+001 9.500000160E-004 2.809350000E+005
 6.300000000E+001 9.440000285E-004 2.792823750E+005
 6.400000000E+001 9.379999829E-004 2.778245625E+005
 6.500000000E+001 9.330000030E-004 2.762395000E+005
 6.600000000E+001 9.280000231E-004 2.720755000E+005
 6.700000000E+001 9.239999927E-004 2.676990625E+005
 6.800000000E+001 9.200000204E-004 2.634481875E+005
 6.900000000E+001 9.180000052E-004 2.578972188E+005
 7.000000000E+001 9.159999900E-004 2.523337656E+005
 7.100000000E+001 9.149999823E-004 2.476724219E+005
 7.200000000E+001 9.130000253E-004 2.441395938E+005
 7.300000000E+001 9.110000101E-004 2.417393750E+005
 7.400000000E+001 9.069999796E-004 2.388493906E+005
 7.500000000E+001 9.019999998E-004 2.366892813E+005
 7.600000000E+001 8.970000199E-004 2.342795313E+005
 7.700000000E+001 8.919999818E-004 2.331877969E+005
 7.800000000E+001 8.880000096E-004 2.319620625E+005
 7.900000000E+001 8.839999791E-004 2.299481250E+005
 8.000000000E+001 8.810000145E-004 2.257344688E+005
 8.100000000E+001 8.800000069E-004 2.203649844E+005
 8.200000000E+001 8.779999916E-004 2.161276406E+005
 8.300000000E+001 8.730000118E-004 2.131386563E+005
 8.400000000E+001 8.679999737E-004 2.109392344E+005
 8.500000000E+001 8.640000015E-004 2.066425000E+005
 8.600000000E+001 8.609999786E-004 2.001309844E+005
 8.700000000E+001 8.590000216E-004 1.930918594E+005
 8.800000000E+001 8.539999835E-004 1.881994688E+005
 8.900000000E+001 8.469999884E-004 1.852950625E+005
 9.000000000E+001 8.440000238E-004 1.788151563E+005
 9.100000000E+001 8.420000086E-004 1.719324531E+005
 9.200000000E+001 8.360000211E-004 1.681006094E+005
 9.300000000E+001 8.319999906E-004 1.638665156E+005
 9.400000000E+001 8.299999754E-004 1.577231250E+005
 9.500000000E+001 8.219999727E-004 1.561134688E+005
 9.600000000E+001 8.159999852E-004 1.528564688E+005
 9.700000000E+001 8.130000206E-004 1.483675938E+005
 9.800000000E+001 8.050000179E-004 1.484334531E+005
 9.900000000E+001 8.030000026E-004 1.427210781E+005
 1.000000000E+002 7.970000152E-004 1.402854531E+005
 1.010000000E+002 7.890000124E-004 1.408531250E+005
 1.020000000E+002 7.859999896E-004 1.364350781E+005
 1.030000000E+002 7.759999717E-004 1.387292969E+005
 1.040000000E+002 7.709999918E-004 1.349583594E+005
 1.050000000E+002 7.650000043E-004 1.333300000E+005
 1.060000000E+002 7.549999864E-004 1.352379688E+005
 1.070000000E+002 7.510000141E-004 1.315163281E+005
 1.080000000E+002 7.399999886E-004 1.328129531E+005
 1.090000000E+002 7.319999859E-004 1.319749844E+005
 1.100000000E+002 7.249999908E-004 1.311231563E+005
 1.110000000E+002 7.130000158E-004 1.336824375E+005
 1.120000000E+002 7.060000207E-004 1.310505469E+005
 1.130000000E+002 6.960000028E-004 1.318753125E+005
 1.140000000E+002 6.849999772E-004 1.340115156E+005
 1.150000000E+002 6.769999745E-004 1.337276719E+005
 1.160000000E+002 6.629999843E-004 1.380519531E+005
 1.170000000E+002 6.539999740E-004 1.369181875E+005
 1.180000000E+002 6.430000067E-004 1.397062031E+005
 1.190000000E+002 6.339999964E-004 1.418577344E+005
 1.200000000E+002 6.210000138E-004 1.519361563E+005
 1.210000000E+002 6.109999958E-004 1.436187188E+005
 1.220000000E+002 6.000000285E-004 1.448887813E+005
 1.230000000E+002 5.890000029E-004 1.521109219E+005
 1.240000000E+002 5.789999850E-004 1.454646875E+005
 1.250000000E+002 5.699999747E-004 1.496096563E+005
 1.260000000E+002 5.600000150E-004 1.584759219E+005
 1.270000000E+002 5.489999894E-004 1.480791719E+005
 1.280000000E+002 5.440000095E-004 1.718467344E+005
 1.290000000E+002 5.389999715E-004 1.886837031E+005
 1.300000000E+002 5.280000041E-004 1.806196406E+005
 1.310000000E+002 5.280000041E-004 1.570504688E+005
 1.320000000E+002 5.300000194E-004 1.860532031E+005
 1.330000000E+002 5.189999938E-004 1.870227500E+005
 1.340000000E+002 5.329999840E-004 2.105665938E+005
 1.350000000E+002 5.089999759E-004 1.603026094E+005
 1.360000000E+002 5.070000188E-004 1.729381406E+005
 1.370000000E+002 5.070000188E-004 1.806963125E+005
 1.380000000E+002 4.900000058E-004 1.561273750E+005
 1.390000000E+002 4.930000287E-004 1.971005313E+005
 1.400000000E+002 4.820000031E-004 1.875145469E+005
 1.410000000E+002 4.759999865E-004 1.573854375E+005
 1.420000000E+002 4.879999906E-004 1.927493281E+005
 1.430000000E+002 4.670000053E-004 1.517172969E+005
 1.440000000E+002 4.600000102E-004 1.768635000E+005
 1.450000000E+002 4.579999950E-004 2.081069688E+005
 1.460000000E+002 4.469999985E-004 2.395027813E+005
 1.470000000E+002 4.450000124E-004 1.669220156E+005
 1.480000000E+002 4.389999958E-004 2.377044375E+005
 1.490000000E+002 4.199999967E-004 1.990853906E+005
 1.500000000E+002 4.130000016E-004 2.107217813E+005
 1.510000000E+002 4.049999989E-004 2.150328125E+005
 1.520000000E+002 4.100000078E-004 1.991815938E+005
 1.530000000E+002 4.030000127E-004 1.872568906E+005
 1.540000000E+002 4.030000127E-004 1.941971563E+005
 1.550000000E+002 4.020000051E-004 1.754864219E+005
 1.560000000E+002 4.060000065E-004 1.881996719E+005
 1.570000000E+002 3.929999948E-004 1.867052500E+005
 1.580000000E+002 3.900000011E-004 2.016107656E+005
 1.590000000E+002 3.879999858E-004 1.846812188E+005
 1.600000000E+002 3.959999885E-004 2.053364531E+005
 1.610000000E+002 3.859999997E-004 1.993422031E+005
 1.620000000E+002 3.950000100E-004 2.177678438E+005
 1.630000000E+002 3.870000073E-004 1.925248281E+005
 1.640000000E+002 3.889999934E-004 1.821686563E+005
 1.650000000E+002 3.940000024E-004 1.968203750E+005
 1.660000000E+002 3.830000060E-004 1.912405469E+005
 1.670000000E+002 3.950000100E-004 2.191500469E+005
 1.680000000E+002 3.889999934E-004 1.956037969E+005
 1.690000000E+002 3.859999997E-004 1.690448594E+005
 1.700000000E+002 4.049999989E-004 2.057871406E+005
 1.710000000E+002 3.870000073E-004 1.613313594E+005
 1.720000000E+002 3.879999858E-004 1.782189063E+005
 1.730000000E+002 3.889999934E-004 1.850665625E+005
 1.740000000E+002 3.819999984E-004 1.681930156E+005
 1.750000000E+002 3.849999921E-004 1.583540781E+005
 1.760000000E+002 3.959999885E-004 1.794417969E+005
 1.770000000E+002 3.779999970E-004 1.565167813E+005
 1.780000000E+002 3.720000095E-004 1.709323438E+005
 1.790000000E+002 3.689999867E-004 1.769782031E+005
 1.800000000E+002 3.629999992E-004 1.656729531E+005
 1.810000000E+002 3.629999992E-004 1.661081719E+005
 1.820000000E+002 3.610000131E-004 1.793224219E+005
 1.830000000E+002 3.509999951E-004 1.737597031E+005
 1.840000000E+002 3.520000027E-004 1.865568594E+005
 1.850000000E+002 3.480000014E-004 1.747306406E+005
 1.860000000E+002 3.480000014E-004 1.791170781E+005
 1.870000000E+002 3.450000077E-004 1.701480156E+005
 1.880000000E+002 3.420000139E-004 1.722433906E+005
 1.890000000E+002 3.399999987E-004 1.735385781E+005
 1.900000000E+002 3.399999987E-004 1.671802813E+005
 1.910000000E+002 3.420000139E-004 1.779558750E+005
 1.920000000E+002 3.380000126E-004 1.705389375E+005
 1.930000000E+002 3.389999911E-004 1.748458906E+005
 1.940000000E+002 3.370000049E-004 1.648092188E+005
 1.950000000E+002 3.410000063E-004 1.770895469E+005
 1.960000000E+002 3.359999973E-004 1.626582500E+005
 1.970000000E+002 3.349999897E-004 1.700363750E+005
 1.980000000E+002 3.340000112E-004 1.635487969E+005
 1.990000000E+002 3.349999897E-004 1.678736094E+005
 2.000000000E+002 3.309999884E-004 1.621020781E+005
 2.010000000E+002 3.290000022E-004 1.642148906E+005
 2.020000000E+002 3.260000085E-004 1.639300781E+005
 2.030000000E+002 3.239999933E-004 1.685671094E+005
 2.040000000E+002 3.209999995E-004 1.663675156E+005
 2.050000000E+002 3.180000058E-004 1.687619219E+005
 2.060000000E+002 3.159999906E-004 1.686275156E+005
 2.070000000E+002 3.150000121E-004 1.702864688E+005
 2.080000000E+002 3.140000044E-004 1.691050313E+005
 2.090000000E+002 3.129999968E-004 1.678391719E+005
 2.100000000E+002 3.119999892E-004 1.725250938E+005
 2.110000000E+002 3.100000031E-004 1.699995938E+005
 2.120000000E+002 3.089999955E-004 1.686702344E+005
 2.130000000E+002 3.110000107E-004 1.722607031E+005
 2.140000000E+002 3.089999955E-004 1.671184375E+005
 2.150000000E+002 3.079999879E-004 1.664438906E+005
 2.160000000E+002 3.089999955E-004 1.674503438E+005
 2.170000000E+002 3.070000093E-004 1.650793750E+005
 2.180000000E+002 3.039999865E-004 1.690953750E+005
 2.190000000E+002 3.039999865E-004 1.718584844E+005
 2.200000000E+002 3.020000004E-004 1.664086094E+005
 2.210000000E+002 3.020000004E-004 1.634895469E+005
 2.220000000E+002 3.020000004E-004 1.835100938E+005
 2.230000000E+002 2.960000129E-004 1.723608906E+005
 2.240000000E+002 2.950000053E-004 1.776944375E+005
 2.250000000E+002 2.960000129E-004 1.857031094E+005
 2.260000000E+002 2.979999990E-004 1.842805625E+005
 2.270000000E+002 2.979999990E-004 1.707213906E+005
 2.280000000E+002 3.009999928E-004 1.855833906E+005
 2.290000000E+002 3.020000004E-004 1.860601719E+005
 2.300000000E+002 3.060000017E-004 1.936560781E+005
 2.310000000E+002 3.009999928E-004 1.715112188E+005
 2.320000000E+002 3.119999892E-004 1.776952500E+005
 2.330000000E+002 3.039999865E-004 1.614097031E+005
 2.340000000E+002 3.030000080E-004 1.699379844E+005
 2.350000000E+002 3.030000080E-004 1.624911719E+005
 2.360000000E+002 3.039999865E-004 1.562435469E+005
 2.370000000E+002 3.020000004E-004 1.612216563E+005
 2.380000000E+002 2.939999977E-004 1.621276563E+005
 2.390000000E+002 2.899999963E-004 1.724061875E+005
 2.400000000E+002 2.920000115E-004 1.654237969E+005
 2.410000000E+002 2.920000115E-004 1.633060313E+005
 2.420000000E+002 2.920000115E-004 1.617496563E+005
 2.430000000E+002 2.969999914E-004 1.505433906E+005
 2.440000000E+002 2.979999990E-004 1.641149844E+005
 2.450000000E+002 2.979999990E-004 1.504728594E+005
 2.460000000E+002 2.920000115E-004 1.572442500E+005
 2.470000000E+002 2.880000102E-004 1.504534219E+005
 2.480000000E+002 2.929999901E-004 1.694640781E+005
 2.490000000E+002 2.889999887E-004 1.798398281E+005
 2.500000000E+002 3.030000080E-004 1.870614844E+005
 2.510000000E+002 2.960000129E-004 1.641535313E+005
 2.520000000E+002 2.950000053E-004 1.489228438E+005
 2.530000000E+002 3.079999879E-004 2.226700313E+005
 2.540000000E+002 3.209999995E-004 2.405976094E+005
 2.550000000E+002 3.999999899E-004 3.582230625E+005
 2.560000000E+002 3.530000104E-004 2.875298125E+005
 2.570000000E+002 3.039999865E-004 1.776090938E+005
 2.580000000E+002 3.699999943E-004 2.190813594E+005
 2.590000000E+002 3.340000112E-004 1.653632969E+005
 2.600000000E+002 3.049999941E-004 1.585377969E+005
 2.610000000E+002 3.159999906E-004 1.763097500E+005
 2.620000000E+002 3.150000121E-004 2.061356250E+005
 2.630000000E+002 2.880000102E-004 1.776271250E+005
 2.640000000E+002 3.049999941E-004 1.652649375E+005
 2.650000000E+002 3.330000036E-004 2.116998594E+005
 2.660000000E+002 2.889999887E-004 1.689597188E+005
 2.670000000E+002 3.269999870E-004 1.889346719E+005
 2.680000000E+002 3.520000027E-004 1.957138750E+005
 2.690000000E+002 3.190000134E-004 1.633848438E+005
 2.700000000E+002 2.969999914E-004 1.448053906E+005
 2.710000000E+002 3.209999995E-004 1.963294219E+005
 2.720000000E+002 2.849999873E-004 1.647681094E+005
 2.730000000E+002 2.720000048E-004 1.824702188E+005
 2.740000000E+002 2.749999985E-004 1.947722656E+005
 2.750000000E+002 2.730000124E-004 1.869698594E+005
 2.760000000E+002 2.650000097E-004 1.645861875E+005
 2.770000000E+002 2.690000110E-004 1.613531094E+005
 2.780000000E+002 2.699999895E-004 1.932718750E+005
 2.790000000E+002 2.479999966E-004 1.802673125E+005
 2.800000000E+002 2.519999980E-004 2.025960625E+005
 2.810000000E+002 2.509999904E-004 2.110040781E+005
 2.820000000E+002 2.430000022E-004 1.956678125E+005
 2.830000000E+002 2.439999953E-004 1.636094688E+005
 2.840000000E+002 2.570000070E-004 2.191291250E+005
 2.850000000E+002 2.629999944E-004 1.901043438E+005
 2.860000000E+002 3.089999955E-004 2.350341563E+005
 2.870000000E+002 2.950000053E-004 2.079099688E+005
 2.880000000E+002 2.600000007E-004 1.806204219E+005
 2.890000000E+002 2.760000061E-004 1.734039375E+005
 2.900000000E+002 3.100000031E-004 2.312995313E+005
 2.910000000E+002 2.610000083E-004 1.700470625E+005
 2.920000000E+002 3.089999955E-004 2.455178438E+005
 2.930000000E+002 3.300000099E-004 2.404978125E+005
 2.940000000E+002 2.880000102E-004 1.867312344E+005
 2.950000000E+002 2.629999944E-004 1.703120156E+005
 2.960000000E+002 2.960000129E-004 2.038661406E+005
 2.970000000E+002 2.749999985E-004 1.663435469E+005
 2.980000000E+002 2.439999953E-004 1.762375313E+005
 2.990000000E+002 2.410000016E-004 1.944579688E+005
 3.000000000E+002 2.430000022E-004 1.918839375E+005
 3.010000000E+002 2.390000009E-004 1.794137813E+005
 3.020000000E+002 2.390000009E-004 1.686133281E+005
 3.030000000E+002 2.479999966E-004 1.676730313E+005
 3.040000000E+002 2.479999966E-004 1.627803594E+005
 3.050000000E+002 2.399999939E-004 1.539406094E+005
 3.060000000E+002 2.390000009E-004 1.647089063E+005
 3.070000000E+002 2.320000058E-004 1.629120625E+005
 3.080000000E+002 2.229999955E-004 1.573639375E+005
 3.090000000E+002 2.220000024E-004 1.768229688E+005
 3.100000000E+002 2.149999927E-004 1.614473125E+005
 3.110000000E+002 2.110000059E-004 1.668890000E+005
 3.120000000E+002 2.079999977E-004 1.649216094E+005
 3.130000000E+002 2.050000039E-004 1.637705625E+005
 3.140000000E+002 2.039999963E-004 1.779202656E+005
 3.150000000E+002 2.030000032E-004 1.744331406E+005
 3.160000000E+002 2.030000032E-004 1.778721406E+005
 3.170000000E+002 1.999999949E-004 1.620531875E+005
 3.180000000E+002 2.059999970E-004 2.028122969E+005
 3.190000000E+002 2.139999997E-004 1.884586406E+005
 3.200000000E+002 2.460000105E-004 2.132821875E+005
 3.210000000E+002 2.390000009E-004 1.906625000E+005
 3.220000000E+002 2.240000031E-004 1.572970313E+005
 3.230000000E+002 2.450000029E-004 1.667522188E+005
 3.240000000E+002 2.379999933E-004 1.611874375E+005
 3.250000000E+002 2.180000010E-004 1.535534375E+005
 3.260000000E+002 2.229999955E-004 1.708693438E+005
 3.270000000E+002 2.220000024E-004 1.754427188E+005
 3.280000000E+002 2.110000059E-004 1.604550313E+005
 3.290000000E+002 2.090000053E-004 1.553080313E+005
 3.300000000E+002 2.119999990E-004 1.954305469E+005
 3.310000000E+002 2.099999983E-004 1.746463750E+005
 3.320000000E+002 2.379999933E-004 2.074877031E+005
 3.330000000E+002 2.340000065E-004 1.972054219E+005
 3.340000000E+002 2.160000004E-004 1.603658125E+005
 3.350000000E+002 2.309999982E-004 1.478566875E+005
 3.360000000E+002 2.469999890E-004 2.147820000E+005
 3.370000000E+002 2.229999955E-004 1.612521094E+005
 3.380000000E+002 2.749999985E-004 2.374346094E+005
 3.390000000E+002 2.749999985E-004 2.451127031E+005
 3.400000000E+002 2.280000044E-004 1.807389531E+005
 3.410000000E+002 2.289999975E-004 1.527666406E+005
 3.420000000E+002 2.830000012E-004 2.678781250E+005
 3.430000000E+002 2.220000024E-004 1.693631250E+005
 3.440000000E+002 3.030000080E-004 2.861833438E+005
 3.450000000E+002 3.129999968E-004 3.168716563E+005
 3.460000000E+002 2.690000110E-004 2.390962969E+005
 3.470000000E+002 2.589999931E-004 1.632017813E+005
 3.480000000E+002 3.020000004E-004 1.873530469E+005
 3.490000000E+002 3.020000004E-004 2.364683750E+005
 3.500000000E+002 2.629999944E-004 1.416202031E+005
 3.510000000E+002 3.199999919E-004 1.930035469E+005
 3.520000000E+002 3.380000126E-004 2.316575938E+005
 3.530000000E+002 2.789999999E-004 2.036156406E+005
 3.540000000E+002 2.300000051E-004 1.647273281E+005
 3.550000000E+002 2.540000132E-004 1.737537656E+005
 3.560000000E+002 2.840000088E-004 2.787072813E+005
 3.570000000E+002 2.139999997E-004 1.742800156E+005
 3.580000000E+002 3.000000142E-004 2.796125313E+005
 3.590000000E+002 3.499999875E-004 3.182277813E+005
 3.600000000E+002 2.870000026E-004 2.458801719E+005
 3.610000000E+002 2.229999955E-004 1.729107188E+005
 3.620000000E+002 2.600000007E-004 1.929105156E+005
 3.630000000E+002 3.150000121E-004 3.075469063E+005
 3.640000000E+002 2.160000004E-004 1.702414844E+005
 3.650000000E+002 2.589999931E-004 2.605995000E+005
 3.660000000E+002 3.220000071E-004 3.287057813E+005
 3.670000000E+002 3.039999865E-004 2.818605313E+005
 3.680000000E+002 2.390000009E-004 1.925083125E+005
 3.690000000E+002 2.220000024E-004 1.757286719E+005
 3.700000000E+002 2.669999958E-004 2.452903281E+005
 3.710000000E+002 2.469999890E-004 2.044502188E+005
 3.720000000E+002 2.090000053E-004 1.752666875E+005
 3.730000000E+002 2.139999997E-004 1.948868906E+005
 3.740000000E+002 2.320000058E-004 2.209288750E+005
 3.750000000E+002 2.269999968E-004 2.059360000E+005
 3.760000000E+002 2.079999977E-004 1.845569219E+005
 3.770000000E+002 1.999999949E-004 1.761044063E+005
 3.780000000E+002 2.160000004E-004 1.893639375E+005
 3.790000000E+002 2.160000004E-004 1.823706719E+005
 3.800000000E+002 1.959999936E-004 1.655288125E+005
 3.810000000E+002 1.929999999E-004 1.850648906E+005
 3.820000000E+002 1.909999992E-004 1.919089375E+005
 3.830000000E+002 1.889999985E-004 1.852697031E+005
 3.840000000E+002 1.889999985E-004 1.771973125E+005
 3.850000000E+002 1.909999992E-004 1.665125313E+005
 3.860000000E+002 1.950000005E-004 1.754453281E+005
 3.870000000E+002 1.889999985E-004 1.518546719E+005
 3.880000000E+002 1.900000061E-004 1.610374063E+005
 3.890000000E+002 1.900000061E-004 1.643056563E+005
 3.900000000E+002 1.800000027E-004 1.578137031E+005
 3.910000000E+002 1.760000014E-004 1.564434531E+005
 3.920000000E+002 1.740000007E-004 1.720731563E+005
 3.930000000E+002 1.690000063E-004 1.680164375E+005
 3.940000000E+002 1.690000063E-004 1.712608281E+005
 3.950000000E+002 1.679999987E-004 1.630770156E+005
 3.960000000E+002 1.670000056E-004 1.581155000E+005
 3.970000000E+002 1.690000063E-004 1.701820000E+005
 3.980000000E+002 1.720000000E-004 1.579243281E+005
 3.990000000E+002 1.749999938E-004 1.585023281E+005
 4.000000000E+002 1.729999931E-004 1.513424063E+005
 4.010000000E+002 1.740000007E-004 1.548554063E+005
 4.020000000E+002 1.720000000E-004 1.542182500E+005
 4.030000000E+002 1.679999987E-004 1.497325000E+005
 4.040000000E+002 1.679999987E-004 1.596395313E+005
 4.050000000E+002 1.639999973E-004 1.504764219E+005
 4.060000000E+002 1.639999973E-004 1.677029219E+005
 4.070000000E+002 1.630000042E-004 1.575737344E+005
 4.080000000E+002 1.630000042E-004 1.633141094E+005
 4.090000000E+002 1.610000036E-004 1.521740781E+005
 4.100000000E+002 1.630000042E-004 1.582212031E+005
 4.110000000E+002 1.610000036E-004 1.494486406E+005
 4.120000000E+002 1.590000029E-004 1.497442344E+005
 4.130000000E+002 1.590000029E-004 1.479352500E+005
 4.140000000E+002 1.590000029E-004 1.800214531E+005
 4.150000000E+002 1.590000029E-004 1.601887344E+005
 4.160000000E+002 1.720000000E-004 2.343688594E+005
 4.170000000E+002 1.840000041E-004 2.756739375E+005
 4.180000000E+002 1.829999965E-004 2.811970938E+005
 4.190000000E+002 1.809999958E-004 2.427849375E+005
 4.200000000E+002 1.829999965E-004 6.204398125E+005
 4.210000000E+002 1.840000041E-004 2.547974844E+005
 4.220000000E+002 1.860000048E-004 2.246638906E+005
 4.230000000E+002 1.889999985E-004 2.132975469E+005
 4.240000000E+002 1.840000041E-004 1.926547344E+005
 4.250000000E+002 1.769999944E-004 2.416344219E+005
 4.260000000E+002 1.749999938E-004 2.362961719E+005
 4.270000000E+002 1.749999938E-004 1.862424531E+005
 4.280000000E+002 1.769999944E-004 1.867324063E+005
 4.290000000E+002 1.789999951E-004 1.936864219E+005
 4.300000000E+002 1.820000034E-004 1.755672813E+005
 4.310000000E+002 1.829999965E-004 1.789046094E+005
 4.320000000E+002 1.820000034E-004 1.824579688E+005
 4.330000000E+002 1.789999951E-004 1.561205156E+005
 4.340000000E+002 1.780000021E-004 1.526628594E+005
 4.350000000E+002 1.760000014E-004 1.538857031E+005
 4.360000000E+002 1.749999938E-004 1.552862031E+005
 4.370000000E+002 1.740000007E-004 1.556480156E+005
 4.380000000E+002 1.740000007E-004 1.564456719E+005
 4.390000000E+002 1.740000007E-004 1.554874063E+005
 4.400000000E+002 1.720000000E-004 1.525896406E+005
 4.410000000E+002 1.690000063E-004 1.512074063E+005
 4.420000000E+002 1.650000049E-004 1.480508125E+005
 4.430000000E+002 1.610000036E-004 1.476363125E+005
 4.440000000E+002 1.579999953E-004 1.508047031E+005
 4.450000000E+002 1.559999946E-004 1.542154531E+005
 4.460000000E+002 1.530000009E-004 1.546226719E+005
 4.470000000E+002 1.519999932E-004 1.530975156E+005
 4.480000000E+002 1.510000002E-004 1.546963750E+005
 4.490000000E+002 1.489999995E-004 1.523521250E+005
 4.500000000E+002 1.480000064E-004 1.498723906E+005
 4.510000000E+002 1.469999988E-004 1.509456406E+005
 4.520000000E+002 1.460000058E-004 1.518431094E+005
 4.530000000E+002 1.449999982E-004 1.506451094E+005
 4.540000000E+002 1.449999982E-004 1.494052188E+005
 4.550000000E+002 1.449999982E-004 1.493210156E+005
 4.560000000E+002 1.449999982E-004 1.473656875E+005
 4.570000000E+002 1.440000051E-004 1.458395156E+005
 4.580000000E+002 1.429999975E-004 1.462346719E+005
 4.590000000E+002 1.409999968E-004 1.462887188E+005
 4.600000000E+002 1.400000037E-004 1.461277500E+005
 4.610000000E+002 1.389999961E-004 1.462974063E+005
 4.620000000E+002 1.380000031E-004 1.467693750E+005
 4.630000000E+002 1.369999954E-004 1.466212344E+005
 4.640000000E+002 1.360000024E-004 1.468260625E+005
 4.650000000E+002 1.349999948E-004 1.465565469E+005
 4.660000000E+002 1.349999948E-004 1.459661563E+005
 4.670000000E+002 1.340000017E-004 1.465719531E+005
 4.680000000E+002 1.320000010E-004 1.473595625E+005
 4.690000000E+002 1.309999934E-004 1.476617969E+005
 4.700000000E+002 1.300000004E-004 1.481830938E+005
 4.710000000E+002 1.300000004E-004 1.474118281E+005
 4.720000000E+002 1.289999927E-004 1.471061719E+005
 4.730000000E+002 1.279999997E-004 1.472598281E+005
 4.740000000E+002 1.270000066E-004 1.472667344E+005
 4.750000000E+002 1.259999990E-004 1.479100938E+005
 4.760000000E+002 1.250000059E-004 1.479434375E+005
 4.770000000E+002 1.239999983E-004 1.480825313E+005
 4.780000000E+002 1.239999983E-004 1.477067344E+005
 4.790000000E+002 1.230000053E-004 1.472947031E+005
 4.800000000E+002 1.230000053E-004 1.476769844E+005
 4.810000000E+002 1.219999976E-004 1.473225625E+005
 4.820000000E+002 1.219999976E-004 1.470752031E+005
 4.830000000E+002 1.209999973E-004 1.474925000E+005
 4.840000000E+002 1.199999970E-004 1.469439688E+005
 4.850000000E+002 1.199999970E-004 1.471694063E+005
 4.860000000E+002 1.189999966E-004 1.470165625E+005
 4.870000000E+002 1.180000036E-004 1.469152969E+005
 4.880000000E+002 1.180000036E-004 1.468682031E+005
 4.890000000E+002 1.180000036E-004 1.461195000E+005
 4.900000000E+002 1.180000036E-004 1.457649375E+005
 4.910000000E+002 1.170000032E-004 1.453662188E+005
 4.920000000E+002 1.170000032E-004 1.451682031E+005
 4.930000000E+002 1.160000029E-004 1.452593438E+005
 4.940000000E+002 1.160000029E-004 1.451061094E+005
 4.950000000E+002 1.150000026E-004 1.450458594E+005
 4.960000000E+002 1.150000026E-004 1.448292500E+005
 4.970000000E+002 1.150000026E-004 1.445264844E+005
 4.980000000E+002 1.140000022E-004 1.441531250E+005
 4.990000000E+002 1.140000022E-004 1.437962344E+005
 5.000000000E+002 1.140000022E-004 1.436129219E+005
 5.010000000E+002 1.130000019E-004 1.434823281E+005
 5.020000000E+002 1.130000019E-004 1.434415156E+005
 5.030000000E+002 1.120000015E-004 1.431075000E+005
 5.040000000E+002 1.120000015E-004 1.429988594E+005
 5.050000000E+002 1.110000012E-004 1.431092188E+005
 5.060000000E+002 1.110000012E-004 1.429983281E+005
 5.070000000E+002 1.110000012E-004 1.425906875E+005
 5.080000000E+002 1.100000009E-004 1.428766250E+005
 5.090000000E+002 1.100000009E-004 1.428310625E+005
 5.100000000E+002 1.090000005E-004 1.425640156E+005
 5.110000000E+002 1.090000005E-004 1.427424531E+005
 5.120000000E+002 1.090000005E-004 1.423862813E+005
 5.130000000E+002 1.080000002E-004 1.424749063E+005
 5.140000000E+002 1.080000002E-004 1.422843594E+005
 5.150000000E+002 1.069999998E-004 1.421689063E+005
 5.160000000E+002 1.069999998E-004 1.420878438E+005
 5.170000000E+002 1.069999998E-004 1.417422656E+005
 5.180000000E+002 1.059999995E-004 1.420172344E+005
 5.190000000E+002 1.059999995E-004 1.418458906E+005
 5.200000000E+002 1.059999995E-004 1.419079375E+005
 5.210000000E+002 1.049999992E-004 1.416910938E+005
 5.220000000E+002 1.049999992E-004 1.416224219E+005
 5.230000000E+002 1.049999992E-004 1.413264375E+005
 5.240000000E+002 1.039999988E-004 1.414472969E+005
 5.250000000E+002 1.039999988E-004 1.410785938E+005
 5.260000000E+002 1.029999985E-004 1.416794219E+005
 5.270000000E+002 1.029999985E-004 1.410789375E+005
 5.280000000E+002 1.019999982E-004 1.420821563E+005
 5.290000000E+002 1.029999985E-004 1.412967969E+005
 5.300000000E+002 1.019999982E-004 1.428431719E+005
 5.310000000E+002 1.019999982E-004 1.425382656E+005
 5.320000000E+002 1.009999978E-004 1.433222031E+005
 5.330000000E+002 1.019999982E-004 1.418139688E+005
 5.340000000E+002 1.009999978E-004 1.414701719E+005
 5.350000000E+002 1.009999978E-004 1.397664375E+005
 5.360000000E+002 9.999999747E-005 1.404712813E+005
 5.370000000E+002 9.899999714E-005 1.396665156E+005
 5.380000000E+002 9.899999714E-005 1.401467500E+005
 5.390000000E+002 9.899999714E-005 1.399085000E+005
 5.400000000E+002 9.899999714E-005 1.413302813E+005
 5.410000000E+002 9.899999714E-005 1.434786094E+005
 5.420000000E+002 9.799999680E-005 1.438099844E+005
 5.430000000E+002 9.999999747E-005 1.445639688E+005
 5.440000000E+002 9.899999714E-005 1.388675156E+005
 5.450000000E+002 9.899999714E-005 1.368252969E+005
 5.460000000E+002 9.799999680E-005 1.380253438E+005
 5.470000000E+002 9.600000340E-005 1.430653594E+005
 5.480000000E+002 9.799999680E-005 1.501019219E+005
 5.490000000E+002 1.009999978E-004 1.475950781E+005
 5.500000000E+002 9.799999680E-005 1.414787969E+005
 5.510000000E+002 9.600000340E-005 1.418500938E+005
 5.520000000E+002 9.799999680E-005 1.368930156E+005
 5.530000000E+002 9.999999747E-005 1.347083594E+005
 5.540000000E+002 1.029999985E-004 1.388968125E+005
 5.550000000E+002 9.600000340E-005 1.361840781E+005
 5.560000000E+002 9.300000238E-005 1.450232813E+005
 5.570000000E+002 9.600000340E-005 1.482314688E+005
 5.580000000E+002 9.300000238E-005 1.532287656E+005
 5.590000000E+002 1.009999978E-004 1.693838281E+005
 5.600000000E+002 9.999999747E-005 1.480282188E+005
 5.610000000E+002 1.160000029E-004 2.622908750E+005
 5.620000000E+002 3.359999973E-004 4.739032188E+005
 5.630000000E+002 5.150000216E-004 6.788415625E+005
 5.640000000E+002 4.250000056E-004 5.215088125E+005
 5.650000000E+002 2.830000012E-004 2.312162188E+005
 5.660000000E+002 3.859999997E-004 3.512750938E+005
 5.670000000E+002 3.009999928E-004 2.256547813E+005
 5.680000000E+002 2.840000088E-004 1.948202813E+005
 5.690000000E+002 3.410000063E-004 2.296442500E+005
 5.700000000E+002 3.440000000E-004 2.514365313E+005
 5.710000000E+002 2.779999922E-004 2.083892969E+005
 5.720000000E+002 2.360000071E-004 1.963324063E+005
 5.730000000E+002 2.559999994E-004 2.185104375E+005
 5.740000000E+002 2.390000009E-004 1.938307344E+005
 5.750000000E+002 2.010000026E-004 1.775309375E+005
 5.760000000E+002 1.920000068E-004 1.887101719E+005
 5.770000000E+002 1.970000012E-004 2.112893438E+005
 5.780000000E+002 1.929999999E-004 2.117603281E+005
 5.790000000E+002 1.849999971E-004 2.014496563E+005
 5.800000000E+002 1.860000048E-004 2.032775938E+005
 5.810000000E+002 1.840000041E-004 2.133820156E+005
 5.820000000E+002 1.679999987E-004 1.755534063E+005
 5.830000000E+002 1.720000000E-004 1.958055938E+005
 5.840000000E+002 1.729999931E-004 1.959903438E+005
 5.850000000E+002 1.710000070E-004 1.710768281E+005
 5.860000000E+002 1.760000014E-004 1.591317813E+005
 5.870000000E+002 1.849999971E-004 1.753049219E+005
 5.880000000E+002 1.720000000E-004 1.524375781E+005
 5.890000000E+002 1.690000063E-004 1.521234219E+005
 5.900000000E+002 1.699999993E-004 1.516968281E+005
 5.910000000E+002 1.670000056E-004 1.497231094E+005
 5.920000000E+002 1.590000029E-004 1.467999688E+005
 5.930000000E+002 1.559999946E-004 1.431276406E+005
 5.940000000E+002 1.539999939E-004 1.621257656E+005
 5.950000000E+002 1.449999982E-004 1.583108438E+005
 5.960000000E+002 1.469999988E-004 1.674805156E+005
 5.970000000E+002 1.400000037E-004 1.548753594E+005
 5.980000000E+002 1.360000024E-004 1.463289219E+005
 5.990000000E+002 1.389999961E-004 1.575818906E+005
 6.000000000E+002 1.400000037E-004 1.642128281E+005
 6.010000000E+002 1.469999988E-004 1.784905313E+005
 6.020000000E+002 1.389999961E-004 1.653923125E+005
 6.030000000E+002 1.349999948E-004 1.479438594E+005
 6.040000000E+002 1.489999995E-004 2.189925313E+005
 6.050000000E+002 1.610000036E-004 2.051637031E+005
 6.060000000E+002 2.559999994E-004 2.907626875E+005
 6.070000000E+002 2.519999980E-004 2.629385625E+005
 6.080000000E+002 1.749999938E-004 1.740479531E+005
 6.090000000E+002 1.800000027E-004 1.611895781E+005
 6.100000000E+002 2.439999953E-004 5.099377500E+005
 6.110000000E+002 4.980000085E-004 5.523070000E+005
 6.120000000E+002 1.200000057E-003 1.272123000E+006
 6.130000000E+002 1.385999960E-003 1.439898375E+006
 6.140000000E+002 9.980000323E-004 1.149112250E+006
 6.150000000E+002 4.759999865E-004 4.126909375E+005
 6.160000000E+002 3.480000014E-004 2.727721875E+005
 6.170000000E+002 7.130000158E-004 4.344293500E+006
 6.180000000E+002 3.382999916E-003 2.843294000E+006
 6.190000000E+002 7.067000028E-003 9.625635000E+006
 6.200000000E+002 8.515000343E-003 1.593450100E+007
 6.210000000E+002 8.857999928E-003 1.958565600E+007
 6.220000000E+002 8.740999736E-003 1.969520800E+007
 6.230000000E+002 8.426000364E-003 1.860758600E+007
 6.240000000E+002 7.941000164E-003 1.673393800E+007
 6.250000000E+002 7.249000017E-003 1.516316700E+007
 6.260000000E+002 6.378000136E-003 1.086730600E+007
 6.270000000E+002 5.377999973E-003 8.199761500E+006
 6.280000000E+002 4.346999805E-003 6.172956500E+006
 6.290000000E+002 3.482999979E-003 5.296169500E+006
 6.300000000E+002 2.772999927E-003 4.006116250E+006
 6.310000000E+002 2.319999970E-003 3.448032000E+006
 6.320000000E+002 2.089000074E-003 2.772118750E+006
 6.330000000E+002 2.044999972E-003 2.578465250E+006
 6.340000000E+002 1.970000099E-003 2.754923000E+006
 6.350000000E+002 1.735999947E-003 3.238257500E+006
 6.360000000E+002 1.169999945E-003 2.612952750E+006
 6.370000000E+002 7.830000250E-004 1.983269375E+006
 6.380000000E+002 8.970000199E-004 1.945749500E+006
 6.390000000E+002 1.093000057E-003 1.988187500E+006
 6.400000000E+002 1.193000004E-003 1.645178000E+006
 6.410000000E+002 1.254000003E-003 1.398252125E+006
 6.420000000E+002 1.229000045E-003 1.239340375E+006
 6.430000000E+002 1.172999968E-003 1.172871625E+006
 6.440000000E+002 1.080999966E-003 1.076323500E+006
 6.450000000E+002 9.950000094E-004 9.679027500E+005
 6.460000000E+002 9.130000253E-004 9.120515625E+005
 6.470000000E+002 8.479999960E-004 8.787249375E+005
 6.480000000E+002 8.089999901E-004 8.489636875E+005
 6.490000000E+002 7.989999722E-004 7.850079375E+005
 6.500000000E+002 8.099999977E-004 7.587581250E+005
 6.510000000E+002 8.309999830E-004 7.636369375E+005
 6.520000000E+002 8.479999960E-004 7.574306875E+005
 6.530000000E+002 8.500000113E-004 7.058396250E+005
 6.540000000E+002 8.340000059E-004 6.602601250E+005
 6.550000000E+002 8.019999950E-004 6.344201250E+005
 6.560000000E+002 7.600000245E-004 6.040415625E+005
 6.570000000E+002 7.179999957E-004 5.554555000E+005
 6.580000000E+002 6.830000202E-004 5.289022500E+005
 6.590000000E+002 6.580000045E-004 5.309633750E+005
 6.600000000E+002 6.419999991E-004 5.229968750E+005
 6.610000000E+002 6.339999964E-004 5.139730313E+005
 6.620000000E+002 6.300000241E-004 5.078393125E+005
 6.630000000E+002 6.239999784E-004 4.955047500E+005
 6.640000000E+002 6.150000263E-004 4.835455313E+005
 6.650000000E+002 6.019999855E-004 4.822845625E+005
 6.660000000E+002 5.879999953E-004 4.722831875E+005
 6.670000000E+002 5.740000051E-004 4.549107813E+005
 6.680000000E+002 5.649999948E-004 4.430218438E+005
 6.690000000E+002 5.600000150E-004 4.308480625E+005
 6.700000000E+002 5.590000073E-004 4.175238125E+005
 6.710000000E+002 5.590000073E-004 4.051084688E+005
 6.720000000E+002 5.579999997E-004 3.989149375E+005
 6.730000000E+002 5.549999769E-004 3.944949688E+005
 6.740000000E+002 5.479999818E-004 3.818983438E+005
 6.750000000E+002 5.380000221E-004 3.704115313E+005
 6.760000000E+002 5.249999813E-004 3.629385938E+005
 6.770000000E+002 5.119999987E-004 3.584550938E+005
 6.780000000E+002 5.019999808E-004 3.539143125E+005
 6.790000000E+002 4.939999781E-004 3.524524063E+005
 6.800000000E+002 4.900000058E-004 3.570505313E+005
 6.810000000E+002 4.879999906E-004 3.660876250E+005
 6.820000000E+002 4.830000107E-004 3.439346563E+005
 6.830000000E+002 4.839999892E-004 3.327727813E+005
 6.840000000E+002 4.879999906E-004 3.277770625E+005
 6.850000000E+002 4.930000287E-004 3.241911875E+005
 6.860000000E+002 4.970000009E-004 3.201865313E+005
 6.870000000E+002 4.980000085E-004 3.158364375E+005
 6.880000000E+002 4.939999781E-004 3.122117813E+005
 6.890000000E+002 4.870000121E-004 3.088716250E+005
 6.900000000E+002 4.799999879E-004 3.034315938E+005
 6.910000000E+002 4.729999928E-004 3.008404688E+005
 6.920000000E+002 4.689999914E-004 2.972920000E+005
 6.930000000E+002 4.659999977E-004 2.941022188E+005
 6.940000000E+002 4.640000116E-004 2.910437188E+005
 6.950000000E+002 4.630000039E-004 2.895162188E+005
 6.960000000E+002 4.609999887E-004 2.841969688E+005
 6.970000000E+002 4.590000026E-004 2.789057500E+005
 6.980000000E+002 4.579999950E-004 2.735413750E+005
 6.990000000E+002 4.569999874E-004 2.697527500E+005
 7.000000000E+002 4.560000089E-004 2.672190625E+005
 7.010000000E+002 4.550000012E-004 2.653246250E+005
 7.020000000E+002 4.529999860E-004 2.643521563E+005
 7.030000000E+002 4.499999923E-004 2.636661563E+005
 7.040000000E+002 4.469999985E-004 2.619042031E+005
 7.050000000E+002 4.440000048E-004 2.598468281E+005
 7.060000000E+002 4.400000034E-004 2.580312500E+005
 7.070000000E+002 4.370000097E-004 2.593533906E+005
 7.080000000E+002 4.360000021E-004 2.552177500E+005
 7.090000000E+002 4.349999945E-004 2.528869688E+005
 7.100000000E+002 4.339999869E-004 2.508561094E+005
 7.110000000E+002 4.330000083E-004 2.488576563E+005
 7.120000000E+002 4.309999931E-004 2.468017813E+005
 7.130000000E+002 4.290000070E-004 2.452962031E+005
 7.140000000E+002 4.279999994E-004 2.445012500E+005
 7.150000000E+002 4.260000132E-004 2.434403906E+005
 7.160000000E+002 4.239999980E-004 2.422714219E+005
 7.170000000E+002 4.229999904E-004 2.399732969E+005
 7.180000000E+002 4.220000119E-004 2.383772969E+005
 7.190000000E+002 4.210000043E-004 2.370828750E+005
 7.200000000E+002 4.199999967E-004 2.357484063E+005
 7.210000000E+002 4.189999891E-004 2.337703438E+005
 7.220000000E+002 4.180000105E-004 2.334913281E+005
 7.230000000E+002 4.189999891E-004 2.298634531E+005
 7.240000000E+002 4.210000043E-004 2.279915313E+005
 7.250000000E+002 4.210000043E-004 2.258229063E+005
 7.260000000E+002 4.199999967E-004 2.235565000E+005
 7.270000000E+002 4.189999891E-004 2.212529844E+005
 7.280000000E+002 4.180000105E-004 2.191870938E+005
 7.290000000E+002 4.159999953E-004 2.175622344E+005
 7.300000000E+002 4.149999877E-004 2.170204531E+005
 7.310000000E+002 4.140000092E-004 2.151401875E+005
 7.320000000E+002 4.140000092E-004 2.134336094E+005
 7.330000000E+002 4.140000092E-004 2.118563906E+005
 7.340000000E+002 4.130000016E-004 2.102277031E+005
 7.350000000E+002 4.119999940E-004 2.087019375E+005
 7.360000000E+002 4.109999863E-004 2.077707031E+005
 7.370000000E+002 4.090000002E-004 2.074286406E+005
 7.380000000E+002 4.070000141E-004 2.068745938E+005
 7.390000000E+002 4.049999989E-004 2.086030781E+005
 7.400000000E+002 4.039999912E-004 2.106792969E+005
 7.410000000E+002 4.060000065E-004 2.051505156E+005
 7.420000000E+002 4.090000002E-004 2.045987969E+005
 7.430000000E+002 4.100000078E-004 2.019449219E+005
 7.440000000E+002 4.100000078E-004 1.988133594E+005
 7.450000000E+002 4.079999926E-004 1.971987500E+005
 7.460000000E+002 4.060000065E-004 1.963853438E+005
 7.470000000E+002 4.030000127E-004 1.959236094E+005
 7.480000000E+002 4.009999975E-004 1.955890313E+005
 7.490000000E+002 3.990000114E-004 1.957600938E+005
 7.500000000E+002 3.980000038E-004 1.945829063E+005
 7.510000000E+002 3.969999962E-004 1.937396563E+005
 7.520000000E+002 3.959999885E-004 1.928626406E+005
 7.530000000E+002 3.950000100E-004 1.922040156E+005
 7.540000000E+002 3.929999948E-004 1.922141563E+005
 7.550000000E+002 3.910000087E-004 1.929960781E+005
 7.560000000E+002 3.889999934E-004 1.957654219E+005
 7.570000000E+002 3.919999872E-004 1.919178281E+005
 7.580000000E+002 3.950000100E-004 1.895444531E+005
 7.590000000E+002 3.969999962E-004 1.870625000E+005
 7.600000000E+002 3.959999885E-004 1.849368906E+005
 7.610000000E+002 3.940000024E-004 1.830073125E+005
 7.620000000E+002 3.919999872E-004 1.824161250E+005
 7.630000000E+002 3.900000011E-004 1.834469375E+005
 7.640000000E+002 3.879999858E-004 1.842010000E+005
 7.650000000E+002 3.859999997E-004 1.839364688E+005
 7.660000000E+002 3.840000136E-004 1.855611563E+005
 7.670000000E+002 3.870000073E-004 1.802625625E+005
 7.680000000E+002 3.910000087E-004 1.796972500E+005
 7.690000000E+002 3.950000100E-004 1.797940781E+005
 7.700000000E+002 3.950000100E-004 1.779891406E+005
 7.710000000E+002 3.919999872E-004 1.754917344E+005
 7.720000000E+002 3.889999934E-004 1.747939531E+005
 7.730000000E+002 3.859999997E-004 1.752849219E+005
 7.740000000E+002 3.830000060E-004 1.764646719E+005
 7.750000000E+002 3.819999984E-004 1.779545313E+005
 7.760000000E+002 3.800000122E-004 1.799268906E+005
 7.770000000E+002 3.830000060E-004 1.735388281E+005
 7.780000000E+002 3.889999934E-004 1.718031250E+005
 7.790000000E+002 3.929999948E-004 1.719317500E+005
 7.800000000E+002 3.950000100E-004 1.713062031E+005
 7.810000000E+002 3.929999948E-004 1.689241875E+005
 7.820000000E+002 3.889999934E-004 1.665200781E+005
 7.830000000E+002 3.859999997E-004 1.662812969E+005
 7.840000000E+002 3.830000060E-004 1.686121094E+005
 7.850000000E+002 3.800000122E-004 1.710787031E+005
 7.860000000E+002 3.790000046E-004 1.721577031E+005
 7.870000000E+002 3.769999894E-004 1.715000156E+005
 7.880000000E+002 3.760000109E-004 1.705766250E+005
 7.890000000E+002 3.739999956E-004 1.713052500E+005
 7.900000000E+002 3.739999956E-004 1.737271094E+005
 7.910000000E+002 3.729999880E-004 1.751812969E+005
 7.920000000E+002 3.729999880E-004 1.738981719E+005
 7.930000000E+002 3.720000095E-004 1.714435469E+005
 7.940000000E+002 3.720000095E-004 1.695127813E+005
 7.950000000E+002 3.710000019E-004 1.685935625E+005
 7.960000000E+002 3.710000019E-004 1.684603906E+005
 7.970000000E+002 3.710000019E-004 1.680628750E+005
 7.980000000E+002 3.710000019E-004 1.667745000E+005
 7.990000000E+002 3.710000019E-004 1.651694063E+005
 8.000000000E+002 3.710000019E-004 1.645025938E+005
 8.010000000E+002 3.720000095E-004 1.644407813E+005
 8.020000000E+002 3.710000019E-004 1.643942656E+005
 8.030000000E+002 3.710000019E-004 1.641306094E+005
 8.040000000E+002 3.699999943E-004 1.639328750E+005
 8.050000000E+002 3.689999867E-004 1.636267344E+005
 8.060000000E+002 3.680000082E-004 1.634211250E+005
 8.070000000E+002 3.670000006E-004 1.628770313E+005
 8.080000000E+002 3.670000006E-004 1.624566563E+005
 8.090000000E+002 3.670000006E-004 1.620356250E+005
 8.100000000E+002 3.670000006E-004 1.618347031E+005
 8.110000000E+002 3.670000006E-004 1.611085000E+005
 8.120000000E+002 3.670000006E-004 1.602644844E+005
 8.130000000E+002 3.670000006E-004 1.594762344E+005
 8.140000000E+002 3.670000006E-004 1.588001719E+005
 8.150000000E+002 3.670000006E-004 1.583043594E+005
 8.160000000E+002 3.659999929E-004 1.579545156E+005
 8.170000000E+002 3.659999929E-004 1.577475313E+005
 8.180000000E+002 3.650000144E-004 1.576107656E+005
 8.190000000E+002 3.650000144E-004 1.571804219E+005
 8.200000000E+002 3.640000068E-004 1.569118594E+005
 8.210000000E+002 3.640000068E-004 1.563874063E+005
 8.220000000E+002 3.640000068E-004 1.558868750E+005
 8.230000000E+002 3.640000068E-004 1.555708906E+005
 8.240000000E+002 3.640000068E-004 1.553206563E+005
 8.250000000E+002 3.629999992E-004 1.549011094E+005
 8.260000000E+002 3.629999992E-004 1.545269219E+005
 8.270000000E+002 3.629999992E-004 1.538453281E+005
 8.280000000E+002 3.629999992E-004 1.533872031E+005
 8.290000000E+002 3.619999916E-004 1.526675469E+005
 8.300000000E+002 3.629999992E-004 1.515955156E+005
 8.310000000E+002 3.640000068E-004 1.507163125E+005
 8.320000000E+002 3.640000068E-004 1.501319844E+005
 8.330000000E+002 3.640000068E-004 1.495776406E+005
 8.340000000E+002 3.640000068E-004 1.488109375E+005
 8.350000000E+002 3.629999992E-004 1.487215781E+005
 8.360000000E+002 3.619999916E-004 1.485323906E+005
 8.370000000E+002 3.610000131E-004 1.486492188E+005
 8.380000000E+002 3.610000131E-004 1.487567500E+005
 8.390000000E+002 3.600000055E-004 1.490728125E+005
 8.400000000E+002 3.619999916E-004 1.479622969E+005
 8.410000000E+002 3.629999992E-004 1.469135156E+005
 8.420000000E+002 3.640000068E-004 1.459863125E+005
 8.430000000E+002 3.640000068E-004 1.450936875E+005
 8.440000000E+002 3.629999992E-004 1.444907031E+005
 8.450000000E+002 3.610000131E-004 1.441191406E+005
 8.460000000E+002 3.600000055E-004 1.447012031E+005
 8.470000000E+002 3.589999978E-004 1.451217500E+005
 8.480000000E+002 3.579999902E-004 1.452913750E+005
 8.490000000E+002 3.579999902E-004 1.454350313E+005
 8.500000000E+002 3.579999902E-004 1.453847188E+005
 8.510000000E+002 3.570000117E-004 1.455471094E+005
 8.520000000E+002 3.570000117E-004 1.456355313E+005
 8.530000000E+002 3.570000117E-004 1.452599688E+005
 8.540000000E+002 3.560000041E-004 1.445890625E+005
 8.550000000E+002 3.560000041E-004 1.437847813E+005
 8.560000000E+002 3.560000041E-004 1.433133750E+005
 8.570000000E+002 3.549999965E-004 1.429372969E+005
 8.580000000E+002 3.549999965E-004 1.427056875E+005
 8.590000000E+002 3.549999965E-004 1.423125000E+005
 8.600000000E+002 3.549999965E-004 1.420882500E+005
 8.610000000E+002 3.549999965E-004 1.418127813E+005
 8.620000000E+002 3.539999889E-004 1.416925781E+005
 8.630000000E+002 3.539999889E-004 1.416908125E+005
 8.640000000E+002 3.530000104E-004 1.414464531E+005
 8.650000000E+002 3.530000104E-004 1.414419375E+005
 8.660000000E+002 3.520000027E-004 1.412504531E+005
 8.670000000E+002 3.520000027E-004 1.408912031E+005
 8.680000000E+002 3.509999951E-004 1.408527188E+005
 8.690000000E+002 3.530000104E-004 1.393473906E+005
 8.700000000E+002 3.539999889E-004 1.379708594E+005
 8.710000000E+002 3.549999965E-004 1.369393594E+005
 8.720000000E+002 3.549999965E-004 1.364512969E+005
 8.730000000E+002 3.539999889E-004 1.358638594E+005
 8.740000000E+002 3.530000104E-004 1.358576094E+005
 8.750000000E+002 3.520000027E-004 1.363639531E+005
 8.760000000E+002 3.509999951E-004 1.368803281E+005
 8.770000000E+002 3.499999875E-004 1.370013438E+005
 8.780000000E+002 3.490000090E-004 1.372260781E+005
 8.790000000E+002 3.490000090E-004 1.375075000E+005
 8.800000000E+002 3.480000014E-004 1.378532344E+005
 8.810000000E+002 3.480000014E-004 1.377473750E+005
 8.820000000E+002 3.480000014E-004 1.373355625E+005
 8.830000000E+002 3.480000014E-004 1.366999375E+005
 8.840000000E+002 3.469999938E-004 1.361241875E+005
 8.850000000E+002 3.469999938E-004 1.356465156E+005
 8.860000000E+002 3.469999938E-004 1.353286719E+005
 8.870000000E+002 3.469999938E-004 1.350027656E+005
 8.880000000E+002 3.469999938E-004 1.347021406E+005
 8.890000000E+002 3.469999938E-004 1.342337188E+005
 8.900000000E+002 3.459999862E-004 1.345708594E+005
 8.910000000E+002 3.459999862E-004 1.343273594E+005
 8.920000000E+002 3.450000077E-004 1.345609688E+005
 8.930000000E+002 3.450000077E-004 1.343663125E+005
 8.940000000E+002 3.440000000E-004 1.345054531E+005
 8.950000000E+002 3.429999924E-004 1.342147656E+005
 8.960000000E+002 3.429999924E-004 1.342767813E+005
 8.970000000E+002 3.429999924E-004 1.340835000E+005
 8.980000000E+002 3.420000139E-004 1.339022969E+005
 8.990000000E+002 3.420000139E-004 1.336255781E+005
 9.000000000E+002 3.420000139E-004 1.333999531E+005
 9.010000000E+002 3.420000139E-004 1.330408438E+005
 9.020000000E+002 3.420000139E-004 1.326923594E+005
 9.030000000E+002 3.420000139E-004 1.324148750E+005
 9.040000000E+002 3.410000063E-004 1.321694688E+005
 9.050000000E+002 3.410000063E-004 1.320480313E+005
 9.060000000E+002 3.410000063E-004 1.318405938E+005
 9.070000000E+002 3.399999987E-004 1.318001719E+005
 9.080000000E+002 3.399999987E-004 1.316237344E+005
 9.090000000E+002 3.389999911E-004 1.316247813E+005
 9.100000000E+002 3.389999911E-004 1.314387344E+005
 9.110000000E+002 3.389999911E-004 1.314292500E+005
 9.120000000E+002 3.380000126E-004 1.311851719E+005
 9.130000000E+002 3.380000126E-004 1.311811094E+005
 9.140000000E+002 3.380000126E-004 1.308384688E+005
 9.150000000E+002 3.370000049E-004 1.308636094E+005
 9.160000000E+002 3.370000049E-004 1.304417656E+005
 9.170000000E+002 3.370000049E-004 1.305046875E+005
 9.180000000E+002 3.370000049E-004 1.300045391E+005
 9.190000000E+002 3.359999973E-004 1.301948047E+005
 9.200000000E+002 3.370000049E-004 1.296681016E+005
 9.210000000E+002 3.359999973E-004 1.302523906E+005
 9.220000000E+002 3.359999973E-004 1.296241797E+005
 9.230000000E+002 3.349999897E-004 1.301157500E+005
 9.240000000E+002 3.359999973E-004 1.293996406E+005
 9.250000000E+002 3.349999897E-004 1.297929063E+005
 9.260000000E+002 3.349999897E-004 1.290352109E+005
 9.270000000E+002 3.340000112E-004 1.292440000E+005
 9.280000000E+002 3.340000112E-004 1.285922500E+005
 9.290000000E+002 3.340000112E-004 1.286364063E+005
 9.300000000E+002 3.330000036E-004 1.282012734E+005
 9.310000000E+002 3.330000036E-004 1.278823047E+005
 9.320000000E+002 3.330000036E-004 1.279605078E+005
 9.330000000E+002 3.330000036E-004 1.278138516E+005
 9.340000000E+002 3.319999960E-004 1.280862578E+005
 9.350000000E+002 3.319999960E-004 1.276784688E+005
 9.360000000E+002 3.309999884E-004 1.280200000E+005
 9.370000000E+002 3.319999960E-004 1.274488203E+005
 9.380000000E+002 3.309999884E-004 1.277810391E+005
 9.390000000E+002 3.309999884E-004 1.271077578E+005
 9.400000000E+002 3.300000099E-004 1.273300859E+005
 9.410000000E+002 3.300000099E-004 1.267470078E+005
 9.420000000E+002 3.300000099E-004 1.268475547E+005
 9.430000000E+002 3.300000099E-004 1.263745625E+005
 9.440000000E+002 3.300000099E-004 1.260600703E+005
 9.450000000E+002 3.300000099E-004 1.258827500E+005
 9.460000000E+002 3.300000099E-004 1.253567422E+005
 9.470000000E+002 3.300000099E-004 1.247069766E+005
 9.480000000E+002 3.300000099E-004 1.243883750E+005
 9.490000000E+002 3.290000022E-004 1.245909141E+005
 9.500000000E+002 3.290000022E-004 1.245346641E+005
 9.510000000E+002 3.279999946E-004 1.248678750E+005
 9.520000000E+002 3.269999870E-004 1.247243906E+005
 9.530000000E+002 3.269999870E-004 1.251366406E+005
 9.540000000E+002 3.269999870E-004 1.250162031E+005
 9.550000000E+002 3.260000085E-004 1.253441016E+005
 9.560000000E+002 3.260000085E-004 1.248508047E+005
 9.570000000E+002 3.250000009E-004 1.249640000E+005
 9.580000000E+002 3.250000009E-004 1.244356563E+005
 9.590000000E+002 3.250000009E-004 1.245584297E+005
 9.600000000E+002 3.250000009E-004 1.240089688E+005
 9.610000000E+002 3.250000009E-004 1.242237734E+005
 9.620000000E+002 3.250000009E-004 1.239441641E+005
 9.630000000E+002 3.239999933E-004 1.241421719E+005
 9.640000000E+002 3.239999933E-004 1.236664688E+005
 9.650000000E+002 3.229999857E-004 1.241004688E+005
 9.660000000E+002 3.229999857E-004 1.237455703E+005
 9.670000000E+002 3.220000071E-004 1.240657109E+005
 9.680000000E+002 3.220000071E-004 1.235865703E+005
 9.690000000E+002 3.220000071E-004 1.241092969E+005
 9.700000000E+002 3.229999857E-004 1.229512500E+005
 9.710000000E+002 3.239999933E-004 1.229875547E+005
 9.720000000E+002 3.250000009E-004 1.217159375E+005
 9.730000000E+002 3.239999933E-004 1.212036641E+005
 9.740000000E+002 3.239999933E-004 1.204814063E+005
 9.750000000E+002 3.229999857E-004 1.204392500E+005
 9.760000000E+002 3.220000071E-004 1.202875547E+005
 9.770000000E+002 3.209999995E-004 1.207077734E+005
 9.780000000E+002 3.209999995E-004 1.208853203E+005
 9.790000000E+002 3.199999919E-004 1.216294531E+005
 9.800000000E+002 3.190000134E-004 1.219830000E+005
 9.810000000E+002 3.190000134E-004 1.224412109E+005
 9.820000000E+002 3.190000134E-004 1.222554688E+005
 9.830000000E+002 3.180000058E-004 1.217390781E+005
 9.840000000E+002 3.180000058E-004 1.213352500E+005
 9.850000000E+002 3.180000058E-004 1.211619844E+005
 9.860000000E+002 3.180000058E-004 1.207901406E+005
 9.870000000E+002 3.169999982E-004 1.206537344E+005
 9.880000000E+002 3.169999982E-004 1.202389688E+005
 9.890000000E+002 3.169999982E-004 1.204459922E+005
 9.900000000E+002 3.169999982E-004 1.203214766E+005
 9.910000000E+002 3.159999906E-004 1.208445781E+005
 9.920000000E+002 3.159999906E-004 1.206088672E+005
 9.930000000E+002 3.150000121E-004 1.210620391E+005
 9.940000000E+002 3.150000121E-004 1.208769141E+005
 9.950000000E+002 3.140000044E-004 1.214796797E+005
 9.960000000E+002 3.140000044E-004 1.212026172E+005
 9.970000000E+002 3.129999968E-004 1.228667578E+005
 9.980000000E+002 3.129999968E-004 1.221704844E+005
 9.990000000E+002 3.119999892E-004 1.236256094E+005
 1.000000000E+003 3.129999968E-004 1.225727422E+005
 1.001000000E+003 3.119999892E-004 1.235996406E+005
 1.002000000E+003 3.119999892E-004 1.218411406E+005
 1.003000000E+003 3.110000107E-004 1.218510234E+005
 1.004000000E+003 3.119999892E-004 1.202175547E+005
 1.005000000E+003 3.110000107E-004 1.201944141E+005
 1.006000000E+003 3.110000107E-004 1.194801094E+005
 1.007000000E+003 3.100000031E-004 1.196165000E+005
 1.008000000E+003 3.100000031E-004 1.196837031E+005
 1.009000000E+003 3.100000031E-004 1.197028125E+005
 1.010000000E+003 3.089999955E-004 1.202437813E+005
 1.011000000E+003 3.089999955E-004 1.198388516E+005
 1.012000000E+003 3.079999879E-004 1.205572266E+005
 1.013000000E+003 3.079999879E-004 1.198567031E+005
 1.014000000E+003 3.079999879E-004 1.203185938E+005
 1.015000000E+003 3.079999879E-004 1.193961719E+005
 1.016000000E+003 3.070000093E-004 1.196928359E+005
 1.017000000E+003 3.070000093E-004 1.189632969E+005
 1.018000000E+003 3.070000093E-004 1.189831328E+005
 1.019000000E+003 3.060000017E-004 1.187918281E+005
 1.020000000E+003 3.060000017E-004 1.188159844E+005
 1.021000000E+003 3.060000017E-004 1.187593047E+005
 1.022000000E+003 3.049999941E-004 1.185922266E+005
 1.023000000E+003 3.049999941E-004 1.187409609E+005
 1.024000000E+003 3.049999941E-004 1.184781406E+005
 1.025000000E+003 3.039999865E-004 1.187341250E+005
 1.026000000E+003 3.039999865E-004 1.184214063E+005
 1.027000000E+003 3.030000080E-004 1.186665078E+005
 1.028000000E+003 3.030000080E-004 1.182647500E+005
 1.029000000E+003 3.030000080E-004 1.183815859E+005
 1.030000000E+003 3.030000080E-004 1.180812891E+005
 1.031000000E+003 3.020000004E-004 1.181354063E+005
 1.032000000E+003 3.020000004E-004 1.178630078E+005
 1.033000000E+003 3.009999928E-004 1.178568984E+005
 1.034000000E+003 3.009999928E-004 1.177342578E+005
 1.035000000E+003 3.009999928E-004 1.176707969E+005
 1.036000000E+003 3.000000142E-004 1.178539453E+005
 1.037000000E+003 3.000000142E-004 1.177931406E+005
 1.038000000E+003 2.990000066E-004 1.181072813E+005
 1.039000000E+003 2.990000066E-004 1.179856172E+005
 1.040000000E+003 2.979999990E-004 1.181524766E+005
 1.041000000E+003 2.979999990E-004 1.179939375E+005
 1.042000000E+003 2.969999914E-004 1.182422344E+005
 1.043000000E+003 2.969999914E-004 1.181310234E+005
 1.044000000E+003 2.969999914E-004 1.190491875E+005
 1.045000000E+003 2.979999990E-004 1.185028359E+005
 1.046000000E+003 2.979999990E-004 1.181887578E+005
 1.047000000E+003 2.979999990E-004 1.171594922E+005
 1.048000000E+003 2.969999914E-004 1.163188516E+005
 1.049000000E+003 2.969999914E-004 1.157655469E+005
 1.050000000E+003 2.960000129E-004 1.157728906E+005
 1.051000000E+003 2.950000053E-004 1.156789844E+005
 1.052000000E+003 2.950000053E-004 1.160946797E+005
 1.053000000E+003 2.939999977E-004 1.164203203E+005
 1.054000000E+003 2.939999977E-004 1.166336484E+005
 1.055000000E+003 2.929999901E-004 1.166426875E+005
 1.056000000E+003 2.929999901E-004 1.162494375E+005
 1.057000000E+003 2.920000115E-004 1.160774375E+005
 1.058000000E+003 2.920000115E-004 1.160522422E+005
 1.059000000E+003 2.920000115E-004 1.159683828E+005
 1.060000000E+003 2.910000039E-004 1.161834922E+005
 1.061000000E+003 2.910000039E-004 1.167698203E+005
 1.062000000E+003 2.910000039E-004 1.167861641E+005
 1.063000000E+003 2.899999963E-004 1.171959531E+005
 1.064000000E+003 2.899999963E-004 1.171338203E+005
 1.065000000E+003 2.889999887E-004 1.172721875E+005
 1.066000000E+003 2.880000102E-004 1.172018438E+005
 1.067000000E+003 2.880000102E-004 1.172810547E+005
 1.068000000E+003 2.870000026E-004 1.171917344E+005
 1.069000000E+003 2.870000026E-004 1.173541406E+005
 1.070000000E+003 2.859999950E-004 1.175103750E+005
 1.071000000E+003 2.859999950E-004 1.174252344E+005
 1.072000000E+003 2.859999950E-004 1.172664844E+005
 1.073000000E+003 2.859999950E-004 1.169240859E+005
 1.074000000E+003 2.859999950E-004 1.160751797E+005
 1.075000000E+003 2.849999873E-004 1.158457500E+005
 1.076000000E+003 2.849999873E-004 1.156147734E+005
 1.077000000E+003 2.840000088E-004 1.157014141E+005
 1.078000000E+003 2.840000088E-004 1.156825078E+005
 1.079000000E+003 2.830000012E-004 1.159219297E+005
 1.080000000E+003 2.830000012E-004 1.161066875E+005
 1.081000000E+003 2.819999936E-004 1.163602969E+005
 1.082000000E+003 2.809999860E-004 1.163821563E+005
 1.083000000E+003 2.809999860E-004 1.163083594E+005
 1.084000000E+003 2.800000075E-004 1.161817109E+005
 1.085000000E+003 2.800000075E-004 1.161474141E+005
 1.086000000E+003 2.789999999E-004 1.161669766E+005
 1.087000000E+003 2.789999999E-004 1.161933438E+005
 1.088000000E+003 2.779999922E-004 1.161955938E+005
 1.089000000E+003 2.779999922E-004 1.163312266E+005
 1.090000000E+003 2.770000137E-004 1.165367891E+005
 1.091000000E+003 2.770000137E-004 1.165557500E+005
 1.092000000E+003 2.760000061E-004 1.165615781E+005
 1.093000000E+003 2.760000061E-004 1.165863594E+005
 1.094000000E+003 2.749999985E-004 1.166094688E+005
 1.095000000E+003 2.739999909E-004 1.166447813E+005
 1.096000000E+003 2.739999909E-004 1.167607813E+005
 1.097000000E+003 2.730000124E-004 1.169071250E+005
 1.098000000E+003 2.720000048E-004 1.171513906E+005
 1.099000000E+003 2.720000048E-004 1.172290547E+005
 1.100000000E+003 2.709999972E-004 1.173006094E+005
 1.101000000E+003 2.699999895E-004 1.173512188E+005
 1.102000000E+003 2.699999895E-004 1.176492266E+005
 1.103000000E+003 2.690000110E-004 1.176200234E+005
 1.104000000E+003 2.690000110E-004 1.175969922E+005
 1.105000000E+003 2.690000110E-004 1.172892891E+005
 1.106000000E+003 2.680000034E-004 1.172112969E+005
 1.107000000E+003 2.680000034E-004 1.171585156E+005
 1.108000000E+003 2.669999958E-004 1.171593750E+005
 1.109000000E+003 2.659999882E-004 1.172775000E+005
 1.110000000E+003 2.650000097E-004 1.174167344E+005
 1.111000000E+003 2.640000021E-004 1.177128047E+005
 1.112000000E+003 2.640000021E-004 1.178578594E+005
 1.113000000E+003 2.629999944E-004 1.179510859E+005
 1.114000000E+003 2.629999944E-004 1.178358516E+005
 1.115000000E+003 2.629999944E-004 1.174664219E+005
 1.116000000E+003 2.619999868E-004 1.172060313E+005
 1.117000000E+003 2.610000083E-004 1.170352969E+005
 1.118000000E+003 2.610000083E-004 1.170849609E+005
 1.119000000E+003 2.600000007E-004 1.171817500E+005
 1.120000000E+003 2.589999931E-004 1.174410703E+005
 1.121000000E+003 2.579999855E-004 1.177751172E+005
 1.122000000E+003 2.570000070E-004 1.179080000E+005
 1.123000000E+003 2.570000070E-004 1.180203594E+005
 1.124000000E+003 2.559999994E-004 1.180031797E+005
 1.125000000E+003 2.549999917E-004 1.181203281E+005
 1.126000000E+003 2.549999917E-004 1.182790313E+005
 1.127000000E+003 2.540000132E-004 1.186232188E+005
 1.128000000E+003 2.540000132E-004 1.185305391E+005
 1.129000000E+003 2.530000056E-004 1.185370000E+005
 1.130000000E+003 2.530000056E-004 1.189883906E+005
 1.131000000E+003 2.519999980E-004 1.179899297E+005
 1.132000000E+003 2.509999904E-004 1.185002813E+005
 1.133000000E+003 2.509999904E-004 1.182954297E+005
 1.134000000E+003 2.490000043E-004 1.192125156E+005
 1.135000000E+003 2.490000043E-004 1.198029766E+005
 1.136000000E+003 2.479999966E-004 1.199672344E+005
 1.137000000E+003 2.469999890E-004 1.188468516E+005
 1.138000000E+003 2.469999890E-004 1.186248203E+005
 1.139000000E+003 2.460000105E-004 1.192362422E+005
 1.140000000E+003 2.460000105E-004 1.192348047E+005
 1.141000000E+003 2.460000105E-004 1.193570469E+005
 1.142000000E+003 2.460000105E-004 1.186985703E+005
 1.143000000E+003 2.450000029E-004 1.185915938E+005
 1.144000000E+003 2.450000029E-004 1.182566016E+005
 1.145000000E+003 2.439999953E-004 1.178444219E+005
 1.146000000E+003 2.430000022E-004 1.184471172E+005
 1.147000000E+003 2.419999946E-004 1.186662813E+005
 1.148000000E+003 2.410000016E-004 1.192648906E+005
 1.149000000E+003 2.399999939E-004 1.191279766E+005
 1.150000000E+003 2.390000009E-004 1.190460078E+005
 1.151000000E+003 2.390000009E-004 1.181345781E+005
 1.152000000E+003 2.379999933E-004 1.181561406E+005
 1.153000000E+003 2.379999933E-004 1.182607266E+005
 1.154000000E+003 2.370000002E-004 1.188170156E+005
 1.155000000E+003 2.360000071E-004 1.193069531E+005
 1.156000000E+003 2.360000071E-004 1.191759219E+005
 1.157000000E+003 2.349999995E-004 1.192278047E+005
 1.158000000E+003 2.349999995E-004 1.190454141E+005
 1.159000000E+003 2.340000065E-004 1.189466719E+005
 1.160000000E+003 2.340000065E-004 1.189401719E+005
 1.161000000E+003 2.329999988E-004 1.188545156E+005
 1.162000000E+003 2.320000058E-004 1.189880703E+005
 1.163000000E+003 2.320000058E-004 1.188974141E+005
 1.164000000E+003 2.309999982E-004 1.190272109E+005
 1.165000000E+003 2.300000051E-004 1.190014375E+005
 1.166000000E+003 2.300000051E-004 1.186142422E+005
 1.167000000E+003 2.289999975E-004 1.191653594E+005
 1.168000000E+003 2.280000044E-004 1.191666016E+005
 1.169000000E+003 2.269999968E-004 1.192941641E+005
 1.170000000E+003 2.269999968E-004 1.192686250E+005
 1.171000000E+003 2.260000037E-004 1.193880234E+005
 1.172000000E+003 2.260000037E-004 1.193995313E+005
 1.173000000E+003 2.249999961E-004 1.195237344E+005
 1.174000000E+003 2.240000031E-004 1.195360313E+005
 1.175000000E+003 2.240000031E-004 1.195521484E+005
 1.176000000E+003 2.229999955E-004 1.195588438E+005
 1.177000000E+003 2.220000024E-004 1.194669922E+005
 1.178000000E+003 2.220000024E-004 1.196163125E+005
 1.179000000E+003 2.209999948E-004 1.195412734E+005
 1.180000000E+003 2.209999948E-004 1.196776563E+005
 1.181000000E+003 2.200000017E-004 1.198367500E+005
 1.182000000E+003 2.200000017E-004 1.198949141E+005
 1.183000000E+003 2.200000017E-004 1.193231094E+005
 1.184000000E+003 2.189999941E-004 1.189245625E+005
 1.185000000E+003 2.189999941E-004 1.185568750E+005
 1.186000000E+003 2.180000010E-004 1.183260391E+005
 1.187000000E+003 2.180000010E-004 1.182281719E+005
 1.188000000E+003 2.169999934E-004 1.185153281E+005
 1.189000000E+003 2.160000004E-004 1.186035234E+005
 1.190000000E+003 2.160000004E-004 1.185584766E+005
 1.191000000E+003 2.149999927E-004 1.183990156E+005
 1.192000000E+003 2.149999927E-004 1.183014453E+005
 1.193000000E+003 2.139999997E-004 1.183576172E+005
 1.194000000E+003 2.139999997E-004 1.184985234E+005
 1.195000000E+003 2.130000066E-004 1.184593438E+005
 1.196000000E+003 2.130000066E-004 1.184163281E+005
 1.197000000E+003 2.119999990E-004 1.183368906E+005
 1.198000000E+003 2.110000059E-004 1.183366016E+005
 1.199000000E+003 2.110000059E-004 1.183366328E+005
 1.200000000E+003 2.099999983E-004 1.183435547E+005
 1.201000000E+003 2.099999983E-004 1.183889297E+005
 1.202000000E+003 2.090000053E-004 1.183836250E+005
 1.203000000E+003 2.079999977E-004 1.183847031E+005
 1.204000000E+003 2.079999977E-004 1.183825156E+005
 1.205000000E+003 2.070000046E-004 1.184210078E+005
 1.206000000E+003 2.070000046E-004 1.184344063E+005
 1.207000000E+003 2.059999970E-004 1.185580078E+005
 1.208000000E+003 2.050000039E-004 1.185771406E+005
 1.209000000E+003 2.050000039E-004 1.186183672E+005
 1.210000000E+003 2.039999963E-004 1.186922188E+005
 1.211000000E+003 2.039999963E-004 1.184838594E+005
 1.212000000E+003 2.030000032E-004 1.189173047E+005
 1.213000000E+003 2.019999956E-004 1.192285391E+005
 1.214000000E+003 2.019999956E-004 1.192513438E+005
 1.215000000E+003 2.010000026E-004 1.193135703E+005
 1.216000000E+003 2.010000026E-004 1.193747422E+005
 1.217000000E+003 1.999999949E-004 1.192742969E+005
 1.218000000E+003 1.999999949E-004 1.191980781E+005
 1.219000000E+003 1.990000019E-004 1.194758438E+005
 1.220000000E+003 1.990000019E-004 1.200107344E+005
 1.221000000E+003 1.990000019E-004 1.202489844E+005
 1.222000000E+003 1.990000019E-004 1.195037891E+005
 1.223000000E+003 1.979999943E-004 1.188262031E+005
 1.224000000E+003 1.979999943E-004 1.186710469E+005
 1.225000000E+003 1.970000012E-004 1.181995000E+005
 1.226000000E+003 1.970000012E-004 1.181461563E+005
 1.227000000E+003 1.959999936E-004 1.184760234E+005
 1.228000000E+003 1.950000005E-004 1.187791641E+005
 1.229000000E+003 1.950000005E-004 1.182628125E+005
 1.230000000E+003 1.950000005E-004 1.181832813E+005
 1.231000000E+003 1.939999929E-004 1.179007656E+005
 1.232000000E+003 1.939999929E-004 1.181796016E+005
 1.233000000E+003 1.929999999E-004 1.183380859E+005
 1.234000000E+003 1.920000068E-004 1.189208984E+005
 1.235000000E+003 1.920000068E-004 1.187627891E+005
 1.236000000E+003 1.909999992E-004 1.192160313E+005
 1.237000000E+003 1.909999992E-004 1.189256875E+005
 1.238000000E+003 1.900000061E-004 1.194333672E+005
 1.239000000E+003 1.900000061E-004 1.192458359E+005
 1.240000000E+003 1.889999985E-004 1.197830938E+005
 1.241000000E+003 1.880000054E-004 1.194298281E+005
 1.242000000E+003 1.869999978E-004 1.197380078E+005
 1.243000000E+003 1.869999978E-004 1.193304141E+005
 1.244000000E+003 1.860000048E-004 1.202455547E+005
 1.245000000E+003 1.860000048E-004 1.206762969E+005
 1.246000000E+003 1.860000048E-004 1.213473906E+005
 1.247000000E+003 1.860000048E-004 1.197564375E+005
 1.248000000E+003 1.860000048E-004 1.198146719E+005
 1.249000000E+003 1.860000048E-004 1.193900547E+005
 1.250000000E+003 1.849999971E-004 1.191038750E+005
 1.251000000E+003 1.840000041E-004 1.189052578E+005
 1.252000000E+003 1.840000041E-004 1.193630234E+005
 1.253000000E+003 1.829999965E-004 1.194064609E+005
 1.254000000E+003 1.829999965E-004 1.184693906E+005
 1.255000000E+003 1.829999965E-004 1.186139766E+005
 1.256000000E+003 1.829999965E-004 1.181856250E+005
 1.257000000E+003 1.809999958E-004 1.193158672E+005
 1.258000000E+003 1.809999958E-004 1.198402813E+005
 1.259000000E+003 1.800000027E-004 1.212197578E+005
 1.260000000E+003 1.800000027E-004 1.208816875E+005
 1.261000000E+003 1.780000021E-004 1.219925000E+005
 1.262000000E+003 1.789999951E-004 1.213986797E+005
 1.263000000E+003 1.769999944E-004 1.216106172E+005
 1.264000000E+003 1.769999944E-004 1.203971563E+005
 1.265000000E+003 1.760000014E-004 1.204414063E+005
 1.266000000E+003 1.760000014E-004 1.203457969E+005
 1.267000000E+003 1.749999938E-004 1.203221172E+005
 1.268000000E+003 1.749999938E-004 1.208817656E+005
 1.269000000E+003 1.740000007E-004 1.202367813E+005
 1.270000000E+003 1.740000007E-004 1.205955469E+005
 1.271000000E+003 1.729999931E-004 1.214380234E+005
 1.272000000E+003 1.729999931E-004 1.207878047E+005
 1.273000000E+003 1.720000000E-004 1.205131094E+005
 1.274000000E+003 1.720000000E-004 1.204962813E+005
 1.275000000E+003 1.710000070E-004 1.206440625E+005
 1.276000000E+003 1.699999993E-004 1.215093828E+005
 1.277000000E+003 1.699999993E-004 1.213380078E+005
 1.278000000E+003 1.690000063E-004 1.213534609E+005
 1.279000000E+003 1.690000063E-004 1.215988594E+005
 1.280000000E+003 1.690000063E-004 1.211471094E+005
 1.281000000E+003 1.679999987E-004 1.213097266E+005
 1.282000000E+003 1.679999987E-004 1.212710859E+005
 1.283000000E+003 1.670000056E-004 1.212870781E+005
 1.284000000E+003 1.670000056E-004 1.214519688E+005
 1.285000000E+003 1.659999980E-004 1.212431328E+005
 1.286000000E+003 1.659999980E-004 1.213488984E+005
 1.287000000E+003 1.650000049E-004 1.211614297E+005
 1.288000000E+003 1.650000049E-004 1.212986250E+005
 1.289000000E+003 1.639999973E-004 1.212552734E+005
 1.290000000E+003 1.639999973E-004 1.212853047E+005
 1.291000000E+003 1.630000042E-004 1.212833594E+005
 1.292000000E+003 1.630000042E-004 1.213085078E+005
 1.293000000E+003 1.619999966E-004 1.216306641E+005
 1.294000000E+003 1.619999966E-004 1.217627266E+005
 1.295000000E+003 1.619999966E-004 1.220317266E+005
 1.296000000E+003 1.610000036E-004 1.218703906E+005
 1.297000000E+003 1.610000036E-004 1.226250078E+005
 1.298000000E+003 1.610000036E-004 1.230551328E+005
 1.299000000E+003 1.590000029E-004 1.257248750E+005
 1.300000000E+003 1.599999960E-004 1.271904453E+005
 1.301000000E+003 1.579999953E-004 1.297160859E+005
 1.302000000E+003 1.599999960E-004 1.264318125E+005
 1.303000000E+003 1.590000029E-004 1.228949688E+005
 1.304000000E+003 1.579999953E-004 1.219529063E+005
 1.305000000E+003 1.590000029E-004 1.231336875E+005
 1.306000000E+003 1.570000022E-004 1.233655938E+005
 1.307000000E+003 1.570000022E-004 1.218024141E+005
 1.308000000E+003 1.570000022E-004 1.225982188E+005
 1.309000000E+003 1.559999946E-004 1.239736719E+005
 1.310000000E+003 1.559999946E-004 1.221165078E+005
 1.311000000E+003 1.550000015E-004 1.216317109E+005
 1.312000000E+003 1.550000015E-004 1.223123516E+005
 1.313000000E+003 1.550000015E-004 1.228110234E+005
 1.314000000E+003 1.539999939E-004 1.275253359E+005
 1.315000000E+003 1.550000015E-004 1.357448125E+005
 1.316000000E+003 1.519999932E-004 1.588974063E+005
 1.317000000E+003 1.530000009E-004 1.236740078E+005
 1.318000000E+003 1.550000015E-004 1.596676875E+005
 1.319000000E+003 1.519999932E-004 1.253521484E+005
 1.320000000E+003 1.510000002E-004 1.363196094E+005
 1.321000000E+003 1.530000009E-004 1.438338750E+005
 1.322000000E+003 1.510000002E-004 1.244527266E+005
 1.323000000E+003 1.500000071E-004 1.362194531E+005
 1.324000000E+003 1.510000002E-004 1.268504922E+005
 1.325000000E+003 1.500000071E-004 1.282373438E+005
 1.326000000E+003 1.480000064E-004 1.335275625E+005
 1.327000000E+003 1.480000064E-004 1.272434063E+005
 1.328000000E+003 1.489999995E-004 1.309660547E+005
 1.329000000E+003 1.480000064E-004 1.268182109E+005
 1.330000000E+003 1.460000058E-004 1.302994766E+005
 1.331000000E+003 1.460000058E-004 1.305818047E+005
 1.332000000E+003 1.460000058E-004 1.275543281E+005
 1.333000000E+003 1.460000058E-004 1.295171484E+005
 1.334000000E+003 1.449999982E-004 1.265157656E+005
 1.335000000E+003 1.449999982E-004 1.301822813E+005
 1.336000000E+003 1.449999982E-004 1.279692422E+005
 1.337000000E+003 1.449999982E-004 1.294933281E+005
 1.338000000E+003 1.449999982E-004 1.263614453E+005
 1.339000000E+003 1.440000051E-004 1.274495469E+005
 1.340000000E+003 1.440000051E-004 1.264700938E+005
 1.341000000E+003 1.440000051E-004 1.256503672E+005
 1.342000000E+003 1.440000051E-004 1.267172734E+005
 1.343000000E+003 1.429999975E-004 1.262427422E+005
 1.344000000E+003 1.420000044E-004 1.270214141E+005
 1.345000000E+003 1.420000044E-004 1.251792578E+005
 1.346000000E+003 1.420000044E-004 1.256734453E+005
 1.347000000E+003 1.420000044E-004 1.253979766E+005
 1.348000000E+003 1.409999968E-004 1.261152266E+005
 1.349000000E+003 1.409999968E-004 1.263430000E+005
 1.350000000E+003 1.400000037E-004 1.256090703E+005
 1.351000000E+003 1.400000037E-004 1.259796563E+005
 1.352000000E+003 1.400000037E-004 1.256208594E+005
 1.353000000E+003 1.389999961E-004 1.263819453E+005
 1.354000000E+003 1.389999961E-004 1.275971406E+005
 1.355000000E+003 1.389999961E-004 1.271267500E+005
 1.356000000E+003 1.389999961E-004 1.264133906E+005
 1.357000000E+003 1.389999961E-004 1.260360156E+005
 1.358000000E+003 1.380000031E-004 1.262527578E+005
 1.359000000E+003 1.380000031E-004 1.262426797E+005
 1.360000000E+003 1.369999954E-004 1.265734141E+005
 1.361000000E+003 1.369999954E-004 1.263081172E+005
 1.362000000E+003 1.369999954E-004 1.259091953E+005
 1.363000000E+003 1.360000024E-004 1.259068359E+005
 1.364000000E+003 1.360000024E-004 1.263964375E+005
 1.365000000E+003 1.360000024E-004 1.264698984E+005
 1.366000000E+003 1.360000024E-004 1.260390156E+005
 1.367000000E+003 1.360000024E-004 1.262567031E+005
 1.368000000E+003 1.349999948E-004 1.260790156E+005
 1.369000000E+003 1.349999948E-004 1.258558203E+005
 1.370000000E+003 1.349999948E-004 1.258884141E+005
 1.371000000E+003 1.340000017E-004 1.257893359E+005
 1.372000000E+003 1.340000017E-004 1.254765938E+005
 1.373000000E+003 1.340000017E-004 1.252149141E+005
 1.374000000E+003 1.329999941E-004 1.255950859E+005
 1.375000000E+003 1.329999941E-004 1.259613516E+005
 1.376000000E+003 1.320000010E-004 1.262138672E+005
 1.377000000E+003 1.320000010E-004 1.264266875E+005
 1.378000000E+003 1.309999934E-004 1.263365859E+005
 1.379000000E+003 1.309999934E-004 1.264753047E+005
 1.380000000E+003 1.309999934E-004 1.265547578E+005
 1.381000000E+003 1.300000004E-004 1.269759609E+005
 1.382000000E+003 1.300000004E-004 1.276105703E+005
 1.383000000E+003 1.300000004E-004 1.276435703E+005
 1.384000000E+003 1.300000004E-004 1.270406484E+005
 1.385000000E+003 1.289999927E-004 1.267396016E+005
 1.386000000E+003 1.289999927E-004 1.266710156E+005
 1.387000000E+003 1.289999927E-004 1.268880625E+005
 1.388000000E+003 1.279999997E-004 1.273552266E+005
 1.389000000E+003 1.279999997E-004 1.280349766E+005
 1.390000000E+003 1.279999997E-004 1.282926094E+005
 1.391000000E+003 1.279999997E-004 1.276535703E+005
 1.392000000E+003 1.279999997E-004 1.273548438E+005
 1.393000000E+003 1.279999997E-004 1.274204609E+005
 1.394000000E+003 1.279999997E-004 1.270647344E+005
 1.395000000E+003 1.270000066E-004 1.269469609E+005
 1.396000000E+003 1.270000066E-004 1.269319688E+005
 1.397000000E+003 1.270000066E-004 1.262951484E+005
 1.398000000E+003 1.259999990E-004 1.257500234E+005
 1.399000000E+003 1.259999990E-004 1.257777813E+005
 1.400000000E+003 1.259999990E-004 1.260900156E+005
 1.401000000E+003 1.250000059E-004 1.268048594E+005
 1.402000000E+003 1.239999983E-004 1.272270156E+005
 1.403000000E+003 1.239999983E-004 1.269157656E+005
 1.404000000E+003 1.230000053E-004 1.273668516E+005
 1.405000000E+003 1.230000053E-004 1.274862969E+005
 1.406000000E+003 1.219999976E-004 1.276577031E+005
 1.407000000E+003 1.219999976E-004 1.280258203E+005
 1.408000000E+003 1.219999976E-004 1.280317813E+005
 1.409000000E+003 1.209999973E-004 1.278497656E+005
 1.410000000E+003 1.209999973E-004 1.280256094E+005
 1.411000000E+003 1.209999973E-004 1.279939297E+005
 1.412000000E+003 1.209999973E-004 1.279439922E+005
 1.413000000E+003 1.199999970E-004 1.277303516E+005
 1.414000000E+003 1.199999970E-004 1.277385000E+005
 1.415000000E+003 1.189999966E-004 1.278093594E+005
 1.416000000E+003 1.189999966E-004 1.282791953E+005
 1.417000000E+003 1.180000036E-004 1.287664141E+005
 1.418000000E+003 1.180000036E-004 1.283826797E+005
 1.419000000E+003 1.180000036E-004 1.278980859E+005
 1.420000000E+003 1.180000036E-004 1.280167031E+005
 1.421000000E+003 1.180000036E-004 1.259224609E+005
 1.422000000E+003 1.170000032E-004 1.281347344E+005
 1.423000000E+003 1.170000032E-004 1.279714453E+005
 1.424000000E+003 1.170000032E-004 1.275945000E+005
 1.425000000E+003 1.170000032E-004 1.272743516E+005
 1.426000000E+003 1.160000029E-004 1.275325938E+005
 1.427000000E+003 1.160000029E-004 1.284529141E+005
 1.428000000E+003 1.160000029E-004 1.286877734E+005
 1.429000000E+003 1.160000029E-004 1.278402891E+005
 1.430000000E+003 1.160000029E-004 1.278157109E+005
 1.431000000E+003 1.160000029E-004 1.277300391E+005
 1.432000000E+003 1.150000026E-004 1.275732813E+005
 1.433000000E+003 1.150000026E-004 1.283406563E+005
 1.434000000E+003 1.140000022E-004 1.278728672E+005
 1.435000000E+003 1.140000022E-004 1.276536641E+005
 1.436000000E+003 1.140000022E-004 1.278645313E+005
 1.437000000E+003 1.130000019E-004 1.279366484E+005
 1.438000000E+003 1.120000015E-004 1.282366797E+005
 1.439000000E+003 1.110000012E-004 1.292483359E+005
 1.440000000E+003 1.110000012E-004 1.289400859E+005
 1.441000000E+003 1.110000012E-004 1.289325078E+005
 1.442000000E+003 1.100000009E-004 1.293272734E+005
 1.443000000E+003 1.100000009E-004 1.296972031E+005
 1.444000000E+003 1.090000005E-004 1.301636797E+005
 1.445000000E+003 1.090000005E-004 1.296457734E+005
 1.446000000E+003 1.090000005E-004 1.292842109E+005
 1.447000000E+003 1.090000005E-004 1.298923047E+005
 1.448000000E+003 1.090000005E-004 1.296471484E+005
 1.449000000E+003 1.090000005E-004 1.294323672E+005
 1.450000000E+003 1.090000005E-004 1.284146328E+005
 1.451000000E+003 1.090000005E-004 1.285334531E+005
 1.452000000E+003 1.080000002E-004 1.285893047E+005
 1.453000000E+003 1.080000002E-004 1.287666719E+005
 1.454000000E+003 1.069999998E-004 1.292496484E+005
 1.455000000E+003 1.069999998E-004 1.289424375E+005
 1.456000000E+003 1.069999998E-004 1.303663438E+005
 1.457000000E+003 1.069999998E-004 1.290740859E+005
 1.458000000E+003 1.069999998E-004 1.287328438E+005
 1.459000000E+003 1.069999998E-004 1.284337656E+005
 1.460000000E+003 1.069999998E-004 1.285415859E+005
 1.461000000E+003 1.069999998E-004 1.284445391E+005
 1.462000000E+003 1.059999995E-004 1.279752734E+005
 1.463000000E+003 1.059999995E-004 1.277328203E+005
 1.464000000E+003 1.069999998E-004 1.269427344E+005
 1.465000000E+003 1.069999998E-004 1.261194219E+005
 1.466000000E+003 1.080000002E-004 1.252341719E+005
 1.467000000E+003 1.069999998E-004 1.254504141E+005
 1.468000000E+003 1.059999995E-004 1.267454922E+005
 1.469000000E+003 1.049999992E-004 1.275812500E+005
 1.470000000E+003 1.039999988E-004 1.276058047E+005
 1.471000000E+003 1.049999992E-004 1.269719922E+005
 1.472000000E+003 1.049999992E-004 1.270818125E+005
 1.473000000E+003 1.029999985E-004 1.279695703E+005
 1.474000000E+003 1.029999985E-004 1.282855000E+005
 1.475000000E+003 1.029999985E-004 1.278820547E+005
 1.476000000E+003 1.029999985E-004 1.274233828E+005
 1.477000000E+003 1.029999985E-004 1.276628750E+005
 1.478000000E+003 1.029999985E-004 1.279986250E+005
 1.479000000E+003 1.019999982E-004 1.280790781E+005
 1.480000000E+003 1.029999985E-004 1.272433984E+005
 1.481000000E+003 1.039999988E-004 1.261661250E+005
 1.482000000E+003 1.039999988E-004 1.259469922E+005
 1.483000000E+003 1.019999982E-004 1.264638438E+005
 1.484000000E+003 1.019999982E-004 1.265915625E+005
 1.485000000E+003 1.019999982E-004 1.260224063E+005
 1.486000000E+003 1.029999985E-004 1.249107969E+005
 1.487000000E+003 1.029999985E-004 1.254637266E+005
 1.488000000E+003 1.009999978E-004 1.275170625E+005
 1.489000000E+003 1.009999978E-004 1.279560703E+005
 1.490000000E+003 1.019999982E-004 1.279188984E+005
 1.491000000E+003 1.029999985E-004 1.257911484E+005
 1.492000000E+003 1.039999988E-004 1.247417344E+005
 1.493000000E+003 1.009999978E-004 1.263071484E+005
 1.494000000E+003 9.999999747E-005 1.274163906E+005
 1.495000000E+003 1.009999978E-004 1.248736563E+005
 1.496000000E+003 1.049999992E-004 1.220963984E+005
 1.497000000E+003 1.019999982E-004 1.240112422E+005
 1.498000000E+003 1.009999978E-004 1.250532891E+005
 1.499000000E+003 1.009999978E-004 1.247494141E+005
 1.500000000E+003 1.009999978E-004 1.233555781E+005
 1.501000000E+003 9.999999747E-005 1.240943594E+005
 1.502000000E+003 9.899999714E-005 1.252255391E+005
 1.503000000E+003 9.899999714E-005 1.250952578E+005
 1.504000000E+003 9.799999680E-005 1.257067813E+005
 1.505000000E+003 9.799999680E-005 1.255344141E+005
 1.506000000E+003 9.799999680E-005 1.255313438E+005
 1.507000000E+003 9.899999714E-005 1.235918281E+005
 1.508000000E+003 9.899999714E-005 1.236597266E+005
 1.509000000E+003 9.699999646E-005 1.253527344E+005
 1.510000000E+003 9.799999680E-005 1.246002656E+005
 1.511000000E+003 9.899999714E-005 1.230735078E+005
 1.512000000E+003 9.899999714E-005 1.232068516E+005
 1.513000000E+003 9.699999646E-005 1.241906641E+005
 1.514000000E+003 9.799999680E-005 1.235250313E+005
 1.515000000E+003 9.799999680E-005 1.228854375E+005
 1.516000000E+003 9.699999646E-005 1.241327344E+005
 1.517000000E+003 9.600000340E-005 1.251358516E+005
 1.518000000E+003 9.799999680E-005 1.234216719E+005
 1.519000000E+003 9.699999646E-005 1.232474609E+005
 1.520000000E+003 9.699999646E-005 1.236025391E+005
 1.521000000E+003 9.699999646E-005 1.225643359E+005
 1.522000000E+003 9.799999680E-005 1.221315156E+005
 1.523000000E+003 9.600000340E-005 1.231576719E+005
 1.524000000E+003 9.500000306E-005 1.236802109E+005
 1.525000000E+003 9.600000340E-005 1.227767188E+005
 1.526000000E+003 9.699999646E-005 1.212993203E+005
 1.527000000E+003 9.600000340E-005 1.215485781E+005
 1.528000000E+003 9.500000306E-005 1.226303750E+005
 1.529000000E+003 9.500000306E-005 1.225767969E+005
 1.530000000E+003 9.500000306E-005 1.220288906E+005
 1.531000000E+003 9.500000306E-005 1.218231719E+005
 1.532000000E+003 9.400000272E-005 1.224108125E+005
 1.533000000E+003 9.400000272E-005 1.233125469E+005
 1.534000000E+003 9.300000238E-005 1.239093359E+005
 1.535000000E+003 9.300000238E-005 1.240231328E+005
 1.536000000E+003 9.500000306E-005 1.218081328E+005
 1.537000000E+003 9.600000340E-005 1.210820469E+005
 1.538000000E+003 9.300000238E-005 1.229659375E+005
 1.539000000E+003 9.200000204E-005 1.240312891E+005
 1.540000000E+003 9.300000238E-005 1.229080469E+005
 1.541000000E+003 9.400000272E-005 1.209980234E+005
 1.542000000E+003 9.400000272E-005 1.207299688E+005
 1.543000000E+003 9.200000204E-005 1.222534141E+005
 1.544000000E+003 9.100000170E-005 1.232981641E+005
 1.545000000E+003 9.100000170E-005 1.231642031E+005
 1.546000000E+003 9.200000204E-005 1.221427500E+005
 1.547000000E+003 9.300000238E-005 1.212029453E+005
 1.548000000E+003 9.200000204E-005 1.213500547E+005
 1.549000000E+003 9.100000170E-005 1.220642656E+005
 1.550000000E+003 9.000000136E-005 1.225104375E+005
 1.551000000E+003 9.000000136E-005 1.219722422E+005
 1.552000000E+003 9.100000170E-005 1.209262266E+005
 1.553000000E+003 9.100000170E-005 1.212944609E+005
 1.554000000E+003 9.000000136E-005 1.217179531E+005
 1.555000000E+003 8.900000103E-005 1.222071641E+005
 1.556000000E+003 8.900000103E-005 1.222603359E+005
 1.557000000E+003 8.900000103E-005 1.214204063E+005
 1.558000000E+003 8.900000103E-005 1.216353594E+005
 1.559000000E+003 8.900000103E-005 1.214649453E+005
 1.560000000E+003 8.800000069E-005 1.224069219E+005
 1.561000000E+003 8.900000103E-005 1.245397656E+005
 1.562000000E+003 8.900000103E-005 1.225508594E+005
 1.563000000E+003 9.200000204E-005 1.207473594E+005
 1.564000000E+003 9.200000204E-005 1.202131172E+005
 1.565000000E+003 8.900000103E-005 1.212201406E+005
 1.566000000E+003 8.800000069E-005 1.228456328E+005
 1.567000000E+003 8.800000069E-005 1.216772344E+005
 1.568000000E+003 8.900000103E-005 1.205821719E+005
 1.569000000E+003 9.000000136E-005 1.196294063E+005
 1.570000000E+003 8.900000103E-005 1.195005391E+005
 1.571000000E+003 8.700000035E-005 1.211519766E+005
 1.572000000E+003 8.600000001E-005 1.217867734E+005
 1.573000000E+003 8.600000001E-005 1.216577734E+005
 1.574000000E+003 8.600000001E-005 1.208630000E+005
 1.575000000E+003 8.700000035E-005 1.205093672E+005
 1.576000000E+003 8.600000001E-005 1.210429297E+005
 1.577000000E+003 8.499999967E-005 1.216180469E+005
 1.578000000E+003 8.399999933E-005 1.219237344E+005
 1.579000000E+003 8.399999933E-005 1.217939531E+005
 1.580000000E+003 8.399999933E-005 1.212739531E+005
 1.581000000E+003 8.499999967E-005 1.204580938E+005
 1.582000000E+003 8.499999967E-005 1.203924063E+005
 1.583000000E+003 8.399999933E-005 1.205892734E+005
 1.584000000E+003 8.399999933E-005 1.208637813E+005
 1.585000000E+003 8.299999899E-005 1.211649531E+005
 1.586000000E+003 8.399999933E-005 1.207255859E+005
 1.587000000E+003 8.499999967E-005 1.209727422E+005
 1.588000000E+003 8.499999967E-005 1.206201875E+005
 1.589000000E+003 8.499999967E-005 1.207394844E+005
 1.590000000E+003 8.499999967E-005 1.191921328E+005
 1.591000000E+003 8.600000001E-005 1.187300625E+005
 1.592000000E+003 8.399999933E-005 1.185050313E+005
 1.593000000E+003 8.399999933E-005 1.191364375E+005
 1.594000000E+003 8.299999899E-005 1.194216328E+005
 1.595000000E+003 8.299999899E-005 1.193147578E+005
 1.596000000E+003 8.399999933E-005 1.182894766E+005
 1.597000000E+003 8.299999899E-005 1.183836953E+005
 1.598000000E+003 8.199999866E-005 1.190825391E+005
 1.599000000E+003 8.199999866E-005 1.195666797E+005
 1.600000000E+003 8.199999866E-005 1.194151406E+005
 1.601000000E+003 8.099999832E-005 1.193442031E+005
 1.602000000E+003 8.099999832E-005 1.188487891E+005
 1.603000000E+003 8.099999832E-005 1.185234844E+005
 1.604000000E+003 8.099999832E-005 1.188204531E+005
 1.605000000E+003 7.999999798E-005 1.194614375E+005
 1.606000000E+003 8.099999832E-005 1.197678750E+005
 1.607000000E+003 8.099999832E-005 1.186312500E+005
 1.608000000E+003 8.199999866E-005 1.183419453E+005
 1.609000000E+003 8.199999866E-005 1.181372266E+005
 1.610000000E+003 8.199999866E-005 1.177994141E+005
 1.611000000E+003 8.099999832E-005 1.177287188E+005
 1.612000000E+003 8.099999832E-005 1.169798047E+005
 1.613000000E+003 8.099999832E-005 1.164770781E+005
 1.614000000E+003 7.999999798E-005 1.168286328E+005
 1.615000000E+003 7.999999798E-005 1.176303281E+005
 1.616000000E+003 7.899999764E-005 1.182309141E+005
 1.617000000E+003 7.899999764E-005 1.188584766E+005
 1.618000000E+003 8.099999832E-005 1.177148984E+005
 1.619000000E+003 8.199999866E-005 1.177732969E+005
 1.620000000E+003 8.199999866E-005 1.168944922E+005
 1.621000000E+003 8.199999866E-005 1.167210703E+005
 1.622000000E+003 8.099999832E-005 1.166193984E+005
 1.623000000E+003 7.999999798E-005 1.164861250E+005
 1.624000000E+003 7.999999798E-005 1.164464297E+005
 1.625000000E+003 7.999999798E-005 1.160122891E+005
 1.626000000E+003 7.999999798E-005 1.156449375E+005
 1.627000000E+003 7.899999764E-005 1.153535469E+005
 1.628000000E+003 7.899999764E-005 1.154429609E+005
 1.629000000E+003 7.899999764E-005 1.158846719E+005
 1.630000000E+003 7.799999730E-005 1.168464141E+005
 1.631000000E+003 7.799999730E-005 1.162488359E+005
 1.632000000E+003 7.899999764E-005 1.153205391E+005
 1.633000000E+003 7.699999696E-005 1.159942656E+005
 1.634000000E+003 7.599999662E-005 1.166085703E+005
 1.635000000E+003 7.699999696E-005 1.161031797E+005
 1.636000000E+003 7.699999696E-005 1.140724141E+005
 1.637000000E+003 7.699999696E-005 1.152291406E+005
 1.638000000E+003 7.599999662E-005 1.155472656E+005
 1.639000000E+003 7.599999662E-005 1.157013203E+005
 1.640000000E+003 7.699999696E-005 1.154559375E+005
 1.641000000E+003 7.699999696E-005 1.149285000E+005
 1.642000000E+003 7.699999696E-005 1.147436719E+005
 1.643000000E+003 7.699999696E-005 1.141618047E+005
 1.644000000E+003 7.599999662E-005 1.142525391E+005
 1.645000000E+003 7.599999662E-005 1.167419531E+005
 1.646000000E+003 7.799999730E-005 1.213298672E+005
 1.647000000E+003 8.099999832E-005 1.160597422E+005
 1.648000000E+003 8.299999899E-005 1.198377813E+005
 1.649000000E+003 8.299999899E-005 1.158190234E+005
 1.650000000E+003 8.299999899E-005 1.168741172E+005
 1.651000000E+003 8.199999866E-005 1.144281875E+005
 1.652000000E+003 7.999999798E-005 1.137902734E+005
 1.653000000E+003 7.999999798E-005 1.142273828E+005
 1.654000000E+003 7.899999764E-005 1.138448438E+005
 1.655000000E+003 7.899999764E-005 1.151093359E+005
 1.656000000E+003 7.799999730E-005 1.137665781E+005
 1.657000000E+003 7.699999696E-005 1.147214375E+005
 1.658000000E+003 7.599999662E-005 1.150195156E+005
 1.659000000E+003 7.599999662E-005 1.160854531E+005
 1.660000000E+003 7.599999662E-005 1.142217578E+005
 1.661000000E+003 7.599999662E-005 1.137525469E+005
 1.662000000E+003 7.599999662E-005 1.131766016E+005
 1.663000000E+003 7.500000356E-005 1.134582266E+005
 1.664000000E+003 7.500000356E-005 1.132864375E+005
 1.665000000E+003 7.500000356E-005 1.132968125E+005
 1.666000000E+003 7.500000356E-005 1.129677578E+005
 1.667000000E+003 7.500000356E-005 1.127556094E+005
 1.668000000E+003 7.400000322E-005 1.124439922E+005
 1.669000000E+003 7.400000322E-005 1.121492266E+005
 1.670000000E+003 7.400000322E-005 1.119639531E+005
 1.671000000E+003 7.400000322E-005 1.113347813E+005
 1.672000000E+003 7.400000322E-005 1.114469766E+005
 1.673000000E+003 7.300000289E-005 1.114492109E+005
 1.674000000E+003 7.300000289E-005 1.116346953E+005
 1.675000000E+003 7.300000289E-005 1.112137891E+005
 1.676000000E+003 7.300000289E-005 1.110303828E+005
 1.677000000E+003 7.300000289E-005 1.108072188E+005
 1.678000000E+003 7.200000255E-005 1.111858281E+005
 1.679000000E+003 7.200000255E-005 1.111650781E+005
 1.680000000E+003 7.200000255E-005 1.111699688E+005
 1.681000000E+003 7.200000255E-005 1.109210703E+005
 1.682000000E+003 7.200000255E-005 1.108537734E+005
 1.683000000E+003 7.200000255E-005 1.103508047E+005
 1.684000000E+003 7.200000255E-005 1.101812969E+005
 1.685000000E+003 7.200000255E-005 1.104320469E+005
 1.686000000E+003 7.100000221E-005 1.112735078E+005
 1.687000000E+003 7.200000255E-005 1.100420703E+005
 1.688000000E+003 7.200000255E-005 1.096568047E+005
 1.689000000E+003 7.200000255E-005 1.091357813E+005
 1.690000000E+003 7.200000255E-005 1.095600547E+005
 1.691000000E+003 7.200000255E-005 1.092564609E+005
 1.692000000E+003 7.200000255E-005 1.091166328E+005
 1.693000000E+003 7.100000221E-005 1.089445859E+005
 1.694000000E+003 7.100000221E-005 1.091349375E+005
 1.695000000E+003 7.100000221E-005 1.089546406E+005
 1.696000000E+003 7.100000221E-005 1.091691875E+005
 1.697000000E+003 7.000000187E-005 1.092550547E+005
 1.698000000E+003 7.000000187E-005 1.090360781E+005
 1.699000000E+003 7.100000221E-005 1.083161484E+005
 1.700000000E+003 7.100000221E-005 1.082449141E+005
 1.701000000E+003 7.000000187E-005 1.083425078E+005
 1.702000000E+003 7.000000187E-005 1.086140469E+005
 1.703000000E+003 7.000000187E-005 1.079649453E+005
 1.704000000E+003 7.000000187E-005 1.086468125E+005
 1.705000000E+003 7.100000221E-005 1.110740000E+005
 1.706000000E+003 7.200000255E-005 1.089555625E+005
 1.707000000E+003 7.300000289E-005 1.094311094E+005
 1.708000000E+003 7.400000322E-005 1.073470313E+005
 1.709000000E+003 7.400000322E-005 1.079245156E+005
 1.710000000E+003 7.200000255E-005 1.073302500E+005
 1.711000000E+003 7.200000255E-005 1.069938125E+005
 1.712000000E+003 7.100000221E-005 1.069403125E+005
 1.713000000E+003 7.100000221E-005 1.073259844E+005
 1.714000000E+003 7.100000221E-005 1.072037344E+005
 1.715000000E+003 7.100000221E-005 1.063335156E+005
 1.716000000E+003 7.000000187E-005 1.068847266E+005
 1.717000000E+003 7.000000187E-005 1.074325000E+005
 1.718000000E+003 7.000000187E-005 1.076298594E+005
 1.719000000E+003 7.000000187E-005 1.064422500E+005
 1.720000000E+003 7.000000187E-005 1.068093906E+005
 1.721000000E+003 7.000000187E-005 1.064246797E+005
 1.722000000E+003 6.900000153E-005 1.068227188E+005
 1.723000000E+003 6.900000153E-005 1.067220781E+005
 1.724000000E+003 6.900000153E-005 1.068546250E+005
 1.725000000E+003 6.900000153E-005 1.064734766E+005
 1.726000000E+003 6.900000153E-005 1.063179453E+005
 1.727000000E+003 6.800000119E-005 1.059222656E+005
 1.728000000E+003 6.800000119E-005 1.060829609E+005
 1.729000000E+003 6.800000119E-005 1.058860859E+005
 1.730000000E+003 6.800000119E-005 1.058763906E+005
 1.731000000E+003 6.800000119E-005 1.066339766E+005
 1.732000000E+003 6.800000119E-005 1.086314922E+005
 1.733000000E+003 7.000000187E-005 1.062973594E+005
 1.734000000E+003 7.100000221E-005 1.071231953E+005
 1.735000000E+003 7.100000221E-005 1.050075391E+005
 1.736000000E+003 7.100000221E-005 1.057332969E+005
 1.737000000E+003 7.000000187E-005 1.042513672E+005
 1.738000000E+003 7.000000187E-005 1.044619453E+005
 1.739000000E+003 6.900000153E-005 1.043346641E+005
 1.740000000E+003 6.900000153E-005 1.050401094E+005
 1.741000000E+003 6.900000153E-005 1.039497891E+005
 1.742000000E+003 6.900000153E-005 1.040206250E+005
 1.743000000E+003 6.800000119E-005 1.044679922E+005
 1.744000000E+003 6.700000085E-005 1.053303281E+005
 1.745000000E+003 6.700000085E-005 1.054258906E+005
 1.746000000E+003 6.700000085E-005 1.045886250E+005
 1.747000000E+003 6.700000085E-005 1.041252031E+005
 1.748000000E+003 6.700000085E-005 1.037555625E+005
 1.749000000E+003 6.700000085E-005 1.037486953E+005
 1.750000000E+003 6.700000085E-005 1.039519453E+005
 1.751000000E+003 6.700000085E-005 1.040131797E+005
 1.752000000E+003 6.600000052E-005 1.036623281E+005
 1.753000000E+003 6.600000052E-005 1.033625000E+005
 1.754000000E+003 6.600000052E-005 1.032462578E+005
 1.755000000E+003 6.600000052E-005 1.035686172E+005
 1.756000000E+003 6.600000052E-005 1.031672109E+005
 1.757000000E+003 6.600000052E-005 1.029798203E+005
 1.758000000E+003 6.600000052E-005 1.047113203E+005
 1.759000000E+003 6.700000085E-005 1.089893672E+005
 1.760000000E+003 6.900000153E-005 1.045349844E+005
 1.761000000E+003 7.100000221E-005 1.064864063E+005
 1.762000000E+003 7.100000221E-005 1.032871172E+005
 1.763000000E+003 7.100000221E-005 1.048155938E+005
 1.764000000E+003 7.000000187E-005 1.020537031E+005
 1.765000000E+003 6.900000153E-005 1.024201875E+005
 1.766000000E+003 6.900000153E-005 1.020030156E+005
 1.767000000E+003 6.800000119E-005 1.027512344E+005
 1.768000000E+003 6.800000119E-005 1.021074375E+005
 1.769000000E+003 6.800000119E-005 1.021745547E+005
 1.770000000E+003 6.700000085E-005 1.028275938E+005
 1.771000000E+003 6.700000085E-005 1.037595859E+005
 1.772000000E+003 6.600000052E-005 1.032876641E+005
 1.773000000E+003 6.600000052E-005 1.019950859E+005
 1.774000000E+003 6.600000052E-005 1.016895391E+005
 1.775000000E+003 6.600000052E-005 1.010345703E+005
 1.776000000E+003 6.600000052E-005 1.014083125E+005
 1.777000000E+003 6.600000052E-005 1.011517422E+005
 1.778000000E+003 6.600000052E-005 1.012806172E+005
 1.779000000E+003 6.600000052E-005 1.005959453E+005
 1.780000000E+003 6.500000018E-005 1.007985000E+005
 1.781000000E+003 6.500000018E-005 1.006505000E+005
 1.782000000E+003 6.500000018E-005 1.004632344E+005
 1.783000000E+003 6.500000018E-005 1.002937734E+005
 1.784000000E+003 6.399999984E-005 1.005157188E+005
 1.785000000E+003 6.399999984E-005 1.004086719E+005
 1.786000000E+003 6.399999984E-005 1.001957344E+005
 1.787000000E+003 6.299999950E-005 1.002111641E+005
 1.788000000E+003 6.299999950E-005 1.003834063E+005
 1.789000000E+003 6.299999950E-005 1.000464609E+005
 1.790000000E+003 6.299999950E-005 9.981086719E+004
 1.791000000E+003 6.299999950E-005 9.969476563E+004
 1.792000000E+003 6.299999950E-005 9.983618750E+004
 1.793000000E+003 6.299999950E-005 9.960928125E+004
 1.794000000E+003 6.299999950E-005 9.934339063E+004
 1.795000000E+003 6.299999950E-005 9.917623438E+004
 1.796000000E+003 6.299999950E-005 9.920806250E+004
 1.797000000E+003 6.199999916E-005 9.948214844E+004
 1.798000000E+003 6.199999916E-005 1.002197578E+005
 1.799000000E+003 6.299999950E-005 9.910398438E+004
 1.800000000E+003 6.399999984E-005 9.899413281E+004
 1.801000000E+003 6.399999984E-005 9.832042969E+004
 1.802000000E+003 6.299999950E-005 9.842125000E+004
 1.803000000E+003 6.299999950E-005 9.785467188E+004
 1.804000000E+003 6.299999950E-005 9.787472656E+004
 1.805000000E+003 6.199999916E-005 9.792521875E+004
 1.806000000E+003 6.199999916E-005 9.846441406E+004
 1.807000000E+003 6.199999916E-005 9.779322656E+004
 1.808000000E+003 6.199999916E-005 9.763096875E+004
 1.809000000E+003 6.199999916E-005 9.764567188E+004
 1.810000000E+003 6.199999916E-005 9.777212500E+004
 1.811000000E+003 6.199999916E-005 9.751324219E+004
 1.812000000E+003 6.199999916E-005 9.730993750E+004
 1.813000000E+003 6.199999916E-005 9.715758594E+004
 1.814000000E+003 6.199999916E-005 9.702467188E+004
 1.815000000E+003 6.199999916E-005 9.689778125E+004
 1.816000000E+003 6.099999882E-005 9.693996875E+004
 1.817000000E+003 6.099999882E-005 9.697188281E+004
 1.818000000E+003 6.099999882E-005 9.686309375E+004
 1.819000000E+003 6.099999882E-005 9.667591406E+004
 1.820000000E+003 6.099999882E-005 9.685082813E+004
 1.821000000E+003 6.099999882E-005 9.758653125E+004
 1.822000000E+003 6.099999882E-005 9.667617188E+004
 1.823000000E+003 6.099999882E-005 9.640630469E+004
 1.824000000E+003 6.099999882E-005 9.599812500E+004
 1.825000000E+003 6.099999882E-005 9.622244531E+004
 1.826000000E+003 6.099999882E-005 9.567975781E+004
 1.827000000E+003 6.099999882E-005 9.536110938E+004
 1.828000000E+003 6.099999882E-005 9.544981250E+004
 1.829000000E+003 5.999999848E-005 9.591611719E+004
 1.830000000E+003 5.999999848E-005 9.548568750E+004
 1.831000000E+003 5.999999848E-005 9.512931250E+004
 1.832000000E+003 5.999999848E-005 9.504239063E+004
 1.833000000E+003 5.999999848E-005 9.532364844E+004
 1.834000000E+003 5.999999848E-005 9.535149219E+004
 1.835000000E+003 5.999999848E-005 9.523933594E+004
 1.836000000E+003 5.999999848E-005 9.543028906E+004
 1.837000000E+003 5.999999848E-005 9.450226563E+004
 1.838000000E+003 6.099999882E-005 9.452052344E+004
 1.839000000E+003 5.999999848E-005 9.433171875E+004
 1.840000000E+003 5.999999848E-005 9.452526563E+004
 1.841000000E+003 5.999999848E-005 9.417201563E+004
 1.842000000E+003 5.999999848E-005 9.382660938E+004
 1.843000000E+003 5.999999848E-005 9.398372656E+004
 1.844000000E+003 5.900000178E-005 9.480346875E+004
 1.845000000E+003 5.900000178E-005 9.638187500E+004
 1.846000000E+003 5.999999848E-005 9.468563281E+004
 1.847000000E+003 6.099999882E-005 9.442307031E+004
 1.848000000E+003 6.199999916E-005 9.341629688E+004
 1.849000000E+003 6.099999882E-005 9.366195313E+004
 1.850000000E+003 6.099999882E-005 9.303042969E+004
 1.851000000E+003 6.099999882E-005 9.329750000E+004
 1.852000000E+003 5.999999848E-005 9.324721875E+004
 1.853000000E+003 5.999999848E-005 9.340860156E+004
 1.854000000E+003 5.999999848E-005 9.221990625E+004
 1.855000000E+003 5.999999848E-005 9.271060938E+004
 1.856000000E+003 5.900000178E-005 9.317339844E+004
 1.857000000E+003 5.900000178E-005 9.362473438E+004
 1.858000000E+003 5.900000178E-005 9.266532813E+004
 1.859000000E+003 5.900000178E-005 9.249884375E+004
 1.860000000E+003 5.900000178E-005 9.235312500E+004
 1.861000000E+003 5.900000178E-005 9.280695313E+004
 1.862000000E+003 5.900000178E-005 9.243917188E+004
 1.863000000E+003 5.900000178E-005 9.197441406E+004
 1.864000000E+003 5.900000178E-005 9.182896094E+004
 1.865000000E+003 5.800000145E-005 9.197228125E+004
 1.866000000E+003 5.800000145E-005 9.212050781E+004
 1.867000000E+003 5.800000145E-005 9.242109375E+004
 1.868000000E+003 5.800000145E-005 9.368624219E+004
 1.869000000E+003 5.900000178E-005 9.194276563E+004
 1.870000000E+003 5.900000178E-005 9.191716406E+004
 1.871000000E+003 5.900000178E-005 9.117089844E+004
 1.872000000E+003 5.900000178E-005 9.182221094E+004
 1.873000000E+003 5.900000178E-005 9.074531250E+004
 1.874000000E+003 5.900000178E-005 9.064945313E+004
 1.875000000E+003 5.900000178E-005 9.066283594E+004
 1.876000000E+003 5.800000145E-005 9.123558594E+004
 1.877000000E+003 5.800000145E-005 9.070984375E+004
 1.878000000E+003 5.800000145E-005 9.075107031E+004
 1.879000000E+003 5.800000145E-005 9.072680469E+004
 1.880000000E+003 5.800000145E-005 9.072814063E+004
 1.881000000E+003 5.800000145E-005 9.045342188E+004
 1.882000000E+003 5.800000145E-005 9.026189844E+004
 1.883000000E+003 5.800000145E-005 9.016277344E+004
 1.884000000E+003 5.800000145E-005 8.997183594E+004
 1.885000000E+003 5.800000145E-005 8.996371875E+004
 1.886000000E+003 5.700000111E-005 8.989050000E+004
 1.887000000E+003 5.700000111E-005 9.014325781E+004
 1.888000000E+003 5.700000111E-005 8.961574219E+004
 1.889000000E+003 5.700000111E-005 8.968450000E+004
 1.890000000E+003 5.700000111E-005 8.982858594E+004
 1.891000000E+003 5.700000111E-005 8.969561719E+004
 1.892000000E+003 5.700000111E-005 8.943760938E+004
 1.893000000E+003 5.700000111E-005 8.904469531E+004
 1.894000000E+003 5.700000111E-005 8.923723438E+004
 1.895000000E+003 5.700000111E-005 8.946478906E+004
 1.896000000E+003 5.700000111E-005 9.001617188E+004
 1.897000000E+003 5.800000145E-005 8.898473438E+004
 1.898000000E+003 5.800000145E-005 8.855972656E+004
 1.899000000E+003 5.900000178E-005 8.805144531E+004
 1.900000000E+003 5.800000145E-005 8.808388281E+004
 1.901000000E+003 5.800000145E-005 8.760407813E+004
 1.902000000E+003 5.800000145E-005 8.779882813E+004
 1.903000000E+003 5.700000111E-005 8.802392969E+004
 1.904000000E+003 5.700000111E-005 8.800821875E+004
 1.905000000E+003 5.700000111E-005 8.760765625E+004
 1.906000000E+003 5.700000111E-005 8.786409375E+004
 1.907000000E+003 5.700000111E-005 8.801564063E+004
 1.908000000E+003 5.700000111E-005 8.773302344E+004
 1.909000000E+003 5.600000077E-005 8.765141406E+004
 1.910000000E+003 5.600000077E-005 8.741039063E+004
 1.911000000E+003 5.600000077E-005 8.755297656E+004
 1.912000000E+003 5.600000077E-005 8.729971875E+004
 1.913000000E+003 5.600000077E-005 8.708405469E+004
 1.914000000E+003 5.600000077E-005 8.690236719E+004
 1.915000000E+003 5.600000077E-005 8.703925000E+004
 1.916000000E+003 5.600000077E-005 8.686243750E+004
 1.917000000E+003 5.500000043E-005 8.740101563E+004
 1.918000000E+003 5.500000043E-005 8.973986719E+004
 1.919000000E+003 5.600000077E-005 8.714342969E+004
 1.920000000E+003 5.700000111E-005 8.737089063E+004
 1.921000000E+003 5.700000111E-005 8.644434375E+004
 1.922000000E+003 5.700000111E-005 8.741574219E+004
 1.923000000E+003 5.600000077E-005 8.590004688E+004
 1.924000000E+003 5.600000077E-005 8.609739063E+004
 1.925000000E+003 5.600000077E-005 8.603999219E+004
 1.926000000E+003 5.600000077E-005 8.674632031E+004
 1.927000000E+003 5.600000077E-005 8.579413281E+004
 1.928000000E+003 5.600000077E-005 8.594187500E+004
 1.929000000E+003 5.500000043E-005 8.602573438E+004
 1.930000000E+003 5.500000043E-005 8.594710938E+004
 1.931000000E+003 5.500000043E-005 8.578435156E+004
 1.932000000E+003 5.500000043E-005 8.540385938E+004
 1.933000000E+003 5.500000043E-005 8.555542188E+004
 1.934000000E+003 5.500000043E-005 8.523457813E+004
 1.935000000E+003 5.500000043E-005 8.512196875E+004
 1.936000000E+003 5.500000043E-005 8.507525000E+004
 1.937000000E+003 5.400000009E-005 8.518654688E+004
 1.938000000E+003 5.500000043E-005 8.479557031E+004
 1.939000000E+003 5.400000009E-005 8.522088281E+004
 1.940000000E+003 5.400000009E-005 8.766078906E+004
 1.941000000E+003 5.500000043E-005 8.514906250E+004
 1.942000000E+003 5.600000077E-005 8.530677344E+004
 1.943000000E+003 5.600000077E-005 8.422761719E+004
 1.944000000E+003 5.500000043E-005 8.533442969E+004
 1.945000000E+003 5.500000043E-005 8.394859375E+004
 1.946000000E+003 5.500000043E-005 8.421921094E+004
 1.947000000E+003 5.500000043E-005 8.406940625E+004
 1.948000000E+003 5.500000043E-005 8.456683594E+004
 1.949000000E+003 5.500000043E-005 8.357760156E+004
 1.950000000E+003 5.500000043E-005 8.395676563E+004
 1.951000000E+003 5.400000009E-005 8.412871875E+004
 1.952000000E+003 5.400000009E-005 8.404873438E+004
 1.953000000E+003 5.400000009E-005 8.329727344E+004
 1.954000000E+003 5.400000009E-005 8.330232813E+004
 1.955000000E+003 5.400000009E-005 8.371067969E+004
 1.956000000E+003 5.400000009E-005 8.343358594E+004
 1.957000000E+003 5.400000009E-005 8.288046875E+004
 1.958000000E+003 5.400000009E-005 8.264645313E+004
 1.959000000E+003 5.299999975E-005 8.304725781E+004
 1.960000000E+003 5.299999975E-005 8.320925781E+004
 1.961000000E+003 5.299999975E-005 8.273020313E+004
 1.962000000E+003 5.299999975E-005 8.278666406E+004
 1.963000000E+003 5.299999975E-005 8.482898438E+004
 1.964000000E+003 5.400000009E-005 8.292324219E+004
 1.965000000E+003 5.400000009E-005 8.327789063E+004
 1.966000000E+003 5.400000009E-005 8.239160156E+004
 1.967000000E+003 5.400000009E-005 8.314587500E+004
 1.968000000E+003 5.400000009E-005 8.118362500E+004
 1.969000000E+003 5.400000009E-005 8.191055469E+004
 1.970000000E+003 5.299999975E-005 8.210783594E+004
 1.971000000E+003 5.299999975E-005 8.249849219E+004
 1.972000000E+003 5.400000009E-005 8.141946094E+004
 1.973000000E+003 5.400000009E-005 8.168071094E+004
 1.974000000E+003 5.299999975E-005 8.199038281E+004
 1.975000000E+003 5.299999975E-005 8.202968750E+004
 1.976000000E+003 5.299999975E-005 8.123867969E+004
 1.977000000E+003 5.299999975E-005 8.106250000E+004
 1.978000000E+003 5.299999975E-005 8.161926563E+004
 1.979000000E+003 5.199999941E-005 8.130952344E+004
 1.980000000E+003 5.299999975E-005 8.099246875E+004
 1.981000000E+003 5.299999975E-005 8.066535938E+004
 1.982000000E+003 5.199999941E-005 8.106197656E+004
 1.983000000E+003 5.199999941E-005 8.075282031E+004
 1.984000000E+003 5.199999941E-005 8.088853906E+004
 1.985000000E+003 5.199999941E-005 8.110974219E+004
 1.986000000E+003 5.199999941E-005 8.068826563E+004
 1.987000000E+003 5.199999941E-005 8.031235156E+004
 1.988000000E+003 5.199999941E-005 8.012603906E+004
 1.989000000E+003 5.199999941E-005 8.063398438E+004
 1.990000000E+003 5.199999941E-005 8.016118750E+004
 1.991000000E+003 5.199999941E-005 8.002578906E+004
 1.992000000E+003 5.199999941E-005 7.978151563E+004
 1.993000000E+003 5.199999941E-005 8.000776563E+004
 1.994000000E+003 5.199999941E-005 7.971814063E+004
 1.995000000E+003 5.199999941E-005 7.981853906E+004
 1.996000000E+003 5.199999941E-005 7.959794531E+004
 1.997000000E+003 5.199999941E-005 7.927471094E+004
 1.998000000E+003 5.199999941E-005 7.904836719E+004
 1.999000000E+003 5.199999941E-005 7.908272656E+004
 2.000000000E+003 5.199999941E-005 7.906614844E+004
 2.001000000E+003 5.199999941E-005 7.886218750E+004
 2.002000000E+003 5.199999941E-005 7.882714063E+004
 2.003000000E+003 5.099999908E-005 7.889514844E+004
 2.004000000E+003 5.099999908E-005 7.879916406E+004
 2.005000000E+003 5.099999908E-005 7.869064063E+004
 2.006000000E+003 5.099999908E-005 7.862970313E+004
 2.007000000E+003 5.099999908E-005 7.847229688E+004
 2.008000000E+003 5.099999908E-005 7.843351563E+004
 2.009000000E+003 5.099999908E-005 7.841777344E+004
 2.010000000E+003 5.099999908E-005 7.834025781E+004
 2.011000000E+003 5.099999908E-005 7.835239844E+004
 2.012000000E+003 5.099999908E-005 7.855870313E+004
 2.013000000E+003 5.099999908E-005 7.812553906E+004
 2.014000000E+003 5.099999908E-005 7.788843750E+004
 2.015000000E+003 5.099999908E-005 7.775294531E+004
 2.016000000E+003 5.099999908E-005 7.787561719E+004
 2.017000000E+003 5.099999908E-005 7.801492188E+004
 2.018000000E+003 5.099999908E-005 7.947229688E+004
 2.019000000E+003 5.199999941E-005 7.802908594E+004
 2.020000000E+003 5.199999941E-005 7.796357031E+004
 2.021000000E+003 5.199999941E-005 7.754142188E+004
 2.022000000E+003 5.199999941E-005 7.772778906E+004
 2.023000000E+003 5.199999941E-005 7.685162500E+004
 2.024000000E+003 5.199999941E-005 7.673498438E+004
 2.025000000E+003 5.099999908E-005 7.673205469E+004
 2.026000000E+003 5.099999908E-005 7.737594531E+004
 2.027000000E+003 5.099999908E-005 7.735186719E+004
 2.028000000E+003 5.099999908E-005 7.704391406E+004
 2.029000000E+003 5.099999908E-005 7.717907813E+004
 2.030000000E+003 5.099999908E-005 7.679967969E+004
 2.031000000E+003 5.099999908E-005 7.668467969E+004
 2.032000000E+003 5.099999908E-005 7.697296875E+004
 2.033000000E+003 5.099999908E-005 7.648903906E+004
 2.034000000E+003 5.099999908E-005 7.622588281E+004
 2.035000000E+003 5.099999908E-005 7.627586719E+004
 2.036000000E+003 4.999999874E-005 7.645284375E+004
 2.037000000E+003 4.999999874E-005 7.627981250E+004
 2.038000000E+003 4.999999874E-005 7.624272656E+004
 2.039000000E+003 4.999999874E-005 7.650989063E+004
 2.040000000E+003 4.999999874E-005 7.643816406E+004
 2.041000000E+003 4.999999874E-005 7.639785938E+004
 2.042000000E+003 4.999999874E-005 7.592285938E+004
 2.043000000E+003 4.999999874E-005 7.581755469E+004
 2.044000000E+003 4.999999874E-005 7.594589844E+004
 2.045000000E+003 4.999999874E-005 7.568596094E+004
 2.046000000E+003 4.999999874E-005 7.539342969E+004
 2.047000000E+003 4.999999874E-005 7.524858594E+004
 2.048000000E+003 4.999999874E-005 7.539667969E+004
 2.049000000E+003 4.999999874E-005 7.543937500E+004
 2.050000000E+003 4.999999874E-005 7.536997656E+004
 2.051000000E+003 4.999999874E-005 7.519347656E+004
 2.052000000E+003 4.999999874E-005 7.513657031E+004
 2.053000000E+003 4.999999874E-005 7.515872656E+004
 2.054000000E+003 4.999999874E-005 7.508331250E+004
 2.055000000E+003 4.999999874E-005 7.488441406E+004
 2.056000000E+003 4.999999874E-005 7.483317188E+004
 2.057000000E+003 4.899999840E-005 7.549001563E+004
 2.058000000E+003 4.999999874E-005 7.489020313E+004
 2.059000000E+003 4.999999874E-005 7.453367188E+004
 2.060000000E+003 4.999999874E-005 7.451236719E+004
 2.061000000E+003 4.999999874E-005 7.463823438E+004
 2.062000000E+003 4.999999874E-005 7.430474219E+004
 2.063000000E+003 4.999999874E-005 7.418803906E+004
 2.064000000E+003 4.899999840E-005 7.453906250E+004
 2.065000000E+003 4.899999840E-005 7.430735156E+004
 2.066000000E+003 4.899999840E-005 7.435464063E+004
 2.067000000E+003 4.899999840E-005 7.412261719E+004
 2.068000000E+003 4.899999840E-005 7.401246094E+004
 2.069000000E+003 4.899999840E-005 7.380587500E+004
 2.070000000E+003 4.899999840E-005 7.384342969E+004
 2.071000000E+003 4.899999840E-005 7.400110938E+004
 2.072000000E+003 4.899999840E-005 7.359722656E+004
 2.073000000E+003 4.899999840E-005 7.373845313E+004
 2.074000000E+003 4.899999840E-005 7.363281250E+004
 2.075000000E+003 4.899999840E-005 7.340203125E+004
 2.076000000E+003 4.899999840E-005 7.328897656E+004
 2.077000000E+003 4.899999840E-005 7.328062500E+004
 2.078000000E+003 4.899999840E-005 7.328692969E+004
 2.079000000E+003 4.899999840E-005 7.322758594E+004
 2.080000000E+003 4.899999840E-005 7.322617188E+004
 2.081000000E+003 4.899999840E-005 7.337740625E+004
 2.082000000E+003 4.899999840E-005 7.295481250E+004
 2.083000000E+003 4.899999840E-005 7.280757031E+004
 2.084000000E+003 4.899999840E-005 7.278757031E+004
 2.085000000E+003 4.899999840E-005 7.258852344E+004
 2.086000000E+003 4.899999840E-005 7.241776563E+004
 2.087000000E+003 4.899999840E-005 7.239082031E+004
 2.088000000E+003 4.899999840E-005 7.267617188E+004
 2.089000000E+003 4.899999840E-005 7.250619531E+004
 2.090000000E+003 4.899999840E-005 7.249210938E+004
 2.091000000E+003 4.800000170E-005 7.257450000E+004
 2.092000000E+003 4.800000170E-005 7.321596094E+004
 2.093000000E+003 4.899999840E-005 7.257442969E+004
 2.094000000E+003 4.899999840E-005 7.221489844E+004
 2.095000000E+003 4.899999840E-005 7.222467188E+004
 2.096000000E+003 4.899999840E-005 7.217178125E+004
 2.097000000E+003 4.899999840E-005 7.173445313E+004
 2.098000000E+003 4.899999840E-005 7.169638281E+004
 2.099000000E+003 4.899999840E-005 7.204346094E+004
 2.100000000E+003 4.800000170E-005 7.211382031E+004
 2.101000000E+003 4.800000170E-005 7.196318750E+004
 2.102000000E+003 4.800000170E-005 7.181470313E+004
 2.103000000E+003 4.800000170E-005 7.171417188E+004
 2.104000000E+003 4.800000170E-005 7.181701563E+004
 2.105000000E+003 4.800000170E-005 7.186558594E+004
 2.106000000E+003 4.800000170E-005 7.152039063E+004
 2.107000000E+003 4.800000170E-005 7.138954688E+004
 2.108000000E+003 4.800000170E-005 7.159780469E+004
 2.109000000E+003 4.800000170E-005 7.356692188E+004
 2.110000000E+003 4.899999840E-005 7.182660938E+004
 2.111000000E+003 4.999999874E-005 7.175597656E+004
 2.112000000E+003 4.899999840E-005 7.111350781E+004
 2.113000000E+003 4.899999840E-005 7.167156250E+004
 2.114000000E+003 4.899999840E-005 7.081098438E+004
 2.115000000E+003 4.899999840E-005 7.081702344E+004
 2.116000000E+003 4.800000170E-005 7.173543750E+004
 2.117000000E+003 4.800000170E-005 7.146018750E+004
 2.118000000E+003 4.800000170E-005 7.128848438E+004
 2.119000000E+003 4.800000170E-005 7.125975781E+004
 2.120000000E+003 4.800000170E-005 7.130653906E+004
 2.121000000E+003 4.800000170E-005 7.145714063E+004
 2.122000000E+003 4.800000170E-005 7.097549219E+004
 2.123000000E+003 4.800000170E-005 7.098611719E+004
 2.124000000E+003 4.800000170E-005 7.035471094E+004
 2.125000000E+003 4.800000170E-005 7.030721875E+004
 2.126000000E+003 4.700000136E-005 7.102684375E+004
 2.127000000E+003 4.800000170E-005 7.032813281E+004
 2.128000000E+003 4.800000170E-005 7.024087500E+004
 2.129000000E+003 4.700000136E-005 7.079567188E+004
 2.130000000E+003 4.700000136E-005 7.079424219E+004
 2.131000000E+003 4.700000136E-005 7.012975000E+004
 2.132000000E+003 4.700000136E-005 7.032685938E+004
 2.133000000E+003 4.700000136E-005 7.152686719E+004
 2.134000000E+003 4.800000170E-005 7.074161719E+004
 2.135000000E+003 4.800000170E-005 7.022670313E+004
 2.136000000E+003 4.800000170E-005 6.988417188E+004
 2.137000000E+003 4.800000170E-005 6.976342188E+004
 2.138000000E+003 4.800000170E-005 6.937389844E+004
 2.139000000E+003 4.800000170E-005 6.930601563E+004
 2.140000000E+003 4.800000170E-005 7.015203906E+004
 2.141000000E+003 4.700000136E-005 6.946533594E+004
 2.142000000E+003 4.700000136E-005 6.979412500E+004
 2.143000000E+003 4.700000136E-005 6.997076563E+004
 2.144000000E+003 4.700000136E-005 6.959105469E+004
 2.145000000E+003 4.700000136E-005 6.937091406E+004
 2.146000000E+003 4.700000136E-005 6.939548438E+004
 2.147000000E+003 4.700000136E-005 6.928427344E+004
 2.148000000E+003 4.700000136E-005 6.876950000E+004
 2.149000000E+003 4.700000136E-005 6.868750781E+004
 2.150000000E+003 4.700000136E-005 6.900986719E+004
 2.151000000E+003 4.700000136E-005 6.916289063E+004
 2.152000000E+003 4.700000136E-005 6.895586719E+004
 2.153000000E+003 4.700000136E-005 6.881710938E+004
 2.154000000E+003 4.600000102E-005 6.919975781E+004
 2.155000000E+003 4.700000136E-005 6.893253125E+004
 2.156000000E+003 4.700000136E-005 6.863081250E+004
 2.157000000E+003 4.700000136E-005 6.882146875E+004
 2.158000000E+003 4.700000136E-005 6.859349219E+004
 2.159000000E+003 4.600000102E-005 6.851072656E+004
 2.160000000E+003 4.600000102E-005 6.861107813E+004
 2.161000000E+003 4.700000136E-005 6.828178906E+004
 2.162000000E+003 4.700000136E-005 6.816200781E+004
 2.163000000E+003 4.600000102E-005 6.822015625E+004
 2.164000000E+003 4.600000102E-005 6.827785156E+004
 2.165000000E+003 4.600000102E-005 6.812903125E+004
 2.166000000E+003 4.600000102E-005 6.825251563E+004
 2.167000000E+003 4.600000102E-005 6.986271094E+004
 2.168000000E+003 4.700000136E-005 6.887167188E+004
 2.169000000E+003 4.800000170E-005 6.810091406E+004
 2.170000000E+003 4.800000170E-005 6.780424219E+004
 2.171000000E+003 4.700000136E-005 6.782790625E+004
 2.172000000E+003 4.700000136E-005 6.759345313E+004
 2.173000000E+003 4.700000136E-005 6.746515625E+004
 2.174000000E+003 4.700000136E-005 6.804835938E+004
 2.175000000E+003 4.700000136E-005 6.766927344E+004
 2.176000000E+003 4.600000102E-005 6.801004688E+004
 2.177000000E+003 4.600000102E-005 6.798775781E+004
 2.178000000E+003 4.600000102E-005 6.771022656E+004
 2.179000000E+003 4.600000102E-005 6.773753906E+004
 2.180000000E+003 4.600000102E-005 6.774247656E+004
 2.181000000E+003 4.600000102E-005 6.731018750E+004
 2.182000000E+003 4.700000136E-005 6.685644531E+004
 2.183000000E+003 4.700000136E-005 6.680078125E+004
 2.184000000E+003 4.600000102E-005 6.734680469E+004
 2.185000000E+003 4.600000102E-005 6.718964844E+004
 2.186000000E+003 4.600000102E-005 6.684097656E+004
 2.187000000E+003 4.600000102E-005 6.683407031E+004
 2.188000000E+003 4.600000102E-005 6.741181250E+004
 2.189000000E+003 4.600000102E-005 6.700917969E+004
 2.190000000E+003 4.600000102E-005 6.685529688E+004
 2.191000000E+003 4.600000102E-005 6.683164063E+004
 2.192000000E+003 4.500000068E-005 6.706097656E+004
 2.193000000E+003 4.600000102E-005 6.662088281E+004
 2.194000000E+003 4.600000102E-005 6.643780469E+004
 2.195000000E+003 4.600000102E-005 6.641542969E+004
 2.196000000E+003 4.600000102E-005 6.657573438E+004
 2.197000000E+003 4.500000068E-005 6.653191406E+004
 2.198000000E+003 4.600000102E-005 6.640529688E+004
 2.199000000E+003 4.500000068E-005 6.629993750E+004
 2.200000000E+003 4.500000068E-005 6.650606250E+004
 2.201000000E+003 4.500000068E-005 6.676032813E+004
 2.202000000E+003 4.600000102E-005 6.624508594E+004
 2.203000000E+003 4.600000102E-005 6.591239844E+004
 2.204000000E+003 4.600000102E-005 6.585168750E+004
 2.205000000E+003 4.600000102E-005 6.601400781E+004
 2.206000000E+003 4.600000102E-005 6.560294531E+004
 2.207000000E+003 4.600000102E-005 6.573184375E+004
 2.208000000E+003 4.500000068E-005 6.599064844E+004
 2.209000000E+003 4.500000068E-005 6.593548438E+004
 2.210000000E+003 4.500000068E-005 6.560680469E+004
 2.211000000E+003 4.500000068E-005 6.566615625E+004
 2.212000000E+003 4.500000068E-005 6.574175781E+004
 2.213000000E+003 4.500000068E-005 6.582095313E+004
 2.214000000E+003 4.500000068E-005 6.549674609E+004
 2.215000000E+003 4.500000068E-005 6.522941016E+004
 2.216000000E+003 4.500000068E-005 6.547920703E+004
 2.217000000E+003 4.500000068E-005 6.545219531E+004
 2.218000000E+003 4.500000068E-005 6.529957422E+004
 2.219000000E+003 4.500000068E-005 6.531973047E+004
 2.220000000E+003 4.500000068E-005 6.525630469E+004
 2.221000000E+003 4.500000068E-005 6.568173438E+004
 2.222000000E+003 4.500000068E-005 6.535928906E+004
 2.223000000E+003 4.500000068E-005 6.609310938E+004
 2.224000000E+003 4.600000102E-005 6.552376172E+004
 2.225000000E+003 4.600000102E-005 6.502382031E+004
 2.226000000E+003 4.600000102E-005 6.498910938E+004
 2.227000000E+003 4.600000102E-005 6.464375391E+004
 2.228000000E+003 4.600000102E-005 6.460539063E+004
 2.229000000E+003 4.500000068E-005 6.480244141E+004
 2.230000000E+003 4.500000068E-005 6.529145703E+004
 2.231000000E+003 4.500000068E-005 6.518776953E+004
 2.232000000E+003 4.500000068E-005 6.486810938E+004
 2.233000000E+003 4.500000068E-005 6.497648828E+004
 2.234000000E+003 4.500000068E-005 6.486291797E+004
 2.235000000E+003 4.500000068E-005 6.483890234E+004
 2.236000000E+003 4.500000068E-005 6.476101563E+004
 2.237000000E+003 4.500000068E-005 6.442120313E+004
 2.238000000E+003 4.500000068E-005 6.417025781E+004
 2.239000000E+003 4.500000068E-005 6.446782031E+004
 2.240000000E+003 4.500000068E-005 6.461002344E+004
 2.241000000E+003 4.500000068E-005 6.420107031E+004
 2.242000000E+003 4.500000068E-005 6.455025391E+004
 2.243000000E+003 4.500000068E-005 6.429258594E+004
 2.244000000E+003 4.400000034E-005 6.430171484E+004
 2.245000000E+003 4.500000068E-005 6.403381641E+004
 2.246000000E+003 4.500000068E-005 6.387594531E+004
 2.247000000E+003 4.400000034E-005 6.429843750E+004
 2.248000000E+003 4.400000034E-005 6.399339063E+004
 2.249000000E+003 4.500000068E-005 6.379187109E+004
 2.250000000E+003 4.400000034E-005 6.394489844E+004
 2.251000000E+003 4.500000068E-005 6.381661328E+004
 2.252000000E+003 4.500000068E-005 6.393972656E+004
 2.253000000E+003 4.500000068E-005 6.354041797E+004
 2.254000000E+003 4.500000068E-005 6.345316016E+004
 2.255000000E+003 4.500000068E-005 6.360100781E+004
 2.256000000E+003 4.400000034E-005 6.345391016E+004
 2.257000000E+003 4.400000034E-005 6.349250000E+004
 2.258000000E+003 4.400000034E-005 6.340694922E+004
 2.259000000E+003 4.400000034E-005 6.343039844E+004
 2.260000000E+003 4.400000034E-005 6.348809766E+004
 2.261000000E+003 4.400000034E-005 6.325873047E+004
 2.262000000E+003 4.400000034E-005 6.314105859E+004
 2.263000000E+003 4.400000034E-005 6.343201953E+004
 2.264000000E+003 4.400000034E-005 6.331357031E+004
 2.265000000E+003 4.400000034E-005 6.342800781E+004
 2.266000000E+003 4.400000034E-005 6.393124219E+004
 2.267000000E+003 4.500000068E-005 6.321926563E+004
 2.268000000E+003 4.500000068E-005 6.309655859E+004
 2.269000000E+003 4.500000068E-005 6.288907031E+004
 2.270000000E+003 4.500000068E-005 6.298926172E+004
 2.271000000E+003 4.500000068E-005 6.263639844E+004
 2.272000000E+003 4.500000068E-005 6.276841797E+004
 2.273000000E+003 4.400000034E-005 6.330532031E+004
 2.274000000E+003 4.400000034E-005 6.299952734E+004
 2.275000000E+003 4.400000034E-005 6.261002734E+004
 2.276000000E+003 4.400000034E-005 6.298663281E+004
 2.277000000E+003 4.400000034E-005 6.283646875E+004
 2.278000000E+003 4.400000034E-005 6.296998047E+004
 2.279000000E+003 4.400000034E-005 6.261686328E+004
 2.280000000E+003 4.400000034E-005 6.239010547E+004
 2.281000000E+003 4.400000034E-005 6.290948438E+004
 2.282000000E+003 4.400000034E-005 6.239635156E+004
 2.283000000E+003 4.400000034E-005 6.222885547E+004
 2.284000000E+003 4.400000034E-005 6.244969922E+004
 2.285000000E+003 4.400000034E-005 6.258129297E+004
 2.286000000E+003 4.400000034E-005 6.258223438E+004
 2.287000000E+003 4.400000034E-005 6.212116797E+004
 2.288000000E+003 4.400000034E-005 6.191054297E+004
 2.289000000E+003 4.400000034E-005 6.206463281E+004
 2.290000000E+003 4.400000034E-005 6.208119141E+004
 2.291000000E+003 4.400000034E-005 6.188132031E+004
 2.292000000E+003 4.400000034E-005 6.175816406E+004
 2.293000000E+003 4.400000034E-005 6.204115234E+004
 2.294000000E+003 4.400000034E-005 6.206098438E+004
 2.295000000E+003 4.400000034E-005 6.193155078E+004
 2.296000000E+003 4.400000034E-005 6.191014453E+004
 2.297000000E+003 4.300000001E-005 6.221034375E+004
 2.298000000E+003 4.400000034E-005 6.188042969E+004
 2.299000000E+003 4.400000034E-005 6.159881641E+004
 2.300000000E+003 4.400000034E-005 6.152582813E+004
 2.301000000E+003 4.400000034E-005 6.147066016E+004
 2.302000000E+003 4.400000034E-005 6.144994141E+004
 2.303000000E+003 4.400000034E-005 6.144563281E+004
 2.304000000E+003 4.300000001E-005 6.147045703E+004
 2.305000000E+003 4.300000001E-005 6.144178516E+004
 2.306000000E+003 4.300000001E-005 6.136507031E+004
 2.307000000E+003 4.300000001E-005 6.132002734E+004
 2.308000000E+003 4.300000001E-005 6.132097266E+004
 2.309000000E+003 4.300000001E-005 6.133950391E+004
 2.310000000E+003 4.400000034E-005 6.109976172E+004
 2.311000000E+003 4.400000034E-005 6.102352734E+004
 2.312000000E+003 4.300000001E-005 6.106939453E+004
 2.313000000E+003 4.300000001E-005 6.120360156E+004
 2.314000000E+003 4.300000001E-005 6.275825391E+004
 2.315000000E+003 4.400000034E-005 6.158658203E+004
 2.316000000E+003 4.400000034E-005 6.122473828E+004
 2.317000000E+003 4.400000034E-005 6.146722266E+004
 2.318000000E+003 4.400000034E-005 6.090793750E+004
 2.319000000E+003 4.400000034E-005 6.077848828E+004
 2.320000000E+003 4.400000034E-005 6.113869141E+004
 2.321000000E+003 4.400000034E-005 6.111662109E+004
 2.322000000E+003 4.300000001E-005 6.135763281E+004
 2.323000000E+003 4.400000034E-005 6.079614844E+004
 2.324000000E+003 4.300000001E-005 6.124724609E+004
 2.325000000E+003 4.300000001E-005 6.116283594E+004
 2.326000000E+003 4.300000001E-005 6.109674609E+004
 2.327000000E+003 4.400000034E-005 6.050531250E+004
 2.328000000E+003 4.400000034E-005 6.038273438E+004
 2.329000000E+003 4.300000001E-005 6.092862891E+004
 2.330000000E+003 4.300000001E-005 6.063989063E+004
 2.331000000E+003 4.300000001E-005 6.053362109E+004
 2.332000000E+003 4.300000001E-005 6.070266406E+004
 2.333000000E+003 4.300000001E-005 6.083925391E+004
 2.334000000E+003 4.300000001E-005 6.078980859E+004
 2.335000000E+003 4.300000001E-005 6.044703906E+004
 2.336000000E+003 4.300000001E-005 6.014183984E+004
 2.337000000E+003 4.300000001E-005 6.022460938E+004
 2.338000000E+003 4.300000001E-005 6.025823828E+004
 2.339000000E+003 4.300000001E-005 6.008889063E+004
 2.340000000E+003 4.300000001E-005 5.984873047E+004
 2.341000000E+003 4.300000001E-005 6.009455859E+004
 2.342000000E+003 4.300000001E-005 6.005416797E+004
 2.343000000E+003 4.300000001E-005 6.025319531E+004
 2.344000000E+003 4.300000001E-005 6.001902734E+004
 2.345000000E+003 4.300000001E-005 6.025622656E+004
 2.346000000E+003 4.300000001E-005 6.204465234E+004
 2.347000000E+003 4.400000034E-005 6.050669531E+004
 2.348000000E+003 4.400000034E-005 6.007872656E+004
 2.349000000E+003 4.400000034E-005 6.055775781E+004
 2.350000000E+003 4.400000034E-005 5.996474219E+004
 2.351000000E+003 4.400000034E-005 5.969762109E+004
 2.352000000E+003 4.300000001E-005 6.002705469E+004
 2.353000000E+003 4.300000001E-005 6.047014453E+004
 2.354000000E+003 4.300000001E-005 6.048254688E+004
 2.355000000E+003 4.300000001E-005 5.992945313E+004
 2.356000000E+003 4.300000001E-005 5.991158594E+004
 2.357000000E+003 4.300000001E-005 6.020821484E+004
 2.358000000E+003 4.300000001E-005 6.015701172E+004
 2.359000000E+003 4.300000001E-005 5.942589063E+004
 2.360000000E+003 4.300000001E-005 5.925076172E+004
 2.361000000E+003 4.300000001E-005 5.957199219E+004
 2.362000000E+003 4.300000001E-005 5.962122266E+004
 2.363000000E+003 4.300000001E-005 5.931708203E+004
 2.364000000E+003 4.300000001E-005 5.935048438E+004
 2.365000000E+003 4.199999967E-005 5.965757031E+004
 2.366000000E+003 4.199999967E-005 5.958297266E+004
 2.367000000E+003 4.300000001E-005 5.923169141E+004
 2.368000000E+003 4.300000001E-005 5.909618359E+004
 2.369000000E+003 4.300000001E-005 5.912434375E+004
 2.370000000E+003 4.300000001E-005 5.899614844E+004
 2.371000000E+003 4.300000001E-005 5.884117578E+004
 2.372000000E+003 4.300000001E-005 5.886038281E+004
 2.373000000E+003 4.199999967E-005 5.904643750E+004
 2.374000000E+003 4.199999967E-005 5.897917188E+004
 2.375000000E+003 4.199999967E-005 5.894827344E+004
 2.376000000E+003 4.199999967E-005 5.894251563E+004
 2.377000000E+003 4.199999967E-005 5.890425781E+004
 2.378000000E+003 4.199999967E-005 5.869506641E+004
 2.379000000E+003 4.300000001E-005 5.869735156E+004
 2.380000000E+003 4.300000001E-005 5.861390234E+004
 2.381000000E+003 4.199999967E-005 5.866965234E+004
 2.382000000E+003 4.199999967E-005 5.865367578E+004
 2.383000000E+003 4.199999967E-005 5.864057813E+004
 2.384000000E+003 4.199999967E-005 5.854456250E+004
 2.385000000E+003 4.199999967E-005 5.860591016E+004
 2.386000000E+003 4.199999967E-005 5.854124219E+004
 2.387000000E+003 4.199999967E-005 5.848097266E+004
 2.388000000E+003 4.199999967E-005 5.848253125E+004
 2.389000000E+003 4.199999967E-005 5.857117969E+004
 2.390000000E+003 4.199999967E-005 5.838783203E+004
 2.391000000E+003 4.199999967E-005 5.842555078E+004
 2.392000000E+003 4.199999967E-005 6.009954297E+004
 2.393000000E+003 4.300000001E-005 5.908669922E+004
 2.394000000E+003 4.300000001E-005 5.852490234E+004
 2.395000000E+003 4.300000001E-005 5.888504297E+004
 2.396000000E+003 4.300000001E-005 5.809758203E+004
 2.397000000E+003 4.300000001E-005 5.812158203E+004
 2.398000000E+003 4.300000001E-005 5.859510156E+004
 2.399000000E+003 4.199999967E-005 5.835156641E+004
 2.400000000E+003 4.199999967E-005 5.846603125E+004
 2.401000000E+003 4.199999967E-005 5.850908594E+004
 2.402000000E+003 4.199999967E-005 5.866079297E+004
 2.403000000E+003 4.199999967E-005 5.938688281E+004
 2.404000000E+003 4.199999967E-005 5.891016016E+004
 2.405000000E+003 4.199999967E-005 5.846110156E+004
 2.406000000E+003 4.300000001E-005 5.828139063E+004
 2.407000000E+003 4.300000001E-005 5.871555859E+004
 2.408000000E+003 4.199999967E-005 5.927496094E+004
 2.409000000E+003 4.199999967E-005 5.794708594E+004
 2.410000000E+003 4.199999967E-005 5.833360938E+004
 2.411000000E+003 4.199999967E-005 5.915690234E+004
 2.412000000E+003 4.199999967E-005 5.878217188E+004
 2.413000000E+003 4.199999967E-005 5.764705078E+004
 2.414000000E+003 4.199999967E-005 5.738948047E+004
 2.415000000E+003 4.199999967E-005 5.781655859E+004
 2.416000000E+003 4.199999967E-005 5.793045313E+004
 2.417000000E+003 4.199999967E-005 5.747248438E+004
 2.418000000E+003 4.199999967E-005 5.769260938E+004
 2.419000000E+003 4.199999967E-005 5.744290234E+004
 2.420000000E+003 4.199999967E-005 5.787270313E+004
 2.421000000E+003 4.199999967E-005 5.823274219E+004
 2.422000000E+003 4.199999967E-005 5.769023828E+004
 2.423000000E+003 4.199999967E-005 5.761977734E+004
 2.424000000E+003 4.199999967E-005 5.757953516E+004
 2.425000000E+003 4.199999967E-005 5.747265234E+004
 2.426000000E+003 4.199999967E-005 5.739639453E+004
 2.427000000E+003 4.199999967E-005 5.759642188E+004
 2.428000000E+003 4.199999967E-005 5.791893750E+004
 2.429000000E+003 4.199999967E-005 5.709534766E+004
 2.430000000E+003 4.199999967E-005 5.731491016E+004
 2.431000000E+003 4.099999933E-005 5.785820313E+004
 2.432000000E+003 4.199999967E-005 5.727209766E+004
 2.433000000E+003 4.199999967E-005 5.701631641E+004
 2.434000000E+003 4.199999967E-005 5.759954297E+004
 2.435000000E+003 4.199999967E-005 5.695341797E+004
 2.436000000E+003 4.199999967E-005 5.689826953E+004
 2.437000000E+003 4.199999967E-005 5.692966016E+004
 2.438000000E+003 4.199999967E-005 5.716741797E+004
 2.439000000E+003 4.199999967E-005 5.675975391E+004
 2.440000000E+003 4.199999967E-005 5.692526172E+004
 2.441000000E+003 4.099999933E-005 5.711987109E+004
 2.442000000E+003 4.199999967E-005 5.695252344E+004
 2.443000000E+003 4.199999967E-005 5.675858984E+004
 2.444000000E+003 4.199999967E-005 5.677349609E+004
 2.445000000E+003 4.199999967E-005 5.676142969E+004
 2.446000000E+003 4.199999967E-005 5.681685547E+004
 2.447000000E+003 4.199999967E-005 5.665817969E+004
 2.448000000E+003 4.199999967E-005 5.648625391E+004
 2.449000000E+003 4.199999967E-005 5.660869531E+004
 2.450000000E+003 4.099999933E-005 5.687992578E+004
 2.451000000E+003 4.099999933E-005 5.671196484E+004
 2.452000000E+003 4.099999933E-005 5.659307422E+004
 2.453000000E+003 4.099999933E-005 5.665002344E+004
 2.454000000E+003 4.099999933E-005 5.653086719E+004
 2.455000000E+003 4.099999933E-005 5.635451953E+004
 2.456000000E+003 4.099999933E-005 5.638798828E+004
 2.457000000E+003 4.099999933E-005 5.648105469E+004
 2.458000000E+003 4.099999933E-005 5.645548438E+004
 2.459000000E+003 4.099999933E-005 5.638285547E+004
 2.460000000E+003 4.099999933E-005 5.641269141E+004
 2.461000000E+003 4.099999933E-005 5.639028125E+004
 2.462000000E+003 4.099999933E-005 5.615394141E+004
 2.463000000E+003 4.099999933E-005 5.618513672E+004
 2.464000000E+003 4.099999933E-005 5.622725781E+004
 2.465000000E+003 4.099999933E-005 5.602150391E+004
 2.466000000E+003 4.099999933E-005 5.606905078E+004
 2.467000000E+003 4.099999933E-005 5.623461328E+004
 2.468000000E+003 4.099999933E-005 5.601697266E+004
 2.469000000E+003 4.099999933E-005 5.608221875E+004
 2.470000000E+003 4.099999933E-005 5.629566406E+004
 2.471000000E+003 4.099999933E-005 5.643972656E+004
 2.472000000E+003 4.099999933E-005 5.657400000E+004
 2.473000000E+003 4.099999933E-005 5.628580078E+004
 2.474000000E+003 4.099999933E-005 5.608136719E+004
 2.475000000E+003 4.099999933E-005 5.589289453E+004
 2.476000000E+003 4.099999933E-005 5.600291797E+004
 2.477000000E+003 4.099999933E-005 5.615923047E+004
 2.478000000E+003 4.099999933E-005 5.621901172E+004
 2.479000000E+003 4.099999933E-005 5.622782031E+004
 2.480000000E+003 4.099999933E-005 5.570210156E+004
 2.481000000E+003 4.099999933E-005 5.555508984E+004
 2.482000000E+003 4.099999933E-005 5.573769141E+004
 2.483000000E+003 4.099999933E-005 5.557456641E+004
 2.484000000E+003 4.099999933E-005 5.572800781E+004
 2.485000000E+003 4.099999933E-005 5.598006250E+004
 2.486000000E+003 4.099999933E-005 5.602893359E+004
 2.487000000E+003 4.099999933E-005 5.578030078E+004
 2.488000000E+003 4.099999933E-005 5.707094141E+004
 2.489000000E+003 4.199999967E-005 5.594144531E+004
 2.490000000E+003 4.199999967E-005 5.554495703E+004
 2.491000000E+003 4.099999933E-005 5.610815625E+004
 2.492000000E+003 4.199999967E-005 5.524153125E+004
 2.493000000E+003 4.199999967E-005 5.539264844E+004
 2.494000000E+003 4.099999933E-005 5.580537109E+004
 2.495000000E+003 4.099999933E-005 5.556912109E+004
 2.496000000E+003 4.099999933E-005 5.537417188E+004
 2.497000000E+003 4.099999933E-005 5.581500391E+004
 2.498000000E+003 4.099999933E-005 5.573182031E+004
 2.499000000E+003 4.099999933E-005 5.618703906E+004
 2.500000000E+003 4.099999933E-005 5.628930078E+004
 2.501000000E+003 4.099999933E-005 5.537164453E+004
 2.502000000E+003 4.099999933E-005 5.548725781E+004
 2.503000000E+003 4.099999933E-005 5.595583984E+004
 2.504000000E+003 4.099999933E-005 5.551038672E+004
 2.505000000E+003 4.099999933E-005 5.568878906E+004
 2.506000000E+003 4.099999933E-005 5.533207813E+004
 2.507000000E+003 4.099999933E-005 5.571623438E+004
 2.508000000E+003 4.099999933E-005 5.488043359E+004
 2.509000000E+003 4.099999933E-005 5.499527734E+004
 2.510000000E+003 4.099999933E-005 5.568763672E+004
 2.511000000E+003 4.099999933E-005 5.601736719E+004
 2.512000000E+003 4.099999933E-005 5.512245703E+004
 2.513000000E+003 4.099999933E-005 5.505662109E+004
 2.514000000E+003 4.099999933E-005 5.536311328E+004
 2.515000000E+003 4.099999933E-005 5.552883594E+004
 2.516000000E+003 4.099999933E-005 5.496515234E+004
 2.517000000E+003 4.099999933E-005 5.467998828E+004
 2.518000000E+003 4.099999933E-005 5.525245313E+004
 2.519000000E+003 4.099999933E-005 5.531772656E+004
 2.520000000E+003 4.099999933E-005 5.442156250E+004
 2.521000000E+003 4.099999933E-005 5.448208594E+004
 2.522000000E+003 4.099999933E-005 5.507379297E+004
 2.523000000E+003 4.099999933E-005 5.477586328E+004
 2.524000000E+003 4.099999933E-005 5.462489063E+004
 2.525000000E+003 4.099999933E-005 5.475382813E+004
 2.526000000E+003 4.099999933E-005 5.471759766E+004
 2.527000000E+003 4.099999933E-005 5.465239063E+004
 2.528000000E+003 4.099999933E-005 5.481112109E+004
 2.529000000E+003 4.099999933E-005 5.461133203E+004
 2.530000000E+003 4.099999933E-005 5.486369531E+004
 2.531000000E+003 3.999999899E-005 5.507448047E+004
 2.532000000E+003 4.099999933E-005 5.453139844E+004
 2.533000000E+003 4.099999933E-005 5.417010156E+004
 2.534000000E+003 3.999999899E-005 5.458023438E+004
 2.535000000E+003 3.999999899E-005 5.478699609E+004
 2.536000000E+003 4.099999933E-005 5.426414844E+004
 2.537000000E+003 4.099999933E-005 5.428512500E+004
 2.538000000E+003 3.999999899E-005 5.471656641E+004
 2.539000000E+003 4.099999933E-005 5.400993359E+004
 2.540000000E+003 4.099999933E-005 5.394975781E+004
 2.541000000E+003 3.999999899E-005 5.442133594E+004
 2.542000000E+003 4.099999933E-005 5.409310156E+004
 2.543000000E+003 4.099999933E-005 5.393119141E+004
 2.544000000E+003 3.999999899E-005 5.422914844E+004
 2.545000000E+003 3.999999899E-005 5.406166016E+004
 2.546000000E+003 3.999999899E-005 5.405916406E+004
 2.547000000E+003 3.999999899E-005 5.422258594E+004
 2.548000000E+003 3.999999899E-005 5.383844141E+004
 2.549000000E+003 3.999999899E-005 5.382625391E+004
 2.550000000E+003 3.999999899E-005 5.411869141E+004
 2.551000000E+003 3.999999899E-005 5.407728516E+004
 2.552000000E+003 3.999999899E-005 5.397504297E+004
 2.553000000E+003 3.999999899E-005 5.399513672E+004
 2.554000000E+003 3.999999899E-005 5.399450000E+004
 2.555000000E+003 4.099999933E-005 5.369350391E+004
 2.556000000E+003 3.999999899E-005 5.540862891E+004
 2.557000000E+003 4.099999933E-005 5.451148438E+004
 2.558000000E+003 4.099999933E-005 5.383254297E+004
 2.559000000E+003 4.099999933E-005 5.452041797E+004
 2.560000000E+003 4.099999933E-005 5.363291406E+004
 2.561000000E+003 4.099999933E-005 5.383354688E+004
 2.562000000E+003 4.099999933E-005 5.476280078E+004
 2.563000000E+003 4.099999933E-005 5.364115234E+004
 2.564000000E+003 3.999999899E-005 5.380563281E+004
 2.565000000E+003 3.999999899E-005 5.445507031E+004
 2.566000000E+003 3.999999899E-005 5.415866797E+004
 2.567000000E+003 4.099999933E-005 5.473348047E+004
 2.568000000E+003 3.999999899E-005 5.446271875E+004
 2.569000000E+003 4.099999933E-005 5.383659375E+004
 2.570000000E+003 4.099999933E-005 5.340485547E+004
 2.571000000E+003 3.999999899E-005 5.361315234E+004
 2.572000000E+003 3.999999899E-005 5.481942578E+004
 2.573000000E+003 3.999999899E-005 5.397186719E+004
 2.574000000E+003 3.999999899E-005 5.367923828E+004
 2.575000000E+003 3.999999899E-005 5.382464063E+004
 2.576000000E+003 3.999999899E-005 5.330897266E+004
 2.577000000E+003 4.099999933E-005 5.302793750E+004
 2.578000000E+003 3.999999899E-005 5.370515625E+004
 2.579000000E+003 3.999999899E-005 5.368660938E+004
 2.580000000E+003 3.999999899E-005 5.356425781E+004
 2.581000000E+003 3.999999899E-005 5.359028516E+004
 2.582000000E+003 3.999999899E-005 5.335400000E+004
 2.583000000E+003 3.999999899E-005 5.369039844E+004
 2.584000000E+003 3.999999899E-005 5.431405078E+004
 2.585000000E+003 3.999999899E-005 5.327351172E+004
 2.586000000E+003 3.999999899E-005 5.288555469E+004
 2.587000000E+003 3.999999899E-005 5.326061328E+004
 2.588000000E+003 3.999999899E-005 5.319090234E+004
 2.589000000E+003 3.999999899E-005 5.298439453E+004
 2.590000000E+003 3.999999899E-005 5.340669922E+004
 2.591000000E+003 3.999999899E-005 5.377915625E+004
 2.592000000E+003 3.999999899E-005 5.336492969E+004
 2.593000000E+003 3.999999899E-005 5.301855859E+004
 2.594000000E+003 3.999999899E-005 5.278487500E+004
 2.595000000E+003 3.999999899E-005 5.284835156E+004
 2.596000000E+003 3.999999899E-005 5.287210156E+004
 2.597000000E+003 3.999999899E-005 5.295271875E+004
 2.598000000E+003 3.999999899E-005 5.325628906E+004
 2.599000000E+003 3.999999899E-005 5.343542188E+004
 2.600000000E+003 3.999999899E-005 5.320943750E+004
 2.601000000E+003 3.999999899E-005 5.272567578E+004
 2.602000000E+003 3.999999899E-005 5.273857422E+004
 2.603000000E+003 3.999999899E-005 5.283441406E+004
 2.604000000E+003 3.999999899E-005 5.264781250E+004
 2.605000000E+003 3.999999899E-005 5.274653125E+004
 2.606000000E+003 3.999999899E-005 5.296152344E+004
 2.607000000E+003 3.999999899E-005 5.308212500E+004
 2.608000000E+003 3.999999899E-005 5.271066797E+004
 2.609000000E+003 3.999999899E-005 5.272831641E+004
 2.610000000E+003 3.999999899E-005 5.257080859E+004
 2.611000000E+003 3.999999899E-005 5.271903906E+004
 2.612000000E+003 3.999999899E-005 5.322078906E+004
 2.613000000E+003 3.999999899E-005 5.276291797E+004
 2.614000000E+003 3.999999899E-005 5.275207422E+004
 2.615000000E+003 3.999999899E-005 5.277814453E+004
 2.616000000E+003 3.999999899E-005 5.236601953E+004
 2.617000000E+003 3.999999899E-005 5.206462891E+004
 2.618000000E+003 3.999999899E-005 5.264927734E+004
 2.619000000E+003 3.999999899E-005 5.297992969E+004
 2.620000000E+003 3.999999899E-005 5.228082813E+004
 2.621000000E+003 3.999999899E-005 5.246944141E+004
 2.622000000E+003 3.999999899E-005 5.237263672E+004
 2.623000000E+003 3.999999899E-005 5.221382422E+004
 2.624000000E+003 3.999999899E-005 5.219343750E+004
 2.625000000E+003 3.999999899E-005 5.244331641E+004
 2.626000000E+003 3.999999899E-005 5.260769531E+004
 2.627000000E+003 3.999999899E-005 5.267039453E+004
 2.628000000E+003 3.999999899E-005 5.264857813E+004
 2.629000000E+003 3.999999899E-005 5.208235547E+004
 2.630000000E+003 3.999999899E-005 5.224754688E+004
 2.631000000E+003 3.999999899E-005 5.204448438E+004
 2.632000000E+003 3.999999899E-005 5.190006641E+004
 2.633000000E+003 3.999999899E-005 5.216435156E+004
 2.634000000E+003 3.999999899E-005 5.231356641E+004
 2.635000000E+003 3.999999899E-005 5.237737500E+004
 2.636000000E+003 3.999999899E-005 5.494575000E+004
 2.637000000E+003 4.099999933E-005 5.412302344E+004
 2.638000000E+003 4.099999933E-005 5.266301953E+004
 2.639000000E+003 4.099999933E-005 5.448347656E+004
 2.640000000E+003 4.099999933E-005 5.362285938E+004
 2.641000000E+003 4.099999933E-005 5.392560547E+004
 2.642000000E+003 3.999999899E-005 5.591317578E+004
 2.643000000E+003 3.999999899E-005 5.360789063E+004
 2.644000000E+003 3.999999899E-005 5.304046094E+004
 2.645000000E+003 3.899999865E-005 5.534028906E+004
 2.646000000E+003 3.999999899E-005 5.210157813E+004
 2.647000000E+003 4.099999933E-005 5.297303516E+004
 2.648000000E+003 3.999999899E-005 5.246767578E+004
 2.649000000E+003 3.999999899E-005 5.268152344E+004
 2.650000000E+003 3.999999899E-005 5.229241016E+004
 2.651000000E+003 3.999999899E-005 5.172366016E+004
 2.652000000E+003 3.899999865E-005 5.366468359E+004
 2.653000000E+003 3.999999899E-005 5.267995703E+004
 2.654000000E+003 3.999999899E-005 5.279930859E+004
 2.655000000E+003 3.899999865E-005 5.360371094E+004
 2.656000000E+003 3.999999899E-005 5.136652344E+004
 2.657000000E+003 3.999999899E-005 5.115169922E+004
 2.658000000E+003 3.999999899E-005 5.246490625E+004
 2.659000000E+003 3.999999899E-005 5.152255859E+004
 2.660000000E+003 3.999999899E-005 5.141399219E+004
 2.661000000E+003 3.999999899E-005 5.247539844E+004
 2.662000000E+003 3.999999899E-005 5.213020313E+004
 2.663000000E+003 3.999999899E-005 5.187764453E+004
 2.664000000E+003 3.899999865E-005 5.192820703E+004
 2.665000000E+003 3.999999899E-005 5.166137109E+004
 2.666000000E+003 3.999999899E-005 5.096695313E+004
 2.667000000E+003 3.999999899E-005 5.170548438E+004
 2.668000000E+003 3.999999899E-005 5.142623047E+004
 2.669000000E+003 3.999999899E-005 5.121937109E+004
 2.670000000E+003 3.999999899E-005 5.151887891E+004
 2.671000000E+003 3.899999865E-005 5.143855859E+004
 2.672000000E+003 3.899999865E-005 5.136853125E+004
 2.673000000E+003 3.899999865E-005 5.119128125E+004
 2.674000000E+003 3.899999865E-005 5.157089063E+004
 2.675000000E+003 3.899999865E-005 5.118580859E+004
 2.676000000E+003 3.899999865E-005 5.148242578E+004
 2.677000000E+003 3.899999865E-005 5.152442969E+004
 2.678000000E+003 3.899999865E-005 5.101983594E+004
 2.679000000E+003 3.899999865E-005 5.099016016E+004
 2.680000000E+003 3.899999865E-005 5.126941406E+004
 2.681000000E+003 3.899999865E-005 5.091438672E+004
 2.682000000E+003 3.899999865E-005 5.082212109E+004
 2.683000000E+003 3.899999865E-005 5.110790625E+004
 2.684000000E+003 3.899999865E-005 5.097628516E+004
 2.685000000E+003 3.899999865E-005 5.094583594E+004
 2.686000000E+003 3.899999865E-005 5.099278906E+004
 2.687000000E+003 3.899999865E-005 5.090996875E+004
 2.688000000E+003 3.899999865E-005 5.082237891E+004
 2.689000000E+003 3.899999865E-005 5.096687109E+004
 2.690000000E+003 3.899999865E-005 5.081030078E+004
 2.691000000E+003 3.899999865E-005 5.076103516E+004
 2.692000000E+003 3.899999865E-005 5.079106641E+004
 2.693000000E+003 3.899999865E-005 5.074050391E+004
 2.694000000E+003 3.899999865E-005 5.065244531E+004
 2.695000000E+003 3.899999865E-005 5.062147266E+004
 2.696000000E+003 3.899999865E-005 5.054043750E+004
 2.697000000E+003 3.899999865E-005 5.051510547E+004
 2.698000000E+003 3.899999865E-005 5.059104688E+004
 2.699000000E+003 3.899999865E-005 5.048385156E+004
 2.700000000E+003 3.899999865E-005 5.051502734E+004
 2.701000000E+003 3.899999865E-005 5.052867969E+004
 2.702000000E+003 3.899999865E-005 5.048448438E+004
 2.703000000E+003 3.899999865E-005 5.041204688E+004
 2.704000000E+003 3.899999865E-005 5.052032422E+004
 2.705000000E+003 3.899999865E-005 5.050185156E+004
 2.706000000E+003 3.899999865E-005 5.040858594E+004
 2.707000000E+003 3.899999865E-005 5.044017188E+004
 2.708000000E+003 3.899999865E-005 5.040889844E+004
 2.709000000E+003 3.899999865E-005 5.035591406E+004
 2.710000000E+003 3.899999865E-005 5.034919531E+004
 2.711000000E+003 3.899999865E-005 5.028877344E+004
 2.712000000E+003 3.899999865E-005 5.030389844E+004
 2.713000000E+003 3.899999865E-005 5.027257031E+004
 2.714000000E+003 3.899999865E-005 5.030398828E+004
 2.715000000E+003 3.899999865E-005 5.023215625E+004
 2.716000000E+003 3.899999865E-005 5.025066797E+004
 2.717000000E+003 3.899999865E-005 5.027652344E+004
 2.718000000E+003 3.899999865E-005 5.016539063E+004
 2.719000000E+003 3.899999865E-005 5.015116797E+004
 2.720000000E+003 3.899999865E-005 5.015744141E+004
 2.721000000E+003 3.899999865E-005 5.001777344E+004
 2.722000000E+003 3.899999865E-005 5.011741406E+004
 2.723000000E+003 3.899999865E-005 5.007468359E+004
 2.724000000E+003 3.899999865E-005 5.000728906E+004
 2.725000000E+003 3.899999865E-005 4.992260547E+004
 2.726000000E+003 3.899999865E-005 5.006953906E+004
 2.727000000E+003 3.899999865E-005 4.990796484E+004
 2.728000000E+003 3.899999865E-005 4.993996094E+004
 2.729000000E+003 3.899999865E-005 5.000333203E+004
 2.730000000E+003 3.899999865E-005 4.989982813E+004
 2.731000000E+003 3.899999865E-005 4.983446484E+004
 2.732000000E+003 3.899999865E-005 5.013234766E+004
 2.733000000E+003 3.899999865E-005 4.986573828E+004
 2.734000000E+003 3.899999865E-005 4.975912109E+004
 2.735000000E+003 3.899999865E-005 4.988729688E+004
 2.736000000E+003 3.899999865E-005 4.951346484E+004
 2.737000000E+003 3.899999865E-005 4.965444922E+004
 2.738000000E+003 3.899999865E-005 4.996719922E+004
 2.739000000E+003 3.899999865E-005 4.961741016E+004
 2.740000000E+003 3.899999865E-005 4.974003906E+004
 2.741000000E+003 3.899999865E-005 4.993372656E+004
 2.742000000E+003 3.899999865E-005 4.975871094E+004
 2.743000000E+003 3.899999865E-005 4.955578125E+004
 2.744000000E+003 3.899999865E-005 4.972764063E+004
 2.745000000E+003 3.899999865E-005 4.950373438E+004
 2.746000000E+003 3.899999865E-005 4.950846875E+004
 2.747000000E+003 3.899999865E-005 4.971869922E+004
 2.748000000E+003 3.899999865E-005 4.966450391E+004
 2.749000000E+003 3.899999865E-005 4.963347656E+004
 2.750000000E+003 3.899999865E-005 4.969256250E+004
 2.751000000E+003 3.899999865E-005 4.951010156E+004
 2.752000000E+003 3.899999865E-005 4.956942188E+004
 2.753000000E+003 3.899999865E-005 4.951109375E+004
 2.754000000E+003 3.899999865E-005 4.937541016E+004
 2.755000000E+003 3.899999865E-005 4.953442969E+004
 2.756000000E+003 3.899999865E-005 4.972343359E+004
 2.757000000E+003 3.899999865E-005 4.970020313E+004
 2.758000000E+003 3.899999865E-005 4.971571094E+004
 2.759000000E+003 3.899999865E-005 4.973350391E+004
 2.760000000E+003 3.899999865E-005 5.017839063E+004
 2.761000000E+003 3.899999865E-005 5.006989063E+004
 2.762000000E+003 3.899999865E-005 5.018489063E+004
 2.763000000E+003 3.899999865E-005 5.009737891E+004
 2.764000000E+003 3.899999865E-005 5.045104688E+004
 2.765000000E+003 3.899999865E-005 5.034191797E+004
 2.766000000E+003 3.899999865E-005 4.954116797E+004
 2.767000000E+003 3.899999865E-005 4.946734766E+004
 2.768000000E+003 3.899999865E-005 4.928937891E+004
 2.769000000E+003 3.899999865E-005 4.984341797E+004
 2.770000000E+003 3.899999865E-005 4.910075000E+004
 2.771000000E+003 3.899999865E-005 4.956675000E+004
 2.772000000E+003 3.899999865E-005 4.934495703E+004
 2.773000000E+003 3.899999865E-005 4.983665625E+004
 2.774000000E+003 3.899999865E-005 4.970936328E+004
 2.775000000E+003 3.899999865E-005 4.975611719E+004
 2.776000000E+003 3.899999865E-005 4.967566016E+004
 2.777000000E+003 3.899999865E-005 4.960150391E+004
 2.778000000E+003 3.899999865E-005 4.922564844E+004
 2.779000000E+003 3.899999865E-005 4.882203516E+004
 2.780000000E+003 3.899999865E-005 4.890880469E+004
 2.781000000E+003 3.899999865E-005 4.899301563E+004
 2.782000000E+003 3.899999865E-005 4.894696484E+004
 2.783000000E+003 3.799999831E-005 4.973980469E+004
 2.784000000E+003 3.899999865E-005 4.934880078E+004
 2.785000000E+003 3.899999865E-005 4.938516797E+004
 2.786000000E+003 3.899999865E-005 4.969183203E+004
 2.787000000E+003 3.899999865E-005 4.888965234E+004
 2.788000000E+003 3.899999865E-005 4.889267188E+004
 2.789000000E+003 3.799999831E-005 4.932927734E+004
 2.790000000E+003 3.899999865E-005 4.878223828E+004
 2.791000000E+003 3.799999831E-005 4.879461719E+004
 2.792000000E+003 3.799999831E-005 4.918900000E+004
 2.793000000E+003 3.899999865E-005 4.859738672E+004
 2.794000000E+003 3.899999865E-005 4.859442969E+004
 2.795000000E+003 3.799999831E-005 4.894607813E+004
 2.796000000E+003 3.899999865E-005 4.857516406E+004
 2.797000000E+003 3.799999831E-005 4.860253125E+004
 2.798000000E+003 3.799999831E-005 4.911724219E+004
 2.799000000E+003 3.899999865E-005 4.848278516E+004
 2.800000000E+003 3.899999865E-005 4.850087891E+004
 2.801000000E+003 3.799999831E-005 4.867553516E+004
 2.802000000E+003 3.899999865E-005 4.826592188E+004
 2.803000000E+003 3.899999865E-005 4.837001172E+004
 2.804000000E+003 3.799999831E-005 4.856687891E+004
 2.805000000E+003 3.899999865E-005 4.828057031E+004
 2.806000000E+003 3.799999831E-005 4.832309766E+004
 2.807000000E+003 3.799999831E-005 4.852601563E+004
 2.808000000E+003 3.899999865E-005 4.824175391E+004
 2.809000000E+003 3.799999831E-005 4.831760547E+004
 2.810000000E+003 3.799999831E-005 4.850900000E+004
 2.811000000E+003 3.899999865E-005 4.820728125E+004
 2.812000000E+003 3.799999831E-005 4.821811328E+004
 2.813000000E+003 3.799999831E-005 4.836419922E+004
 2.814000000E+003 3.899999865E-005 4.810841406E+004
 2.815000000E+003 3.799999831E-005 4.845296875E+004
 2.816000000E+003 3.799999831E-005 4.823056641E+004
 2.817000000E+003 3.799999831E-005 4.808387500E+004
 2.818000000E+003 3.799999831E-005 4.826594141E+004
 2.819000000E+003 3.799999831E-005 4.804021484E+004
 2.820000000E+003 3.799999831E-005 4.809560156E+004
 2.821000000E+003 3.799999831E-005 4.837590234E+004
 2.822000000E+003 3.799999831E-005 4.804619531E+004
 2.823000000E+003 3.799999831E-005 4.799456250E+004
 2.824000000E+003 3.799999831E-005 4.827927344E+004
 2.825000000E+003 3.799999831E-005 4.815100391E+004
 2.826000000E+003 3.799999831E-005 4.798829297E+004
 2.827000000E+003 3.799999831E-005 4.824292578E+004
 2.828000000E+003 3.799999831E-005 4.799842188E+004
 2.829000000E+003 3.799999831E-005 4.803971094E+004
 2.830000000E+003 3.799999831E-005 4.820071484E+004
 2.831000000E+003 3.799999831E-005 4.825600391E+004
 2.832000000E+003 3.799999831E-005 4.820218750E+004
 2.833000000E+003 3.799999831E-005 4.810797266E+004
 2.834000000E+003 3.799999831E-005 4.777690625E+004
 2.835000000E+003 3.799999831E-005 4.783959375E+004
 2.836000000E+003 3.799999831E-005 4.785307422E+004
 2.837000000E+003 3.799999831E-005 4.766204297E+004
 2.838000000E+003 3.799999831E-005 4.764889063E+004
 2.839000000E+003 3.799999831E-005 4.771944922E+004
 2.840000000E+003 3.799999831E-005 4.772864453E+004
 2.841000000E+003 3.799999831E-005 4.770488672E+004
 2.842000000E+003 3.799999831E-005 4.775544922E+004
 2.843000000E+003 3.799999831E-005 4.758233984E+004
 2.844000000E+003 3.799999831E-005 4.816957422E+004
 2.845000000E+003 3.799999831E-005 4.775952734E+004
 2.846000000E+003 3.799999831E-005 4.786394141E+004
 2.847000000E+003 3.799999831E-005 4.790137891E+004
 2.848000000E+003 3.799999831E-005 4.794089844E+004
 2.849000000E+003 3.799999831E-005 4.795569531E+004
 2.850000000E+003 3.799999831E-005 4.854610156E+004
 2.851000000E+003 3.799999831E-005 4.827731250E+004
 2.852000000E+003 3.799999831E-005 4.878964844E+004
 2.853000000E+003 3.799999831E-005 4.897939844E+004
 2.854000000E+003 3.799999831E-005 4.885125000E+004
 2.855000000E+003 3.799999831E-005 4.853847656E+004
 2.856000000E+003 3.799999831E-005 4.865662109E+004
 2.857000000E+003 3.799999831E-005 4.808738281E+004
 2.858000000E+003 3.799999831E-005 4.776443750E+004
 2.859000000E+003 3.799999831E-005 4.739926563E+004
 2.860000000E+003 3.799999831E-005 4.721069531E+004
 2.861000000E+003 3.799999831E-005 4.760397266E+004
 2.862000000E+003 3.799999831E-005 4.741126172E+004
 2.863000000E+003 3.799999831E-005 4.745016797E+004
 2.864000000E+003 3.799999831E-005 4.744342188E+004
 2.865000000E+003 3.799999831E-005 4.756349219E+004
 2.866000000E+003 3.799999831E-005 4.751144141E+004
 2.867000000E+003 3.799999831E-005 4.755826172E+004
 2.868000000E+003 3.799999831E-005 4.733254688E+004
 2.869000000E+003 3.799999831E-005 4.743273047E+004
 2.870000000E+003 3.799999831E-005 4.756655859E+004
 2.871000000E+003 3.799999831E-005 4.699658594E+004
 2.872000000E+003 3.799999831E-005 4.708953516E+004
 2.873000000E+003 3.799999831E-005 4.712535547E+004
 2.874000000E+003 3.799999831E-005 4.704176953E+004
 2.875000000E+003 3.799999831E-005 4.713791797E+004
 2.876000000E+003 3.799999831E-005 4.730882422E+004
 2.877000000E+003 3.799999831E-005 4.703478906E+004
 2.878000000E+003 3.799999831E-005 4.722599219E+004
 2.879000000E+003 3.799999831E-005 4.724744141E+004
 2.880000000E+003 3.799999831E-005 4.706894922E+004
 2.881000000E+003 3.799999831E-005 4.730334375E+004
 2.882000000E+003 3.799999831E-005 4.731823047E+004
 2.883000000E+003 3.799999831E-005 4.714849219E+004
 2.884000000E+003 3.799999831E-005 4.706657422E+004
 2.885000000E+003 3.799999831E-005 4.707025781E+004
 2.886000000E+003 3.799999831E-005 4.694979688E+004
 2.887000000E+003 3.799999831E-005 4.718333594E+004
 2.888000000E+003 3.799999831E-005 4.665627344E+004
 2.889000000E+003 3.799999831E-005 4.698271875E+004
 2.890000000E+003 3.799999831E-005 4.685898828E+004
 2.891000000E+003 3.799999831E-005 4.679161719E+004
 2.892000000E+003 3.799999831E-005 4.662239844E+004
 2.893000000E+003 3.799999831E-005 4.661048047E+004
 2.894000000E+003 3.799999831E-005 4.744157422E+004
 2.895000000E+003 3.799999831E-005 4.740333984E+004
 2.896000000E+003 3.799999831E-005 4.732851172E+004
 2.897000000E+003 3.799999831E-005 4.729395313E+004
 2.898000000E+003 3.799999831E-005 4.738439844E+004
 2.899000000E+003 3.799999831E-005 4.732080078E+004
 2.900000000E+003 3.799999831E-005 4.755719922E+004
 2.901000000E+003 3.799999831E-005 4.712929297E+004
 2.902000000E+003 3.799999831E-005 4.722278906E+004
 2.903000000E+003 3.799999831E-005 4.703544922E+004
 2.904000000E+003 3.799999831E-005 4.679119531E+004
 2.905000000E+003 3.799999831E-005 4.682900000E+004
 2.906000000E+003 3.799999831E-005 4.637738672E+004
 2.907000000E+003 3.799999831E-005 4.647444141E+004
 2.908000000E+003 3.799999831E-005 4.679405859E+004
 2.909000000E+003 3.799999831E-005 4.671905859E+004
 2.910000000E+003 3.799999831E-005 4.662140234E+004
 2.911000000E+003 3.799999831E-005 4.674062500E+004
 2.912000000E+003 3.799999831E-005 4.636568359E+004
 2.913000000E+003 3.799999831E-005 4.630788672E+004
 2.914000000E+003 3.799999831E-005 4.643673047E+004
 2.915000000E+003 3.799999831E-005 4.619839453E+004
 2.916000000E+003 3.799999831E-005 4.615662109E+004
 2.917000000E+003 3.799999831E-005 4.621301563E+004
 2.918000000E+003 3.799999831E-005 4.605404297E+004
 2.919000000E+003 3.799999831E-005 4.614314063E+004
 2.920000000E+003 3.799999831E-005 4.606250391E+004
 2.921000000E+003 3.799999831E-005 4.597914063E+004
 2.922000000E+003 3.799999831E-005 4.602533594E+004
 2.923000000E+003 3.799999831E-005 4.600149609E+004
 2.924000000E+003 3.799999831E-005 4.601257422E+004
 2.925000000E+003 3.799999831E-005 4.620494141E+004
 2.926000000E+003 3.799999831E-005 4.606208984E+004
 2.927000000E+003 3.799999831E-005 4.600528516E+004
 2.928000000E+003 3.799999831E-005 4.614095703E+004
 2.929000000E+003 3.799999831E-005 4.600462109E+004
 2.930000000E+003 3.799999831E-005 4.608877344E+004
 2.931000000E+003 3.799999831E-005 4.604034375E+004
 2.932000000E+003 3.799999831E-005 4.603828906E+004
 2.933000000E+003 3.799999831E-005 4.599287109E+004
 2.934000000E+003 3.799999831E-005 4.607114063E+004
 2.935000000E+003 3.799999831E-005 4.606523438E+004
 2.936000000E+003 3.799999831E-005 4.623302344E+004
 2.937000000E+003 3.799999831E-005 4.623861719E+004
 2.938000000E+003 3.799999831E-005 4.644195313E+004
 2.939000000E+003 3.799999831E-005 4.656597656E+004
 2.940000000E+003 3.799999831E-005 4.693276953E+004
 2.941000000E+003 3.799999831E-005 4.666063672E+004
 2.942000000E+003 3.799999831E-005 4.692019922E+004
 2.943000000E+003 3.799999831E-005 4.641833984E+004
 2.944000000E+003 3.799999831E-005 4.618921875E+004
 2.945000000E+003 3.799999831E-005 4.582590234E+004
 2.946000000E+003 3.799999831E-005 4.589446875E+004
 2.947000000E+003 3.799999831E-005 4.560958203E+004
 2.948000000E+003 3.799999831E-005 4.560245703E+004
 2.949000000E+003 3.799999831E-005 4.548200391E+004
 2.950000000E+003 3.799999831E-005 4.569435938E+004
 2.951000000E+003 3.799999831E-005 4.631200391E+004
 2.952000000E+003 3.799999831E-005 4.612705859E+004
 2.953000000E+003 3.799999831E-005 4.660325781E+004
 2.954000000E+003 3.799999831E-005 4.630627344E+004
 2.955000000E+003 3.799999831E-005 4.630753516E+004
 2.956000000E+003 3.799999831E-005 4.605092969E+004
 2.957000000E+003 3.799999831E-005 4.597930078E+004
 2.958000000E+003 3.799999831E-005 4.552066406E+004
 2.959000000E+003 3.799999831E-005 4.589649609E+004
 2.960000000E+003 3.799999831E-005 4.545829688E+004
 2.961000000E+003 3.799999831E-005 4.544265234E+004
 2.962000000E+003 3.799999831E-005 4.584522656E+004
 2.963000000E+003 3.799999831E-005 4.547141016E+004
 2.964000000E+003 3.799999831E-005 4.564314063E+004
 2.965000000E+003 3.799999831E-005 4.576105859E+004
 2.966000000E+003 3.799999831E-005 4.570673438E+004
 2.967000000E+003 3.799999831E-005 4.552439453E+004
 2.968000000E+003 3.799999831E-005 4.545582031E+004
 2.969000000E+003 3.799999831E-005 4.518806641E+004
 2.970000000E+003 3.799999831E-005 4.561486719E+004
 2.971000000E+003 3.799999831E-005 4.534909375E+004
 2.972000000E+003 3.799999831E-005 4.555376563E+004
 2.973000000E+003 3.799999831E-005 4.559363281E+004
 2.974000000E+003 3.799999831E-005 4.533713672E+004
 2.975000000E+003 3.700000161E-005 4.597466406E+004
 2.976000000E+003 3.799999831E-005 4.578028516E+004
 2.977000000E+003 3.799999831E-005 4.602265234E+004
 2.978000000E+003 3.799999831E-005 4.590525781E+004
 2.979000000E+003 3.799999831E-005 4.613499609E+004
 2.980000000E+003 3.799999831E-005 4.594547656E+004
 2.981000000E+003 3.700000161E-005 4.612746484E+004
 2.982000000E+003 3.799999831E-005 4.551706641E+004
 2.983000000E+003 3.700000161E-005 4.570060547E+004
 2.984000000E+003 3.799999831E-005 4.502370313E+004
 2.985000000E+003 3.799999831E-005 4.486417578E+004
 2.986000000E+003 3.799999831E-005 4.506648828E+004
 2.987000000E+003 3.799999831E-005 4.489682813E+004
 2.988000000E+003 3.700000161E-005 4.504458984E+004
 2.989000000E+003 3.700000161E-005 4.524305859E+004
 2.990000000E+003 3.700000161E-005 4.542871484E+004
 2.991000000E+003 3.799999831E-005 4.521180469E+004
 2.992000000E+003 3.799999831E-005 4.511391016E+004
 2.993000000E+003 3.799999831E-005 4.460424609E+004
 2.994000000E+003 3.799999831E-005 4.472616406E+004
 2.995000000E+003 3.799999831E-005 4.463867578E+004
 2.996000000E+003 3.799999831E-005 4.463398047E+004
 2.997000000E+003 3.700000161E-005 4.497400391E+004
 2.998000000E+003 3.799999831E-005 4.458597656E+004
 2.999000000E+003 3.700000161E-005 4.487060156E+004
 3.000000000E+003 3.700000161E-005 4.482847656E+004
 3.001000000E+003 3.799999831E-005 4.454204688E+004
 3.002000000E+003 3.700000161E-005 4.477243359E+004
 3.003000000E+003 3.700000161E-005 4.461780078E+004
 3.004000000E+003 3.700000161E-005 4.456008984E+004
 3.005000000E+003 3.700000161E-005 4.487307422E+004
 3.006000000E+003 3.700000161E-005 4.461958984E+004
 3.007000000E+003 3.700000161E-005 4.458967188E+004
 3.008000000E+003 3.700000161E-005 4.479839063E+004
 3.009000000E+003 3.700000161E-005 4.448269531E+004
 3.010000000E+003 3.700000161E-005 4.454955469E+004
 3.011000000E+003 3.700000161E-005 4.455404297E+004
 3.012000000E+003 3.700000161E-005 4.447105469E+004
 3.013000000E+003 3.700000161E-005 4.466834375E+004
 3.014000000E+003 3.700000161E-005 4.452372656E+004
 3.015000000E+003 3.700000161E-005 4.447046484E+004
 3.016000000E+003 3.700000161E-005 4.437568750E+004
 3.017000000E+003 3.700000161E-005 4.428199219E+004
 3.018000000E+003 3.700000161E-005 4.436083203E+004
 3.019000000E+003 3.700000161E-005 4.449429297E+004
 3.020000000E+003 3.700000161E-005 4.432539453E+004
 3.021000000E+003 3.700000161E-005 4.459197266E+004
 3.022000000E+003 3.700000161E-005 4.438666016E+004
 3.023000000E+003 3.700000161E-005 4.439757422E+004
 3.024000000E+003 3.700000161E-005 4.436430078E+004
 3.025000000E+003 3.700000161E-005 4.450557031E+004
 3.026000000E+003 3.700000161E-005 4.435469141E+004
 3.027000000E+003 3.700000161E-005 4.460361328E+004
 3.028000000E+003 3.700000161E-005 4.443398438E+004
 3.029000000E+003 3.700000161E-005 4.451192578E+004
 3.030000000E+003 3.700000161E-005 4.466494531E+004
 3.031000000E+003 3.700000161E-005 4.448998828E+004
 3.032000000E+003 3.700000161E-005 4.471616797E+004
 3.033000000E+003 3.700000161E-005 4.474898438E+004
 3.034000000E+003 3.700000161E-005 4.470878906E+004
 3.035000000E+003 3.700000161E-005 4.505322656E+004
 3.036000000E+003 3.700000161E-005 4.548993359E+004
 3.037000000E+003 3.700000161E-005 4.514025781E+004
 3.038000000E+003 3.700000161E-005 4.527888672E+004
 3.039000000E+003 3.700000161E-005 4.533202734E+004
 3.040000000E+003 3.700000161E-005 4.544144531E+004
 3.041000000E+003 3.700000161E-005 4.520780469E+004
 3.042000000E+003 3.700000161E-005 4.521236719E+004
 3.043000000E+003 3.700000161E-005 4.479007813E+004
 3.044000000E+003 3.700000161E-005 4.474967969E+004
 3.045000000E+003 3.700000161E-005 4.433224219E+004
 3.046000000E+003 3.700000161E-005 4.450163672E+004
 3.047000000E+003 3.700000161E-005 4.413038281E+004
 3.048000000E+003 3.700000161E-005 4.443273828E+004
 3.049000000E+003 3.700000161E-005 4.412154688E+004
 3.050000000E+003 3.700000161E-005 4.445971875E+004
 3.051000000E+003 3.700000161E-005 4.443169141E+004
 3.052000000E+003 3.700000161E-005 4.507726953E+004
 3.053000000E+003 3.700000161E-005 4.503718359E+004
 3.054000000E+003 3.700000161E-005 4.552868750E+004
 3.055000000E+003 3.799999831E-005 4.477316016E+004
 3.056000000E+003 3.700000161E-005 4.474524609E+004
 3.057000000E+003 3.700000161E-005 4.432741016E+004
 3.058000000E+003 3.700000161E-005 4.382675000E+004
 3.059000000E+003 3.700000161E-005 4.401228516E+004
 3.060000000E+003 3.700000161E-005 4.397190234E+004
 3.061000000E+003 3.700000161E-005 4.422173438E+004
 3.062000000E+003 3.700000161E-005 4.423089453E+004
 3.063000000E+003 3.700000161E-005 4.452158984E+004
 3.064000000E+003 3.700000161E-005 4.420116016E+004
 3.065000000E+003 3.700000161E-005 4.444593750E+004
 3.066000000E+003 3.700000161E-005 4.396267969E+004
 3.067000000E+003 3.700000161E-005 4.402649219E+004
 3.068000000E+003 3.700000161E-005 4.365023047E+004
 3.069000000E+003 3.700000161E-005 4.350871875E+004
 3.070000000E+003 3.700000161E-005 4.357501172E+004
 3.071000000E+003 3.700000161E-005 4.363436719E+004
 3.072000000E+003 3.700000161E-005 4.375050781E+004
 3.073000000E+003 3.700000161E-005 4.379685156E+004
 3.074000000E+003 3.700000161E-005 4.383712891E+004
 3.075000000E+003 3.700000161E-005 4.376842578E+004
 3.076000000E+003 3.700000161E-005 4.373468750E+004
 3.077000000E+003 3.700000161E-005 4.359856641E+004
 3.078000000E+003 3.700000161E-005 4.339175000E+004
 3.079000000E+003 3.700000161E-005 4.364175000E+004
 3.080000000E+003 3.700000161E-005 4.349535938E+004
 3.081000000E+003 3.700000161E-005 4.373099609E+004
 3.082000000E+003 3.700000161E-005 4.366082813E+004
 3.083000000E+003 3.700000161E-005 4.391045703E+004
 3.084000000E+003 3.700000161E-005 4.331812109E+004
 3.085000000E+003 3.700000161E-005 4.409455078E+004
 3.086000000E+003 3.700000161E-005 4.374714063E+004
 3.087000000E+003 3.700000161E-005 4.414071875E+004
 3.088000000E+003 3.700000161E-005 4.386467969E+004
 3.089000000E+003 3.700000161E-005 4.417733594E+004
 3.090000000E+003 3.700000161E-005 4.397566016E+004
 3.091000000E+003 3.700000161E-005 4.442113672E+004
 3.092000000E+003 3.700000161E-005 4.408623047E+004
 3.093000000E+003 3.700000161E-005 4.445083594E+004
 3.094000000E+003 3.700000161E-005 4.385043750E+004
 3.095000000E+003 3.700000161E-005 4.398056641E+004
 3.096000000E+003 3.700000161E-005 4.344272656E+004
 3.097000000E+003 3.700000161E-005 4.333165234E+004
 3.098000000E+003 3.700000161E-005 4.318652344E+004
 3.099000000E+003 3.700000161E-005 4.303501953E+004
 3.100000000E+003 3.700000161E-005 4.332708594E+004
 3.101000000E+003 3.700000161E-005 4.326297656E+004
 3.102000000E+003 3.700000161E-005 4.357959766E+004
 3.103000000E+003 3.700000161E-005 4.339292188E+004
 3.104000000E+003 3.700000161E-005 4.352015625E+004
 3.105000000E+003 3.700000161E-005 4.276542188E+004
 3.106000000E+003 3.700000161E-005 4.322652734E+004
 3.107000000E+003 3.700000161E-005 4.295817578E+004
 3.108000000E+003 3.700000161E-005 4.292470703E+004
 3.109000000E+003 3.700000161E-005 4.310883984E+004
 3.110000000E+003 3.700000161E-005 4.300527734E+004
 3.111000000E+003 3.700000161E-005 4.365198828E+004
 3.112000000E+003 3.700000161E-005 4.351126953E+004
 3.113000000E+003 3.700000161E-005 4.400934766E+004
 3.114000000E+003 3.700000161E-005 4.330895703E+004
 3.115000000E+003 3.700000161E-005 4.348233984E+004
 3.116000000E+003 3.700000161E-005 4.337012891E+004
 3.117000000E+003 3.700000161E-005 4.330180859E+004
 3.118000000E+003 3.700000161E-005 4.329125000E+004
 3.119000000E+003 3.700000161E-005 4.355722266E+004
 3.120000000E+003 3.700000161E-005 4.328436719E+004
 3.121000000E+003 3.700000161E-005 4.358314063E+004
 3.122000000E+003 3.700000161E-005 4.303563672E+004
 3.123000000E+003 3.700000161E-005 4.297320313E+004
 3.124000000E+003 3.700000161E-005 4.259104688E+004
 3.125000000E+003 3.700000161E-005 4.259495313E+004
 3.126000000E+003 3.700000161E-005 4.294223047E+004
 3.127000000E+003 3.700000161E-005 4.277725391E+004
 3.128000000E+003 3.700000161E-005 4.320485547E+004
 3.129000000E+003 3.700000161E-005 4.279294531E+004
 3.130000000E+003 3.700000161E-005 4.307833203E+004
 3.131000000E+003 3.700000161E-005 4.278642578E+004
 3.132000000E+003 3.700000161E-005 4.272394922E+004
 3.133000000E+003 3.700000161E-005 4.277639453E+004
 3.134000000E+003 3.700000161E-005 4.274175781E+004
 3.135000000E+003 3.700000161E-005 4.276105078E+004
 3.136000000E+003 3.700000161E-005 4.254730078E+004
 3.137000000E+003 3.700000161E-005 4.264537109E+004
 3.138000000E+003 3.700000161E-005 4.257244531E+004
 3.139000000E+003 3.700000161E-005 4.278461719E+004
 3.140000000E+003 3.700000161E-005 4.253517578E+004
 3.141000000E+003 3.700000161E-005 4.257170313E+004
 3.142000000E+003 3.700000161E-005 4.241552734E+004
 3.143000000E+003 3.700000161E-005 4.251933984E+004
 3.144000000E+003 3.700000161E-005 4.248403516E+004
 3.145000000E+003 3.700000161E-005 4.250820703E+004
 3.146000000E+003 3.700000161E-005 4.252099219E+004
 3.147000000E+003 3.700000161E-005 4.250110156E+004
 3.148000000E+003 3.700000161E-005 4.268512500E+004
 3.149000000E+003 3.700000161E-005 4.249716797E+004
 3.150000000E+003 3.700000161E-005 4.263066016E+004
 3.151000000E+003 3.700000161E-005 4.256206250E+004
 3.152000000E+003 3.700000161E-005 4.235517188E+004
 3.153000000E+003 3.700000161E-005 4.245382813E+004
 3.154000000E+003 3.700000161E-005 4.215823828E+004
 3.155000000E+003 3.700000161E-005 4.237933984E+004
 3.156000000E+003 3.700000161E-005 4.227683984E+004
 3.157000000E+003 3.700000161E-005 4.251205469E+004
 3.158000000E+003 3.700000161E-005 4.249200000E+004
 3.159000000E+003 3.700000161E-005 4.513983984E+004
 3.160000000E+003 3.799999831E-005 4.617105469E+004
 3.161000000E+003 3.700000161E-005 4.790225781E+004
 3.162000000E+003 3.799999831E-005 4.669988672E+004
 3.163000000E+003 3.700000161E-005 4.751035156E+004
 3.164000000E+003 3.700000161E-005 4.534744531E+004
 3.165000000E+003 3.700000161E-005 4.448485547E+004
 3.166000000E+003 3.700000161E-005 4.566196875E+004
 3.167000000E+003 3.700000161E-005 4.817452344E+004
 3.168000000E+003 3.700000161E-005 4.934751953E+004
 3.169000000E+003 3.700000161E-005 4.763850781E+004
 3.170000000E+003 3.700000161E-005 4.460648828E+004
 3.171000000E+003 3.700000161E-005 4.247719141E+004
 3.172000000E+003 3.700000161E-005 4.344538281E+004
 3.173000000E+003 3.700000161E-005 4.448604297E+004
 3.174000000E+003 3.700000161E-005 4.545747266E+004
 3.175000000E+003 3.700000161E-005 4.488228906E+004
 3.176000000E+003 3.700000161E-005 4.320662109E+004
 3.177000000E+003 3.700000161E-005 4.252343359E+004
 3.178000000E+003 3.700000161E-005 4.220641406E+004
 3.179000000E+003 3.700000161E-005 4.308687109E+004
 3.180000000E+003 3.700000161E-005 4.411980469E+004
 3.181000000E+003 3.700000161E-005 4.362963281E+004
 3.182000000E+003 3.600000127E-005 4.282209375E+004
 3.183000000E+003 3.700000161E-005 4.198343359E+004
 3.184000000E+003 3.700000161E-005 4.233627734E+004
 3.185000000E+003 3.600000127E-005 4.353536719E+004
 3.186000000E+003 3.700000161E-005 4.310992578E+004
 3.187000000E+003 3.600000127E-005 4.271676563E+004
 3.188000000E+003 3.600000127E-005 4.222844531E+004
 3.189000000E+003 3.700000161E-005 4.227135938E+004
 3.190000000E+003 3.600000127E-005 4.326953516E+004
 3.191000000E+003 3.700000161E-005 4.274904297E+004
 3.192000000E+003 3.600000127E-005 4.262488281E+004
 3.193000000E+003 3.600000127E-005 4.242868750E+004
 3.194000000E+003 3.700000161E-005 4.200650391E+004
 3.195000000E+003 3.600000127E-005 4.279687500E+004
 3.196000000E+003 3.700000161E-005 4.230928906E+004
 3.197000000E+003 3.600000127E-005 4.268216406E+004
 3.198000000E+003 3.600000127E-005 4.228101172E+004
 3.199000000E+003 3.700000161E-005 4.179016406E+004
 3.200000000E+003 3.600000127E-005 4.219508984E+004
 3.201000000E+003 3.700000161E-005 4.202627344E+004
 3.202000000E+003 3.600000127E-005 4.259681641E+004
 3.203000000E+003 3.600000127E-005 4.201192578E+004
 3.204000000E+003 3.600000127E-005 4.173348047E+004
 3.205000000E+003 3.600000127E-005 4.159171484E+004
 3.206000000E+003 3.700000161E-005 4.180368750E+004
 3.207000000E+003 3.600000127E-005 4.216837109E+004
 3.208000000E+003 3.600000127E-005 4.170132813E+004
 3.209000000E+003 3.600000127E-005 4.159517188E+004
 3.210000000E+003 3.600000127E-005 4.137976953E+004
 3.211000000E+003 3.600000127E-005 4.152720703E+004
 3.212000000E+003 3.600000127E-005 4.181826172E+004
 3.213000000E+003 3.600000127E-005 4.141343359E+004
 3.214000000E+003 3.600000127E-005 4.142209375E+004
 3.215000000E+003 3.700000161E-005 4.119038281E+004
 3.216000000E+003 3.600000127E-005 4.137310938E+004
 3.217000000E+003 3.600000127E-005 4.174060547E+004
 3.218000000E+003 3.700000161E-005 4.142323828E+004
 3.219000000E+003 3.600000127E-005 4.174953906E+004
 3.220000000E+003 3.600000127E-005 4.119460938E+004
 3.221000000E+003 3.600000127E-005 4.135002734E+004
 3.222000000E+003 3.600000127E-005 4.163512891E+004
 3.223000000E+003 3.600000127E-005 4.126325000E+004
 3.224000000E+003 3.600000127E-005 4.174344141E+004
 3.225000000E+003 3.600000127E-005 4.116473047E+004
 3.226000000E+003 3.600000127E-005 4.140257813E+004
 3.227000000E+003 3.600000127E-005 4.124608594E+004
 3.228000000E+003 3.600000127E-005 4.102485156E+004
 3.229000000E+003 3.600000127E-005 4.136922656E+004
 3.230000000E+003 3.600000127E-005 4.100968359E+004
 3.231000000E+003 3.600000127E-005 4.122683594E+004
 3.232000000E+003 3.600000127E-005 4.121977344E+004
 3.233000000E+003 3.600000127E-005 4.098937891E+004
 3.234000000E+003 3.600000127E-005 4.125985156E+004
 3.235000000E+003 3.600000127E-005 4.097552734E+004
 3.236000000E+003 3.600000127E-005 4.116530469E+004
 3.237000000E+003 3.600000127E-005 4.109230859E+004
 3.238000000E+003 3.600000127E-005 4.093006250E+004
 3.239000000E+003 3.600000127E-005 4.113298438E+004
 3.240000000E+003 3.600000127E-005 4.091348047E+004
 3.241000000E+003 3.600000127E-005 4.113183984E+004
 3.242000000E+003 3.600000127E-005 4.106370313E+004
 3.243000000E+003 3.600000127E-005 4.103689844E+004
 3.244000000E+003 3.600000127E-005 4.107507031E+004
 3.245000000E+003 3.600000127E-005 4.102182422E+004
 3.246000000E+003 3.600000127E-005 4.086681641E+004
 3.247000000E+003 3.600000127E-005 4.112288672E+004
 3.248000000E+003 3.600000127E-005 4.086115625E+004
 3.249000000E+003 3.600000127E-005 4.090231250E+004
 3.250000000E+003 3.600000127E-005 4.102066797E+004
 3.251000000E+003 3.600000127E-005 4.075316797E+004
 3.252000000E+003 3.600000127E-005 4.118758594E+004
 3.253000000E+003 3.600000127E-005 4.068907031E+004
 3.254000000E+003 3.600000127E-005 4.133369141E+004
 3.255000000E+003 3.600000127E-005 4.085842188E+004
 3.256000000E+003 3.600000127E-005 4.146080078E+004
 3.257000000E+003 3.600000127E-005 4.094008594E+004
 3.258000000E+003 3.600000127E-005 4.155249609E+004
 3.259000000E+003 3.600000127E-005 4.116013281E+004
 3.260000000E+003 3.600000127E-005 4.180731250E+004
 3.261000000E+003 3.600000127E-005 4.186007813E+004
 3.262000000E+003 3.600000127E-005 4.229511719E+004
 3.263000000E+003 3.700000161E-005 4.206330859E+004
 3.264000000E+003 3.600000127E-005 4.197080469E+004
 3.265000000E+003 3.600000127E-005 4.120211328E+004
 3.266000000E+003 3.600000127E-005 4.136494922E+004
 3.267000000E+003 3.600000127E-005 4.058753516E+004
 3.268000000E+003 3.600000127E-005 4.115559375E+004
 3.269000000E+003 3.600000127E-005 4.058744922E+004
 3.270000000E+003 3.600000127E-005 4.076893359E+004
 3.271000000E+003 3.600000127E-005 4.077860938E+004
 3.272000000E+003 3.600000127E-005 4.043728516E+004
 3.273000000E+003 3.600000127E-005 4.098821094E+004
 3.274000000E+003 3.600000127E-005 4.050439063E+004
 3.275000000E+003 3.600000127E-005 4.337925391E+004
 3.276000000E+003 3.700000161E-005 4.329221875E+004
 3.277000000E+003 3.600000127E-005 4.369290625E+004
 3.278000000E+003 3.700000161E-005 4.185037109E+004
 3.279000000E+003 3.600000127E-005 4.195043359E+004
 3.280000000E+003 3.600000127E-005 4.174268359E+004
 3.281000000E+003 3.600000127E-005 4.118651563E+004
 3.282000000E+003 3.600000127E-005 4.186639063E+004
 3.283000000E+003 3.600000127E-005 4.156132813E+004
 3.284000000E+003 3.600000127E-005 4.210739844E+004
 3.285000000E+003 3.600000127E-005 4.128105078E+004
 3.286000000E+003 3.600000127E-005 4.131323047E+004
 3.287000000E+003 3.600000127E-005 4.085896094E+004
 3.288000000E+003 3.600000127E-005 4.172750391E+004
 3.289000000E+003 3.600000127E-005 4.137860156E+004
 3.290000000E+003 3.600000127E-005 4.127250391E+004
 3.291000000E+003 3.600000127E-005 4.075795313E+004
 3.292000000E+003 3.700000161E-005 3.997212500E+004
 3.293000000E+003 3.600000127E-005 4.044027734E+004
 3.294000000E+003 3.600000127E-005 4.037442188E+004
 3.295000000E+003 3.600000127E-005 4.114255859E+004
 3.296000000E+003 3.700000161E-005 4.067647656E+004
 3.297000000E+003 3.600000127E-005 4.092220313E+004
 3.298000000E+003 3.700000161E-005 4.037651953E+004
 3.299000000E+003 3.600000127E-005 4.026719141E+004
 3.300000000E+003 3.600000127E-005 3.987033594E+004
 3.301000000E+003 3.600000127E-005 4.042123438E+004
 3.302000000E+003 3.600000127E-005 4.023108203E+004
 3.303000000E+003 3.600000127E-005 4.045762500E+004
 3.304000000E+003 3.600000127E-005 4.007521484E+004
 3.305000000E+003 3.600000127E-005 3.997053125E+004
 3.306000000E+003 3.600000127E-005 4.027455469E+004
 3.307000000E+003 3.600000127E-005 4.007228516E+004
 3.308000000E+003 3.600000127E-005 4.067655469E+004
 3.309000000E+003 3.600000127E-005 4.012957031E+004
 3.310000000E+003 3.600000127E-005 4.055846094E+004
 3.311000000E+003 3.600000127E-005 3.986071484E+004
 3.312000000E+003 3.600000127E-005 4.023638672E+004
 3.313000000E+003 3.600000127E-005 3.999212500E+004
 3.314000000E+003 3.600000127E-005 4.025310156E+004
 3.315000000E+003 3.600000127E-005 4.023843359E+004
 3.316000000E+003 3.600000127E-005 4.005805859E+004
 3.317000000E+003 3.600000127E-005 3.984671875E+004
 3.318000000E+003 3.600000127E-005 3.981839453E+004
 3.319000000E+003 3.600000127E-005 3.992572266E+004
 3.320000000E+003 3.600000127E-005 3.984067969E+004
 3.321000000E+003 3.600000127E-005 3.998945313E+004
 3.322000000E+003 3.600000127E-005 3.980288281E+004
 3.323000000E+003 3.600000127E-005 3.944748828E+004
 3.324000000E+003 3.600000127E-005 3.971726563E+004
 3.325000000E+003 3.600000127E-005 4.024785547E+004
 3.326000000E+003 3.600000127E-005 3.992252734E+004
 3.327000000E+003 3.600000127E-005 4.048057422E+004
 3.328000000E+003 3.600000127E-005 3.991292578E+004
 3.329000000E+003 3.600000127E-005 4.047133594E+004
 3.330000000E+003 3.600000127E-005 3.985330469E+004
 3.331000000E+003 3.600000127E-005 4.066676172E+004
 3.332000000E+003 3.600000127E-005 3.994025391E+004
 3.333000000E+003 3.600000127E-005 4.074010156E+004
 3.334000000E+003 3.600000127E-005 4.001613281E+004
 3.335000000E+003 3.600000127E-005 4.076239063E+004
 3.336000000E+003 3.600000127E-005 4.001644922E+004
 3.337000000E+003 3.600000127E-005 4.071638672E+004
 3.338000000E+003 3.600000127E-005 3.998640625E+004
 3.339000000E+003 3.600000127E-005 4.073941797E+004
 3.340000000E+003 3.600000127E-005 3.996146484E+004
 3.341000000E+003 3.600000127E-005 4.076008984E+004
 3.342000000E+003 3.600000127E-005 3.992878906E+004
 3.343000000E+003 3.600000127E-005 4.064327734E+004
 3.344000000E+003 3.600000127E-005 4.012379297E+004
 3.345000000E+003 3.799999831E-005 5.178858594E+004
 3.346000000E+003 4.099999933E-005 7.017979688E+004
 3.347000000E+003 3.899999865E-005 5.086537109E+004
 3.348000000E+003 4.300000001E-005 9.730722656E+004
 3.349000000E+003 7.899999764E-005 1.787605469E+005
 3.350000000E+003 9.100000170E-005 1.766133281E+005
 3.351000000E+003 1.100000009E-004 2.898536250E+005
 3.352000000E+003 1.120000015E-004 2.156375156E+005
 3.353000000E+003 9.400000272E-005 1.506183438E+005
 3.354000000E+003 9.699999646E-005 1.448509688E+005
 3.355000000E+003 7.200000255E-005 1.718919531E+005
 3.356000000E+003 7.999999798E-005 1.529748750E+005
 3.357000000E+003 6.600000052E-005 1.370083125E+005
 3.358000000E+003 5.900000178E-005 2.069331719E+005
 3.359000000E+003 7.300000289E-005 1.693416406E+005
 3.360000000E+003 9.600000340E-005 1.900458281E+005
 3.361000000E+003 9.200000204E-005 1.674721094E+005
 3.362000000E+003 8.199999866E-005 1.550043281E+005
 3.363000000E+003 8.299999899E-005 1.660667188E+005
 3.364000000E+003 9.000000136E-005 1.701026250E+005
 3.365000000E+003 8.299999899E-005 1.325534219E+005
 3.366000000E+003 7.000000187E-005 9.588103906E+004
 3.367000000E+003 5.600000077E-005 1.269549609E+005
 3.368000000E+003 5.299999975E-005 1.377197031E+005
 3.369000000E+003 5.299999975E-005 1.339149219E+005
 3.370000000E+003 4.999999874E-005 1.198882266E+005
 3.371000000E+003 5.199999941E-005 9.752578906E+004
 3.372000000E+003 5.600000077E-005 8.938971094E+004
 3.373000000E+003 6.299999950E-005 8.554864063E+004
 3.374000000E+003 6.500000018E-005 9.653983594E+004
 3.375000000E+003 5.900000178E-005 7.103981250E+004
 3.376000000E+003 5.299999975E-005 7.490612500E+004
 3.377000000E+003 4.700000136E-005 6.363821094E+004
 3.378000000E+003 4.700000136E-005 6.737664844E+004
 3.379000000E+003 4.600000102E-005 7.854491406E+004
 3.380000000E+003 4.500000068E-005 6.444933594E+004
 3.381000000E+003 4.400000034E-005 6.014834375E+004
 3.382000000E+003 4.500000068E-005 6.077375781E+004
 3.383000000E+003 4.700000136E-005 5.915195703E+004
 3.384000000E+003 4.700000136E-005 5.601955859E+004
 3.385000000E+003 4.600000102E-005 5.668672266E+004
 3.386000000E+003 4.400000034E-005 5.132156250E+004
 3.387000000E+003 4.300000001E-005 4.802414063E+004
 3.388000000E+003 4.300000001E-005 5.165593750E+004
 3.389000000E+003 4.099999933E-005 5.207987500E+004
 3.390000000E+003 3.899999865E-005 5.466501953E+004
 3.391000000E+003 3.899999865E-005 5.038329688E+004
 3.392000000E+003 3.999999899E-005 5.110532422E+004
 3.393000000E+003 3.899999865E-005 4.882854688E+004
 3.394000000E+003 3.899999865E-005 4.930859375E+004
 3.395000000E+003 3.899999865E-005 4.943173828E+004
 3.396000000E+003 3.799999831E-005 4.729692578E+004
 3.397000000E+003 3.799999831E-005 4.694806641E+004
 3.398000000E+003 3.799999831E-005 4.681574219E+004
 3.399000000E+003 3.700000161E-005 4.806037109E+004
 3.400000000E+003 3.799999831E-005 4.573663672E+004
 3.401000000E+003 3.799999831E-005 4.568087500E+004
 3.402000000E+003 3.700000161E-005 4.504699609E+004
 3.403000000E+003 3.799999831E-005 4.564885938E+004
 3.404000000E+003 3.700000161E-005 4.543375391E+004
 3.405000000E+003 3.700000161E-005 4.487692188E+004
 3.406000000E+003 3.700000161E-005 4.388011719E+004
 3.407000000E+003 3.700000161E-005 4.471982031E+004
 3.408000000E+003 3.700000161E-005 4.387996484E+004
 3.409000000E+003 3.700000161E-005 4.370175000E+004
 3.410000000E+003 3.700000161E-005 4.389785156E+004
 3.411000000E+003 3.700000161E-005 4.329685156E+004
 3.412000000E+003 3.700000161E-005 4.394490234E+004
 3.413000000E+003 3.700000161E-005 4.330508984E+004
 3.414000000E+003 3.700000161E-005 4.288856250E+004
 3.415000000E+003 3.700000161E-005 4.293351563E+004
 3.416000000E+003 3.700000161E-005 4.286357031E+004
 3.417000000E+003 3.700000161E-005 4.275232031E+004
 3.418000000E+003 3.700000161E-005 4.256273047E+004
 3.419000000E+003 3.700000161E-005 4.247052344E+004
 3.420000000E+003 3.700000161E-005 4.266019922E+004
 3.421000000E+003 3.700000161E-005 4.219269531E+004
 3.422000000E+003 3.700000161E-005 4.218681250E+004
 3.423000000E+003 3.700000161E-005 4.216855078E+004
 3.424000000E+003 3.700000161E-005 4.203986328E+004
 3.425000000E+003 3.600000127E-005 4.211989453E+004
 3.426000000E+003 3.700000161E-005 4.197186719E+004
 3.427000000E+003 3.700000161E-005 4.184328516E+004
 3.428000000E+003 3.700000161E-005 4.179975391E+004
 3.429000000E+003 3.700000161E-005 4.152544922E+004
 3.430000000E+003 3.700000161E-005 4.138590234E+004
 3.431000000E+003 3.700000161E-005 4.130608594E+004
 3.432000000E+003 3.700000161E-005 4.125142578E+004
 3.433000000E+003 3.700000161E-005 4.122478516E+004
 3.434000000E+003 3.700000161E-005 4.102844922E+004
 3.435000000E+003 3.600000127E-005 4.112548047E+004
 3.436000000E+003 3.700000161E-005 4.095168750E+004
 3.437000000E+003 3.700000161E-005 4.088133594E+004
 3.438000000E+003 3.700000161E-005 4.075758984E+004
 3.439000000E+003 3.700000161E-005 4.052486719E+004
 3.440000000E+003 3.700000161E-005 4.054925391E+004
 3.441000000E+003 3.700000161E-005 4.053659766E+004
 3.442000000E+003 3.700000161E-005 4.042986719E+004
 3.443000000E+003 3.700000161E-005 4.046232813E+004
 3.444000000E+003 3.700000161E-005 4.037674609E+004
 3.445000000E+003 3.600000127E-005 4.040317188E+004
 3.446000000E+003 3.600000127E-005 4.024996875E+004
 3.447000000E+003 3.600000127E-005 4.026085547E+004
 3.448000000E+003 3.600000127E-005 4.027801172E+004
 3.449000000E+003 3.600000127E-005 4.022026953E+004
 3.450000000E+003 3.600000127E-005 4.023243750E+004
 3.451000000E+003 3.600000127E-005 4.013252734E+004
 3.452000000E+003 3.600000127E-005 4.020760938E+004
 3.453000000E+003 3.600000127E-005 4.016901563E+004
 3.454000000E+003 3.600000127E-005 4.018911328E+004
 3.455000000E+003 3.600000127E-005 4.021023828E+004
 3.456000000E+003 3.600000127E-005 4.028896094E+004
 3.457000000E+003 3.600000127E-005 4.032240234E+004
 3.458000000E+003 3.600000127E-005 4.026554688E+004
 3.459000000E+003 3.600000127E-005 4.027728516E+004
 3.460000000E+003 3.600000127E-005 4.036887500E+004
 3.461000000E+003 3.600000127E-005 4.029894922E+004
 3.462000000E+003 3.600000127E-005 4.021218359E+004
 3.463000000E+003 3.600000127E-005 4.028076953E+004
 3.464000000E+003 3.600000127E-005 4.021221875E+004
 3.465000000E+003 3.600000127E-005 4.024224609E+004
 3.466000000E+003 3.600000127E-005 4.021224609E+004
 3.467000000E+003 3.600000127E-005 4.021280469E+004
 3.468000000E+003 3.600000127E-005 4.021828906E+004
 3.469000000E+003 3.600000127E-005 4.014096484E+004
 3.470000000E+003 3.600000127E-005 4.016919922E+004
 3.471000000E+003 3.600000127E-005 4.010483984E+004
 3.472000000E+003 3.600000127E-005 4.012403125E+004
 3.473000000E+003 3.600000127E-005 4.009031641E+004
 3.474000000E+003 3.600000127E-005 4.007148438E+004
 3.475000000E+003 3.600000127E-005 4.010078906E+004
 3.476000000E+003 3.600000127E-005 4.005580078E+004
 3.477000000E+003 3.600000127E-005 4.007605859E+004
 3.478000000E+003 3.600000127E-005 4.000824219E+004
 3.479000000E+003 3.600000127E-005 4.002865234E+004
 3.480000000E+003 3.600000127E-005 3.994863672E+004
 3.481000000E+003 3.600000127E-005 3.994469531E+004
 3.482000000E+003 3.600000127E-005 3.989137500E+004
 3.483000000E+003 3.600000127E-005 3.988878125E+004
 3.484000000E+003 3.600000127E-005 3.986360938E+004
 3.485000000E+003 3.600000127E-005 3.983403906E+004
 3.486000000E+003 3.600000127E-005 3.979710938E+004
 3.487000000E+003 3.600000127E-005 3.977996094E+004
 3.488000000E+003 3.600000127E-005 3.976713672E+004
 3.489000000E+003 3.600000127E-005 3.968887500E+004
 3.490000000E+003 3.600000127E-005 4.011657813E+004
 3.491000000E+003 3.600000127E-005 3.965515625E+004
 3.492000000E+003 3.500000093E-005 3.973941797E+004
 3.493000000E+003 3.600000127E-005 3.961730469E+004
 3.494000000E+003 3.500000093E-005 3.966500000E+004
 3.495000000E+003 3.600000127E-005 3.971759375E+004
 3.496000000E+003 3.600000127E-005 3.970319141E+004
 3.497000000E+003 3.500000093E-005 3.973841016E+004
 3.498000000E+003 3.600000127E-005 3.964500000E+004
 3.499000000E+003 3.600000127E-005 3.962402344E+004
 3.500000000E+003 3.600000127E-005 3.959114063E+004
 3.501000000E+003 3.600000127E-005 3.954014844E+004
 3.502000000E+003 3.600000127E-005 3.954412500E+004
 3.503000000E+003 3.500000093E-005 3.953960156E+004
 3.504000000E+003 3.500000093E-005 3.958007422E+004
 3.505000000E+003 3.500000093E-005 3.955216797E+004
 3.506000000E+003 3.500000093E-005 3.955708594E+004
 3.507000000E+003 3.500000093E-005 3.951614063E+004
 3.508000000E+003 3.500000093E-005 3.953028125E+004
 3.509000000E+003 3.500000093E-005 3.948839453E+004
 3.510000000E+003 3.600000127E-005 3.937148828E+004
 3.511000000E+003 3.500000093E-005 3.948395703E+004
 3.512000000E+003 3.500000093E-005 3.935637891E+004
 3.513000000E+003 3.500000093E-005 3.949075000E+004
 3.514000000E+003 3.500000093E-005 3.940551563E+004
 3.515000000E+003 3.500000093E-005 3.944582813E+004
 3.516000000E+003 3.500000093E-005 3.938135547E+004
 3.517000000E+003 3.500000093E-005 3.931071875E+004
 3.518000000E+003 3.500000093E-005 3.938238281E+004
 3.519000000E+003 3.500000093E-005 3.928558203E+004
 3.520000000E+003 3.500000093E-005 3.936897656E+004
 3.521000000E+003 3.500000093E-005 3.929207422E+004
 3.522000000E+003 3.500000093E-005 3.927494531E+004
 3.523000000E+003 3.500000093E-005 3.929485156E+004
 3.524000000E+003 3.500000093E-005 3.923830469E+004
 3.525000000E+003 3.500000093E-005 3.920918750E+004
 3.526000000E+003 3.500000093E-005 3.920909766E+004
 3.527000000E+003 3.500000093E-005 3.916406641E+004
 3.528000000E+003 3.500000093E-005 3.912579688E+004
 3.529000000E+003 3.500000093E-005 3.907187109E+004
 3.530000000E+003 3.500000093E-005 3.910074609E+004
 3.531000000E+003 3.500000093E-005 3.909017969E+004
 3.532000000E+003 3.500000093E-005 3.909230078E+004
 3.533000000E+003 3.500000093E-005 3.906801563E+004
 3.534000000E+003 3.500000093E-005 3.906890625E+004
 3.535000000E+003 3.500000093E-005 3.903413281E+004
 3.536000000E+003 3.500000093E-005 3.892028516E+004
 3.537000000E+003 3.500000093E-005 3.904176563E+004
 3.538000000E+003 3.500000093E-005 3.890100000E+004
 3.539000000E+003 3.500000093E-005 3.902133594E+004
 3.540000000E+003 3.500000093E-005 3.886009766E+004
 3.541000000E+003 3.500000093E-005 3.897366016E+004
 3.542000000E+003 3.500000093E-005 3.882498828E+004
 3.543000000E+003 3.500000093E-005 3.886510938E+004
 3.544000000E+003 3.500000093E-005 3.885665625E+004
 3.545000000E+003 3.500000093E-005 3.881716016E+004
 3.546000000E+003 3.500000093E-005 3.889783594E+004
 3.547000000E+003 3.500000093E-005 3.882142969E+004
 3.548000000E+003 3.500000093E-005 3.889067578E+004
 3.549000000E+003 3.500000093E-005 3.867625000E+004
 3.550000000E+003 3.500000093E-005 3.882137891E+004
 3.551000000E+003 3.500000093E-005 3.864303125E+004
 3.552000000E+003 3.500000093E-005 3.878090625E+004
 3.553000000E+003 3.500000093E-005 3.869105469E+004
 3.554000000E+003 3.500000093E-005 3.863830469E+004
 3.555000000E+003 3.500000093E-005 3.853155469E+004
 3.556000000E+003 3.500000093E-005 3.854921094E+004
 3.557000000E+003 3.500000093E-005 3.851612500E+004
 3.558000000E+003 3.500000093E-005 3.854239453E+004
 3.559000000E+003 3.500000093E-005 3.858859766E+004
 3.560000000E+003 3.500000093E-005 3.857742578E+004
 3.561000000E+003 3.500000093E-005 3.857461328E+004
 3.562000000E+003 3.500000093E-005 3.851840625E+004
 3.563000000E+003 3.500000093E-005 3.850647266E+004
 3.564000000E+003 3.500000093E-005 3.847001172E+004
 3.565000000E+003 3.500000093E-005 3.844549219E+004
 3.566000000E+003 3.500000093E-005 3.845470313E+004
 3.567000000E+003 3.500000093E-005 3.840992578E+004
 3.568000000E+003 3.500000093E-005 3.844034375E+004
 3.569000000E+003 3.500000093E-005 3.839119922E+004
 3.570000000E+003 3.500000093E-005 3.842430859E+004
 3.571000000E+003 3.500000093E-005 3.833932813E+004
 3.572000000E+003 3.500000093E-005 3.837062500E+004
 3.573000000E+003 3.500000093E-005 3.835968750E+004
 3.574000000E+003 3.500000093E-005 3.830019141E+004
 3.575000000E+003 3.500000093E-005 3.824608594E+004
 3.576000000E+003 3.500000093E-005 3.827457422E+004
 3.577000000E+003 3.500000093E-005 3.818908594E+004
 3.578000000E+003 3.500000093E-005 3.829135547E+004
 3.579000000E+003 3.500000093E-005 3.814425000E+004
 3.580000000E+003 3.500000093E-005 3.807830859E+004
 3.581000000E+003 3.500000093E-005 3.812348828E+004
 3.582000000E+003 3.500000093E-005 3.804153906E+004
 3.583000000E+003 3.500000093E-005 3.813239453E+004
 3.584000000E+003 3.500000093E-005 3.806337500E+004
 3.585000000E+003 3.500000093E-005 3.812879688E+004
 3.586000000E+003 3.500000093E-005 3.804101563E+004
 3.587000000E+003 3.500000093E-005 3.804187891E+004
 3.588000000E+003 3.500000093E-005 3.802263281E+004
 3.589000000E+003 3.500000093E-005 3.801676172E+004
 3.590000000E+003 3.500000093E-005 3.801358594E+004
 3.591000000E+003 3.500000093E-005 3.795616016E+004
 3.592000000E+003 3.500000093E-005 3.804819531E+004
 3.593000000E+003 3.500000093E-005 3.793242969E+004
 3.594000000E+003 3.500000093E-005 3.801598438E+004
 3.595000000E+003 3.500000093E-005 3.791621484E+004
 3.596000000E+003 3.500000093E-005 3.799220703E+004
 3.597000000E+003 3.500000093E-005 3.787314453E+004
 3.598000000E+003 3.500000093E-005 3.795833203E+004
 3.599000000E+003 3.500000093E-005 3.787639453E+004
 3.600000000E+003 3.500000093E-005 3.791273047E+004
 3.601000000E+003 3.500000093E-005 3.796259375E+004
 3.602000000E+003 3.500000093E-005 3.782701953E+004
 3.603000000E+003 3.500000093E-005 3.800476563E+004
 3.604000000E+003 3.500000093E-005 3.784802344E+004
 3.605000000E+003 3.500000093E-005 3.822678516E+004
 3.606000000E+003 3.500000093E-005 3.771546484E+004
 3.607000000E+003 3.500000093E-005 3.841211719E+004
 3.608000000E+003 3.500000093E-005 3.803305469E+004
 3.609000000E+003 3.500000093E-005 3.854197656E+004
 3.610000000E+003 3.500000093E-005 3.811717969E+004
 3.611000000E+003 3.500000093E-005 3.860163281E+004
 3.612000000E+003 3.500000093E-005 3.812275781E+004
 3.613000000E+003 3.500000093E-005 3.853830469E+004
 3.614000000E+003 3.500000093E-005 3.795089453E+004
 3.615000000E+003 3.500000093E-005 3.841662500E+004
 3.616000000E+003 3.500000093E-005 3.790214453E+004
 3.617000000E+003 3.500000093E-005 3.824194922E+004
 3.618000000E+003 3.500000093E-005 3.768593359E+004
 3.619000000E+003 3.500000093E-005 3.789548438E+004
 3.620000000E+003 3.500000093E-005 3.748298438E+004
 3.621000000E+003 3.500000093E-005 3.757823047E+004
 3.622000000E+003 3.500000093E-005 3.744125391E+004
 3.623000000E+003 3.500000093E-005 3.749260938E+004
 3.624000000E+003 3.500000093E-005 3.755002734E+004
 3.625000000E+003 3.500000093E-005 3.747538672E+004
 3.626000000E+003 3.500000093E-005 3.765364844E+004
 3.627000000E+003 3.500000093E-005 3.747144141E+004
 3.628000000E+003 3.500000093E-005 3.765780469E+004
 3.629000000E+003 3.500000093E-005 3.746795703E+004
 3.630000000E+003 3.500000093E-005 3.772374609E+004
 3.631000000E+003 3.500000093E-005 3.754548828E+004
 3.632000000E+003 3.500000093E-005 3.807170313E+004
 3.633000000E+003 3.500000093E-005 3.775630078E+004
 3.634000000E+003 3.400000060E-005 3.841681641E+004
 3.635000000E+003 3.500000093E-005 3.802278125E+004
 3.636000000E+003 3.500000093E-005 3.866551953E+004
 3.637000000E+003 3.500000093E-005 3.831550391E+004
 3.638000000E+003 3.500000093E-005 3.870075781E+004
 3.639000000E+003 3.500000093E-005 3.800685156E+004
 3.640000000E+003 3.500000093E-005 3.837714453E+004
 3.641000000E+003 3.500000093E-005 3.759775781E+004
 3.642000000E+003 3.500000093E-005 3.777528125E+004
 3.643000000E+003 3.500000093E-005 3.719365625E+004
 3.644000000E+003 3.500000093E-005 3.744827344E+004
 3.645000000E+003 3.500000093E-005 3.710590234E+004
 3.646000000E+003 3.500000093E-005 3.717267578E+004
 3.647000000E+003 3.500000093E-005 3.721314453E+004
 3.648000000E+003 3.500000093E-005 3.713133984E+004
 3.649000000E+003 3.500000093E-005 3.724978516E+004
 3.650000000E+003 3.500000093E-005 3.712598047E+004
 3.651000000E+003 3.500000093E-005 3.734158594E+004
 3.652000000E+003 3.500000093E-005 3.727600000E+004
 3.653000000E+003 3.400000060E-005 3.768751953E+004
 3.654000000E+003 3.500000093E-005 3.756044531E+004
 3.655000000E+003 3.400000060E-005 3.791705078E+004
 3.656000000E+003 3.500000093E-005 3.759680859E+004
 3.657000000E+003 3.400000060E-005 3.817335547E+004
 3.658000000E+003 3.500000093E-005 3.776987109E+004
 3.659000000E+003 3.400000060E-005 3.833969141E+004
 3.660000000E+003 3.500000093E-005 3.784325781E+004
 3.661000000E+003 3.500000093E-005 3.821673047E+004
 3.662000000E+003 3.500000093E-005 3.747719141E+004
 3.663000000E+003 3.500000093E-005 3.785876953E+004
 3.664000000E+003 3.500000093E-005 3.707673828E+004
 3.665000000E+003 3.500000093E-005 3.730432422E+004
 3.666000000E+003 3.500000093E-005 3.675973828E+004
 3.667000000E+003 3.500000093E-005 3.689775781E+004
 3.668000000E+003 3.500000093E-005 3.689325391E+004
 3.669000000E+003 3.500000093E-005 3.680364453E+004
 3.670000000E+003 3.400000060E-005 3.713758984E+004
 3.671000000E+003 3.500000093E-005 3.699634375E+004
 3.672000000E+003 3.400000060E-005 3.771783984E+004
 3.673000000E+003 3.500000093E-005 3.747566406E+004
 3.674000000E+003 3.400000060E-005 3.833128516E+004
 3.675000000E+003 3.500000093E-005 3.816794922E+004
 3.676000000E+003 3.400000060E-005 3.913527344E+004
 3.677000000E+003 3.500000093E-005 3.943928906E+004
 3.678000000E+003 3.500000093E-005 3.883337891E+004
 3.679000000E+003 3.500000093E-005 3.752498047E+004
 3.680000000E+003 3.500000093E-005 3.732517578E+004
 3.681000000E+003 3.500000093E-005 3.666220703E+004
 3.682000000E+003 3.500000093E-005 3.666639063E+004
 3.683000000E+003 3.400000060E-005 3.697887891E+004
 3.684000000E+003 3.500000093E-005 3.696916797E+004
 3.685000000E+003 3.400000060E-005 3.781368750E+004
 3.686000000E+003 3.500000093E-005 3.741493359E+004
 3.687000000E+003 3.400000060E-005 3.788554688E+004
 3.688000000E+003 3.500000093E-005 3.721343750E+004
 3.689000000E+003 3.400000060E-005 3.747652734E+004
 3.690000000E+003 3.500000093E-005 3.678584375E+004
 3.691000000E+003 3.400000060E-005 3.708497266E+004
 3.692000000E+003 3.500000093E-005 3.654116797E+004
 3.693000000E+003 3.400000060E-005 3.659675781E+004
 3.694000000E+003 3.400000060E-005 3.656762891E+004
 3.695000000E+003 3.500000093E-005 3.647376172E+004
 3.696000000E+003 3.400000060E-005 3.676607031E+004
 3.697000000E+003 3.500000093E-005 3.660911719E+004
 3.698000000E+003 3.400000060E-005 3.708382422E+004
 3.699000000E+003 3.500000093E-005 3.670392188E+004
 3.700000000E+003 3.400000060E-005 3.714083984E+004
 3.701000000E+003 3.500000093E-005 3.677736328E+004
 3.702000000E+003 3.400000060E-005 3.730008984E+004
 3.703000000E+003 3.500000093E-005 3.679714844E+004
 3.704000000E+003 3.400000060E-005 3.733455859E+004
 3.705000000E+003 3.500000093E-005 3.686352344E+004
 3.706000000E+003 3.400000060E-005 3.739098828E+004
 3.707000000E+003 3.500000093E-005 3.695449219E+004
 3.708000000E+003 3.400000060E-005 3.758735938E+004
 3.709000000E+003 3.500000093E-005 3.703585547E+004
 3.710000000E+003 3.400000060E-005 3.793906250E+004
 3.711000000E+003 3.500000093E-005 3.745560938E+004
 3.712000000E+003 3.400000060E-005 3.810441016E+004
 3.713000000E+003 3.500000093E-005 3.747123047E+004
 3.714000000E+003 3.400000060E-005 3.791608984E+004
 3.715000000E+003 3.500000093E-005 3.701782813E+004
 3.716000000E+003 3.400000060E-005 3.756903125E+004
 3.717000000E+003 3.500000093E-005 3.670675391E+004
 3.718000000E+003 3.400000060E-005 3.710495703E+004
 3.719000000E+003 3.400000060E-005 3.637868359E+004
 3.720000000E+003 3.400000060E-005 3.651628906E+004
 3.721000000E+003 3.400000060E-005 3.623981641E+004
 3.722000000E+003 3.400000060E-005 3.633213281E+004
 3.723000000E+003 3.400000060E-005 3.626040234E+004
 3.724000000E+003 3.400000060E-005 3.626414844E+004
 3.725000000E+003 3.400000060E-005 3.629980078E+004
 3.726000000E+003 3.400000060E-005 3.625008594E+004
 3.727000000E+003 3.400000060E-005 3.640182422E+004
 3.728000000E+003 3.400000060E-005 3.627899609E+004
 3.729000000E+003 3.400000060E-005 3.658481641E+004
 3.730000000E+003 3.400000060E-005 3.637919531E+004
 3.731000000E+003 3.400000060E-005 3.703733594E+004
 3.732000000E+003 3.400000060E-005 3.661337500E+004
 3.733000000E+003 3.400000060E-005 3.769279688E+004
 3.734000000E+003 3.500000093E-005 3.746324609E+004
 3.735000000E+003 3.400000060E-005 3.828795313E+004
 3.736000000E+003 3.500000093E-005 3.828808203E+004
 3.737000000E+003 3.400000060E-005 3.851546094E+004
 3.738000000E+003 3.500000093E-005 3.797802734E+004
 3.739000000E+003 3.400000060E-005 3.800107422E+004
 3.740000000E+003 3.500000093E-005 3.704671875E+004
 3.741000000E+003 3.400000060E-005 3.740304688E+004
 3.742000000E+003 3.500000093E-005 3.658159375E+004
 3.743000000E+003 3.400000060E-005 3.682609766E+004
 3.744000000E+003 3.500000093E-005 3.609182031E+004
 3.745000000E+003 3.400000060E-005 3.624890625E+004
 3.746000000E+003 3.400000060E-005 3.596971875E+004
 3.747000000E+003 3.400000060E-005 3.589248828E+004
 3.748000000E+003 3.400000060E-005 3.619012500E+004
 3.749000000E+003 3.400000060E-005 3.613523438E+004
 3.750000000E+003 3.400000060E-005 3.679913281E+004
 3.751000000E+003 3.500000093E-005 3.652559375E+004
 3.752000000E+003 3.400000060E-005 3.742051172E+004
 3.753000000E+003 3.500000093E-005 3.682232422E+004
 3.754000000E+003 3.400000060E-005 3.750862109E+004
 3.755000000E+003 3.500000093E-005 3.695169531E+004
 3.756000000E+003 3.400000060E-005 3.747062500E+004
 3.757000000E+003 3.500000093E-005 3.673936719E+004
 3.758000000E+003 3.400000060E-005 3.737233594E+004
 3.759000000E+003 3.500000093E-005 3.673359766E+004
 3.760000000E+003 3.400000060E-005 3.724735938E+004
 3.761000000E+003 3.400000060E-005 3.642684766E+004
 3.762000000E+003 3.400000060E-005 3.699812109E+004
 3.763000000E+003 3.400000060E-005 3.614318750E+004
 3.764000000E+003 3.400000060E-005 3.653994531E+004
 3.765000000E+003 3.400000060E-005 3.593406250E+004
 3.766000000E+003 3.400000060E-005 3.621238672E+004
 3.767000000E+003 3.400000060E-005 3.585923047E+004
 3.768000000E+003 3.400000060E-005 3.623272266E+004
 3.769000000E+003 3.400000060E-005 3.580002344E+004
 3.770000000E+003 3.400000060E-005 3.597586328E+004
 3.771000000E+003 3.400000060E-005 3.563688281E+004
 3.772000000E+003 3.400000060E-005 3.592440234E+004
 3.773000000E+003 3.400000060E-005 3.580507031E+004
 3.774000000E+003 3.400000060E-005 3.605090234E+004
 3.775000000E+003 3.400000060E-005 3.582509766E+004
 3.776000000E+003 3.400000060E-005 3.641285156E+004
 3.777000000E+003 3.400000060E-005 3.612171484E+004
 3.778000000E+003 3.400000060E-005 3.710574219E+004
 3.779000000E+003 3.400000060E-005 3.696656250E+004
 3.780000000E+003 3.400000060E-005 3.791793359E+004
 3.781000000E+003 3.500000093E-005 3.810333984E+004
 3.782000000E+003 3.400000060E-005 3.842295703E+004
 3.783000000E+003 3.500000093E-005 3.812015234E+004
 3.784000000E+003 3.400000060E-005 3.785974609E+004
 3.785000000E+003 3.500000093E-005 3.670450391E+004
 3.786000000E+003 3.400000060E-005 3.670888281E+004
 3.787000000E+003 3.400000060E-005 3.555928125E+004
 3.788000000E+003 3.400000060E-005 3.573689844E+004
 3.789000000E+003 3.400000060E-005 3.545240234E+004
 3.790000000E+003 3.400000060E-005 3.546951563E+004
 3.791000000E+003 3.400000060E-005 3.574457031E+004
 3.792000000E+003 3.400000060E-005 3.558331641E+004
 3.793000000E+003 3.400000060E-005 3.626674219E+004
 3.794000000E+003 3.400000060E-005 3.601433203E+004
 3.795000000E+003 3.400000060E-005 3.699507813E+004
 3.796000000E+003 3.400000060E-005 3.677047266E+004
 3.797000000E+003 3.400000060E-005 3.778276172E+004
 3.798000000E+003 3.500000093E-005 3.751200000E+004
 3.799000000E+003 3.400000060E-005 3.788224609E+004
 3.800000000E+003 3.500000093E-005 3.734655469E+004
 3.801000000E+003 3.400000060E-005 3.742314453E+004
 3.802000000E+003 3.400000060E-005 3.646744922E+004
 3.803000000E+003 3.400000060E-005 3.664687109E+004
 3.804000000E+003 3.400000060E-005 3.572505078E+004
 3.805000000E+003 3.400000060E-005 3.589136719E+004
 3.806000000E+003 3.400000060E-005 3.541407813E+004
 3.807000000E+003 3.400000060E-005 3.565754688E+004
 3.808000000E+003 3.400000060E-005 3.532933203E+004
 3.809000000E+003 3.400000060E-005 3.551805469E+004
 3.810000000E+003 3.400000060E-005 3.528969141E+004
 3.811000000E+003 3.400000060E-005 3.543661328E+004
 3.812000000E+003 3.400000060E-005 3.529757031E+004
 3.813000000E+003 3.400000060E-005 3.535826172E+004
 3.814000000E+003 3.400000060E-005 3.527144141E+004
 3.815000000E+003 3.400000060E-005 3.535264844E+004
 3.816000000E+003 3.400000060E-005 3.530128906E+004
 3.817000000E+003 3.400000060E-005 3.533680859E+004
 3.818000000E+003 3.400000060E-005 3.526874609E+004
 3.819000000E+003 3.400000060E-005 3.534123047E+004
 3.820000000E+003 3.400000060E-005 3.524167969E+004
 3.821000000E+003 3.400000060E-005 3.535990625E+004
 3.822000000E+003 3.400000060E-005 3.519072656E+004
 3.823000000E+003 3.400000060E-005 3.529403906E+004
 3.824000000E+003 3.400000060E-005 3.524683203E+004
 3.825000000E+003 3.400000060E-005 3.543611719E+004
 3.826000000E+003 3.400000060E-005 3.527661719E+004
 3.827000000E+003 3.400000060E-005 3.608098438E+004
 3.828000000E+003 3.400000060E-005 3.590553125E+004
 3.829000000E+003 3.400000060E-005 3.745333594E+004
 3.830000000E+003 3.500000093E-005 3.840529688E+004
 3.831000000E+003 3.400000060E-005 3.887901953E+004
 3.832000000E+003 3.500000093E-005 3.967644922E+004
 3.833000000E+003 3.400000060E-005 3.828921094E+004
 3.834000000E+003 3.400000060E-005 3.656873438E+004
 3.835000000E+003 3.400000060E-005 3.618892188E+004
 3.836000000E+003 3.400000060E-005 3.512028906E+004
 3.837000000E+003 3.400000060E-005 3.516130859E+004
 3.838000000E+003 3.400000060E-005 3.496029688E+004
 3.839000000E+003 3.400000060E-005 3.502628125E+004
 3.840000000E+003 3.400000060E-005 3.525737500E+004
 3.841000000E+003 3.400000060E-005 3.510461719E+004
 3.842000000E+003 3.400000060E-005 3.594520313E+004
 3.843000000E+003 3.400000060E-005 3.567791797E+004
 3.844000000E+003 3.400000060E-005 3.680738672E+004
 3.845000000E+003 3.400000060E-005 3.713471094E+004
 3.846000000E+003 3.400000060E-005 3.787783594E+004
 3.847000000E+003 3.500000093E-005 3.803571094E+004
 3.848000000E+003 3.400000060E-005 3.813553516E+004
 3.849000000E+003 3.400000060E-005 3.731197266E+004
 3.850000000E+003 3.400000060E-005 3.715970703E+004
 3.851000000E+003 3.400000060E-005 3.621935938E+004
 3.852000000E+003 3.400000060E-005 3.632634766E+004
 3.853000000E+003 3.400000060E-005 3.538957813E+004
 3.854000000E+003 3.400000060E-005 3.588336328E+004
 3.855000000E+003 3.400000060E-005 3.513881641E+004
 3.856000000E+003 3.400000060E-005 3.574211328E+004
 3.857000000E+003 3.400000060E-005 3.517470313E+004
 3.858000000E+003 3.400000060E-005 3.573768359E+004
 3.859000000E+003 3.400000060E-005 3.526260156E+004
 3.860000000E+003 3.400000060E-005 3.599523438E+004
 3.861000000E+003 3.400000060E-005 3.558116797E+004
 3.862000000E+003 3.300000026E-005 3.652819141E+004
 3.863000000E+003 3.400000060E-005 3.644079688E+004
 3.864000000E+003 3.300000026E-005 3.720856250E+004
 3.865000000E+003 3.400000060E-005 3.728009766E+004
 3.866000000E+003 3.400000060E-005 3.787320703E+004
 3.867000000E+003 3.400000060E-005 3.792077344E+004
 3.868000000E+003 3.400000060E-005 3.749718750E+004
 3.869000000E+003 3.400000060E-005 3.638333984E+004
 3.870000000E+003 3.400000060E-005 3.620585156E+004
 3.871000000E+003 3.400000060E-005 3.516838672E+004
 3.872000000E+003 3.400000060E-005 3.536730078E+004
 3.873000000E+003 3.400000060E-005 3.465943359E+004
 3.874000000E+003 3.400000060E-005 3.487646484E+004
 3.875000000E+003 3.400000060E-005 3.461007422E+004
 3.876000000E+003 3.400000060E-005 3.476705469E+004
 3.877000000E+003 3.400000060E-005 3.460442578E+004
 3.878000000E+003 3.400000060E-005 3.475771875E+004
 3.879000000E+003 3.400000060E-005 3.460243359E+004
 3.880000000E+003 3.300000026E-005 3.471488281E+004
 3.881000000E+003 3.400000060E-005 3.458850391E+004
 3.882000000E+003 3.300000026E-005 3.431329297E+004
 3.883000000E+003 3.400000060E-005 3.459738672E+004
 3.884000000E+003 3.300000026E-005 3.472959766E+004
 3.885000000E+003 3.400000060E-005 3.452463672E+004
 3.886000000E+003 3.400000060E-005 3.468365625E+004
 3.887000000E+003 3.400000060E-005 3.457354688E+004
 3.888000000E+003 3.300000026E-005 3.515257422E+004
 3.889000000E+003 3.400000060E-005 3.520757031E+004
 3.890000000E+003 3.300000026E-005 3.658884766E+004
 3.891000000E+003 3.400000060E-005 3.728414453E+004
 3.892000000E+003 3.300000026E-005 3.863523047E+004
 3.893000000E+003 3.500000093E-005 4.064336719E+004
 3.894000000E+003 3.400000060E-005 3.857396875E+004
 3.895000000E+003 3.400000060E-005 3.728986719E+004
 3.896000000E+003 3.400000060E-005 3.615943359E+004
 3.897000000E+003 3.400000060E-005 3.472022266E+004
 3.898000000E+003 3.400000060E-005 3.479523828E+004
 3.899000000E+003 3.400000060E-005 3.448760938E+004
 3.900000000E+003 3.400000060E-005 3.461838281E+004
 3.901000000E+003 3.400000060E-005 3.462003906E+004
 3.902000000E+003 3.400000060E-005 3.436942578E+004
 3.903000000E+003 3.300000026E-005 3.474791016E+004
 3.904000000E+003 3.400000060E-005 3.473884766E+004
 3.905000000E+003 3.300000026E-005 3.570168359E+004
 3.906000000E+003 3.400000060E-005 3.560559766E+004
 3.907000000E+003 3.300000026E-005 3.667525781E+004
 3.908000000E+003 3.400000060E-005 3.707592188E+004
 3.909000000E+003 3.300000026E-005 3.795578516E+004
 3.910000000E+003 3.400000060E-005 3.856537891E+004
 3.911000000E+003 3.300000026E-005 3.785422656E+004
 3.912000000E+003 3.400000060E-005 3.696481641E+004
 3.913000000E+003 3.400000060E-005 3.631941797E+004
 3.914000000E+003 3.400000060E-005 3.517826172E+004
 3.915000000E+003 3.400000060E-005 3.513391016E+004
 3.916000000E+003 3.400000060E-005 3.440346094E+004
 3.917000000E+003 3.400000060E-005 3.462921484E+004
 3.918000000E+003 3.400000060E-005 3.428896875E+004
 3.919000000E+003 3.300000026E-005 3.467723438E+004
 3.920000000E+003 3.400000060E-005 3.434187109E+004
 3.921000000E+003 3.300000026E-005 3.473085938E+004
 3.922000000E+003 3.400000060E-005 3.459657422E+004
 3.923000000E+003 3.300000026E-005 3.547823047E+004
 3.924000000E+003 3.400000060E-005 3.544567188E+004
 3.925000000E+003 3.300000026E-005 3.662180469E+004
 3.926000000E+003 3.400000060E-005 3.696064063E+004
 3.927000000E+003 3.300000026E-005 3.749630078E+004
 3.928000000E+003 3.400000060E-005 3.791047266E+004
 3.929000000E+003 3.300000026E-005 3.724042969E+004
 3.930000000E+003 3.400000060E-005 3.622741016E+004
 3.931000000E+003 3.300000026E-005 3.599416016E+004
 3.932000000E+003 3.400000060E-005 3.487416406E+004
 3.933000000E+003 3.300000026E-005 3.517999609E+004
 3.934000000E+003 3.400000060E-005 3.448132422E+004
 3.935000000E+003 3.300000026E-005 3.492367188E+004
 3.936000000E+003 3.400000060E-005 3.439713672E+004
 3.937000000E+003 3.300000026E-005 3.511164844E+004
 3.938000000E+003 3.400000060E-005 3.471717188E+004
 3.939000000E+003 3.300000026E-005 3.574604297E+004
 3.940000000E+003 3.400000060E-005 3.572715234E+004
 3.941000000E+003 3.300000026E-005 3.670319531E+004
 3.942000000E+003 3.400000060E-005 3.711786719E+004
 3.943000000E+003 3.300000026E-005 3.732083984E+004
 3.944000000E+003 3.400000060E-005 3.747582031E+004
 3.945000000E+003 3.300000026E-005 3.680138672E+004
 3.946000000E+003 3.400000060E-005 3.579603906E+004
 3.947000000E+003 3.300000026E-005 3.569788281E+004
 3.948000000E+003 3.400000060E-005 3.430320703E+004
 3.949000000E+003 3.300000026E-005 3.482243750E+004
 3.950000000E+003 3.400000060E-005 3.425725000E+004
 3.951000000E+003 3.300000026E-005 3.474882031E+004
 3.952000000E+003 3.400000060E-005 3.434823438E+004
 3.953000000E+003 3.300000026E-005 3.523076953E+004
 3.954000000E+003 3.400000060E-005 3.540224609E+004
 3.955000000E+003 3.300000026E-005 3.652538672E+004
 3.956000000E+003 3.400000060E-005 3.726397266E+004
 3.957000000E+003 3.300000026E-005 3.753098047E+004
 3.958000000E+003 3.400000060E-005 3.774056641E+004
 3.959000000E+003 3.300000026E-005 3.672803906E+004
 3.960000000E+003 3.400000060E-005 3.583089453E+004
 3.961000000E+003 3.300000026E-005 3.544546484E+004
 3.962000000E+003 3.400000060E-005 3.440048828E+004
 3.963000000E+003 3.300000026E-005 3.460225781E+004
 3.964000000E+003 3.400000060E-005 3.397439063E+004
 3.965000000E+003 3.300000026E-005 3.445044531E+004
 3.966000000E+003 3.300000026E-005 3.404368359E+004
 3.967000000E+003 3.300000026E-005 3.463714453E+004
 3.968000000E+003 3.400000060E-005 3.440336719E+004
 3.969000000E+003 3.300000026E-005 3.542717188E+004
 3.970000000E+003 3.400000060E-005 3.545726953E+004
 3.971000000E+003 3.300000026E-005 3.632362109E+004
 3.972000000E+003 3.400000060E-005 3.669368750E+004
 3.973000000E+003 3.300000026E-005 3.681251953E+004
 3.974000000E+003 3.400000060E-005 3.682439453E+004
 3.975000000E+003 3.300000026E-005 3.654885156E+004
 3.976000000E+003 3.400000060E-005 3.623372656E+004
 3.977000000E+003 3.300000026E-005 3.570664453E+004
 3.978000000E+003 3.400000060E-005 3.477390625E+004
 3.979000000E+003 3.300000026E-005 3.486060156E+004
 3.980000000E+003 3.400000060E-005 3.394755469E+004
 3.981000000E+003 3.300000026E-005 3.424205469E+004
 3.982000000E+003 3.300000026E-005 3.362517188E+004
 3.983000000E+003 3.300000026E-005 3.423760156E+004
 3.984000000E+003 3.300000026E-005 3.395987109E+004
 3.985000000E+003 3.300000026E-005 3.482521094E+004
 3.986000000E+003 3.400000060E-005 3.461885938E+004
 3.987000000E+003 3.300000026E-005 3.573326172E+004
 3.988000000E+003 3.400000060E-005 3.598369531E+004
 3.989000000E+003 3.300000026E-005 3.661686719E+004
 3.990000000E+003 3.400000060E-005 3.705491016E+004
 3.991000000E+003 3.300000026E-005 3.661122656E+004
 3.992000000E+003 3.400000060E-005 3.612496484E+004
 3.993000000E+003 3.300000026E-005 3.593978906E+004
 3.994000000E+003 3.400000060E-005 3.508529688E+004
 3.995000000E+003 3.300000026E-005 3.526586719E+004
 3.996000000E+003 3.400000060E-005 3.451065234E+004
 3.997000000E+003 3.300000026E-005 3.484224609E+004
 3.998000000E+003 3.300000026E-005 3.416632422E+004
 3.999000000E+003 3.300000026E-005 3.480497656E+004
 4.000000000E+003 3.300000026E-005 3.435844922E+004
 4.001000000E+003 3.300000026E-005 3.513832422E+004
 4.002000000E+003 3.400000060E-005 3.491654297E+004
 4.003000000E+003 3.300000026E-005 3.569098828E+004
 4.004000000E+003 3.400000060E-005 3.574070703E+004
 4.005000000E+003 3.300000026E-005 3.619196094E+004
 4.006000000E+003 3.400000060E-005 3.628874609E+004
 4.007000000E+003 3.300000026E-005 3.605744531E+004
 4.008000000E+003 3.400000060E-005 3.540795703E+004
 4.009000000E+003 3.300000026E-005 3.547698438E+004
 4.010000000E+003 3.400000060E-005 3.462133203E+004
 4.011000000E+003 3.300000026E-005 3.495899609E+004
 4.012000000E+003 3.300000026E-005 3.421480469E+004
 4.013000000E+003 3.300000026E-005 3.469516797E+004
 4.014000000E+003 3.300000026E-005 3.405446094E+004
 4.015000000E+003 3.300000026E-005 3.471172656E+004
 4.016000000E+003 3.300000026E-005 3.425770313E+004
 4.017000000E+003 3.300000026E-005 3.501168750E+004
 4.018000000E+003 3.300000026E-005 3.472328125E+004
 4.019000000E+003 3.300000026E-005 3.557480078E+004
 4.020000000E+003 3.400000060E-005 3.570037500E+004
 4.021000000E+003 3.300000026E-005 3.624367188E+004
 4.022000000E+003 3.400000060E-005 3.665737891E+004
 4.023000000E+003 3.300000026E-005 3.616689453E+004
 4.024000000E+003 3.400000060E-005 3.564874609E+004
 4.025000000E+003 3.300000026E-005 3.539143359E+004
 4.026000000E+003 3.300000026E-005 3.451717969E+004
 4.027000000E+003 3.300000026E-005 3.488326563E+004
 4.028000000E+003 3.300000026E-005 3.412009766E+004
 4.029000000E+003 3.300000026E-005 3.465939063E+004
 4.030000000E+003 3.300000026E-005 3.410765234E+004
 4.031000000E+003 3.300000026E-005 3.476484375E+004
 4.032000000E+003 3.300000026E-005 3.437078906E+004
 4.033000000E+003 3.300000026E-005 3.511241797E+004
 4.034000000E+003 3.300000026E-005 3.498392578E+004
 4.035000000E+003 3.300000026E-005 3.568786328E+004
 4.036000000E+003 3.400000060E-005 3.588570703E+004
 4.037000000E+003 3.300000026E-005 3.603342969E+004
 4.038000000E+003 3.400000060E-005 3.627024609E+004
 4.039000000E+003 3.300000026E-005 3.565587891E+004
 4.040000000E+003 3.400000060E-005 3.496189063E+004
 4.041000000E+003 3.300000026E-005 3.502363672E+004
 4.042000000E+003 3.300000026E-005 3.419929297E+004
 4.043000000E+003 3.300000026E-005 3.463979688E+004
 4.044000000E+003 3.300000026E-005 3.402614453E+004
 4.045000000E+003 3.300000026E-005 3.463129297E+004
 4.046000000E+003 3.300000026E-005 3.426257813E+004
 4.047000000E+003 3.300000026E-005 3.494389453E+004
 4.048000000E+003 3.300000026E-005 3.482523828E+004
 4.049000000E+003 3.300000026E-005 3.578997656E+004
 4.050000000E+003 3.400000060E-005 3.662129688E+004
 4.051000000E+003 3.300000026E-005 3.621432422E+004
 4.052000000E+003 3.400000060E-005 3.607715625E+004
 4.053000000E+003 3.300000026E-005 3.540159766E+004
 4.054000000E+003 3.300000026E-005 3.446206250E+004
 4.055000000E+003 3.300000026E-005 3.445567969E+004
 4.056000000E+003 3.300000026E-005 3.365596484E+004
 4.057000000E+003 3.300000026E-005 3.404619531E+004
 4.058000000E+003 3.300000026E-005 3.375584766E+004
 4.059000000E+003 3.300000026E-005 3.455773047E+004
 4.060000000E+003 3.400000060E-005 3.478450391E+004
 4.061000000E+003 3.300000026E-005 3.545460547E+004
 4.062000000E+003 3.400000060E-005 3.610365234E+004
 4.063000000E+003 3.300000026E-005 3.607141797E+004
 4.064000000E+003 3.400000060E-005 3.603401172E+004
 4.065000000E+003 3.300000026E-005 3.562188281E+004
 4.066000000E+003 3.400000060E-005 3.503901563E+004
 4.067000000E+003 3.300000026E-005 3.488780469E+004
 4.068000000E+003 3.300000026E-005 3.418250781E+004
 4.069000000E+003 3.300000026E-005 3.449670313E+004
 4.070000000E+003 3.300000026E-005 3.386683984E+004
 4.071000000E+003 3.300000026E-005 3.440014453E+004
 4.072000000E+003 3.300000026E-005 3.392441406E+004
 4.073000000E+003 3.300000026E-005 3.463724609E+004
 4.074000000E+003 3.300000026E-005 3.452817188E+004
 4.075000000E+003 3.300000026E-005 3.524385938E+004
 4.076000000E+003 3.300000026E-005 3.548263672E+004
 4.077000000E+003 3.300000026E-005 3.583274609E+004
 4.078000000E+003 3.400000060E-005 3.605640234E+004
 4.079000000E+003 3.300000026E-005 3.567949609E+004
 4.080000000E+003 3.300000026E-005 3.517364453E+004
 4.081000000E+003 3.300000026E-005 3.493675391E+004
 4.082000000E+003 3.300000026E-005 3.423819922E+004
 4.083000000E+003 3.300000026E-005 3.443837891E+004
 4.084000000E+003 3.300000026E-005 3.383387891E+004
 4.085000000E+003 3.300000026E-005 3.438579688E+004
 4.086000000E+003 3.300000026E-005 3.399076563E+004
 4.087000000E+003 3.300000026E-005 3.467446094E+004
 4.088000000E+003 3.300000026E-005 3.464436719E+004
 4.089000000E+003 3.300000026E-005 3.543104688E+004
 4.090000000E+003 3.400000060E-005 3.622421875E+004
 4.091000000E+003 3.300000026E-005 3.582533594E+004
 4.092000000E+003 3.300000026E-005 3.568918750E+004
 4.093000000E+003 3.300000026E-005 3.521437500E+004
 4.094000000E+003 3.300000026E-005 3.443007422E+004
 4.095000000E+003 3.300000026E-005 3.444705078E+004
 4.096000000E+003 3.300000026E-005 3.383887891E+004
 4.097000000E+003 3.300000026E-005 3.427089453E+004
 4.098000000E+003 3.300000026E-005 3.391032422E+004
 4.099000000E+003 3.300000026E-005 3.446569922E+004
 4.100000000E+003 3.300000026E-005 3.430994531E+004
 4.101000000E+003 3.300000026E-005 3.496702344E+004
 4.102000000E+003 3.300000026E-005 3.514605078E+004
 4.103000000E+003 3.300000026E-005 3.559155469E+004
 4.104000000E+003 3.300000026E-005 3.590264844E+004
 4.105000000E+003 3.300000026E-005 3.553782422E+004
 4.106000000E+003 3.300000026E-005 3.524693750E+004
 4.107000000E+003 3.300000026E-005 3.489848828E+004
 4.108000000E+003 3.300000026E-005 3.413866406E+004
 4.109000000E+003 3.300000026E-005 3.422555469E+004
 4.110000000E+003 3.300000026E-005 3.359032813E+004
 4.111000000E+003 3.300000026E-005 3.410189453E+004
 4.112000000E+003 3.300000026E-005 3.372350781E+004
 4.113000000E+003 3.300000026E-005 3.444973828E+004
 4.114000000E+003 3.300000026E-005 3.457262500E+004
 4.115000000E+003 3.300000026E-005 3.522783984E+004
 4.116000000E+003 3.300000026E-005 3.574821484E+004
 4.117000000E+003 3.300000026E-005 3.563529688E+004
 4.118000000E+003 3.300000026E-005 3.571176563E+004
 4.119000000E+003 3.300000026E-005 3.522309766E+004
 4.120000000E+003 3.300000026E-005 3.452560938E+004
 4.121000000E+003 3.300000026E-005 3.447635938E+004
 4.122000000E+003 3.300000026E-005 3.390478906E+004
 4.123000000E+003 3.300000026E-005 3.426617969E+004
 4.124000000E+003 3.300000026E-005 3.393386328E+004
 4.125000000E+003 3.300000026E-005 3.452566016E+004
 4.126000000E+003 3.300000026E-005 3.454219141E+004
 4.127000000E+003 3.300000026E-005 3.505246094E+004
 4.128000000E+003 3.300000026E-005 3.546607031E+004
 4.129000000E+003 3.300000026E-005 3.572769531E+004
 4.130000000E+003 3.300000026E-005 3.564703125E+004
 4.131000000E+003 3.300000026E-005 3.526168359E+004
 4.132000000E+003 3.300000026E-005 3.501516016E+004
 4.133000000E+003 3.300000026E-005 3.471186719E+004
 4.134000000E+003 3.300000026E-005 3.420941406E+004
 4.135000000E+003 3.300000026E-005 3.432971094E+004
 4.136000000E+003 3.300000026E-005 3.389330078E+004
 4.137000000E+003 3.300000026E-005 3.434782422E+004
 4.138000000E+003 3.300000026E-005 3.419610938E+004
 4.139000000E+003 3.300000026E-005 3.480955469E+004
 4.140000000E+003 3.300000026E-005 3.518272266E+004
 4.141000000E+003 3.300000026E-005 3.525132422E+004
 4.142000000E+003 3.300000026E-005 3.547297656E+004
 4.143000000E+003 3.300000026E-005 3.503063281E+004
 4.144000000E+003 3.300000026E-005 3.463112891E+004
 4.145000000E+003 3.300000026E-005 3.448625000E+004
 4.146000000E+003 3.300000026E-005 3.396166016E+004
 4.147000000E+003 3.300000026E-005 3.423488672E+004
 4.148000000E+003 3.300000026E-005 3.389001172E+004
 4.149000000E+003 3.300000026E-005 3.431126563E+004
 4.150000000E+003 3.300000026E-005 3.433293359E+004
 4.151000000E+003 3.300000026E-005 3.455164844E+004
 4.152000000E+003 3.300000026E-005 3.460242578E+004
 4.153000000E+003 3.300000026E-005 3.475633203E+004
 4.154000000E+003 3.300000026E-005 3.471951563E+004
 4.155000000E+003 3.300000026E-005 3.482360938E+004
 4.156000000E+003 3.300000026E-005 3.472980469E+004
 4.157000000E+003 3.300000026E-005 3.466589063E+004
 4.158000000E+003 3.300000026E-005 3.452074219E+004
 4.159000000E+003 3.300000026E-005 3.473520703E+004
 4.160000000E+003 3.300000026E-005 3.495332031E+004
 4.161000000E+003 3.300000026E-005 3.443623047E+004
 4.162000000E+003 3.300000026E-005 3.389699609E+004
 4.163000000E+003 3.300000026E-005 3.401801172E+004
 4.164000000E+003 3.300000026E-005 3.345432813E+004
 4.165000000E+003 3.300000026E-005 3.393115234E+004
 4.166000000E+003 3.300000026E-005 3.364412500E+004
 4.167000000E+003 3.300000026E-005 3.426837109E+004
 4.168000000E+003 3.300000026E-005 3.449091797E+004
 4.169000000E+003 3.300000026E-005 3.471997656E+004
 4.170000000E+003 3.300000026E-005 3.492696094E+004
 4.171000000E+003 3.300000026E-005 3.470419531E+004
 4.172000000E+003 3.300000026E-005 3.447927734E+004
 4.173000000E+003 3.199999992E-005 3.445844531E+004
 4.174000000E+003 3.300000026E-005 3.418300781E+004
 4.175000000E+003 3.199999992E-005 3.443385156E+004
 4.176000000E+003 3.300000026E-005 3.435717969E+004
 4.177000000E+003 3.199999992E-005 3.453103125E+004
 4.178000000E+003 3.300000026E-005 3.452451953E+004
 4.179000000E+003 3.199999992E-005 3.454619531E+004
 4.180000000E+003 3.300000026E-005 3.446758203E+004
 4.181000000E+003 3.199999992E-005 3.454906641E+004
 4.182000000E+003 3.300000026E-005 3.432524609E+004
 4.183000000E+003 3.199999992E-005 3.450625000E+004
 4.184000000E+003 3.300000026E-005 3.438428516E+004
 4.185000000E+003 3.199999992E-005 3.444542188E+004
 4.186000000E+003 3.300000026E-005 3.425596875E+004
 4.187000000E+003 3.199999992E-005 3.426703906E+004
 4.188000000E+003 3.300000026E-005 3.397347656E+004
 4.189000000E+003 3.199999992E-005 3.423074609E+004
 4.190000000E+003 3.300000026E-005 3.409335547E+004
 4.191000000E+003 3.199999992E-005 3.445132813E+004
 4.192000000E+003 3.300000026E-005 3.457519922E+004
 4.193000000E+003 3.199999992E-005 3.462733984E+004
 4.194000000E+003 3.300000026E-005 3.462038281E+004
 4.195000000E+003 3.199999992E-005 3.442710938E+004
 4.196000000E+003 3.300000026E-005 3.410044141E+004
 4.197000000E+003 3.199999992E-005 3.416571484E+004
 4.198000000E+003 3.300000026E-005 3.389598047E+004
 4.199000000E+003 3.199999992E-005 3.420225000E+004
 4.200000000E+003 3.300000026E-005 3.419909375E+004
 4.201000000E+003 3.199999992E-005 3.448482422E+004
 4.202000000E+003 3.300000026E-005 3.495491016E+004
 4.203000000E+003 3.199999992E-005 3.456103125E+004
 4.204000000E+003 3.300000026E-005 3.439657422E+004
 4.205000000E+003 3.199999992E-005 3.416055078E+004
 4.206000000E+003 3.300000026E-005 3.368693750E+004
 4.207000000E+003 3.199999992E-005 3.400264844E+004
 4.208000000E+003 3.300000026E-005 3.384007813E+004
 4.209000000E+003 3.199999992E-005 3.428824219E+004
 4.210000000E+003 3.300000026E-005 3.458598438E+004
 4.211000000E+003 3.199999992E-005 3.452447656E+004
 4.212000000E+003 3.300000026E-005 3.455862109E+004
 4.213000000E+003 3.199999992E-005 3.423984766E+004
 4.214000000E+003 3.300000026E-005 3.384907813E+004
 4.215000000E+003 3.199999992E-005 3.402972656E+004
 4.216000000E+003 3.300000026E-005 3.378283203E+004
 4.217000000E+003 3.199999992E-005 3.421849219E+004
 4.218000000E+003 3.300000026E-005 3.439364063E+004
 4.219000000E+003 3.199999992E-005 3.452377344E+004
 4.220000000E+003 3.300000026E-005 3.479131250E+004
 4.221000000E+003 3.199999992E-005 3.440943359E+004
 4.222000000E+003 3.300000026E-005 3.414161328E+004
 4.223000000E+003 3.199999992E-005 3.407318750E+004
 4.224000000E+003 3.300000026E-005 3.378156250E+004
 4.225000000E+003 3.199999992E-005 3.406740234E+004
 4.226000000E+003 3.300000026E-005 3.421865234E+004
 4.227000000E+003 3.199999992E-005 3.435939453E+004
 4.228000000E+003 3.300000026E-005 3.467825000E+004
 4.229000000E+003 3.199999992E-005 3.455023828E+004
 4.230000000E+003 3.300000026E-005 3.492580078E+004
 4.231000000E+003 3.199999992E-005 3.425030078E+004
 4.232000000E+003 3.300000026E-005 3.375686328E+004
 4.233000000E+003 3.199999992E-005 3.369282813E+004
 4.234000000E+003 3.300000026E-005 3.324183203E+004
 4.235000000E+003 3.199999992E-005 3.371166016E+004
 4.236000000E+003 3.300000026E-005 3.380612500E+004
 4.237000000E+003 3.199999992E-005 3.422450391E+004
 4.238000000E+003 3.300000026E-005 3.469948047E+004
 4.239000000E+003 3.199999992E-005 3.410219922E+004
 4.240000000E+003 3.300000026E-005 3.425673438E+004
 4.241000000E+003 3.199999992E-005 3.407817578E+004
 4.242000000E+003 3.300000026E-005 3.382844141E+004
 4.243000000E+003 3.199999992E-005 3.401436328E+004
 4.244000000E+003 3.300000026E-005 3.397842969E+004
 4.245000000E+003 3.199999992E-005 3.418373828E+004
 4.246000000E+003 3.300000026E-005 3.439753516E+004
 4.247000000E+003 3.199999992E-005 3.419339453E+004
 4.248000000E+003 3.300000026E-005 3.416764063E+004
 4.249000000E+003 3.199999992E-005 3.401607031E+004
 4.250000000E+003 3.300000026E-005 3.402689453E+004
 4.251000000E+003 3.199999992E-005 3.394614453E+004
 4.252000000E+003 3.300000026E-005 3.386914063E+004
 4.253000000E+003 3.199999992E-005 3.407761719E+004
 4.254000000E+003 3.300000026E-005 3.433184375E+004
 4.255000000E+003 3.199999992E-005 3.428962500E+004
 4.256000000E+003 3.300000026E-005 3.447059375E+004
 4.257000000E+003 3.199999992E-005 3.404684375E+004
 4.258000000E+003 3.300000026E-005 3.380400391E+004
 4.259000000E+003 3.199999992E-005 3.370538672E+004
 4.260000000E+003 3.300000026E-005 3.344491406E+004
 4.261000000E+003 3.199999992E-005 3.368658984E+004
 4.262000000E+003 3.300000026E-005 3.389660938E+004
 4.263000000E+003 3.199999992E-005 3.414083984E+004
 4.264000000E+003 3.300000026E-005 3.457947266E+004
 4.265000000E+003 3.199999992E-005 3.416283984E+004
 4.266000000E+003 3.300000026E-005 3.398968750E+004
 4.267000000E+003 3.199999992E-005 3.389936719E+004
 4.268000000E+003 3.300000026E-005 3.370118750E+004
 4.269000000E+003 3.199999992E-005 3.388052344E+004
 4.270000000E+003 3.300000026E-005 3.403292969E+004
 4.271000000E+003 3.199999992E-005 3.413552344E+004
 4.272000000E+003 3.300000026E-005 3.451476563E+004
 4.273000000E+003 3.199999992E-005 3.396037891E+004
 4.274000000E+003 3.300000026E-005 3.360663672E+004
 4.275000000E+003 3.199999992E-005 3.348583594E+004
 4.276000000E+003 3.300000026E-005 3.313615234E+004
 4.277000000E+003 3.199999992E-005 3.356433203E+004
 4.278000000E+003 3.300000026E-005 3.364644922E+004
 4.279000000E+003 3.199999992E-005 3.406638672E+004
 4.280000000E+003 3.300000026E-005 3.464951172E+004
 4.281000000E+003 3.199999992E-005 3.425316797E+004
 4.282000000E+003 3.300000026E-005 3.427600391E+004
 4.283000000E+003 3.199999992E-005 3.364255469E+004
 4.284000000E+003 3.300000026E-005 3.299784766E+004
 4.285000000E+003 3.199999992E-005 3.315424609E+004
 4.286000000E+003 3.199999992E-005 3.277100391E+004
 4.287000000E+003 3.199999992E-005 3.340862500E+004
 4.288000000E+003 3.300000026E-005 3.377776563E+004
 4.289000000E+003 3.199999992E-005 3.427251172E+004
 4.290000000E+003 3.300000026E-005 3.541681250E+004
 4.291000000E+003 3.199999992E-005 3.401802734E+004
 4.292000000E+003 3.300000026E-005 3.330878906E+004
 4.293000000E+003 3.199999992E-005 3.307498438E+004
 4.294000000E+003 3.199999992E-005 3.241252734E+004
 4.295000000E+003 3.199999992E-005 3.293812109E+004
 4.296000000E+003 3.199999992E-005 3.284505469E+004
 4.297000000E+003 3.199999992E-005 3.364382031E+004
 4.298000000E+003 3.300000026E-005 3.452807422E+004
 4.299000000E+003 3.199999992E-005 3.425221484E+004
 4.300000000E+003 3.300000026E-005 3.471901953E+004
 4.301000000E+003 3.199999992E-005 3.379674219E+004
 4.302000000E+003 3.199999992E-005 3.322165625E+004
 4.303000000E+003 3.199999992E-005 3.324470703E+004
 4.304000000E+003 3.199999992E-005 3.288786719E+004
 4.305000000E+003 3.199999992E-005 3.341632031E+004
 4.306000000E+003 3.300000026E-005 3.377644141E+004
 4.307000000E+003 3.199999992E-005 3.413627344E+004
 4.308000000E+003 3.300000026E-005 3.494603125E+004
 4.309000000E+003 3.199999992E-005 3.411085547E+004
 4.310000000E+003 3.300000026E-005 3.396973438E+004
 4.311000000E+003 3.199999992E-005 3.357857813E+004
 4.312000000E+003 3.199999992E-005 3.304789844E+004
 4.313000000E+003 3.199999992E-005 3.321488672E+004
 4.314000000E+003 3.199999992E-005 3.315086328E+004
 4.315000000E+003 3.199999992E-005 3.361073438E+004
 4.316000000E+003 3.300000026E-005 3.423843359E+004
 4.317000000E+003 3.199999992E-005 3.394508203E+004
 4.318000000E+003 3.300000026E-005 3.421282813E+004
 4.319000000E+003 3.199999992E-005 3.367505859E+004
 4.320000000E+003 3.199999992E-005 3.339721875E+004
 4.321000000E+003 3.199999992E-005 3.342739063E+004
 4.322000000E+003 3.199999992E-005 3.330476172E+004
 4.323000000E+003 3.199999992E-005 3.351539844E+004
 4.324000000E+003 3.300000026E-005 3.393660938E+004
 4.325000000E+003 3.199999992E-005 3.374245313E+004
 4.326000000E+003 3.300000026E-005 3.396039063E+004
 4.327000000E+003 3.199999992E-005 3.351028516E+004
 4.328000000E+003 3.199999992E-005 3.333181250E+004
 4.329000000E+003 3.199999992E-005 3.342327734E+004
 4.330000000E+003 3.199999992E-005 3.341763672E+004
 4.331000000E+003 3.199999992E-005 3.364235938E+004
 4.332000000E+003 3.300000026E-005 3.405068359E+004
 4.333000000E+003 3.199999992E-005 3.378068359E+004
 4.334000000E+003 3.300000026E-005 3.405808984E+004
 4.335000000E+003 3.199999992E-005 3.347053125E+004
 4.336000000E+003 3.199999992E-005 3.318081641E+004
 4.337000000E+003 3.199999992E-005 3.328929297E+004
 4.338000000E+003 3.199999992E-005 3.347233203E+004
 4.339000000E+003 3.199999992E-005 3.363323828E+004
 4.340000000E+003 3.300000026E-005 3.426306641E+004
 4.341000000E+003 3.199999992E-005 3.378910156E+004
 4.342000000E+003 3.300000026E-005 3.402169141E+004
 4.343000000E+003 3.199999992E-005 3.336254688E+004
 4.344000000E+003 3.199999992E-005 3.302635938E+004
 4.345000000E+003 3.199999992E-005 3.301217188E+004
 4.346000000E+003 3.199999992E-005 3.271547461E+004
 4.347000000E+003 3.199999992E-005 3.311457813E+004
 4.348000000E+003 3.199999992E-005 3.320402344E+004
 4.349000000E+003 3.199999992E-005 3.360474609E+004
 4.350000000E+003 3.300000026E-005 3.439813672E+004
 4.351000000E+003 3.199999992E-005 3.393633203E+004
 4.352000000E+003 3.300000026E-005 3.410382813E+004
 4.353000000E+003 3.199999992E-005 3.316968359E+004
 4.354000000E+003 3.199999992E-005 3.302789453E+004
 4.355000000E+003 3.199999992E-005 3.287595703E+004
 4.356000000E+003 3.199999992E-005 3.256100000E+004
 4.357000000E+003 3.199999992E-005 3.303669922E+004
 4.358000000E+003 3.199999992E-005 3.330356641E+004
 4.359000000E+003 3.199999992E-005 3.369208203E+004
 4.360000000E+003 3.300000026E-005 3.472924219E+004
 4.361000000E+003 3.199999992E-005 3.373787109E+004
 4.362000000E+003 3.199999992E-005 3.361116797E+004
 4.363000000E+003 3.199999992E-005 3.321396875E+004
 4.364000000E+003 3.199999992E-005 3.294940625E+004
 4.365000000E+003 3.199999992E-005 3.314485156E+004
 4.366000000E+003 3.199999992E-005 3.350883984E+004
 4.367000000E+003 3.199999992E-005 3.365651563E+004
 4.368000000E+003 3.300000026E-005 3.455339063E+004
 4.369000000E+003 3.199999992E-005 3.339772266E+004
 4.370000000E+003 3.199999992E-005 3.297427344E+004
 4.371000000E+003 3.199999992E-005 3.286057813E+004
 4.372000000E+003 3.199999992E-005 3.258625195E+004
 4.373000000E+003 3.199999992E-005 3.304000391E+004
 4.374000000E+003 3.199999992E-005 3.349766406E+004
 4.375000000E+003 3.199999992E-005 3.393825391E+004
 4.376000000E+003 3.300000026E-005 3.543710156E+004
 4.377000000E+003 3.199999992E-005 3.367076563E+004
 4.378000000E+003 3.199999992E-005 3.291831250E+004
 4.379000000E+003 3.199999992E-005 3.257301367E+004
 4.380000000E+003 3.199999992E-005 3.192738867E+004
 4.381000000E+003 3.199999992E-005 3.240974414E+004
 4.382000000E+003 3.199999992E-005 3.241890039E+004
 4.383000000E+003 3.199999992E-005 3.343233203E+004
 4.384000000E+003 3.199999992E-005 3.490345703E+004
 4.385000000E+003 3.199999992E-005 3.397730859E+004
 4.386000000E+003 3.199999992E-005 3.428401172E+004
 4.387000000E+003 3.199999992E-005 3.309723828E+004
 4.388000000E+003 3.199999992E-005 3.253179102E+004
 4.389000000E+003 3.199999992E-005 3.258959180E+004
 4.390000000E+003 3.199999992E-005 3.265269727E+004
 4.391000000E+003 3.199999992E-005 3.326019531E+004
 4.392000000E+003 3.199999992E-005 3.427129297E+004
 4.393000000E+003 3.199999992E-005 3.362959375E+004
 4.394000000E+003 3.199999992E-005 3.393295313E+004
 4.395000000E+003 3.199999992E-005 3.316912109E+004
 4.396000000E+003 3.199999992E-005 3.286912109E+004
 4.397000000E+003 3.199999992E-005 3.306862500E+004
 4.398000000E+003 3.199999992E-005 3.328021875E+004
 4.399000000E+003 3.199999992E-005 3.375821484E+004
 4.400000000E+003 3.199999992E-005 3.501749609E+004
 4.401000000E+003 3.199999992E-005 3.394539063E+004
 4.402000000E+003 3.199999992E-005 3.396479297E+004
 4.403000000E+003 3.199999992E-005 3.325885938E+004
 4.404000000E+003 3.199999992E-005 3.266544922E+004
 4.405000000E+003 3.199999992E-005 3.295467188E+004
 4.406000000E+003 3.199999992E-005 3.305030469E+004
 4.407000000E+003 3.199999992E-005 3.368291016E+004
 4.408000000E+003 3.300000026E-005 3.549836719E+004
 4.409000000E+003 3.199999992E-005 3.358168359E+004
 4.410000000E+003 3.199999992E-005 3.315010547E+004
 4.411000000E+003 3.199999992E-005 3.219575781E+004
 4.412000000E+003 3.199999992E-005 3.154931445E+004
 4.413000000E+003 3.199999992E-005 3.181383398E+004
 4.414000000E+003 3.199999992E-005 3.190774219E+004
 4.415000000E+003 3.199999992E-005 3.278603906E+004
 4.416000000E+003 3.199999992E-005 3.430198438E+004
 4.417000000E+003 3.199999992E-005 3.377072266E+004
 4.418000000E+003 3.199999992E-005 3.482688281E+004
 4.419000000E+003 3.199999992E-005 3.296601953E+004
 4.420000000E+003 3.199999992E-005 3.230987891E+004
 4.421000000E+003 3.199999992E-005 3.217508008E+004
 4.422000000E+003 3.199999992E-005 3.180442773E+004
 4.423000000E+003 3.099999958E-005 3.253203125E+004
 4.424000000E+003 3.199999992E-005 3.317064453E+004
 4.425000000E+003 3.199999992E-005 3.397887109E+004
 4.426000000E+003 3.199999992E-005 3.581528125E+004
 4.427000000E+003 3.199999992E-005 3.424477344E+004
 4.428000000E+003 3.199999992E-005 3.373089844E+004
 4.429000000E+003 3.199999992E-005 3.323148828E+004
 4.430000000E+003 3.199999992E-005 3.254073047E+004
 4.431000000E+003 3.099999958E-005 3.287353516E+004
 4.432000000E+003 3.199999992E-005 3.291042969E+004
 4.433000000E+003 3.199999992E-005 3.342176172E+004
 4.434000000E+003 3.199999992E-005 3.492015625E+004
 4.435000000E+003 3.199999992E-005 3.335413281E+004
 4.436000000E+003 3.199999992E-005 3.324197656E+004
 4.437000000E+003 3.199999992E-005 3.236747266E+004
 4.438000000E+003 3.199999992E-005 3.211532813E+004
 4.439000000E+003 3.099999958E-005 3.234628906E+004
 4.440000000E+003 3.199999992E-005 3.272682813E+004
 4.441000000E+003 3.099999958E-005 3.311724609E+004
 4.442000000E+003 3.199999992E-005 3.470055469E+004
 4.443000000E+003 3.199999992E-005 3.341012109E+004
 4.444000000E+003 3.199999992E-005 3.360729297E+004
 4.445000000E+003 3.199999992E-005 3.250375195E+004
 4.446000000E+003 3.199999992E-005 3.215171094E+004
 4.447000000E+003 3.099999958E-005 3.238494922E+004
 4.448000000E+003 3.199999992E-005 3.259494727E+004
 4.449000000E+003 3.099999958E-005 3.325823828E+004
 4.450000000E+003 3.199999992E-005 3.432695703E+004
 4.451000000E+003 3.199999992E-005 3.394133594E+004
 4.452000000E+003 3.199999992E-005 3.462621484E+004
 4.453000000E+003 3.199999992E-005 3.318025781E+004
 4.454000000E+003 3.199999992E-005 3.262993945E+004
 4.455000000E+003 3.099999958E-005 3.240430469E+004
 4.456000000E+003 3.199999992E-005 3.223271484E+004
 4.457000000E+003 3.099999958E-005 3.265308203E+004
 4.458000000E+003 3.199999992E-005 3.356301563E+004
 4.459000000E+003 3.099999958E-005 3.315425391E+004
 4.460000000E+003 3.199999992E-005 3.394202734E+004
 4.461000000E+003 3.199999992E-005 3.262499609E+004
 4.462000000E+003 3.199999992E-005 3.247660938E+004
 4.463000000E+003 3.099999958E-005 3.217242188E+004
 4.464000000E+003 3.199999992E-005 3.222719727E+004
 4.465000000E+003 3.099999958E-005 3.252985156E+004
 4.466000000E+003 3.199999992E-005 3.359421094E+004
 4.467000000E+003 3.099999958E-005 3.330325000E+004
 4.468000000E+003 3.199999992E-005 3.444830469E+004
 4.469000000E+003 3.099999958E-005 3.302285938E+004
 4.470000000E+003 3.199999992E-005 3.276506250E+004
 4.471000000E+003 3.099999958E-005 3.232421484E+004
 4.472000000E+003 3.199999992E-005 3.210991016E+004
 4.473000000E+003 3.099999958E-005 3.260681445E+004
 4.474000000E+003 3.199999992E-005 3.311314844E+004
 4.475000000E+003 3.199999992E-005 3.650048438E+004
 4.476000000E+003 3.300000026E-005 4.313774219E+004
 4.477000000E+003 3.199999992E-005 3.285815234E+004
 4.478000000E+003 3.300000026E-005 4.004665234E+004
 4.479000000E+003 3.700000161E-005 7.293864844E+004
 4.480000000E+003 3.400000060E-005 4.342115234E+004
 4.481000000E+003 4.099999933E-005 2.023994063E+005
 4.482000000E+003 2.889999887E-004 4.737681563E+005
 4.483000000E+003 4.809999955E-004 7.748273750E+005
 4.484000000E+003 3.659999929E-004 1.204803875E+006
 4.485000000E+003 4.590000026E-004 8.589556250E+005
 4.486000000E+003 5.990000209E-004 6.593976250E+005
 4.487000000E+003 6.939999876E-004 4.737197500E+005
 4.488000000E+003 6.799999974E-004 5.471700000E+005
 4.489000000E+003 5.469999742E-004 9.605054375E+005
 4.490000000E+003 5.009999732E-004 7.856876875E+005
 4.491000000E+003 5.479999818E-004 6.470988125E+005
 4.492000000E+003 6.189999986E-004 5.861460000E+005
 4.493000000E+003 6.510000094E-004 4.951522188E+005
 4.494000000E+003 6.380000268E-004 3.815720938E+005
 4.495000000E+003 6.230000290E-004 3.051298125E+005
 4.496000000E+003 6.300000241E-004 2.531785469E+005
 4.497000000E+003 6.459999713E-004 2.690290000E+005
 4.498000000E+003 6.389999762E-004 2.518236563E+005
 4.499000000E+003 5.949999904E-004 2.352965625E+005
 4.500000000E+003 5.310000270E-004 2.278668750E+005
 4.501000000E+003 4.839999892E-004 2.169952031E+005
 4.502000000E+003 4.440000048E-004 1.994310938E+005
 4.503000000E+003 4.090000002E-004 1.582570313E+005
 4.504000000E+003 3.940000024E-004 1.445990625E+005
 4.505000000E+003 3.919999872E-004 1.473565625E+005
 4.506000000E+003 3.849999921E-004 1.538286719E+005
 4.507000000E+003 3.619999916E-004 1.491980781E+005
 4.508000000E+003 3.319999960E-004 1.411710625E+005
 4.509000000E+003 3.100000031E-004 1.528289063E+005
 4.510000000E+003 2.950000053E-004 1.679798906E+005
 4.511000000E+003 2.809999860E-004 1.727207813E+005
 4.512000000E+003 2.640000021E-004 1.603186406E+005
 4.513000000E+003 2.490000043E-004 1.410541250E+005
 4.514000000E+003 2.390000009E-004 1.365398750E+005
 4.515000000E+003 2.260000037E-004 1.314490938E+005
 4.516000000E+003 2.139999997E-004 1.359463750E+005
 4.517000000E+003 2.019999956E-004 1.332035781E+005
 4.518000000E+003 1.860000048E-004 1.268904063E+005
 4.519000000E+003 1.710000070E-004 1.194669609E+005
 4.520000000E+003 1.599999960E-004 1.226583047E+005
 4.521000000E+003 1.489999995E-004 1.254300781E+005
 4.522000000E+003 1.420000044E-004 1.273617578E+005
 4.523000000E+003 1.340000017E-004 1.201923047E+005
 4.524000000E+003 1.250000059E-004 1.261321172E+005
 4.525000000E+003 1.209999973E-004 1.159703828E+005
 4.526000000E+003 1.150000026E-004 1.166920938E+005
 4.527000000E+003 1.049999992E-004 1.111611797E+005
 4.528000000E+003 9.799999680E-005 1.171868828E+005
 4.529000000E+003 9.500000306E-005 1.070741875E+005
 4.530000000E+003 9.200000204E-005 1.051361484E+005
 4.531000000E+003 8.800000069E-005 1.005553438E+005
 4.532000000E+003 8.499999967E-005 1.026680000E+005
 4.533000000E+003 8.199999866E-005 9.744723438E+004
 4.534000000E+003 7.899999764E-005 9.364385156E+004
 4.535000000E+003 7.400000322E-005 9.204804688E+004
 4.536000000E+003 7.000000187E-005 9.028397656E+004
 4.537000000E+003 6.700000085E-005 8.956612500E+004
 4.538000000E+003 6.299999950E-005 8.841712500E+004
 4.539000000E+003 5.999999848E-005 8.982902344E+004
 4.540000000E+003 5.800000145E-005 8.186360938E+004
 4.541000000E+003 5.700000111E-005 8.173667188E+004
 4.542000000E+003 5.500000043E-005 8.286364063E+004
 4.543000000E+003 5.299999975E-005 7.938881250E+004
 4.544000000E+003 5.199999941E-005 7.658512500E+004
 4.545000000E+003 4.999999874E-005 7.410939063E+004
 4.546000000E+003 4.800000170E-005 7.484522656E+004
 4.547000000E+003 4.899999840E-005 7.207746875E+004
 4.548000000E+003 4.700000136E-005 7.376511719E+004
 4.549000000E+003 4.700000136E-005 8.990174219E+004
 4.550000000E+003 4.600000102E-005 9.928424219E+004
 4.551000000E+003 4.500000068E-005 8.908057031E+004
 4.552000000E+003 4.500000068E-005 7.336406250E+004
 4.553000000E+003 4.500000068E-005 7.882914844E+004
 4.554000000E+003 4.500000068E-005 7.893351563E+004
 4.555000000E+003 4.400000034E-005 7.137843750E+004
 4.556000000E+003 4.400000034E-005 7.435625781E+004
 4.557000000E+003 4.400000034E-005 6.977721094E+004
 4.558000000E+003 4.400000034E-005 7.183810156E+004
 4.559000000E+003 4.400000034E-005 7.607513281E+004
 4.560000000E+003 4.400000034E-005 6.533394531E+004
 4.561000000E+003 4.300000001E-005 7.212274219E+004
 4.562000000E+003 4.300000001E-005 6.018005469E+004
 4.563000000E+003 4.300000001E-005 5.903014453E+004
 4.564000000E+003 4.199999967E-005 6.457264844E+004
 4.565000000E+003 4.199999967E-005 5.661536719E+004
 4.566000000E+003 4.099999933E-005 5.810403125E+004
 4.567000000E+003 4.099999933E-005 6.026148438E+004
 4.568000000E+003 4.199999967E-005 5.824296094E+004
 4.569000000E+003 4.099999933E-005 5.402339844E+004
 4.570000000E+003 3.899999865E-005 6.526558594E+004
 4.571000000E+003 4.199999967E-005 6.094991406E+004
 4.572000000E+003 4.099999933E-005 5.742683594E+004
 4.573000000E+003 3.999999899E-005 6.815485938E+004
 4.574000000E+003 4.199999967E-005 6.538500000E+004
 4.575000000E+003 4.199999967E-005 6.218558203E+004
 4.576000000E+003 3.999999899E-005 6.188029297E+004
 4.577000000E+003 3.999999899E-005 5.009661328E+004
 4.578000000E+003 3.999999899E-005 5.311938281E+004
 4.579000000E+003 3.899999865E-005 5.303079297E+004
 4.580000000E+003 3.899999865E-005 4.888268750E+004
 4.581000000E+003 3.899999865E-005 5.018426563E+004
 4.582000000E+003 3.799999831E-005 5.041689063E+004
 4.583000000E+003 3.799999831E-005 4.863137109E+004
 4.584000000E+003 3.799999831E-005 4.870358984E+004
 4.585000000E+003 3.799999831E-005 4.970344922E+004
 4.586000000E+003 3.799999831E-005 4.821289063E+004
 4.587000000E+003 3.899999865E-005 4.734708984E+004
 4.588000000E+003 3.899999865E-005 4.748243750E+004
 4.589000000E+003 3.799999831E-005 4.758236328E+004
 4.590000000E+003 3.799999831E-005 4.754521094E+004
 4.591000000E+003 3.799999831E-005 4.792341016E+004
 4.592000000E+003 3.799999831E-005 4.716493359E+004
 4.593000000E+003 3.799999831E-005 4.658419922E+004
 4.594000000E+003 3.799999831E-005 4.759925000E+004
 4.595000000E+003 3.799999831E-005 4.714349609E+004
 4.596000000E+003 3.700000161E-005 4.627951953E+004
 4.597000000E+003 3.700000161E-005 4.657823828E+004
 4.598000000E+003 3.799999831E-005 4.609896094E+004
 4.599000000E+003 3.700000161E-005 4.535265625E+004
 4.600000000E+003 3.700000161E-005 4.673916797E+004
 4.601000000E+003 3.700000161E-005 4.631877734E+004
 4.602000000E+003 3.700000161E-005 4.585963281E+004
 4.603000000E+003 3.700000161E-005 4.637891016E+004
 4.604000000E+003 3.700000161E-005 4.545061719E+004
 4.605000000E+003 3.700000161E-005 4.468185938E+004
 4.606000000E+003 3.700000161E-005 4.570780859E+004
 4.607000000E+003 3.700000161E-005 4.552187500E+004
 4.608000000E+003 3.600000127E-005 4.455594922E+004
 4.609000000E+003 3.600000127E-005 4.498574219E+004
 4.610000000E+003 3.700000161E-005 4.487876953E+004
 4.611000000E+003 3.600000127E-005 4.434016406E+004
 4.612000000E+003 3.600000127E-005 4.444479688E+004
 4.613000000E+003 3.700000161E-005 4.479249609E+004
 4.614000000E+003 3.600000127E-005 4.462753516E+004
 4.615000000E+003 3.600000127E-005 4.361425391E+004
 4.616000000E+003 3.600000127E-005 4.397633594E+004
 4.617000000E+003 3.600000127E-005 4.441068750E+004
 4.618000000E+003 3.600000127E-005 4.348260938E+004
 4.619000000E+003 3.600000127E-005 4.331577344E+004
 4.620000000E+003 3.600000127E-005 4.403672266E+004
 4.621000000E+003 3.600000127E-005 4.336541406E+004
 4.622000000E+003 3.600000127E-005 4.335571875E+004
 4.623000000E+003 3.600000127E-005 4.350889844E+004
 4.624000000E+003 3.600000127E-005 4.344728125E+004
 4.625000000E+003 3.600000127E-005 4.359110156E+004
 4.626000000E+003 3.600000127E-005 4.352332422E+004
 4.627000000E+003 3.600000127E-005 4.341280469E+004
 4.628000000E+003 3.600000127E-005 4.458521094E+004
 4.629000000E+003 3.600000127E-005 4.476578906E+004
 4.630000000E+003 3.600000127E-005 4.563692969E+004
 4.631000000E+003 3.600000127E-005 4.449724609E+004
 4.632000000E+003 3.600000127E-005 4.392233984E+004
 4.633000000E+003 3.600000127E-005 4.253576172E+004
 4.634000000E+003 3.600000127E-005 4.176309375E+004
 4.635000000E+003 3.600000127E-005 4.179162891E+004
 4.636000000E+003 3.600000127E-005 4.231477734E+004
 4.637000000E+003 3.600000127E-005 4.322440234E+004
 4.638000000E+003 3.600000127E-005 4.261164453E+004
 4.639000000E+003 3.600000127E-005 4.313990234E+004
 4.640000000E+003 3.600000127E-005 4.222334375E+004
 4.641000000E+003 3.600000127E-005 4.263097656E+004
 4.642000000E+003 3.600000127E-005 4.152435938E+004
 4.643000000E+003 3.600000127E-005 4.122384375E+004
 4.644000000E+003 3.600000127E-005 4.110132031E+004
 4.645000000E+003 3.600000127E-005 4.118089063E+004
 4.646000000E+003 3.500000093E-005 4.199716797E+004
 4.647000000E+003 3.600000127E-005 4.144694531E+004
 4.648000000E+003 3.500000093E-005 4.212921094E+004
 4.649000000E+003 3.500000093E-005 4.153403906E+004
 4.650000000E+003 3.500000093E-005 4.182767969E+004
 4.651000000E+003 3.500000093E-005 4.093341406E+004
 4.652000000E+003 3.500000093E-005 4.090584375E+004
 4.653000000E+003 3.500000093E-005 4.051544531E+004
 4.654000000E+003 3.500000093E-005 4.047567578E+004
 4.655000000E+003 3.500000093E-005 4.053798828E+004
 4.656000000E+003 3.500000093E-005 4.047624609E+004
 4.657000000E+003 3.500000093E-005 4.100162500E+004
 4.658000000E+003 3.500000093E-005 4.054387109E+004
 4.659000000E+003 3.500000093E-005 4.145917188E+004
 4.660000000E+003 3.500000093E-005 4.075306641E+004
 4.661000000E+003 3.500000093E-005 4.182722656E+004
 4.662000000E+003 3.500000093E-005 4.142860938E+004
 4.663000000E+003 3.500000093E-005 4.295690234E+004
 4.664000000E+003 3.600000127E-005 4.334657422E+004
 4.665000000E+003 3.500000093E-005 4.565112109E+004
 4.666000000E+003 3.600000127E-005 4.614513281E+004
 4.667000000E+003 3.500000093E-005 4.658987500E+004
 4.668000000E+003 3.600000127E-005 4.386124609E+004
 4.669000000E+003 3.500000093E-005 4.256174219E+004
 4.670000000E+003 3.500000093E-005 4.053128125E+004
 4.671000000E+003 3.500000093E-005 4.056308984E+004
 4.672000000E+003 3.500000093E-005 4.242320703E+004
 4.673000000E+003 3.600000127E-005 4.217572266E+004
 4.674000000E+003 3.500000093E-005 4.228282031E+004
 4.675000000E+003 3.500000093E-005 4.083889063E+004
 4.676000000E+003 3.500000093E-005 4.035958203E+004
 4.677000000E+003 3.500000093E-005 4.111518359E+004
 4.678000000E+003 3.500000093E-005 4.085912500E+004
 4.679000000E+003 3.500000093E-005 4.128655078E+004
 4.680000000E+003 3.500000093E-005 3.986396484E+004
 4.681000000E+003 3.500000093E-005 3.985748828E+004
 4.682000000E+003 3.500000093E-005 4.040010938E+004
 4.683000000E+003 3.500000093E-005 4.011963672E+004
 4.684000000E+003 3.500000093E-005 4.051159375E+004
 4.685000000E+003 3.500000093E-005 3.941874609E+004
 4.686000000E+003 3.500000093E-005 3.982793359E+004
 4.687000000E+003 3.500000093E-005 4.008327734E+004
 4.688000000E+003 3.500000093E-005 3.947975000E+004
 4.689000000E+003 3.500000093E-005 4.013133594E+004
 4.690000000E+003 3.500000093E-005 3.921608203E+004
 4.691000000E+003 3.500000093E-005 3.952757813E+004
 4.692000000E+003 3.500000093E-005 3.942469531E+004
 4.693000000E+003 3.500000093E-005 3.903102734E+004
 4.694000000E+003 3.500000093E-005 3.972648828E+004
 4.695000000E+003 3.500000093E-005 3.891886719E+004
 4.696000000E+003 3.500000093E-005 3.940716406E+004
 4.697000000E+003 3.500000093E-005 3.920373828E+004
 4.698000000E+003 3.500000093E-005 3.916166797E+004
 4.699000000E+003 3.500000093E-005 3.938785547E+004
 4.700000000E+003 3.500000093E-005 3.874303125E+004
 4.701000000E+003 3.500000093E-005 3.927744531E+004
 4.702000000E+003 3.500000093E-005 3.901514844E+004
 4.703000000E+003 3.500000093E-005 3.899217578E+004
 4.704000000E+003 3.500000093E-005 3.878767969E+004
 4.705000000E+003 3.500000093E-005 3.881003516E+004
 4.706000000E+003 3.500000093E-005 3.897616016E+004
 4.707000000E+003 3.500000093E-005 3.880359375E+004
 4.708000000E+003 3.500000093E-005 3.908768359E+004
 4.709000000E+003 3.500000093E-005 3.872842188E+004
 4.710000000E+003 3.500000093E-005 3.883495313E+004
 4.711000000E+003 3.500000093E-005 3.862403906E+004
 4.712000000E+003 3.500000093E-005 3.887253906E+004
 4.713000000E+003 3.500000093E-005 3.851316797E+004
 4.714000000E+003 3.500000093E-005 3.884374609E+004
 4.715000000E+003 3.500000093E-005 3.856801953E+004
 4.716000000E+003 3.500000093E-005 3.865791016E+004
 4.717000000E+003 3.500000093E-005 3.843484766E+004
 4.718000000E+003 3.500000093E-005 3.857369922E+004
 4.719000000E+003 3.500000093E-005 3.835875781E+004
 4.720000000E+003 3.500000093E-005 3.851871875E+004
 4.721000000E+003 3.500000093E-005 3.835132422E+004
 4.722000000E+003 3.500000093E-005 3.874201953E+004
 4.723000000E+003 3.500000093E-005 3.841207422E+004
 4.724000000E+003 3.500000093E-005 3.915908984E+004
 4.725000000E+003 3.500000093E-005 3.920331250E+004
 4.726000000E+003 3.500000093E-005 4.115479688E+004
 4.727000000E+003 3.500000093E-005 4.318130469E+004
 4.728000000E+003 3.500000093E-005 4.737249219E+004
 4.729000000E+003 3.600000127E-005 5.133953516E+004
 4.730000000E+003 3.500000093E-005 4.669742578E+004
 4.731000000E+003 3.500000093E-005 4.054876953E+004
 4.732000000E+003 3.400000060E-005 3.990251172E+004
 4.733000000E+003 3.500000093E-005 4.117775781E+004
 4.734000000E+003 3.500000093E-005 4.267217578E+004
 4.735000000E+003 3.500000093E-005 4.102376172E+004
 4.736000000E+003 3.500000093E-005 4.063734375E+004
 4.737000000E+003 3.500000093E-005 3.877663672E+004
 4.738000000E+003 3.500000093E-005 4.099685938E+004
 4.739000000E+003 3.500000093E-005 4.166800391E+004
 4.740000000E+003 3.500000093E-005 3.847821484E+004
 4.741000000E+003 3.500000093E-005 4.125474609E+004
 4.742000000E+003 3.500000093E-005 4.141968359E+004
 4.743000000E+003 3.400000060E-005 4.000618750E+004
 4.744000000E+003 3.500000093E-005 4.173620703E+004
 4.745000000E+003 3.500000093E-005 3.903819141E+004
 4.746000000E+003 3.500000093E-005 4.000859375E+004
 4.747000000E+003 3.500000093E-005 4.071117188E+004
 4.748000000E+003 3.500000093E-005 3.947960547E+004
 4.749000000E+003 3.500000093E-005 3.878387891E+004
 4.750000000E+003 3.500000093E-005 3.882776953E+004
 4.751000000E+003 3.500000093E-005 3.990920313E+004
 4.752000000E+003 3.500000093E-005 3.996698828E+004
 4.753000000E+003 3.400000060E-005 3.833485547E+004
 4.754000000E+003 3.500000093E-005 3.960505469E+004
 4.755000000E+003 3.500000093E-005 3.883833984E+004
 4.756000000E+003 3.500000093E-005 3.965071875E+004
 4.757000000E+003 3.500000093E-005 3.799420703E+004
 4.758000000E+003 3.500000093E-005 3.848400000E+004
 4.759000000E+003 3.500000093E-005 3.946681641E+004
 4.760000000E+003 3.500000093E-005 3.823741406E+004
 4.761000000E+003 3.400000060E-005 3.854423438E+004
 4.762000000E+003 3.400000060E-005 3.804797656E+004
 4.763000000E+003 3.500000093E-005 3.801651563E+004
 4.764000000E+003 3.400000060E-005 3.840627344E+004
 4.765000000E+003 3.500000093E-005 3.758842969E+004
 4.766000000E+003 3.400000060E-005 3.759658594E+004
 4.767000000E+003 3.400000060E-005 3.768900000E+004
 4.768000000E+003 3.500000093E-005 3.753531250E+004
 4.769000000E+003 3.400000060E-005 3.789233594E+004
 4.770000000E+003 3.500000093E-005 3.722627734E+004
 4.771000000E+003 3.400000060E-005 3.726731641E+004
 4.772000000E+003 3.400000060E-005 3.724692188E+004
 4.773000000E+003 3.400000060E-005 3.734614844E+004
 4.774000000E+003 3.400000060E-005 3.755140625E+004
 4.775000000E+003 3.400000060E-005 3.706331250E+004
 4.776000000E+003 3.400000060E-005 3.737206250E+004
 4.777000000E+003 3.400000060E-005 3.708332813E+004
 4.778000000E+003 3.400000060E-005 3.704648438E+004
 4.779000000E+003 3.400000060E-005 3.714252344E+004
 4.780000000E+003 3.400000060E-005 3.708187109E+004
 4.781000000E+003 3.400000060E-005 3.725257031E+004
 4.782000000E+003 3.400000060E-005 3.703944922E+004
 4.783000000E+003 3.400000060E-005 3.711161328E+004
 4.784000000E+003 3.400000060E-005 3.694398047E+004
 4.785000000E+003 3.400000060E-005 3.681878516E+004
 4.786000000E+003 3.400000060E-005 3.693433594E+004
 4.787000000E+003 3.400000060E-005 3.687270703E+004
 4.788000000E+003 3.400000060E-005 3.699715234E+004
 4.789000000E+003 3.400000060E-005 3.682392969E+004
 4.790000000E+003 3.400000060E-005 3.685464844E+004
 4.791000000E+003 3.400000060E-005 3.675297656E+004
 4.792000000E+003 3.400000060E-005 3.671618359E+004
 4.793000000E+003 3.400000060E-005 3.670008984E+004
 4.794000000E+003 3.400000060E-005 3.663229297E+004
 4.795000000E+003 3.400000060E-005 3.670033984E+004
 4.796000000E+003 3.400000060E-005 3.654808203E+004
 4.797000000E+003 3.400000060E-005 3.673310938E+004
 4.798000000E+003 3.400000060E-005 3.654516797E+004
 4.799000000E+003 3.400000060E-005 3.658670703E+004
 4.800000000E+003 3.400000060E-005 3.646082422E+004
 4.801000000E+003 3.400000060E-005 3.653618359E+004
 4.802000000E+003 3.400000060E-005 3.644895703E+004
 4.803000000E+003 3.400000060E-005 3.644624219E+004
 4.804000000E+003 3.400000060E-005 3.638053125E+004
 4.805000000E+003 3.400000060E-005 3.638614453E+004
 4.806000000E+003 3.400000060E-005 3.635717188E+004
 4.807000000E+003 3.400000060E-005 3.631200391E+004
 4.808000000E+003 3.400000060E-005 3.632338281E+004
 4.809000000E+003 3.400000060E-005 3.626959375E+004
 4.810000000E+003 3.400000060E-005 3.628948047E+004
 4.811000000E+003 3.400000060E-005 3.631838281E+004
 4.812000000E+003 3.400000060E-005 3.670411328E+004
 4.813000000E+003 3.400000060E-005 3.667352344E+004
 4.814000000E+003 3.400000060E-005 3.720941016E+004
 4.815000000E+003 3.400000060E-005 3.702076953E+004
 4.816000000E+003 3.400000060E-005 3.748843359E+004
 4.817000000E+003 3.400000060E-005 3.711121484E+004
 4.818000000E+003 3.400000060E-005 3.737905469E+004
 4.819000000E+003 3.400000060E-005 3.687507031E+004
 4.820000000E+003 3.400000060E-005 3.702803906E+004
 4.821000000E+003 3.400000060E-005 3.660641016E+004
 4.822000000E+003 3.400000060E-005 3.667818750E+004
 4.823000000E+003 3.400000060E-005 3.618295313E+004
 4.824000000E+003 3.400000060E-005 3.625144922E+004
 4.825000000E+003 3.400000060E-005 3.589658594E+004
 4.826000000E+003 3.400000060E-005 3.593479688E+004
 4.827000000E+003 3.400000060E-005 3.584843359E+004
 4.828000000E+003 3.400000060E-005 3.581562891E+004
 4.829000000E+003 3.400000060E-005 3.581235938E+004
 4.830000000E+003 3.400000060E-005 3.578184375E+004
 4.831000000E+003 3.400000060E-005 3.594336328E+004
 4.832000000E+003 3.400000060E-005 3.583292969E+004
 4.833000000E+003 3.400000060E-005 3.608285156E+004
 4.834000000E+003 3.400000060E-005 3.585391406E+004
 4.835000000E+003 3.400000060E-005 3.605095313E+004
 4.836000000E+003 3.400000060E-005 3.599967188E+004
 4.837000000E+003 3.400000060E-005 3.603908203E+004
 4.838000000E+003 3.400000060E-005 3.592700781E+004
 4.839000000E+003 3.400000060E-005 3.593841406E+004
 4.840000000E+003 3.400000060E-005 3.583638281E+004
 4.841000000E+003 3.400000060E-005 3.586406641E+004
 4.842000000E+003 3.400000060E-005 3.576836719E+004
 4.843000000E+003 3.400000060E-005 3.573860156E+004
 4.844000000E+003 3.400000060E-005 3.566828125E+004
 4.845000000E+003 3.400000060E-005 3.573584766E+004
 4.846000000E+003 3.400000060E-005 3.567801172E+004
 4.847000000E+003 3.400000060E-005 3.568575391E+004
 4.848000000E+003 3.400000060E-005 3.564316406E+004
 4.849000000E+003 3.400000060E-005 3.560591797E+004
 4.850000000E+003 3.400000060E-005 3.559980469E+004
 4.851000000E+003 3.400000060E-005 3.559059375E+004
 4.852000000E+003 3.400000060E-005 3.561466016E+004
 4.853000000E+003 3.400000060E-005 3.547793359E+004
 4.854000000E+003 3.400000060E-005 3.570847656E+004
 4.855000000E+003 3.400000060E-005 3.561467578E+004
 4.856000000E+003 3.400000060E-005 3.591968750E+004
 4.857000000E+003 3.400000060E-005 3.592584375E+004
 4.858000000E+003 3.400000060E-005 3.648499219E+004
 4.859000000E+003 3.400000060E-005 3.665127344E+004
 4.860000000E+003 3.400000060E-005 3.744781250E+004
 4.861000000E+003 3.400000060E-005 3.799272266E+004
 4.862000000E+003 3.400000060E-005 3.844242578E+004
 4.863000000E+003 3.400000060E-005 3.798413281E+004
 4.864000000E+003 3.400000060E-005 3.740500781E+004
 4.865000000E+003 3.400000060E-005 3.634574219E+004
 4.866000000E+003 3.400000060E-005 3.605293359E+004
 4.867000000E+003 3.400000060E-005 3.557273828E+004
 4.868000000E+003 3.400000060E-005 3.536564453E+004
 4.869000000E+003 3.400000060E-005 3.529449609E+004
 4.870000000E+003 3.400000060E-005 3.523946875E+004
 4.871000000E+003 3.400000060E-005 3.541046875E+004
 4.872000000E+003 3.400000060E-005 3.530164453E+004
 4.873000000E+003 3.400000060E-005 3.555960938E+004
 4.874000000E+003 3.400000060E-005 3.538544922E+004
 4.875000000E+003 3.400000060E-005 3.568052344E+004
 4.876000000E+003 3.400000060E-005 3.552862891E+004
 4.877000000E+003 3.400000060E-005 3.581152734E+004
 4.878000000E+003 3.400000060E-005 3.561553516E+004
 4.879000000E+003 3.400000060E-005 3.589834766E+004
 4.880000000E+003 3.400000060E-005 3.571461328E+004
 4.881000000E+003 3.400000060E-005 3.596387891E+004
 4.882000000E+003 3.400000060E-005 3.569160156E+004
 4.883000000E+003 3.400000060E-005 3.604757813E+004
 4.884000000E+003 3.400000060E-005 3.583578906E+004
 4.885000000E+003 3.300000026E-005 3.621227344E+004
 4.886000000E+003 3.400000060E-005 3.596919922E+004
 4.887000000E+003 3.400000060E-005 3.628287891E+004
 4.888000000E+003 3.400000060E-005 3.600676953E+004
 4.889000000E+003 3.400000060E-005 3.622817578E+004
 4.890000000E+003 3.400000060E-005 3.591374219E+004
 4.891000000E+003 3.300000026E-005 3.609575391E+004
 4.892000000E+003 3.400000060E-005 3.569586328E+004
 4.893000000E+003 3.300000026E-005 3.589109766E+004
 4.894000000E+003 3.400000060E-005 3.542429297E+004
 4.895000000E+003 3.300000026E-005 3.565666797E+004
 4.896000000E+003 3.400000060E-005 3.526866016E+004
 4.897000000E+003 3.300000026E-005 3.538366016E+004
 4.898000000E+003 3.400000060E-005 3.510497656E+004
 4.899000000E+003 3.300000026E-005 3.528473828E+004
 4.900000000E+003 3.400000060E-005 3.501908594E+004
 4.901000000E+003 3.300000026E-005 3.527791016E+004
 4.902000000E+003 3.400000060E-005 3.498322266E+004
 4.903000000E+003 3.300000026E-005 3.529041016E+004
 4.904000000E+003 3.400000060E-005 3.500542578E+004
 4.905000000E+003 3.300000026E-005 3.533346484E+004
 4.906000000E+003 3.400000060E-005 3.513477344E+004
 4.907000000E+003 3.300000026E-005 3.552382813E+004
 4.908000000E+003 3.400000060E-005 3.539440234E+004
 4.909000000E+003 3.300000026E-005 3.596237500E+004
 4.910000000E+003 3.400000060E-005 3.603494141E+004
 4.911000000E+003 3.400000060E-005 3.672753516E+004
 4.912000000E+003 3.400000060E-005 3.677770703E+004
 4.913000000E+003 3.400000060E-005 3.638931250E+004
 4.914000000E+003 3.400000060E-005 3.558721484E+004
 4.915000000E+003 3.300000026E-005 3.535380859E+004
 4.916000000E+003 3.400000060E-005 3.467698438E+004
 4.917000000E+003 3.300000026E-005 3.464955469E+004
 4.918000000E+003 3.300000026E-005 3.436433594E+004
 4.919000000E+003 3.300000026E-005 3.437249219E+004
 4.920000000E+003 3.300000026E-005 3.417892969E+004
 4.921000000E+003 3.300000026E-005 3.422486328E+004
 4.922000000E+003 3.300000026E-005 3.417312109E+004
 4.923000000E+003 3.300000026E-005 3.412389844E+004
 4.924000000E+003 3.300000026E-005 3.423792969E+004
 4.925000000E+003 3.300000026E-005 3.413782031E+004
 4.926000000E+003 3.300000026E-005 3.421917188E+004
 4.927000000E+003 3.300000026E-005 3.406911719E+004
 4.928000000E+003 3.300000026E-005 3.424592578E+004
 4.929000000E+003 3.300000026E-005 3.406617188E+004
 4.930000000E+003 3.300000026E-005 3.432686719E+004
 4.931000000E+003 3.300000026E-005 3.422958984E+004
 4.932000000E+003 3.300000026E-005 3.470705859E+004
 4.933000000E+003 3.300000026E-005 3.470616797E+004
 4.934000000E+003 3.300000026E-005 3.544619922E+004
 4.935000000E+003 3.400000060E-005 3.585468359E+004
 4.936000000E+003 3.300000026E-005 3.686468750E+004
 4.937000000E+003 3.400000060E-005 3.765384375E+004
 4.938000000E+003 3.300000026E-005 3.682035156E+004
 4.939000000E+003 3.400000060E-005 3.577753906E+004
 4.940000000E+003 3.300000026E-005 3.531094531E+004
 4.941000000E+003 3.300000026E-005 3.461703906E+004
 4.942000000E+003 3.300000026E-005 3.460338281E+004
 4.943000000E+003 3.300000026E-005 3.415847266E+004
 4.944000000E+003 3.300000026E-005 3.429760938E+004
 4.945000000E+003 3.300000026E-005 3.407038672E+004
 4.946000000E+003 3.300000026E-005 3.442058203E+004
 4.947000000E+003 3.300000026E-005 3.421992188E+004
 4.948000000E+003 3.300000026E-005 3.470559766E+004
 4.949000000E+003 3.300000026E-005 3.462222266E+004
 4.950000000E+003 3.300000026E-005 3.540740234E+004
 4.951000000E+003 3.400000060E-005 3.545696875E+004
 4.952000000E+003 3.300000026E-005 3.598277734E+004
 4.953000000E+003 3.400000060E-005 3.565438281E+004
 4.954000000E+003 3.300000026E-005 3.560337891E+004
 4.955000000E+003 3.300000026E-005 3.516125000E+004
 4.956000000E+003 3.300000026E-005 3.498745703E+004
 4.957000000E+003 3.300000026E-005 3.444747266E+004
 4.958000000E+003 3.300000026E-005 3.479819922E+004
 4.959000000E+003 3.300000026E-005 3.443939063E+004
 4.960000000E+003 3.300000026E-005 3.495033203E+004
 4.961000000E+003 3.300000026E-005 3.478244531E+004
 4.962000000E+003 3.300000026E-005 3.533453125E+004
 4.963000000E+003 3.300000026E-005 3.516216797E+004
 4.964000000E+003 3.300000026E-005 3.546202344E+004
 4.965000000E+003 3.300000026E-005 3.490141797E+004
 4.966000000E+003 3.300000026E-005 3.499485547E+004
 4.967000000E+003 3.300000026E-005 3.441992578E+004
 4.968000000E+003 3.300000026E-005 3.457607813E+004
 4.969000000E+003 3.300000026E-005 3.424238281E+004
 4.970000000E+003 3.300000026E-005 3.461490625E+004
 4.971000000E+003 3.300000026E-005 3.445367188E+004
 4.972000000E+003 3.300000026E-005 3.505026953E+004
 4.973000000E+003 3.300000026E-005 3.502233594E+004
 4.974000000E+003 3.300000026E-005 3.540328516E+004
 4.975000000E+003 3.300000026E-005 3.514100781E+004
 4.976000000E+003 3.300000026E-005 3.515452344E+004
 4.977000000E+003 3.300000026E-005 3.457955078E+004
 4.978000000E+003 3.300000026E-005 3.466650000E+004
 4.979000000E+003 3.300000026E-005 3.425333984E+004
 4.980000000E+003 3.300000026E-005 3.449674609E+004
 4.981000000E+003 3.300000026E-005 3.422746094E+004
 4.982000000E+003 3.300000026E-005 3.468920703E+004
 4.983000000E+003 3.300000026E-005 3.456256641E+004
 4.984000000E+003 3.300000026E-005 3.503904297E+004
 4.985000000E+003 3.300000026E-005 3.491485547E+004
 4.986000000E+003 3.300000026E-005 3.505964844E+004
 4.987000000E+003 3.300000026E-005 3.461417578E+004
 4.988000000E+003 3.300000026E-005 3.473695313E+004
 4.989000000E+003 3.300000026E-005 3.425551953E+004
 4.990000000E+003 3.300000026E-005 3.447960156E+004
 4.991000000E+003 3.300000026E-005 3.417834766E+004
 4.992000000E+003 3.300000026E-005 3.451169141E+004
 4.993000000E+003 3.300000026E-005 3.433005078E+004
 4.994000000E+003 3.300000026E-005 3.474811328E+004
 4.995000000E+003 3.300000026E-005 3.452057813E+004
 4.996000000E+003 3.300000026E-005 3.478703906E+004
 4.997000000E+003 3.300000026E-005 3.449522266E+004
 4.998000000E+003 3.300000026E-005 3.465674219E+004
 4.999000000E+003 3.300000026E-005 3.439354688E+004
 5.000000000E+003 3.300000026E-005 3.459385547E+004
 5.001000000E+003 3.300000026E-005 3.441866406E+004
 5.002000000E+003 3.300000026E-005 3.470079688E+004
 5.003000000E+003 3.300000026E-005 3.439149219E+004
 5.004000000E+003 3.300000026E-005 3.454216797E+004
 5.005000000E+003 3.300000026E-005 3.430443359E+004
 5.006000000E+003 3.300000026E-005 3.443454688E+004
 5.007000000E+003 3.300000026E-005 3.414449219E+004
 5.008000000E+003 3.300000026E-005 3.439757813E+004
 5.009000000E+003 3.300000026E-005 3.415526953E+004
 5.010000000E+003 3.300000026E-005 3.445052344E+004
 5.011000000E+003 3.300000026E-005 3.431480859E+004
 5.012000000E+003 3.300000026E-005 3.459059375E+004
 5.013000000E+003 3.300000026E-005 3.422739063E+004
 5.014000000E+003 3.300000026E-005 3.438117188E+004
 5.015000000E+003 3.300000026E-005 3.411509375E+004
 5.016000000E+003 3.300000026E-005 3.418748438E+004
 5.017000000E+003 3.300000026E-005 3.402757813E+004
 5.018000000E+003 3.300000026E-005 3.428249609E+004
 5.019000000E+003 3.300000026E-005 3.433288281E+004
 5.020000000E+003 3.300000026E-005 3.464442188E+004
 5.021000000E+003 3.300000026E-005 3.458584766E+004
 5.022000000E+003 3.300000026E-005 3.453024219E+004
 5.023000000E+003 3.300000026E-005 3.416384766E+004
 5.024000000E+003 3.300000026E-005 3.412851953E+004
 5.025000000E+003 3.300000026E-005 3.398147656E+004
 5.026000000E+003 3.300000026E-005 3.409287500E+004
 5.027000000E+003 3.300000026E-005 3.394638672E+004
 5.028000000E+003 3.300000026E-005 3.423909766E+004
 5.029000000E+003 3.300000026E-005 3.427954688E+004
 5.030000000E+003 3.300000026E-005 3.453219141E+004
 5.031000000E+003 3.300000026E-005 3.416850781E+004
 5.032000000E+003 3.300000026E-005 3.415627734E+004
 5.033000000E+003 3.300000026E-005 3.375358594E+004
 5.034000000E+003 3.300000026E-005 3.379743359E+004
 5.035000000E+003 3.300000026E-005 3.351677734E+004
 5.036000000E+003 3.300000026E-005 3.378762109E+004
 5.037000000E+003 3.300000026E-005 3.392617578E+004
 5.038000000E+003 3.300000026E-005 3.431066406E+004
 5.039000000E+003 3.300000026E-005 3.429600000E+004
 5.040000000E+003 3.300000026E-005 3.441095703E+004
 5.041000000E+003 3.300000026E-005 3.426120703E+004
 5.042000000E+003 3.300000026E-005 3.411333203E+004
 5.043000000E+003 3.300000026E-005 3.396978516E+004
 5.044000000E+003 3.300000026E-005 3.402007422E+004
 5.045000000E+003 3.300000026E-005 3.394287109E+004
 5.046000000E+003 3.300000026E-005 3.406598438E+004
 5.047000000E+003 3.300000026E-005 3.416389844E+004
 5.048000000E+003 3.300000026E-005 3.440417969E+004
 5.049000000E+003 3.300000026E-005 3.444083984E+004
 5.050000000E+003 3.300000026E-005 3.407832422E+004
 5.051000000E+003 3.300000026E-005 3.367291797E+004
 5.052000000E+003 3.300000026E-005 3.349271094E+004
 5.053000000E+003 3.300000026E-005 3.312072656E+004
 5.054000000E+003 3.300000026E-005 3.339628906E+004
 5.055000000E+003 3.300000026E-005 3.338694531E+004
 5.056000000E+003 3.300000026E-005 3.389000391E+004
 5.057000000E+003 3.300000026E-005 3.398291797E+004
 5.058000000E+003 3.300000026E-005 3.412946094E+004
 5.059000000E+003 3.300000026E-005 3.395646094E+004
 5.060000000E+003 3.300000026E-005 3.378947656E+004
 5.061000000E+003 3.300000026E-005 3.339277344E+004
 5.062000000E+003 3.300000026E-005 3.346303125E+004
 5.063000000E+003 3.300000026E-005 3.333183594E+004
 5.064000000E+003 3.300000026E-005 3.364398438E+004
 5.065000000E+003 3.300000026E-005 3.392902344E+004
 5.066000000E+003 3.300000026E-005 3.423786719E+004
 5.067000000E+003 3.300000026E-005 3.449205469E+004
 5.068000000E+003 3.300000026E-005 3.411827344E+004
 5.069000000E+003 3.300000026E-005 3.377190625E+004
 5.070000000E+003 3.300000026E-005 3.351119531E+004
 5.071000000E+003 3.300000026E-005 3.323984766E+004
 5.072000000E+003 3.300000026E-005 3.337575781E+004
 5.073000000E+003 3.300000026E-005 3.349052344E+004
 5.074000000E+003 3.300000026E-005 3.391333203E+004
 5.075000000E+003 3.300000026E-005 3.416270703E+004
 5.076000000E+003 3.300000026E-005 3.400221094E+004
 5.077000000E+003 3.300000026E-005 3.379034766E+004
 5.078000000E+003 3.300000026E-005 3.358455078E+004
 5.079000000E+003 3.300000026E-005 3.352413672E+004
 5.080000000E+003 3.300000026E-005 3.354052344E+004
 5.081000000E+003 3.300000026E-005 3.369376172E+004
 5.082000000E+003 3.300000026E-005 3.389687891E+004
 5.083000000E+003 3.300000026E-005 3.394615234E+004
 5.084000000E+003 3.300000026E-005 3.369236328E+004
 5.085000000E+003 3.300000026E-005 3.346398828E+004
 5.086000000E+003 3.300000026E-005 3.331695313E+004
 5.087000000E+003 3.300000026E-005 3.328336328E+004
 5.088000000E+003 3.300000026E-005 3.347637500E+004
 5.089000000E+003 3.300000026E-005 3.370533984E+004
 5.090000000E+003 3.300000026E-005 3.383670703E+004
 5.091000000E+003 3.300000026E-005 3.378065234E+004
 5.092000000E+003 3.300000026E-005 3.355521094E+004
 5.093000000E+003 3.300000026E-005 3.337217578E+004
 5.094000000E+003 3.300000026E-005 3.316029688E+004
 5.095000000E+003 3.300000026E-005 3.311710938E+004
 5.096000000E+003 3.300000026E-005 3.339792969E+004
 5.097000000E+003 3.300000026E-005 3.342267578E+004
 5.098000000E+003 3.300000026E-005 3.357909375E+004
 5.099000000E+003 3.300000026E-005 3.334034375E+004
 5.100000000E+003 3.300000026E-005 3.324803125E+004
 5.101000000E+003 3.300000026E-005 3.296608984E+004
 5.102000000E+003 3.199999992E-005 3.312511328E+004
 5.103000000E+003 3.300000026E-005 3.322980078E+004
 5.104000000E+003 3.300000026E-005 3.359291406E+004
 5.105000000E+003 3.300000026E-005 3.383317969E+004
 5.106000000E+003 3.300000026E-005 3.369283594E+004
 5.107000000E+003 3.300000026E-005 3.319838672E+004
 5.108000000E+003 3.300000026E-005 3.296263672E+004
 5.109000000E+003 3.300000026E-005 3.256002148E+004
 5.110000000E+003 3.199999992E-005 3.262504102E+004
 5.111000000E+003 3.300000026E-005 3.244536719E+004
 5.112000000E+003 3.199999992E-005 3.298050391E+004
 5.113000000E+003 3.300000026E-005 3.334428125E+004
 5.114000000E+003 3.300000026E-005 3.379950000E+004
 5.115000000E+003 3.300000026E-005 3.424143359E+004
 5.116000000E+003 3.300000026E-005 3.366539063E+004
 5.117000000E+003 3.300000026E-005 3.322678516E+004
 5.118000000E+003 3.199999992E-005 3.292801172E+004
 5.119000000E+003 3.300000026E-005 3.265816016E+004
 5.120000000E+003 3.199999992E-005 3.293262109E+004
 5.121000000E+003 3.300000026E-005 3.325775781E+004
 5.122000000E+003 3.199999992E-005 3.364556250E+004
 5.123000000E+003 3.300000026E-005 3.411461328E+004
 5.124000000E+003 3.199999992E-005 3.354721094E+004
 5.125000000E+003 3.300000026E-005 3.309754688E+004
 5.126000000E+003 3.199999992E-005 3.284891797E+004
 5.127000000E+003 3.300000026E-005 3.261229688E+004
 5.128000000E+003 3.199999992E-005 3.287362500E+004
 5.129000000E+003 3.300000026E-005 3.325371484E+004
 5.130000000E+003 3.199999992E-005 3.363791406E+004
 5.131000000E+003 3.300000026E-005 3.425674609E+004
 5.132000000E+003 3.199999992E-005 3.344083594E+004
 5.133000000E+003 3.300000026E-005 3.298392578E+004
 5.134000000E+003 3.199999992E-005 3.266119141E+004
 5.135000000E+003 3.300000026E-005 3.239448633E+004
 5.136000000E+003 3.199999992E-005 3.263910742E+004
 5.137000000E+003 3.300000026E-005 3.293530078E+004
 5.138000000E+003 3.199999992E-005 3.359830078E+004
 5.139000000E+003 3.300000026E-005 3.461871484E+004
 5.140000000E+003 3.199999992E-005 3.375605859E+004
 5.141000000E+003 3.300000026E-005 3.302080859E+004
 5.142000000E+003 3.199999992E-005 3.254090820E+004
 5.143000000E+003 3.199999992E-005 3.202398633E+004
 5.144000000E+003 3.199999992E-005 3.205275977E+004
 5.145000000E+003 3.199999992E-005 3.197947656E+004
 5.146000000E+003 3.199999992E-005 3.248590234E+004
 5.147000000E+003 3.300000026E-005 3.293844922E+004
 5.148000000E+003 3.199999992E-005 3.371010547E+004
 5.149000000E+003 3.300000026E-005 3.448133203E+004
 5.150000000E+003 3.199999992E-005 3.356207031E+004
 5.151000000E+003 3.300000026E-005 3.287642969E+004
 5.152000000E+003 3.199999992E-005 3.251723242E+004
 5.153000000E+003 3.199999992E-005 3.199726563E+004
 5.154000000E+003 3.199999992E-005 3.252682617E+004
 5.155000000E+003 3.300000026E-005 3.278057422E+004
 5.156000000E+003 3.199999992E-005 3.345460156E+004
 5.157000000E+003 3.300000026E-005 3.422342969E+004
 5.158000000E+003 3.199999992E-005 3.348203125E+004
 5.159000000E+003 3.300000026E-005 3.300792188E+004
 5.160000000E+003 3.199999992E-005 3.264633789E+004
 5.161000000E+003 3.199999992E-005 3.249698828E+004
 5.162000000E+003 3.199999992E-005 3.271433984E+004
 5.163000000E+003 3.300000026E-005 3.344157031E+004
 5.164000000E+003 3.199999992E-005 3.352259766E+004
 5.165000000E+003 3.300000026E-005 3.422369922E+004
 5.166000000E+003 3.199999992E-005 3.322467188E+004
 5.167000000E+003 3.199999992E-005 3.262817188E+004
 5.168000000E+003 3.199999992E-005 3.229773828E+004
 5.169000000E+003 3.199999992E-005 3.211475586E+004
 5.170000000E+003 3.199999992E-005 3.245246680E+004
 5.171000000E+003 3.300000026E-005 3.286774219E+004
 5.172000000E+003 3.199999992E-005 3.344569922E+004
 5.173000000E+003 3.300000026E-005 3.449625781E+004
 5.174000000E+003 3.199999992E-005 3.337047266E+004
 5.175000000E+003 3.300000026E-005 3.279600000E+004
 5.176000000E+003 3.199999992E-005 3.240553125E+004
 5.177000000E+003 3.199999992E-005 3.200070508E+004
 5.178000000E+003 3.199999992E-005 3.224221875E+004
 5.179000000E+003 3.199999992E-005 3.246478516E+004
 5.180000000E+003 3.199999992E-005 3.306094531E+004
 5.181000000E+003 3.300000026E-005 3.392503125E+004
 5.182000000E+003 3.199999992E-005 3.328800391E+004
 5.183000000E+003 3.300000026E-005 3.281742578E+004
 5.184000000E+003 3.199999992E-005 3.233450977E+004
 5.185000000E+003 3.199999992E-005 3.171731641E+004
 5.186000000E+003 3.199999992E-005 3.173977148E+004
 5.187000000E+003 3.199999992E-005 3.170796680E+004
 5.188000000E+003 3.199999992E-005 3.231464258E+004
 5.189000000E+003 3.300000026E-005 3.273669531E+004
 5.190000000E+003 3.199999992E-005 3.317940625E+004
 5.191000000E+003 3.300000026E-005 3.368451172E+004
 5.192000000E+003 3.199999992E-005 3.297042188E+004
 5.193000000E+003 3.199999992E-005 3.249341797E+004
 5.194000000E+003 3.199999992E-005 3.231654492E+004
 5.195000000E+003 3.199999992E-005 3.217979297E+004
 5.196000000E+003 3.199999992E-005 3.258310547E+004
 5.197000000E+003 3.300000026E-005 3.303263281E+004
 5.198000000E+003 3.199999992E-005 3.306427344E+004
 5.199000000E+003 3.300000026E-005 3.306486719E+004
 5.200000000E+003 3.199999992E-005 3.256942969E+004
 5.201000000E+003 3.199999992E-005 3.213167578E+004
 5.202000000E+003 3.199999992E-005 3.212331055E+004
 5.203000000E+003 3.199999992E-005 3.208896289E+004
 5.204000000E+003 3.199999992E-005 3.254207813E+004
 5.205000000E+003 3.199999992E-005 3.295169922E+004
 5.206000000E+003 3.199999992E-005 3.291262500E+004
 5.207000000E+003 3.199999992E-005 3.284219922E+004
 5.208000000E+003 3.199999992E-005 3.239463672E+004
 5.209000000E+003 3.199999992E-005 3.201675781E+004
 5.210000000E+003 3.199999992E-005 3.209259570E+004
 5.211000000E+003 3.199999992E-005 3.223824609E+004
 5.212000000E+003 3.199999992E-005 3.269677344E+004
 5.213000000E+003 3.300000026E-005 3.346166406E+004
 5.214000000E+003 3.199999992E-005 3.341720703E+004
 5.215000000E+003 3.300000026E-005 3.420197266E+004
 5.216000000E+003 3.199999992E-005 3.229633984E+004
 5.217000000E+003 3.199999992E-005 3.149547852E+004
 5.218000000E+003 3.199999992E-005 3.116758789E+004
 5.219000000E+003 3.199999992E-005 3.091714648E+004
 5.220000000E+003 3.199999992E-005 3.133729102E+004
 5.221000000E+003 3.199999992E-005 3.152609570E+004
 5.222000000E+003 3.199999992E-005 3.239945898E+004
 5.223000000E+003 3.300000026E-005 3.382190625E+004
 5.224000000E+003 3.199999992E-005 3.318712500E+004
 5.225000000E+003 3.199999992E-005 3.314219531E+004
 5.226000000E+003 3.199999992E-005 3.211450391E+004
 5.227000000E+003 3.199999992E-005 3.142420313E+004
 5.228000000E+003 3.199999992E-005 3.128221484E+004
 5.229000000E+003 3.199999992E-005 3.139015234E+004
 5.230000000E+003 3.199999992E-005 3.198296875E+004
 5.231000000E+003 3.199999992E-005 3.255641992E+004
 5.232000000E+003 3.199999992E-005 3.276779297E+004
 5.233000000E+003 3.199999992E-005 3.319394141E+004
 5.234000000E+003 3.199999992E-005 3.237676563E+004
 5.235000000E+003 3.199999992E-005 3.196124414E+004
 5.236000000E+003 3.199999992E-005 3.192972070E+004
 5.237000000E+003 3.199999992E-005 3.220236133E+004
 5.238000000E+003 3.199999992E-005 3.263170508E+004
 5.239000000E+003 3.199999992E-005 3.356203906E+004
 5.240000000E+003 3.199999992E-005 3.267598242E+004
 5.241000000E+003 3.199999992E-005 3.237455273E+004
 5.242000000E+003 3.199999992E-005 3.179440625E+004
 5.243000000E+003 3.199999992E-005 3.134779688E+004
 5.244000000E+003 3.199999992E-005 3.145376758E+004
 5.245000000E+003 3.199999992E-005 3.167683984E+004
 5.246000000E+003 3.199999992E-005 3.239149023E+004
 5.247000000E+003 3.199999992E-005 3.367794141E+004
 5.248000000E+003 3.199999992E-005 3.309403125E+004
 5.249000000E+003 3.199999992E-005 3.314819922E+004
 5.250000000E+003 3.199999992E-005 3.207480273E+004
 5.251000000E+003 3.199999992E-005 3.138566602E+004
 5.252000000E+003 3.199999992E-005 3.128286133E+004
 5.253000000E+003 3.199999992E-005 3.124774805E+004
 5.254000000E+003 3.199999992E-005 3.182587500E+004
 5.255000000E+003 3.199999992E-005 3.257079883E+004
 5.256000000E+003 3.199999992E-005 3.273916992E+004
 5.257000000E+003 3.199999992E-005 3.331517969E+004
 5.258000000E+003 3.199999992E-005 3.219747656E+004
 5.259000000E+003 3.199999992E-005 3.179383008E+004
 5.260000000E+003 3.199999992E-005 3.156283203E+004
 5.261000000E+003 3.199999992E-005 3.165508008E+004
 5.262000000E+003 3.199999992E-005 3.192852930E+004
 5.263000000E+003 3.199999992E-005 3.253983008E+004
 5.264000000E+003 3.199999992E-005 3.247013281E+004
 5.265000000E+003 3.199999992E-005 3.267186523E+004
 5.266000000E+003 3.199999992E-005 3.187669336E+004
 5.267000000E+003 3.199999992E-005 3.163150195E+004
 5.268000000E+003 3.199999992E-005 3.138133398E+004
 5.269000000E+003 3.199999992E-005 3.157418750E+004
 5.270000000E+003 3.199999992E-005 3.194585547E+004
 5.271000000E+003 3.199999992E-005 3.269979102E+004
 5.272000000E+003 3.199999992E-005 3.255187305E+004
 5.273000000E+003 3.199999992E-005 3.304644141E+004
 5.274000000E+003 3.199999992E-005 3.189035938E+004
 5.275000000E+003 3.199999992E-005 3.144726953E+004
 5.276000000E+003 3.199999992E-005 3.109440234E+004
 5.277000000E+003 3.199999992E-005 3.117287891E+004
 5.278000000E+003 3.199999992E-005 3.166084961E+004
 5.279000000E+003 3.199999992E-005 3.244084766E+004
 5.280000000E+003 3.199999992E-005 3.253394727E+004
 5.281000000E+003 3.199999992E-005 3.338819922E+004
 5.282000000E+003 3.199999992E-005 3.201696680E+004
 5.283000000E+003 3.199999992E-005 3.184720703E+004
 5.284000000E+003 3.199999992E-005 3.128132617E+004
 5.285000000E+003 3.199999992E-005 3.140286523E+004
 5.286000000E+003 3.199999992E-005 3.163198633E+004
 5.287000000E+003 3.199999992E-005 3.229256250E+004
 5.288000000E+003 3.199999992E-005 3.239822656E+004
 5.289000000E+003 3.199999992E-005 3.328332422E+004
 5.290000000E+003 3.199999992E-005 3.194823633E+004
 5.291000000E+003 3.199999992E-005 3.174944531E+004
 5.292000000E+003 3.199999992E-005 3.128291211E+004
 5.293000000E+003 3.199999992E-005 3.135902539E+004
 5.294000000E+003 3.199999992E-005 3.151634375E+004
 5.295000000E+003 3.199999992E-005 3.234258398E+004
 5.296000000E+003 3.199999992E-005 3.254195703E+004
 5.297000000E+003 3.199999992E-005 3.419746094E+004
 5.298000000E+003 3.199999992E-005 3.201234766E+004
 5.299000000E+003 3.199999992E-005 3.150553320E+004
 5.300000000E+003 3.199999992E-005 3.084308398E+004
 5.301000000E+003 3.199999992E-005 3.068240039E+004
 5.302000000E+003 3.199999992E-005 3.097753516E+004
 5.303000000E+003 3.199999992E-005 3.174587891E+004
 5.304000000E+003 3.199999992E-005 3.240341797E+004
 5.305000000E+003 3.199999992E-005 3.482406641E+004
 5.306000000E+003 3.199999992E-005 3.219098633E+004
 5.307000000E+003 3.199999992E-005 3.158580469E+004
 5.308000000E+003 3.199999992E-005 3.075838867E+004
 5.309000000E+003 3.199999992E-005 3.058303516E+004
 5.310000000E+003 3.099999958E-005 3.086705078E+004
 5.311000000E+003 3.199999992E-005 3.147418555E+004
 5.312000000E+003 3.199999992E-005 3.212167773E+004
 5.313000000E+003 3.199999992E-005 3.434787500E+004
 5.314000000E+003 3.199999992E-005 3.230142188E+004
 5.315000000E+003 3.199999992E-005 3.220078516E+004
 5.316000000E+003 3.199999992E-005 3.116678516E+004
 5.317000000E+003 3.199999992E-005 3.129622461E+004
 5.318000000E+003 3.099999958E-005 3.129830664E+004
 5.319000000E+003 3.199999992E-005 3.237782422E+004
 5.320000000E+003 3.199999992E-005 3.251332813E+004
 5.321000000E+003 3.199999992E-005 3.483482813E+004
 5.322000000E+003 3.199999992E-005 3.181458203E+004
 5.323000000E+003 3.199999992E-005 3.079830078E+004
 5.324000000E+003 3.099999958E-005 3.020251563E+004
 5.325000000E+003 3.199999992E-005 2.987202734E+004
 5.326000000E+003 3.099999958E-005 3.022935352E+004
 5.327000000E+003 3.199999992E-005 3.054847266E+004
 5.328000000E+003 3.099999958E-005 3.145588867E+004
 5.329000000E+003 3.199999992E-005 3.340179297E+004
 5.330000000E+003 3.199999992E-005 3.256766211E+004
 5.331000000E+003 3.199999992E-005 3.365327734E+004
 5.332000000E+003 3.199999992E-005 3.148995703E+004
 5.333000000E+003 3.199999992E-005 3.100203906E+004
 5.334000000E+003 3.099999958E-005 3.060617969E+004
 5.335000000E+003 3.199999992E-005 3.072266016E+004
 5.336000000E+003 3.099999958E-005 3.112820898E+004
 5.337000000E+003 3.199999992E-005 3.234712891E+004
 5.338000000E+003 3.099999958E-005 3.239332227E+004
 5.339000000E+003 3.199999992E-005 3.399035547E+004
 5.340000000E+003 3.099999958E-005 3.165848633E+004
 5.341000000E+003 3.199999992E-005 3.101153125E+004
 5.342000000E+003 3.099999958E-005 3.041801563E+004
 5.343000000E+003 3.199999992E-005 3.039274414E+004
 5.344000000E+003 3.099999958E-005 3.072630078E+004
 5.345000000E+003 3.199999992E-005 3.183542578E+004
 5.346000000E+003 3.099999958E-005 3.235303516E+004
 5.347000000E+003 3.199999992E-005 3.533369922E+004
 5.348000000E+003 3.199999992E-005 3.159409766E+004
 5.349000000E+003 3.199999992E-005 3.032191406E+004
 5.350000000E+003 3.099999958E-005 2.970309766E+004
 5.351000000E+003 3.099999958E-005 2.933624023E+004
 5.352000000E+003 3.099999958E-005 2.960415820E+004
 5.353000000E+003 3.099999958E-005 2.953574609E+004
 5.354000000E+003 3.099999958E-005 3.011622266E+004
 5.355000000E+003 3.199999992E-005 3.122753711E+004
 5.356000000E+003 3.099999958E-005 3.229578125E+004
 5.357000000E+003 3.199999992E-005 3.646936328E+004
 5.358000000E+003 3.199999992E-005 3.207418945E+004
 5.359000000E+003 3.099999958E-005 3.086513477E+004
 5.360000000E+003 3.099999958E-005 3.006246094E+004
 5.361000000E+003 3.099999958E-005 2.984778125E+004
 5.362000000E+003 3.099999958E-005 3.005369922E+004
 5.363000000E+003 3.099999958E-005 3.070875781E+004
 5.364000000E+003 3.099999958E-005 3.183300391E+004
 5.365000000E+003 3.199999992E-005 3.484518750E+004
 5.366000000E+003 3.099999958E-005 3.229973242E+004
 5.367000000E+003 3.199999992E-005 3.236017188E+004
 5.368000000E+003 3.099999958E-005 3.076084570E+004
 5.369000000E+003 3.099999958E-005 3.066674414E+004
 5.370000000E+003 3.099999958E-005 3.059914648E+004
 5.371000000E+003 3.099999958E-005 3.165044922E+004
 5.372000000E+003 3.099999958E-005 3.203705469E+004
 5.373000000E+003 3.199999992E-005 3.494675391E+004
 5.374000000E+003 3.099999958E-005 3.155253711E+004
 5.375000000E+003 3.099999958E-005 3.054365820E+004
 5.376000000E+003 3.099999958E-005 2.987859375E+004
 5.377000000E+003 3.099999958E-005 2.966479102E+004
 5.378000000E+003 3.099999958E-005 3.007420508E+004
 5.379000000E+003 3.099999958E-005 3.078984375E+004
 5.380000000E+003 3.099999958E-005 3.176477539E+004
 5.381000000E+003 3.199999992E-005 3.519530078E+004
 5.382000000E+003 3.099999958E-005 3.184000195E+004
 5.383000000E+003 3.199999992E-005 3.154572852E+004
 5.384000000E+003 3.099999958E-005 3.034883398E+004
 5.385000000E+003 3.099999958E-005 3.059918750E+004
 5.386000000E+003 3.099999958E-005 3.086711523E+004
 5.387000000E+003 3.199999992E-005 3.223391406E+004
 5.388000000E+003 3.099999958E-005 3.219732031E+004
 5.389000000E+003 3.199999992E-005 3.508619531E+004
 5.390000000E+003 3.099999958E-005 3.142896289E+004
 5.391000000E+003 3.099999958E-005 3.037601172E+004
 5.392000000E+003 3.099999958E-005 2.962534375E+004
 5.393000000E+003 3.099999958E-005 2.930525586E+004
 5.394000000E+003 3.099999958E-005 2.957043359E+004
 5.395000000E+003 3.099999958E-005 2.999926758E+004
 5.396000000E+003 3.099999958E-005 3.088865039E+004
 5.397000000E+003 3.199999992E-005 3.334463281E+004
 5.398000000E+003 3.099999958E-005 3.218960938E+004
 5.399000000E+003 3.199999992E-005 3.355416406E+004
 5.400000000E+003 3.099999958E-005 3.109494531E+004
 5.401000000E+003 3.099999958E-005 3.069005273E+004
 5.402000000E+003 3.099999958E-005 3.026271875E+004
 5.403000000E+003 3.099999958E-005 3.074506055E+004
 5.404000000E+003 3.099999958E-005 3.110057617E+004
 5.405000000E+003 3.199999992E-005 3.314669922E+004
 5.406000000E+003 3.099999958E-005 3.199166211E+004
 5.407000000E+003 3.199999992E-005 3.285395703E+004
 5.408000000E+003 3.099999958E-005 3.084621484E+004
 5.409000000E+003 3.099999958E-005 3.048651563E+004
 5.410000000E+003 3.099999958E-005 3.005903516E+004
 5.411000000E+003 3.099999958E-005 3.051102148E+004
 5.412000000E+003 3.099999958E-005 3.091606641E+004
 5.413000000E+003 3.199999992E-005 3.291150781E+004
 5.414000000E+003 3.099999958E-005 3.195110352E+004
 5.415000000E+003 3.199999992E-005 3.337022266E+004
 5.416000000E+003 3.099999958E-005 3.079916797E+004
 5.417000000E+003 3.099999958E-005 3.005961914E+004
 5.418000000E+003 3.099999958E-005 2.966891992E+004
 5.419000000E+003 3.099999958E-005 2.980934570E+004
 5.420000000E+003 3.099999958E-005 3.033634375E+004
 5.421000000E+003 3.099999958E-005 3.176370898E+004
 5.422000000E+003 3.099999958E-005 3.203477148E+004
 5.423000000E+003 3.199999992E-005 3.507562891E+004
 5.424000000E+003 3.099999958E-005 3.112203320E+004
 5.425000000E+003 3.099999958E-005 2.998591406E+004
 5.426000000E+003 3.099999958E-005 2.933815430E+004
 5.427000000E+003 3.099999958E-005 2.921212891E+004
 5.428000000E+003 3.099999958E-005 2.963460742E+004
 5.429000000E+003 3.099999958E-005 3.075804102E+004
 5.430000000E+003 3.099999958E-005 3.188530859E+004
 5.431000000E+003 3.199999992E-005 3.657010547E+004
 5.432000000E+003 3.099999958E-005 3.108423242E+004
 5.433000000E+003 3.099999958E-005 2.949588086E+004
 5.434000000E+003 3.099999958E-005 2.868249219E+004
 5.435000000E+003 3.099999958E-005 2.856212695E+004
 5.436000000E+003 3.099999958E-005 2.863997266E+004
 5.437000000E+003 3.099999958E-005 2.865048242E+004
 5.438000000E+003 3.099999958E-005 2.901204883E+004
 5.439000000E+003 3.099999958E-005 3.002208203E+004
 5.440000000E+003 3.099999958E-005 3.171777930E+004
 5.441000000E+003 3.199999992E-005 3.740998047E+004
 5.442000000E+003 3.099999958E-005 3.161973047E+004
 5.443000000E+003 3.099999958E-005 3.030185156E+004
 5.444000000E+003 3.099999958E-005 2.933207031E+004
 5.445000000E+003 3.099999958E-005 2.938960156E+004
 5.446000000E+003 3.099999958E-005 2.982207227E+004
 5.447000000E+003 3.099999958E-005 3.145972852E+004
 5.448000000E+003 3.099999958E-005 3.277183203E+004
 5.449000000E+003 3.199999992E-005 3.911901172E+004
 5.450000000E+003 3.099999958E-005 3.036840625E+004
 5.451000000E+003 3.099999958E-005 2.822577539E+004
 5.452000000E+003 3.099999958E-005 2.988402930E+004
 5.453000000E+003 3.099999958E-005 3.471573047E+004
 5.454000000E+003 3.400000060E-005 5.054309375E+004
 5.455000000E+003 3.099999958E-005 2.921615039E+004
 5.456000000E+003 3.400000060E-005 9.302806250E+004
 5.457000000E+003 1.189999966E-004 1.719203594E+005
 5.458000000E+003 2.070000046E-004 2.713239063E+005
 5.459000000E+003 1.429999975E-004 3.071841563E+005
 5.460000000E+003 7.899999764E-005 3.000097500E+005
 5.461000000E+003 1.039999988E-004 4.058128750E+005
 5.462000000E+003 9.799999680E-005 4.584675625E+005
 5.463000000E+003 1.199999970E-004 5.314626875E+005
 5.464000000E+003 1.409999968E-004 1.019886938E+006
 5.465000000E+003 1.849999971E-004 3.046384750E+006
 5.466000000E+003 3.229999857E-004 5.634465000E+005
 5.467000000E+003 7.200000109E-004 4.216821563E+005
 5.468000000E+003 7.740000146E-004 4.058477500E+005
 5.469000000E+003 6.290000165E-004 5.053590000E+005
 5.470000000E+003 5.779999774E-004 5.005439063E+005
 5.471000000E+003 5.970000057E-004 3.241152188E+005
 5.472000000E+003 6.210000138E-004 2.675611563E+005
 5.473000000E+003 6.309999735E-004 3.370255313E+005
 5.474000000E+003 6.130000111E-004 2.997332188E+005
 5.475000000E+003 5.619999720E-004 2.352113438E+005
 5.476000000E+003 5.060000112E-004 2.181718438E+005
 5.477000000E+003 4.689999914E-004 2.145062344E+005
 5.478000000E+003 4.520000075E-004 2.813747500E+005
 5.479000000E+003 4.459999909E-004 3.159461563E+005
 5.480000000E+003 4.450000124E-004 2.765865000E+005
 5.481000000E+003 4.440000048E-004 2.169979688E+005
 5.482000000E+003 4.400000034E-004 1.931594688E+005
 5.483000000E+003 4.330000083E-004 1.955790469E+005
 5.484000000E+003 4.400000034E-004 1.973675000E+005
 5.485000000E+003 4.509999999E-004 1.882180000E+005
 5.486000000E+003 4.459999909E-004 1.602083281E+005
 5.487000000E+003 4.339999869E-004 1.391829063E+005
 5.488000000E+003 4.339999869E-004 1.356588438E+005
 5.489000000E+003 4.370000097E-004 1.373957031E+005
 5.490000000E+003 4.320000007E-004 1.411314844E+005
 5.491000000E+003 4.189999891E-004 1.469702656E+005
 5.492000000E+003 4.070000141E-004 1.489548438E+005
 5.493000000E+003 3.980000038E-004 1.430329219E+005
 5.494000000E+003 3.940000024E-004 1.352372031E+005
 5.495000000E+003 3.940000024E-004 1.411283906E+005
 5.496000000E+003 3.889999934E-004 1.278381406E+005
 5.497000000E+003 3.879999858E-004 1.231533281E+005
 5.498000000E+003 3.879999858E-004 1.185777813E+005
 5.499000000E+003 3.889999934E-004 1.086612656E+005
 5.500000000E+003 3.910000087E-004 1.031843359E+005
 5.501000000E+003 3.859999997E-004 1.023078359E+005
 5.502000000E+003 3.769999894E-004 1.006920391E+005
 5.503000000E+003 3.739999956E-004 1.034757813E+005
 5.504000000E+003 3.729999880E-004 1.017010547E+005
 5.505000000E+003 3.729999880E-004 9.809170313E+004
 5.506000000E+003 3.739999956E-004 9.542260156E+004
 5.507000000E+003 3.720000095E-004 8.951489063E+004
 5.508000000E+003 3.689999867E-004 9.017417188E+004
 5.509000000E+003 3.640000068E-004 9.134364063E+004
 5.510000000E+003 3.589999978E-004 9.389906250E+004
 5.511000000E+003 3.549999965E-004 9.644992188E+004
 5.512000000E+003 3.520000027E-004 9.389265625E+004
 5.513000000E+003 3.490000090E-004 9.478862500E+004
 5.514000000E+003 3.459999862E-004 9.498028906E+004
 5.515000000E+003 3.440000000E-004 9.705207031E+004
 5.516000000E+003 3.410000063E-004 9.657741406E+004
 5.517000000E+003 3.399999987E-004 9.392407031E+004
 5.518000000E+003 3.399999987E-004 9.159742188E+004
 5.519000000E+003 3.399999987E-004 8.885378906E+004
 5.520000000E+003 3.410000063E-004 8.645365625E+004
 5.521000000E+003 3.410000063E-004 8.319400781E+004
 5.522000000E+003 3.399999987E-004 8.202814063E+004
 5.523000000E+003 3.389999911E-004 8.082869531E+004
 5.524000000E+003 3.370000049E-004 8.093757031E+004
 5.525000000E+003 3.349999897E-004 8.116449219E+004
 5.526000000E+003 3.330000036E-004 8.094110938E+004
 5.527000000E+003 3.319999960E-004 8.054164063E+004
 5.528000000E+003 3.300000099E-004 8.021039063E+004
 5.529000000E+003 3.279999946E-004 7.985078906E+004
 5.530000000E+003 3.260000085E-004 7.925300781E+004
 5.531000000E+003 3.239999933E-004 7.941299219E+004
 5.532000000E+003 3.209999995E-004 7.979876563E+004
 5.533000000E+003 3.180000058E-004 8.001375781E+004
 5.534000000E+003 3.150000121E-004 7.953478906E+004
 5.535000000E+003 3.140000044E-004 7.939283594E+004
 5.536000000E+003 3.119999892E-004 7.913519531E+004
 5.537000000E+003 3.100000031E-004 7.906780469E+004
 5.538000000E+003 3.079999879E-004 7.799792188E+004
 5.539000000E+003 3.070000093E-004 7.701708594E+004
 5.540000000E+003 3.049999941E-004 7.592540625E+004
 5.541000000E+003 3.030000080E-004 7.517816406E+004
 5.542000000E+003 3.000000142E-004 7.433475000E+004
 5.543000000E+003 2.979999990E-004 7.384262500E+004
 5.544000000E+003 2.950000053E-004 7.336914063E+004
 5.545000000E+003 2.929999901E-004 7.245096875E+004
 5.546000000E+003 2.899999963E-004 7.157190625E+004
 5.547000000E+003 2.880000102E-004 7.094598438E+004
 5.548000000E+003 2.849999873E-004 7.048935938E+004
 5.549000000E+003 2.830000012E-004 6.964430469E+004
 5.550000000E+003 2.809999860E-004 6.882449219E+004
 5.551000000E+003 2.789999999E-004 6.815278906E+004
 5.552000000E+003 2.760000061E-004 6.776085156E+004
 5.553000000E+003 2.730000124E-004 6.678849219E+004
 5.554000000E+003 2.709999972E-004 6.603356250E+004
 5.555000000E+003 2.680000034E-004 6.515705469E+004
 5.556000000E+003 2.650000097E-004 6.457726953E+004
 5.557000000E+003 2.619999868E-004 6.386332422E+004
 5.558000000E+003 2.589999931E-004 6.319922266E+004
 5.559000000E+003 2.559999994E-004 6.275519531E+004
 5.560000000E+003 2.530000056E-004 6.263247656E+004
 5.561000000E+003 2.500000119E-004 6.211351172E+004
 5.562000000E+003 2.469999890E-004 6.157301953E+004
 5.563000000E+003 2.439999953E-004 6.129208203E+004
 5.564000000E+003 2.399999939E-004 6.107868359E+004
 5.565000000E+003 2.370000002E-004 6.079986719E+004
 5.566000000E+003 2.329999988E-004 6.055802344E+004
 5.567000000E+003 2.300000051E-004 6.061886328E+004
 5.568000000E+003 2.260000037E-004 6.086373438E+004
 5.569000000E+003 2.220000024E-004 6.101344922E+004
 5.570000000E+003 2.180000010E-004 6.110280859E+004
 5.571000000E+003 2.139999997E-004 6.147005859E+004
 5.572000000E+003 2.090000053E-004 6.144736719E+004
 5.573000000E+003 2.050000039E-004 6.155246875E+004
 5.574000000E+003 2.010000026E-004 6.157339453E+004
 5.575000000E+003 1.970000012E-004 6.172493359E+004
 5.576000000E+003 1.929999999E-004 6.173274609E+004
 5.577000000E+003 1.880000054E-004 6.193921484E+004
 5.578000000E+003 1.840000041E-004 6.222260938E+004
 5.579000000E+003 1.789999951E-004 6.234947656E+004
 5.580000000E+003 1.749999938E-004 6.242714844E+004
 5.581000000E+003 1.699999993E-004 6.251721484E+004
 5.582000000E+003 1.650000049E-004 6.288180859E+004
 5.583000000E+003 1.599999960E-004 6.294633984E+004
 5.584000000E+003 1.559999946E-004 6.305907813E+004
 5.585000000E+003 1.510000002E-004 6.334143750E+004
 5.586000000E+003 1.460000058E-004 6.370581250E+004
 5.587000000E+003 1.409999968E-004 6.400210938E+004
 5.588000000E+003 1.360000024E-004 6.437823828E+004
 5.589000000E+003 1.320000010E-004 6.486671094E+004
 5.590000000E+003 1.270000066E-004 6.533231250E+004
 5.591000000E+003 1.219999976E-004 6.619528906E+004
 5.592000000E+003 1.180000036E-004 6.677762500E+004
 5.593000000E+003 1.130000019E-004 6.815560156E+004
 5.594000000E+003 1.090000005E-004 7.008389063E+004
 5.595000000E+003 1.039999988E-004 7.526575000E+004
 5.596000000E+003 1.039999988E-004 7.823233594E+004
 5.597000000E+003 9.799999680E-005 7.273084375E+004
 5.598000000E+003 9.400000272E-005 8.266692969E+004
 5.599000000E+003 9.100000170E-005 7.916795313E+004
 5.600000000E+003 8.900000103E-005 8.059193750E+004
 5.601000000E+003 8.399999933E-005 7.635888281E+004
 5.602000000E+003 7.899999764E-005 9.047819531E+004
 5.603000000E+003 7.999999798E-005 8.230251563E+004
 5.604000000E+003 7.599999662E-005 8.119079688E+004
 5.605000000E+003 7.000000187E-005 9.779548438E+004
 5.606000000E+003 8.499999967E-005 1.153979531E+005
 5.607000000E+003 7.599999662E-005 1.033356563E+005
 5.608000000E+003 7.799999730E-005 8.630521094E+004
 5.609000000E+003 8.199999866E-005 1.058373984E+005
 5.610000000E+003 8.299999899E-005 1.246087656E+005
 5.611000000E+003 1.049999992E-004 1.425070156E+005
 5.612000000E+003 9.699999646E-005 1.342181094E+005
 5.613000000E+003 7.300000289E-005 1.055265156E+005
 5.614000000E+003 9.200000204E-005 1.790873906E+005
 5.615000000E+003 1.189999966E-004 1.622104375E+005
 5.616000000E+003 2.320000058E-004 2.631917500E+005
 5.617000000E+003 2.309999982E-004 2.246583594E+005
 5.618000000E+003 1.289999927E-004 1.523215156E+005
 5.619000000E+003 1.059999995E-004 1.427239375E+005
 5.620000000E+003 1.690000063E-004 3.167695938E+005
 5.621000000E+003 1.300000004E-004 2.104332656E+005
 5.622000000E+003 2.899999963E-004 3.771355313E+005
 5.623000000E+003 3.229999857E-004 4.629941250E+005
 5.624000000E+003 2.289999975E-004 3.708795000E+005
 5.625000000E+003 1.270000066E-004 1.933237188E+005
 5.626000000E+003 1.209999973E-004 1.779637813E+005
 5.627000000E+003 1.909999992E-004 9.107613125E+005
 5.628000000E+003 1.026000013E-003 7.392188125E+005
 5.629000000E+003 2.143000020E-003 1.588282500E+006
 5.630000000E+003 2.441999968E-003 2.229660500E+006
 5.631000000E+003 2.222999930E-003 2.338555500E+006
 5.632000000E+003 1.809000038E-003 1.945909250E+006
 5.633000000E+003 1.249999972E-003 1.374816125E+006
 5.634000000E+003 7.229999756E-004 8.140910000E+005
 5.635000000E+003 5.869999877E-004 6.322990000E+005
 5.636000000E+003 8.960000123E-004 2.604636000E+006
 5.637000000E+003 1.120000030E-003 1.198342125E+006
 5.638000000E+003 1.783999964E-003 2.751628000E+006
 5.639000000E+003 2.178000053E-003 3.842174250E+006
 5.640000000E+003 2.277000109E-003 4.082336500E+006
 5.641000000E+003 2.136999974E-003 3.493913250E+006
 5.642000000E+003 1.868000021E-003 2.518046750E+006
 5.643000000E+003 1.592000015E-003 1.674180125E+006
 5.644000000E+003 1.414000057E-003 1.237235250E+006
 5.645000000E+003 1.380000031E-003 1.194191000E+006
 5.646000000E+003 1.438000007E-003 1.441890000E+006
 5.647000000E+003 1.433999976E-003 1.548947875E+006
 5.648000000E+003 1.313999994E-003 1.262065625E+006
 5.649000000E+003 1.168000046E-003 9.090133750E+005
 5.650000000E+003 1.094999956E-003 8.051354375E+005
 5.651000000E+003 1.093999948E-003 8.315780625E+005
 5.652000000E+003 1.118000015E-003 8.317351875E+005
 5.653000000E+003 1.127999974E-003 7.510168125E+005
 5.654000000E+003 1.113999984E-003 6.187021250E+005
 5.655000000E+003 1.083999989E-003 4.841535625E+005
 5.656000000E+003 1.055000001E-003 3.847233750E+005
 5.657000000E+003 1.044000033E-003 3.431802500E+005
 5.658000000E+003 1.057000016E-003 3.446098438E+005
 5.659000000E+003 1.086000004E-003 3.547163438E+005
 5.660000000E+003 1.108000055E-003 3.360720000E+005
 5.661000000E+003 1.104000024E-003 2.755688750E+005
 5.662000000E+003 1.073000021E-003 1.971082031E+005
 5.663000000E+003 1.030000043E-003 1.407184063E+005
 5.664000000E+003 9.919999866E-004 1.306004844E+005
 5.665000000E+003 9.699999937E-004 1.592374375E+005
 5.666000000E+003 9.619999910E-004 1.984807656E+005
 5.667000000E+003 9.599999757E-004 2.203295469E+005
 5.668000000E+003 9.590000263E-004 2.116585313E+005
 5.669000000E+003 9.529999807E-004 1.783703438E+005
 5.670000000E+003 9.430000209E-004 1.385141250E+005
 5.671000000E+003 9.330000030E-004 1.102817578E+005
 5.672000000E+003 9.260000079E-004 1.026075859E+005
 5.673000000E+003 9.229999851E-004 1.120563984E+005
 5.674000000E+003 9.219999774E-004 1.267635313E+005
 5.675000000E+003 9.200000204E-004 1.341321250E+005
 5.676000000E+003 9.139999747E-004 1.282046094E+005
 5.677000000E+003 9.050000226E-004 1.122305547E+005
 5.678000000E+003 8.919999818E-004 9.472386719E+004
 5.679000000E+003 8.779999916E-004 8.345077344E+004
 5.680000000E+003 8.609999786E-004 8.100460156E+004
 5.681000000E+003 8.430000162E-004 8.529561719E+004
 5.682000000E+003 8.260000031E-004 9.385242188E+004
 5.683000000E+003 8.149999776E-004 1.041858828E+005
 5.684000000E+003 8.099999977E-004 1.094501641E+005
 5.685000000E+003 8.079999825E-004 1.061800703E+005
 5.686000000E+003 8.069999749E-004 9.737902344E+004
 5.687000000E+003 8.069999749E-004 8.762390625E+004
 5.688000000E+003 8.060000255E-004 7.998062500E+004
 5.689000000E+003 8.040000102E-004 7.529472656E+004
 5.690000000E+003 8.009999874E-004 7.312361719E+004
 5.691000000E+003 7.949999999E-004 7.214219531E+004
 5.692000000E+003 7.890000124E-004 7.167169531E+004
 5.693000000E+003 7.810000097E-004 7.158204688E+004
 5.694000000E+003 7.730000070E-004 7.196082031E+004
 5.695000000E+003 7.650000043E-004 7.268016406E+004
 5.696000000E+003 7.580000092E-004 7.325146094E+004
 5.697000000E+003 7.500000065E-004 7.313813281E+004
 5.698000000E+003 7.430000114E-004 7.208145313E+004
 5.699000000E+003 7.360000163E-004 7.046058594E+004
 5.700000000E+003 7.290000212E-004 6.873464063E+004
 5.701000000E+003 7.220000261E-004 6.749344531E+004
 5.702000000E+003 7.159999805E-004 6.715360156E+004
 5.703000000E+003 7.079999777E-004 6.750854688E+004
 5.704000000E+003 6.999999750E-004 6.832391406E+004
 5.705000000E+003 6.900000153E-004 6.947415625E+004
 5.706000000E+003 6.799999974E-004 7.098254688E+004
 5.707000000E+003 6.699999794E-004 7.283046875E+004
 5.708000000E+003 6.610000273E-004 7.497408594E+004
 5.709000000E+003 6.520000170E-004 7.735369531E+004
 5.710000000E+003 6.450000219E-004 7.962738281E+004
 5.711000000E+003 6.380000268E-004 8.144992188E+004
 5.712000000E+003 6.319999811E-004 8.261839844E+004
 5.713000000E+003 6.270000013E-004 8.310216406E+004
 5.714000000E+003 6.210000138E-004 8.305300000E+004
 5.715000000E+003 6.159999757E-004 8.271996094E+004
 5.716000000E+003 6.089999806E-004 8.240456250E+004
 5.717000000E+003 5.970000057E-004 8.281939844E+004
 5.718000000E+003 5.779999774E-004 8.625753906E+004
 5.719000000E+003 5.600000150E-004 9.727815625E+004
 5.720000000E+003 5.520000122E-004 1.051425469E+005
 5.721000000E+003 5.489999894E-004 1.059529531E+005
 5.722000000E+003 5.469999742E-004 1.041241875E+005
 5.723000000E+003 5.440000095E-004 1.018158672E+005
 5.724000000E+003 5.419999943E-004 1.004225313E+005
 5.725000000E+003 5.389999715E-004 9.861648438E+004
 5.726000000E+003 5.349999992E-004 9.583818750E+004
 5.727000000E+003 5.300000194E-004 9.338800781E+004
 5.728000000E+003 5.249999813E-004 9.242878125E+004
 5.729000000E+003 5.210000090E-004 9.296853125E+004
 5.730000000E+003 5.179999862E-004 9.331908594E+004
 5.731000000E+003 5.150000216E-004 9.293532031E+004
 5.732000000E+003 5.119999987E-004 9.155784375E+004
 5.733000000E+003 5.099999835E-004 8.953617969E+004
 5.734000000E+003 5.080000265E-004 8.732329688E+004
 5.735000000E+003 5.050000036E-004 8.565310938E+004
 5.736000000E+003 5.009999732E-004 8.498967188E+004
 5.737000000E+003 4.970000009E-004 8.519860156E+004
 5.738000000E+003 4.939999781E-004 8.572361719E+004
 5.739000000E+003 4.900000058E-004 8.591615625E+004
 5.740000000E+003 4.860000045E-004 8.579421094E+004
 5.741000000E+003 4.820000031E-004 8.564545313E+004
 5.742000000E+003 4.780000017E-004 8.610193750E+004
 5.743000000E+003 4.740000004E-004 8.689107031E+004
 5.744000000E+003 4.699999990E-004 8.793832031E+004
 5.745000000E+003 4.659999977E-004 8.889903906E+004
 5.746000000E+003 4.619999963E-004 8.948824219E+004
 5.747000000E+003 4.579999950E-004 8.960832813E+004
 5.748000000E+003 4.550000012E-004 8.953918750E+004
 5.749000000E+003 4.520000075E-004 8.962553125E+004
 5.750000000E+003 4.490000138E-004 9.002192969E+004
 5.751000000E+003 4.459999909E-004 9.053440625E+004
 5.752000000E+003 4.419999896E-004 9.122662500E+004
 5.753000000E+003 4.379999882E-004 9.183576563E+004
 5.754000000E+003 4.349999945E-004 9.250745313E+004
 5.755000000E+003 4.309999931E-004 9.330399219E+004
 5.756000000E+003 4.279999994E-004 9.409483594E+004
 5.757000000E+003 4.239999980E-004 9.504609375E+004
 5.758000000E+003 4.199999967E-004 9.577450781E+004
 5.759000000E+003 4.159999953E-004 9.666225781E+004
 5.760000000E+003 4.130000016E-004 9.742675781E+004
 5.761000000E+003 4.090000002E-004 9.818678906E+004
 5.762000000E+003 4.049999989E-004 9.910968750E+004
 5.763000000E+003 4.009999975E-004 9.993017188E+004
 5.764000000E+003 3.980000038E-004 1.007333828E+005
 5.765000000E+003 3.940000024E-004 1.014068984E+005
 5.766000000E+003 3.910000087E-004 1.018682266E+005
 5.767000000E+003 3.870000073E-004 1.024845234E+005
 5.768000000E+003 3.840000136E-004 1.030881797E+005
 5.769000000E+003 3.809999907E-004 1.037270469E+005
 5.770000000E+003 3.779999970E-004 1.042898359E+005
 5.771000000E+003 3.750000033E-004 1.047380859E+005
 5.772000000E+003 3.720000095E-004 1.052163906E+005
 5.773000000E+003 3.689999867E-004 1.057537656E+005
 5.774000000E+003 3.659999929E-004 1.063274375E+005
 5.775000000E+003 3.640000068E-004 1.067948438E+005
 5.776000000E+003 3.610000131E-004 1.070929141E+005
 5.777000000E+003 3.589999978E-004 1.072259297E+005
 5.778000000E+003 3.570000117E-004 1.074615938E+005
 5.779000000E+003 3.549999965E-004 1.076107344E+005
 5.780000000E+003 3.530000104E-004 1.077487813E+005
 5.781000000E+003 3.509999951E-004 1.078939844E+005
 5.782000000E+003 3.490000090E-004 1.080652891E+005
 5.783000000E+003 3.469999938E-004 1.082424844E+005
 5.784000000E+003 3.450000077E-004 1.084000313E+005
 5.785000000E+003 3.429999924E-004 1.085363125E+005
 5.786000000E+003 3.410000063E-004 1.086326484E+005
 5.787000000E+003 3.389999911E-004 1.086893828E+005
 5.788000000E+003 3.370000049E-004 1.087339375E+005
 5.789000000E+003 3.349999897E-004 1.088090469E+005
 5.790000000E+003 3.330000036E-004 1.090300391E+005
 5.791000000E+003 3.309999884E-004 1.092183047E+005
 5.792000000E+003 3.290000022E-004 1.094147969E+005
 5.793000000E+003 3.269999870E-004 1.096195234E+005
 5.794000000E+003 3.260000085E-004 1.098778047E+005
 5.795000000E+003 3.239999933E-004 1.100588281E+005
 5.796000000E+003 3.220000071E-004 1.101813594E+005
 5.797000000E+003 3.199999919E-004 1.103099219E+005
 5.798000000E+003 3.180000058E-004 1.104312422E+005
 5.799000000E+003 3.169999982E-004 1.104931719E+005
 5.800000000E+003 3.150000121E-004 1.105471406E+005
 5.801000000E+003 3.140000044E-004 1.105896094E+005
 5.802000000E+003 3.119999892E-004 1.106135469E+005
 5.803000000E+003 3.100000031E-004 1.106442891E+005
 5.804000000E+003 3.089999955E-004 1.107003594E+005
 5.805000000E+003 3.070000093E-004 1.106736484E+005
 5.806000000E+003 3.060000017E-004 1.106532188E+005
 5.807000000E+003 3.039999865E-004 1.107413359E+005
 5.808000000E+003 3.030000080E-004 1.107084297E+005
 5.809000000E+003 3.009999928E-004 1.107241719E+005
 5.810000000E+003 3.000000142E-004 1.107568281E+005
 5.811000000E+003 2.979999990E-004 1.107709063E+005
 5.812000000E+003 2.969999914E-004 1.102672969E+005
 5.813000000E+003 2.960000129E-004 1.107381328E+005
 5.814000000E+003 2.939999977E-004 1.108307188E+005
 5.815000000E+003 2.929999901E-004 1.108200859E+005
 5.816000000E+003 2.910000039E-004 1.108907344E+005
 5.817000000E+003 2.899999963E-004 1.110081719E+005
 5.818000000E+003 2.880000102E-004 1.110489219E+005
 5.819000000E+003 2.870000026E-004 1.111309609E+005
 5.820000000E+003 2.849999873E-004 1.112613359E+005
 5.821000000E+003 2.840000088E-004 1.113303281E+005
 5.822000000E+003 2.819999936E-004 1.114973438E+005
 5.823000000E+003 2.809999860E-004 1.116235078E+005
 5.824000000E+003 2.800000075E-004 1.116643906E+005
 5.825000000E+003 2.779999922E-004 1.117521953E+005
 5.826000000E+003 2.770000137E-004 1.118442422E+005
 5.827000000E+003 2.749999985E-004 1.119481563E+005
 5.828000000E+003 2.739999909E-004 1.120326875E+005
 5.829000000E+003 2.730000124E-004 1.120687031E+005
 5.830000000E+003 2.709999972E-004 1.121745156E+005
 5.831000000E+003 2.699999895E-004 1.122329063E+005
 5.832000000E+003 2.680000034E-004 1.122553203E+005
 5.833000000E+003 2.669999958E-004 1.123494688E+005
 5.834000000E+003 2.650000097E-004 1.123784453E+005
 5.835000000E+003 2.640000021E-004 1.125313750E+005
 5.836000000E+003 2.619999868E-004 1.127667578E+005
 5.837000000E+003 2.600000007E-004 1.130604219E+005
 5.838000000E+003 2.589999931E-004 1.132823672E+005
 5.839000000E+003 2.570000070E-004 1.135414531E+005
 5.840000000E+003 2.549999917E-004 1.734812500E+005
 5.841000000E+003 2.629999944E-004 1.659610156E+005
 5.842000000E+003 2.570000070E-004 1.203563047E+005
 5.843000000E+003 2.540000132E-004 1.240377031E+005
 5.844000000E+003 2.530000056E-004 1.333955156E+005
 5.845000000E+003 2.519999980E-004 1.324598281E+005
 5.846000000E+003 2.509999904E-004 1.306575938E+005
 5.847000000E+003 2.500000119E-004 1.234883984E+005
 5.848000000E+003 2.500000119E-004 1.286878828E+005
 5.849000000E+003 2.490000043E-004 1.231166797E+005
 5.850000000E+003 2.479999966E-004 1.220710234E+005
 5.851000000E+003 2.460000105E-004 1.234628984E+005
 5.852000000E+003 2.450000029E-004 1.245007578E+005
 5.853000000E+003 2.450000029E-004 1.200892109E+005
 5.854000000E+003 2.450000029E-004 1.184380234E+005
 5.855000000E+003 2.450000029E-004 1.191105859E+005
 5.856000000E+003 2.430000022E-004 1.165008594E+005
 5.857000000E+003 2.419999946E-004 1.168585234E+005
 5.858000000E+003 2.410000016E-004 1.181969453E+005
 5.859000000E+003 2.390000009E-004 1.169935469E+005
 5.860000000E+003 2.390000009E-004 1.150432969E+005
 5.861000000E+003 2.390000009E-004 1.153792109E+005
 5.862000000E+003 2.379999933E-004 1.141457109E+005
 5.863000000E+003 2.370000002E-004 1.141428984E+005
 5.864000000E+003 2.349999995E-004 1.149163438E+005
 5.865000000E+003 2.349999995E-004 1.148464219E+005
 5.866000000E+003 2.340000065E-004 1.132023516E+005
 5.867000000E+003 2.329999988E-004 1.134711016E+005
 5.868000000E+003 2.329999988E-004 1.130565938E+005
 5.869000000E+003 2.309999982E-004 1.128877109E+005
 5.870000000E+003 2.300000051E-004 1.133437813E+005
 5.871000000E+003 2.289999975E-004 1.130172109E+005
 5.872000000E+003 2.289999975E-004 1.119148594E+005
 5.873000000E+003 2.280000044E-004 1.115912031E+005
 5.874000000E+003 2.269999968E-004 1.117119219E+005
 5.875000000E+003 2.260000037E-004 1.116880938E+005
 5.876000000E+003 2.240000031E-004 1.124311328E+005
 5.877000000E+003 2.240000031E-004 1.120711328E+005
 5.878000000E+003 2.229999955E-004 1.113314844E+005
 5.879000000E+003 2.220000024E-004 1.110483672E+005
 5.880000000E+003 2.209999948E-004 1.111016484E+005
 5.881000000E+003 2.200000017E-004 1.114833828E+005
 5.882000000E+003 2.189999941E-004 1.119234531E+005
 5.883000000E+003 2.180000010E-004 1.117525859E+005
 5.884000000E+003 2.169999934E-004 1.113483047E+005
 5.885000000E+003 2.160000004E-004 1.113424844E+005
 5.886000000E+003 2.149999927E-004 1.112786484E+005
 5.887000000E+003 2.139999997E-004 1.113529922E+005
 5.888000000E+003 2.130000066E-004 1.116888516E+005
 5.889000000E+003 2.119999990E-004 1.112952188E+005
 5.890000000E+003 2.110000059E-004 1.113589063E+005
 5.891000000E+003 2.099999983E-004 1.112965859E+005
 5.892000000E+003 2.090000053E-004 1.113644688E+005
 5.893000000E+003 2.079999977E-004 1.114914063E+005
 5.894000000E+003 2.070000046E-004 1.113791406E+005
 5.895000000E+003 2.070000046E-004 1.112276719E+005
 5.896000000E+003 2.059999970E-004 1.111689766E+005
 5.897000000E+003 2.050000039E-004 1.112437500E+005
 5.898000000E+003 2.039999963E-004 1.115181328E+005
 5.899000000E+003 2.030000032E-004 1.116922891E+005
 5.900000000E+003 2.019999956E-004 1.114347734E+005
 5.901000000E+003 2.010000026E-004 1.114178672E+005
 5.902000000E+003 1.999999949E-004 1.115959688E+005
 5.903000000E+003 1.990000019E-004 1.118174375E+005
 5.904000000E+003 1.979999943E-004 1.119139141E+005
 5.905000000E+003 1.970000012E-004 1.118774375E+005
 5.906000000E+003 1.959999936E-004 1.117863047E+005
 5.907000000E+003 1.950000005E-004 1.119274297E+005
 5.908000000E+003 1.939999929E-004 1.120453750E+005
 5.909000000E+003 1.929999999E-004 1.121290703E+005
 5.910000000E+003 1.920000068E-004 1.120941875E+005
 5.911000000E+003 1.909999992E-004 1.120474531E+005
 5.912000000E+003 1.900000061E-004 1.120931016E+005
 5.913000000E+003 1.889999985E-004 1.121484922E+005
 5.914000000E+003 1.880000054E-004 1.122979297E+005
 5.915000000E+003 1.869999978E-004 1.121527031E+005
 5.916000000E+003 1.869999978E-004 1.122336094E+005
 5.917000000E+003 1.860000048E-004 1.122313125E+005
 5.918000000E+003 1.849999971E-004 1.123109141E+005
 5.919000000E+003 1.840000041E-004 1.123778125E+005
 5.920000000E+003 1.829999965E-004 1.124108438E+005
 5.921000000E+003 1.820000034E-004 1.123145234E+005
 5.922000000E+003 1.809999958E-004 1.122863203E+005
 5.923000000E+003 1.809999958E-004 1.123006172E+005
 5.924000000E+003 1.800000027E-004 1.123164531E+005
 5.925000000E+003 1.789999951E-004 1.123786406E+005
 5.926000000E+003 1.780000021E-004 1.123433984E+005
 5.927000000E+003 1.769999944E-004 1.124395078E+005
 5.928000000E+003 1.760000014E-004 1.124460078E+005
 5.929000000E+003 1.749999938E-004 1.125268594E+005
 5.930000000E+003 1.749999938E-004 1.124937734E+005
 5.931000000E+003 1.740000007E-004 1.124920859E+005
 5.932000000E+003 1.729999931E-004 1.124839219E+005
 5.933000000E+003 1.720000000E-004 1.124718594E+005
 5.934000000E+003 1.710000070E-004 1.124607500E+005
 5.935000000E+003 1.699999993E-004 1.123917188E+005
 5.936000000E+003 1.699999993E-004 1.123596719E+005
 5.937000000E+003 1.690000063E-004 1.123484609E+005
 5.938000000E+003 1.679999987E-004 1.123438359E+005
 5.939000000E+003 1.670000056E-004 1.122967344E+005
 5.940000000E+003 1.659999980E-004 1.122553281E+005
 5.941000000E+003 1.659999980E-004 1.124732266E+005
 5.942000000E+003 1.650000049E-004 1.124472734E+005
 5.943000000E+003 1.639999973E-004 1.123958672E+005
 5.944000000E+003 1.630000042E-004 1.128334219E+005
 5.945000000E+003 1.619999966E-004 1.123896875E+005
 5.946000000E+003 1.619999966E-004 1.124126875E+005
 5.947000000E+003 1.610000036E-004 1.127538828E+005
 5.948000000E+003 1.599999960E-004 1.127329219E+005
 5.949000000E+003 1.590000029E-004 1.127012656E+005
 5.950000000E+003 1.590000029E-004 1.128233906E+005
 5.951000000E+003 1.579999953E-004 1.128154063E+005
 5.952000000E+003 1.570000022E-004 1.128250469E+005
 5.953000000E+003 1.559999946E-004 1.128167969E+005
 5.954000000E+003 1.550000015E-004 1.128780938E+005
 5.955000000E+003 1.550000015E-004 1.127765313E+005
 5.956000000E+003 1.539999939E-004 1.128184375E+005
 5.957000000E+003 1.530000009E-004 1.127205313E+005
 5.958000000E+003 1.530000009E-004 1.127263281E+005
 5.959000000E+003 1.519999932E-004 1.126870938E+005
 5.960000000E+003 1.510000002E-004 1.126550859E+005
 5.961000000E+003 1.500000071E-004 1.126236094E+005
 5.962000000E+003 1.500000071E-004 1.123841094E+005
 5.963000000E+003 1.489999995E-004 1.125486563E+005
 5.964000000E+003 1.480000064E-004 1.124936406E+005
 5.965000000E+003 1.469999988E-004 1.125307734E+005
 5.966000000E+003 1.469999988E-004 1.126902344E+005
 5.967000000E+003 1.460000058E-004 1.126704375E+005
 5.968000000E+003 1.449999982E-004 1.119293281E+005
 5.969000000E+003 1.449999982E-004 1.125655703E+005
 5.970000000E+003 1.440000051E-004 1.125125000E+005
 5.971000000E+003 1.429999975E-004 1.124318906E+005
 5.972000000E+003 1.429999975E-004 1.118141953E+005
 5.973000000E+003 1.420000044E-004 1.123454219E+005
 5.974000000E+003 1.409999968E-004 1.122863203E+005
 5.975000000E+003 1.409999968E-004 1.122890156E+005
 5.976000000E+003 1.400000037E-004 1.123414375E+005
 5.977000000E+003 1.389999961E-004 1.122646016E+005
 5.978000000E+003 1.389999961E-004 1.121960781E+005
 5.979000000E+003 1.380000031E-004 1.121364297E+005
 5.980000000E+003 1.369999954E-004 1.123989531E+005
 5.981000000E+003 1.369999954E-004 1.123849063E+005
 5.982000000E+003 1.360000024E-004 1.123331328E+005
 5.983000000E+003 1.349999948E-004 1.123237500E+005
 5.984000000E+003 1.349999948E-004 1.122614688E+005
 5.985000000E+003 1.340000017E-004 1.122610234E+005
 5.986000000E+003 1.340000017E-004 1.121887813E+005
 5.987000000E+003 1.329999941E-004 1.121798516E+005
 5.988000000E+003 1.320000010E-004 1.121563750E+005
 5.989000000E+003 1.320000010E-004 1.121724609E+005
 5.990000000E+003 1.309999934E-004 1.121724844E+005
 5.991000000E+003 1.309999934E-004 1.120851250E+005
 5.992000000E+003 1.300000004E-004 1.120740469E+005
 5.993000000E+003 1.289999927E-004 1.120137813E+005
 5.994000000E+003 1.289999927E-004 1.119508828E+005
 5.995000000E+003 1.279999997E-004 1.120563438E+005
 5.996000000E+003 1.270000066E-004 1.123354531E+005
 5.997000000E+003 1.270000066E-004 1.124227344E+005
 5.998000000E+003 1.259999990E-004 1.125990000E+005
 5.999000000E+003 1.250000059E-004 1.126516641E+005
 6.000000000E+003 1.250000059E-004 1.127954844E+005
 6.001000000E+003 1.239999983E-004 1.127342734E+005
 6.002000000E+003 1.230000053E-004 1.126879766E+005
 6.003000000E+003 1.230000053E-004 1.125552656E+005
 6.004000000E+003 1.219999976E-004 1.124181250E+005
 6.005000000E+003 1.219999976E-004 1.123501094E+005
 6.006000000E+003 1.209999973E-004 1.124663672E+005
 6.007000000E+003 1.199999970E-004 1.123808125E+005
 6.008000000E+003 1.199999970E-004 1.124687969E+005
 6.009000000E+003 1.189999966E-004 1.124735625E+005
 6.010000000E+003 1.189999966E-004 1.123760391E+005
 6.011000000E+003 1.180000036E-004 1.123289922E+005
 6.012000000E+003 1.180000036E-004 1.123141797E+005
 6.013000000E+003 1.170000032E-004 1.121448047E+005
 6.014000000E+003 1.160000029E-004 1.121110078E+005
 6.015000000E+003 1.160000029E-004 1.120889375E+005
 6.016000000E+003 1.150000026E-004 1.120413047E+005
 6.017000000E+003 1.150000026E-004 1.120428281E+005
 6.018000000E+003 1.140000022E-004 1.124057578E+005
 6.019000000E+003 1.130000019E-004 1.123567969E+005
 6.020000000E+003 1.130000019E-004 1.123824063E+005
 6.021000000E+003 1.120000015E-004 1.121948281E+005
 6.022000000E+003 1.120000015E-004 1.119670078E+005
 6.023000000E+003 1.110000012E-004 1.119996406E+005
 6.024000000E+003 1.110000012E-004 1.118734844E+005
 6.025000000E+003 1.100000009E-004 1.117144141E+005
 6.026000000E+003 1.100000009E-004 1.116095781E+005
 6.027000000E+003 1.090000005E-004 1.115199766E+005
 6.028000000E+003 1.080000002E-004 1.113840625E+005
 6.029000000E+003 1.080000002E-004 1.112330703E+005
 6.030000000E+003 1.069999998E-004 1.110640391E+005
 6.031000000E+003 1.069999998E-004 1.108530313E+005
 6.032000000E+003 1.069999998E-004 1.106566016E+005
 6.033000000E+003 1.059999995E-004 1.104748828E+005
 6.034000000E+003 1.059999995E-004 1.103075000E+005
 6.035000000E+003 1.049999992E-004 1.101943516E+005
 6.036000000E+003 1.049999992E-004 1.101290234E+005
 6.037000000E+003 1.039999988E-004 1.101585313E+005
 6.038000000E+003 1.039999988E-004 1.101492500E+005
 6.039000000E+003 1.029999985E-004 1.101259375E+005
 6.040000000E+003 1.029999985E-004 1.099673516E+005
 6.041000000E+003 1.019999982E-004 1.098156250E+005
 6.042000000E+003 1.019999982E-004 1.097585703E+005
 6.043000000E+003 1.009999978E-004 1.096746406E+005
 6.044000000E+003 1.009999978E-004 1.095788750E+005
 6.045000000E+003 9.999999747E-005 1.098821016E+005
 6.046000000E+003 9.999999747E-005 1.099108125E+005
 6.047000000E+003 9.899999714E-005 1.098286250E+005
 6.048000000E+003 9.799999680E-005 1.099304141E+005
 6.049000000E+003 9.799999680E-005 1.099497813E+005
 6.050000000E+003 9.699999646E-005 1.097329297E+005
 6.051000000E+003 9.699999646E-005 1.094831094E+005
 6.052000000E+003 9.699999646E-005 1.092463438E+005
 6.053000000E+003 9.600000340E-005 1.089801016E+005
 6.054000000E+003 9.600000340E-005 1.088675313E+005
 6.055000000E+003 9.500000306E-005 1.087216719E+005
 6.056000000E+003 9.500000306E-005 1.085131641E+005
 6.057000000E+003 9.400000272E-005 1.083395625E+005
 6.058000000E+003 9.400000272E-005 1.081552031E+005
 6.059000000E+003 9.400000272E-005 1.079212734E+005
 6.060000000E+003 9.300000238E-005 1.076210703E+005
 6.061000000E+003 9.300000238E-005 1.073391953E+005
 6.062000000E+003 9.300000238E-005 1.070780078E+005
 6.063000000E+003 9.200000204E-005 1.068727734E+005
 6.064000000E+003 9.200000204E-005 1.067385859E+005
 6.065000000E+003 9.100000170E-005 1.067424297E+005
 6.066000000E+003 9.100000170E-005 1.066155625E+005
 6.067000000E+003 9.000000136E-005 1.065071094E+005
 6.068000000E+003 9.000000136E-005 1.063046016E+005
 6.069000000E+003 9.000000136E-005 1.060656484E+005
 6.070000000E+003 8.900000103E-005 1.059360156E+005
 6.071000000E+003 8.900000103E-005 1.057466406E+005
 6.072000000E+003 8.800000069E-005 1.056050391E+005
 6.073000000E+003 8.800000069E-005 1.054728906E+005
 6.074000000E+003 8.800000069E-005 1.053098828E+005
 6.075000000E+003 8.700000035E-005 1.051836406E+005
 6.076000000E+003 8.700000035E-005 1.050027500E+005
 6.077000000E+003 8.600000001E-005 1.048119766E+005
 6.078000000E+003 8.600000001E-005 1.046840703E+005
 6.079000000E+003 8.600000001E-005 1.045036484E+005
 6.080000000E+003 8.499999967E-005 1.045043984E+005
 6.081000000E+003 8.499999967E-005 1.043512109E+005
 6.082000000E+003 8.499999967E-005 1.043916094E+005
 6.083000000E+003 8.399999933E-005 1.044270938E+005
 6.084000000E+003 8.399999933E-005 1.041984453E+005
 6.085000000E+003 8.299999899E-005 1.040441016E+005
 6.086000000E+003 8.299999899E-005 1.038137734E+005
 6.087000000E+003 8.299999899E-005 1.036792031E+005
 6.088000000E+003 8.199999866E-005 1.035157344E+005
 6.089000000E+003 8.199999866E-005 1.033139844E+005
 6.090000000E+003 8.199999866E-005 1.031521016E+005
 6.091000000E+003 8.099999832E-005 1.029858594E+005
 6.092000000E+003 8.099999832E-005 1.028029453E+005
 6.093000000E+003 8.099999832E-005 1.026220000E+005
 6.094000000E+003 7.999999798E-005 1.024144453E+005
 6.095000000E+003 7.999999798E-005 1.022097031E+005
 6.096000000E+003 7.999999798E-005 1.020484922E+005
 6.097000000E+003 7.999999798E-005 1.019870938E+005
 6.098000000E+003 7.899999764E-005 1.018260547E+005
 6.099000000E+003 7.899999764E-005 1.017156172E+005
 6.100000000E+003 7.799999730E-005 1.015156484E+005
 6.101000000E+003 7.799999730E-005 1.013659609E+005
 6.102000000E+003 7.799999730E-005 1.011751563E+005
 6.103000000E+003 7.799999730E-005 1.009813359E+005
 6.104000000E+003 7.699999696E-005 1.009221406E+005
 6.105000000E+003 7.699999696E-005 1.007438281E+005
 6.106000000E+003 7.699999696E-005 1.005482969E+005
 6.107000000E+003 7.599999662E-005 1.002773203E+005
 6.108000000E+003 7.599999662E-005 1.000987578E+005
 6.109000000E+003 7.599999662E-005 9.992125781E+004
 6.110000000E+003 7.599999662E-005 9.968715625E+004
 6.111000000E+003 7.500000356E-005 9.954322656E+004
 6.112000000E+003 7.500000356E-005 9.926893750E+004
 6.113000000E+003 7.500000356E-005 9.911756250E+004
 6.114000000E+003 7.500000356E-005 9.887517969E+004
 6.115000000E+003 7.400000322E-005 9.868071875E+004
 6.116000000E+003 7.400000322E-005 9.852698438E+004
 6.117000000E+003 7.400000322E-005 9.834354688E+004
 6.118000000E+003 7.300000289E-005 9.847701563E+004
 6.119000000E+003 7.300000289E-005 9.800539063E+004
 6.120000000E+003 7.300000289E-005 9.798625781E+004
 6.121000000E+003 7.300000289E-005 9.794453906E+004
 6.122000000E+003 7.200000255E-005 9.786440625E+004
 6.123000000E+003 7.200000255E-005 9.779593750E+004
 6.124000000E+003 7.200000255E-005 9.754964063E+004
 6.125000000E+003 7.200000255E-005 9.736878906E+004
 6.126000000E+003 7.100000221E-005 9.718282031E+004
 6.127000000E+003 7.100000221E-005 9.693833594E+004
 6.128000000E+003 7.100000221E-005 9.687955469E+004
 6.129000000E+003 7.100000221E-005 9.666485156E+004
 6.130000000E+003 7.000000187E-005 9.657864063E+004
 6.131000000E+003 7.000000187E-005 9.642278906E+004
 6.132000000E+003 7.000000187E-005 9.640379688E+004
 6.133000000E+003 7.000000187E-005 9.605793750E+004
 6.134000000E+003 6.900000153E-005 9.581175000E+004
 6.135000000E+003 6.900000153E-005 9.565571094E+004
 6.136000000E+003 6.900000153E-005 9.554284375E+004
 6.137000000E+003 6.900000153E-005 9.522694531E+004
 6.138000000E+003 6.900000153E-005 9.520235938E+004
 6.139000000E+003 6.800000119E-005 9.503671094E+004
 6.140000000E+003 6.800000119E-005 9.489522656E+004
 6.141000000E+003 6.800000119E-005 9.468645313E+004
 6.142000000E+003 6.800000119E-005 9.446157031E+004
 6.143000000E+003 6.700000085E-005 9.431866406E+004
 6.144000000E+003 6.700000085E-005 9.425620313E+004
 6.145000000E+003 6.700000085E-005 9.427424219E+004
 6.146000000E+003 6.700000085E-005 9.390589063E+004
 6.147000000E+003 6.600000052E-005 9.374203906E+004
 6.148000000E+003 6.600000052E-005 9.332743750E+004
 6.149000000E+003 6.600000052E-005 9.335825000E+004
 6.150000000E+003 6.600000052E-005 9.323571875E+004
 6.151000000E+003 6.600000052E-005 9.316941406E+004
 6.152000000E+003 6.500000018E-005 9.286953906E+004
 6.153000000E+003 6.500000018E-005 9.268440625E+004
 6.154000000E+003 6.500000018E-005 9.254276563E+004
 6.155000000E+003 6.500000018E-005 9.234146875E+004
 6.156000000E+003 6.500000018E-005 9.215116406E+004
 6.157000000E+003 6.500000018E-005 9.195551563E+004
 6.158000000E+003 6.399999984E-005 9.180339844E+004
 6.159000000E+003 6.399999984E-005 9.163214063E+004
 6.160000000E+003 6.399999984E-005 9.135950781E+004
 6.161000000E+003 6.399999984E-005 9.151650000E+004
 6.162000000E+003 6.399999984E-005 9.132635156E+004
 6.163000000E+003 6.299999950E-005 9.117661719E+004
 6.164000000E+003 6.299999950E-005 9.089304688E+004
 6.165000000E+003 6.299999950E-005 9.070728125E+004
 6.166000000E+003 6.299999950E-005 9.060592188E+004
 6.167000000E+003 6.299999950E-005 9.050253125E+004
 6.168000000E+003 6.199999916E-005 9.047009375E+004
 6.169000000E+003 6.199999916E-005 9.030625000E+004
 6.170000000E+003 6.199999916E-005 9.018173438E+004
 6.171000000E+003 6.199999916E-005 8.993525781E+004
 6.172000000E+003 6.199999916E-005 8.978945313E+004
 6.173000000E+003 6.199999916E-005 8.955272656E+004
 6.174000000E+003 6.199999916E-005 8.940459375E+004
 6.175000000E+003 6.099999882E-005 8.926935156E+004
 6.176000000E+003 6.099999882E-005 8.925580469E+004
 6.177000000E+003 6.099999882E-005 8.901719531E+004
 6.178000000E+003 6.099999882E-005 8.893473438E+004
 6.179000000E+003 6.099999882E-005 8.859869531E+004
 6.180000000E+003 6.099999882E-005 8.870025000E+004
 6.181000000E+003 6.099999882E-005 8.829817188E+004
 6.182000000E+003 5.999999848E-005 8.852712500E+004
 6.183000000E+003 5.999999848E-005 8.814840625E+004
 6.184000000E+003 5.999999848E-005 8.874435156E+004
 6.185000000E+003 5.999999848E-005 8.793506250E+004
 6.186000000E+003 5.999999848E-005 8.849291406E+004
 6.187000000E+003 5.999999848E-005 8.766535938E+004
 6.188000000E+003 5.900000178E-005 8.861262500E+004
 6.189000000E+003 5.999999848E-005 8.759510938E+004
 6.190000000E+003 5.900000178E-005 8.872582031E+004
 6.191000000E+003 5.900000178E-005 8.739052344E+004
 6.192000000E+003 5.900000178E-005 8.757616406E+004
 6.193000000E+003 5.900000178E-005 8.665460156E+004
 6.194000000E+003 5.900000178E-005 8.699766406E+004
 6.195000000E+003 5.900000178E-005 8.619726563E+004
 6.196000000E+003 5.800000145E-005 8.614825781E+004
 6.197000000E+003 5.800000145E-005 8.592646875E+004
 6.198000000E+003 5.800000145E-005 8.575175781E+004
 6.199000000E+003 5.800000145E-005 8.617635938E+004
 6.200000000E+003 5.800000145E-005 8.532219531E+004
 6.201000000E+003 5.800000145E-005 8.597574219E+004
 6.202000000E+003 5.800000145E-005 8.510892969E+004
 6.203000000E+003 5.700000111E-005 8.564330469E+004
 6.204000000E+003 5.800000145E-005 8.472258594E+004
 6.205000000E+003 5.700000111E-005 8.508210156E+004
 6.206000000E+003 5.700000111E-005 8.459475000E+004
 6.207000000E+003 5.700000111E-005 8.460895313E+004
 6.208000000E+003 5.700000111E-005 8.439203906E+004
 6.209000000E+003 5.700000111E-005 8.417959375E+004
 6.210000000E+003 5.700000111E-005 8.419231250E+004
 6.211000000E+003 5.700000111E-005 8.385796875E+004
 6.212000000E+003 5.600000077E-005 8.411117188E+004
 6.213000000E+003 5.600000077E-005 8.369085938E+004
 6.214000000E+003 5.600000077E-005 8.380171094E+004
 6.215000000E+003 5.600000077E-005 8.322665625E+004
 6.216000000E+003 5.600000077E-005 8.336681250E+004
 6.217000000E+003 5.600000077E-005 8.310839844E+004
 6.218000000E+003 5.600000077E-005 8.296360156E+004
 6.219000000E+003 5.600000077E-005 8.272688281E+004
 6.220000000E+003 5.600000077E-005 8.260115625E+004
 6.221000000E+003 5.500000043E-005 8.258184375E+004
 6.222000000E+003 5.500000043E-005 8.226421875E+004
 6.223000000E+003 5.500000043E-005 8.228250781E+004
 6.224000000E+003 5.500000043E-005 8.197142969E+004
 6.225000000E+003 5.500000043E-005 8.216050000E+004
 6.226000000E+003 5.500000043E-005 8.171586719E+004
 6.227000000E+003 5.500000043E-005 8.205585156E+004
 6.228000000E+003 5.500000043E-005 8.151732031E+004
 6.229000000E+003 5.400000009E-005 8.191892188E+004
 6.230000000E+003 5.500000043E-005 8.121453906E+004
 6.231000000E+003 5.400000009E-005 8.174007031E+004
 6.232000000E+003 5.500000043E-005 8.095152344E+004
 6.233000000E+003 5.400000009E-005 8.145670313E+004
 6.234000000E+003 5.400000009E-005 8.069381250E+004
 6.235000000E+003 5.400000009E-005 8.102406250E+004
 6.236000000E+003 5.400000009E-005 8.030800000E+004
 6.237000000E+003 5.400000009E-005 8.040037500E+004
 6.238000000E+003 5.400000009E-005 8.011755469E+004
 6.239000000E+003 5.400000009E-005 8.009313281E+004
 6.240000000E+003 5.400000009E-005 7.988257031E+004
 6.241000000E+003 5.299999975E-005 7.971635938E+004
 6.242000000E+003 5.299999975E-005 7.966814063E+004
 6.243000000E+003 5.299999975E-005 7.935071875E+004
 6.244000000E+003 5.299999975E-005 7.942167188E+004
 6.245000000E+003 5.299999975E-005 7.916538281E+004
 6.246000000E+003 5.299999975E-005 7.924484375E+004
 6.247000000E+003 5.299999975E-005 7.893546094E+004
 6.248000000E+003 5.299999975E-005 7.889592188E+004
 6.249000000E+003 5.299999975E-005 7.858655469E+004
 6.250000000E+003 5.299999975E-005 7.841300000E+004
 6.251000000E+003 5.299999975E-005 7.828250781E+004
 6.252000000E+003 5.199999941E-005 7.811702344E+004
 6.253000000E+003 5.199999941E-005 7.807840625E+004
 6.254000000E+003 5.199999941E-005 7.787133594E+004
 6.255000000E+003 5.199999941E-005 7.798436719E+004
 6.256000000E+003 5.199999941E-005 7.756558594E+004
 6.257000000E+003 5.199999941E-005 7.773712500E+004
 6.258000000E+003 5.199999941E-005 7.731817969E+004
 6.259000000E+003 5.199999941E-005 7.754300000E+004
 6.260000000E+003 5.199999941E-005 7.710744531E+004
 6.261000000E+003 5.099999908E-005 7.739142188E+004
 6.262000000E+003 5.199999941E-005 7.684404688E+004
 6.263000000E+003 5.099999908E-005 7.722531250E+004
 6.264000000E+003 5.199999941E-005 7.675700000E+004
 6.265000000E+003 5.099999908E-005 7.769446094E+004
 6.266000000E+003 5.099999908E-005 7.692125000E+004
 6.267000000E+003 5.099999908E-005 7.823037500E+004
 6.268000000E+003 5.199999941E-005 7.744865625E+004
 6.269000000E+003 4.999999874E-005 7.943764063E+004
 6.270000000E+003 5.099999908E-005 7.795400000E+004
 6.271000000E+003 4.999999874E-005 7.934904688E+004
 6.272000000E+003 5.099999908E-005 7.692321094E+004
 6.273000000E+003 4.999999874E-005 7.697385938E+004
 6.274000000E+003 5.099999908E-005 7.537894531E+004
 6.275000000E+003 5.099999908E-005 7.524157031E+004
 6.276000000E+003 4.999999874E-005 7.622627344E+004
 6.277000000E+003 5.099999908E-005 7.553781250E+004
 6.278000000E+003 4.999999874E-005 7.681859375E+004
 6.279000000E+003 4.999999874E-005 7.527367188E+004
 6.280000000E+003 4.999999874E-005 7.554174219E+004
 6.281000000E+003 4.999999874E-005 7.452255469E+004
 6.282000000E+003 4.999999874E-005 7.457148438E+004
 6.283000000E+003 4.999999874E-005 7.511143750E+004
 6.284000000E+003 4.999999874E-005 7.422837500E+004
 6.285000000E+003 4.999999874E-005 7.514786719E+004
 6.286000000E+003 4.999999874E-005 7.430184375E+004
 6.287000000E+003 4.899999840E-005 7.451586719E+004
 6.288000000E+003 4.999999874E-005 7.383457031E+004
 6.289000000E+003 4.899999840E-005 7.394077344E+004
 6.290000000E+003 4.899999840E-005 7.384787500E+004
 6.291000000E+003 4.899999840E-005 7.350793750E+004
 6.292000000E+003 4.899999840E-005 7.408858594E+004
 6.293000000E+003 4.899999840E-005 7.363904688E+004
 6.294000000E+003 4.899999840E-005 7.431773438E+004
 6.295000000E+003 4.899999840E-005 7.348434375E+004
 6.296000000E+003 4.899999840E-005 7.425108594E+004
 6.297000000E+003 4.899999840E-005 7.324610938E+004
 6.298000000E+003 4.899999840E-005 7.359400781E+004
 6.299000000E+003 4.899999840E-005 7.345176563E+004
 6.300000000E+003 4.899999840E-005 7.339407813E+004
 6.301000000E+003 4.800000170E-005 7.398619531E+004
 6.302000000E+003 4.800000170E-005 7.333964844E+004
 6.303000000E+003 4.800000170E-005 7.396671875E+004
 6.304000000E+003 4.800000170E-005 7.308678125E+004
 6.305000000E+003 4.800000170E-005 7.376491406E+004
 6.306000000E+003 4.800000170E-005 7.300974219E+004
 6.307000000E+003 4.800000170E-005 7.338674219E+004
 6.308000000E+003 4.800000170E-005 7.283564844E+004
 6.309000000E+003 4.800000170E-005 7.280383594E+004
 6.310000000E+003 4.800000170E-005 7.236692188E+004
 6.311000000E+003 4.800000170E-005 7.219886719E+004
 6.312000000E+003 4.700000136E-005 7.202525781E+004
 6.313000000E+003 4.700000136E-005 7.193109375E+004
 6.314000000E+003 4.700000136E-005 7.209296875E+004
 6.315000000E+003 4.700000136E-005 7.182337500E+004
 6.316000000E+003 4.700000136E-005 7.205769531E+004
 6.317000000E+003 4.700000136E-005 7.163191406E+004
 6.318000000E+003 4.700000136E-005 7.204827344E+004
 6.319000000E+003 4.700000136E-005 7.151726563E+004
 6.320000000E+003 4.700000136E-005 7.208747656E+004
 6.321000000E+003 4.700000136E-005 7.149377344E+004
 6.322000000E+003 4.600000102E-005 7.220843750E+004
 6.323000000E+003 4.700000136E-005 7.143707813E+004
 6.324000000E+003 4.600000102E-005 7.216865625E+004
 6.325000000E+003 4.700000136E-005 7.127410938E+004
 6.326000000E+003 4.600000102E-005 7.212036719E+004
 6.327000000E+003 4.700000136E-005 7.140011719E+004
 6.328000000E+003 4.600000102E-005 7.446049219E+004
 6.329000000E+003 4.700000136E-005 7.273438281E+004
 6.330000000E+003 4.600000102E-005 7.365689063E+004
 6.331000000E+003 4.600000102E-005 7.133221094E+004
 6.332000000E+003 4.600000102E-005 7.064548438E+004
 6.333000000E+003 4.600000102E-005 7.078727344E+004
 6.334000000E+003 4.600000102E-005 7.036803906E+004
 6.335000000E+003 4.600000102E-005 7.170984375E+004
 6.336000000E+003 4.600000102E-005 7.073840625E+004
 6.337000000E+003 4.500000068E-005 7.143143750E+004
 6.338000000E+003 4.500000068E-005 7.047520313E+004
 6.339000000E+003 4.500000068E-005 6.961763281E+004
 6.340000000E+003 4.500000068E-005 6.957880469E+004
 6.341000000E+003 4.600000102E-005 6.952529688E+004
 6.342000000E+003 4.500000068E-005 7.037199219E+004
 6.343000000E+003 4.500000068E-005 6.973865625E+004
 6.344000000E+003 4.500000068E-005 6.956223438E+004
 6.345000000E+003 4.500000068E-005 6.879641406E+004
 6.346000000E+003 4.500000068E-005 6.896284375E+004
 6.347000000E+003 4.500000068E-005 6.909986719E+004
 6.348000000E+003 4.500000068E-005 6.917446094E+004
 6.349000000E+003 4.400000034E-005 6.865344531E+004
 6.350000000E+003 4.400000034E-005 6.832257031E+004
 6.351000000E+003 4.400000034E-005 6.868662500E+004
 6.352000000E+003 4.400000034E-005 6.812331250E+004
 6.353000000E+003 4.400000034E-005 6.810065625E+004
 6.354000000E+003 4.400000034E-005 6.749752344E+004
 6.355000000E+003 4.400000034E-005 6.796717188E+004
 6.356000000E+003 4.400000034E-005 6.779492969E+004
 6.357000000E+003 4.400000034E-005 6.755962500E+004
 6.358000000E+003 4.400000034E-005 6.738094531E+004
 6.359000000E+003 4.400000034E-005 6.734871875E+004
 6.360000000E+003 4.400000034E-005 6.724947656E+004
 6.361000000E+003 4.300000001E-005 6.720435938E+004
 6.362000000E+003 4.300000001E-005 6.693098438E+004
 6.363000000E+003 4.300000001E-005 6.695900781E+004
 6.364000000E+003 4.300000001E-005 6.684213281E+004
 6.365000000E+003 4.300000001E-005 6.681457813E+004
 6.366000000E+003 4.300000001E-005 6.662002344E+004
 6.367000000E+003 4.300000001E-005 6.633385156E+004
 6.368000000E+003 4.300000001E-005 6.621056250E+004
 6.369000000E+003 4.300000001E-005 6.617398438E+004
 6.370000000E+003 4.300000001E-005 6.610039063E+004
 6.371000000E+003 4.300000001E-005 6.587833594E+004
 6.372000000E+003 4.300000001E-005 6.579466406E+004
 6.373000000E+003 4.300000001E-005 6.571087500E+004
 6.374000000E+003 4.300000001E-005 6.558360938E+004
 6.375000000E+003 4.300000001E-005 6.547973828E+004
 6.376000000E+003 4.300000001E-005 6.550920703E+004
 6.377000000E+003 4.300000001E-005 6.522671875E+004
 6.378000000E+003 4.300000001E-005 6.525280078E+004
 6.379000000E+003 4.300000001E-005 6.498257422E+004
 6.380000000E+003 4.199999967E-005 6.469761328E+004
 6.381000000E+003 4.199999967E-005 6.486183984E+004
 6.382000000E+003 4.199999967E-005 6.480679297E+004
 6.383000000E+003 4.199999967E-005 6.464717188E+004
 6.384000000E+003 4.199999967E-005 6.457798828E+004
 6.385000000E+003 4.199999967E-005 6.441564063E+004
 6.386000000E+003 4.199999967E-005 6.434663281E+004
 6.387000000E+003 4.199999967E-005 6.417666406E+004
 6.388000000E+003 4.199999967E-005 6.418859375E+004
 6.389000000E+003 4.199999967E-005 6.397232422E+004
 6.390000000E+003 4.199999967E-005 6.399262500E+004
 6.391000000E+003 4.199999967E-005 6.378132422E+004
 6.392000000E+003 4.199999967E-005 6.441049219E+004
 6.393000000E+003 4.199999967E-005 6.489841406E+004
 6.394000000E+003 4.099999933E-005 7.078960156E+004
 6.395000000E+003 4.400000034E-005 7.806041406E+004
 6.396000000E+003 4.199999967E-005 8.404956250E+004
 6.397000000E+003 4.400000034E-005 7.064835156E+004
 6.398000000E+003 4.300000001E-005 6.776432813E+004
 6.399000000E+003 4.199999967E-005 7.510547656E+004
 6.400000000E+003 4.500000068E-005 7.265456250E+004
 6.401000000E+003 4.300000001E-005 6.678064063E+004
 6.402000000E+003 4.300000001E-005 8.399903906E+004
 6.403000000E+003 5.099999908E-005 9.050007813E+004
 6.404000000E+003 4.600000102E-005 8.113257813E+004
 6.405000000E+003 4.600000102E-005 9.652160938E+004
 6.406000000E+003 4.899999840E-005 9.146333594E+004
 6.407000000E+003 4.800000170E-005 8.585147656E+004
 6.408000000E+003 4.500000068E-005 8.245314063E+004
 6.409000000E+003 4.500000068E-005 7.155708594E+004
 6.410000000E+003 4.700000136E-005 9.117205469E+004
 6.411000000E+003 4.500000068E-005 6.914001563E+004
 6.412000000E+003 4.600000102E-005 9.904314844E+004
 6.413000000E+003 4.800000170E-005 7.705129688E+004
 6.414000000E+003 4.999999874E-005 8.617933594E+004
 6.415000000E+003 4.400000034E-005 7.155237500E+004
 6.416000000E+003 4.400000034E-005 6.888423438E+004
 6.417000000E+003 4.500000068E-005 7.123006250E+004
 6.418000000E+003 4.500000068E-005 6.557564844E+004
 6.419000000E+003 4.400000034E-005 8.196710156E+004
 6.420000000E+003 4.600000102E-005 7.508619531E+004
 6.421000000E+003 4.600000102E-005 8.048544531E+004
 6.422000000E+003 4.300000001E-005 6.328846094E+004
 6.423000000E+003 4.500000068E-005 8.196629688E+004
 6.424000000E+003 5.099999908E-005 9.041423438E+004
 6.425000000E+003 5.199999941E-005 9.863970313E+004
 6.426000000E+003 4.500000068E-005 7.518037500E+004
 6.427000000E+003 5.299999975E-005 1.464186094E+005
 6.428000000E+003 8.299999899E-005 1.357204844E+005
 6.429000000E+003 1.489999995E-004 1.598445156E+005
 6.430000000E+003 1.349999948E-004 1.810912969E+005
 6.431000000E+003 9.799999680E-005 1.706150781E+005
 6.432000000E+003 7.699999696E-005 1.476720469E+005
 6.433000000E+003 7.799999730E-005 1.424526875E+005
 6.434000000E+003 9.300000238E-005 1.168673828E+005
 6.435000000E+003 9.200000204E-005 1.533599219E+005
 6.436000000E+003 5.999999848E-005 1.257248984E+005
 6.437000000E+003 7.200000255E-005 1.466632031E+005
 6.438000000E+003 8.800000069E-005 1.590692031E+005
 6.439000000E+003 8.700000035E-005 1.673375781E+005
 6.440000000E+003 7.300000289E-005 1.521814219E+005
 6.441000000E+003 5.900000178E-005 1.096744141E+005
 6.442000000E+003 6.399999984E-005 8.283385156E+004
 6.443000000E+003 7.400000322E-005 1.458092344E+005
 6.444000000E+003 7.899999764E-005 1.246745156E+005
 6.445000000E+003 1.009999978E-004 1.530425156E+005
 6.446000000E+003 9.799999680E-005 1.677422031E+005
 6.447000000E+003 9.500000306E-005 1.563325469E+005
 6.448000000E+003 9.300000238E-005 1.763184688E+005
 6.449000000E+003 7.599999662E-005 1.416857344E+005
 6.450000000E+003 6.700000085E-005 1.236407031E+005
 6.451000000E+003 7.599999662E-005 9.688297656E+004
 6.452000000E+003 8.499999967E-005 1.300731250E+005
 6.453000000E+003 6.299999950E-005 1.000493594E+005
 6.454000000E+003 5.700000111E-005 1.272142109E+005
 6.455000000E+003 5.900000178E-005 1.174854375E+005
 6.456000000E+003 6.199999916E-005 1.268734922E+005
 6.457000000E+003 5.800000145E-005 1.073893516E+005
 6.458000000E+003 5.500000043E-005 1.042554063E+005
 6.459000000E+003 5.800000145E-005 8.880007813E+004
 6.460000000E+003 6.099999882E-005 7.717779688E+004
 6.461000000E+003 5.600000077E-005 8.647496875E+004
 6.462000000E+003 5.199999941E-005 8.534757031E+004
 6.463000000E+003 5.199999941E-005 8.643801563E+004
 6.464000000E+003 5.199999941E-005 8.487541406E+004
 6.465000000E+003 4.999999874E-005 7.961314844E+004
 6.466000000E+003 4.800000170E-005 7.411809375E+004
 6.467000000E+003 4.600000102E-005 7.306830469E+004
 6.468000000E+003 4.700000136E-005 7.493135156E+004
 6.469000000E+003 4.700000136E-005 6.669817188E+004
 6.470000000E+003 4.700000136E-005 6.901320313E+004
 6.471000000E+003 4.700000136E-005 7.018584375E+004
 6.472000000E+003 4.700000136E-005 7.064083594E+004
 6.473000000E+003 4.600000102E-005 6.570022656E+004
 6.474000000E+003 4.500000068E-005 6.093446875E+004
 6.475000000E+003 4.500000068E-005 6.162304688E+004
 6.476000000E+003 4.600000102E-005 6.152751172E+004
 6.477000000E+003 4.600000102E-005 6.113244531E+004
 6.478000000E+003 4.500000068E-005 6.113036328E+004
 6.479000000E+003 4.500000068E-005 6.120983594E+004
 6.480000000E+003 4.400000034E-005 6.166554688E+004
 6.481000000E+003 4.400000034E-005 5.981843750E+004
 6.482000000E+003 4.300000001E-005 5.893273438E+004
 6.483000000E+003 4.400000034E-005 5.860980469E+004
 6.484000000E+003 4.300000001E-005 5.816332813E+004
 6.485000000E+003 4.199999967E-005 5.933205469E+004
 6.486000000E+003 4.199999967E-005 5.979250391E+004
 6.487000000E+003 4.199999967E-005 5.916765625E+004
 6.488000000E+003 4.199999967E-005 5.726029297E+004
 6.489000000E+003 4.199999967E-005 5.717500000E+004
 6.490000000E+003 4.199999967E-005 5.744264453E+004
 6.491000000E+003 4.199999967E-005 5.676341406E+004
 6.492000000E+003 4.199999967E-005 5.672829297E+004
 6.493000000E+003 4.099999933E-005 5.714472266E+004
 6.494000000E+003 4.099999933E-005 5.729471484E+004
 6.495000000E+003 4.099999933E-005 5.666618359E+004
 6.496000000E+003 4.099999933E-005 5.658310156E+004
 6.497000000E+003 4.099999933E-005 5.698626172E+004
 6.498000000E+003 4.099999933E-005 5.674169141E+004
 6.499000000E+003 4.099999933E-005 5.654619141E+004
 6.500000000E+003 3.999999899E-005 5.652388281E+004
 6.501000000E+003 3.999999899E-005 5.633785938E+004
 6.502000000E+003 3.999999899E-005 5.581464453E+004
 6.503000000E+003 3.999999899E-005 5.581116406E+004
 6.504000000E+003 3.999999899E-005 5.598959375E+004
 6.505000000E+003 3.999999899E-005 5.564537891E+004
 6.506000000E+003 3.999999899E-005 5.537987500E+004
 6.507000000E+003 3.999999899E-005 5.569391797E+004
 6.508000000E+003 3.999999899E-005 5.566204688E+004
 6.509000000E+003 3.899999865E-005 5.562071875E+004
 6.510000000E+003 3.899999865E-005 5.544516797E+004
 6.511000000E+003 3.899999865E-005 5.567482031E+004
 6.512000000E+003 3.899999865E-005 5.534931250E+004
 6.513000000E+003 3.899999865E-005 5.523869141E+004
 6.514000000E+003 3.899999865E-005 5.527980859E+004
 6.515000000E+003 3.899999865E-005 5.526676953E+004
 6.516000000E+003 3.899999865E-005 5.500803906E+004
 6.517000000E+003 3.899999865E-005 5.476826563E+004
 6.518000000E+003 3.899999865E-005 5.471445703E+004
 6.519000000E+003 3.899999865E-005 5.463530859E+004
 6.520000000E+003 3.899999865E-005 5.463009766E+004
 6.521000000E+003 3.899999865E-005 5.459672656E+004
 6.522000000E+003 3.899999865E-005 5.440467578E+004
 6.523000000E+003 3.899999865E-005 5.430729688E+004
 6.524000000E+003 3.899999865E-005 5.406600000E+004
 6.525000000E+003 3.899999865E-005 5.412234766E+004
 6.526000000E+003 3.899999865E-005 5.407295703E+004
 6.527000000E+003 3.899999865E-005 5.401498828E+004
 6.528000000E+003 3.799999831E-005 5.392850391E+004
 6.529000000E+003 3.799999831E-005 5.381008594E+004
 6.530000000E+003 3.899999865E-005 5.366121094E+004
 6.531000000E+003 3.799999831E-005 5.357490234E+004
 6.532000000E+003 3.799999831E-005 5.349878125E+004
 6.533000000E+003 3.799999831E-005 5.339709375E+004
 6.534000000E+003 3.799999831E-005 5.329239063E+004
 6.535000000E+003 3.799999831E-005 5.326353516E+004
 6.536000000E+003 3.799999831E-005 5.309576172E+004
 6.537000000E+003 3.799999831E-005 5.332283594E+004
 6.538000000E+003 3.799999831E-005 5.300146094E+004
 6.539000000E+003 3.799999831E-005 5.285503906E+004
 6.540000000E+003 3.799999831E-005 5.278542969E+004
 6.541000000E+003 3.799999831E-005 5.272239453E+004
 6.542000000E+003 3.799999831E-005 5.265525781E+004
 6.543000000E+003 3.799999831E-005 5.256759375E+004
 6.544000000E+003 3.799999831E-005 5.242511328E+004
 6.545000000E+003 3.799999831E-005 5.240509375E+004
 6.546000000E+003 3.799999831E-005 5.234239844E+004
 6.547000000E+003 3.799999831E-005 5.226558984E+004
 6.548000000E+003 3.799999831E-005 5.220845313E+004
 6.549000000E+003 3.799999831E-005 5.212474219E+004
 6.550000000E+003 3.799999831E-005 5.203842578E+004
 6.551000000E+003 3.799999831E-005 5.196908203E+004
 6.552000000E+003 3.799999831E-005 5.168757813E+004
 6.553000000E+003 3.799999831E-005 5.185273828E+004
 6.554000000E+003 3.799999831E-005 5.177089453E+004
 6.555000000E+003 3.799999831E-005 5.167748438E+004
 6.556000000E+003 3.799999831E-005 5.158492578E+004
 6.557000000E+003 3.799999831E-005 5.150928516E+004
 6.558000000E+003 3.799999831E-005 5.145408594E+004
 6.559000000E+003 3.799999831E-005 5.140182813E+004
 6.560000000E+003 3.799999831E-005 5.133391797E+004
 6.561000000E+003 3.799999831E-005 5.126215234E+004
 6.562000000E+003 3.799999831E-005 5.117826953E+004
 6.563000000E+003 3.799999831E-005 5.110179297E+004
 6.564000000E+003 3.799999831E-005 5.105083984E+004
 6.565000000E+003 3.700000161E-005 5.099928125E+004
 6.566000000E+003 3.700000161E-005 5.091995703E+004
 6.567000000E+003 3.700000161E-005 5.083907031E+004
 6.568000000E+003 3.700000161E-005 5.079017188E+004
 6.569000000E+003 3.700000161E-005 5.070037109E+004
 6.570000000E+003 3.700000161E-005 5.044469141E+004
 6.571000000E+003 3.700000161E-005 5.056954297E+004
 6.572000000E+003 3.700000161E-005 5.049262891E+004
 6.573000000E+003 3.700000161E-005 5.041130469E+004
 6.574000000E+003 3.700000161E-005 5.034803516E+004
 6.575000000E+003 3.700000161E-005 5.028712891E+004
 6.576000000E+003 3.700000161E-005 5.021395313E+004
 6.577000000E+003 3.700000161E-005 5.015150391E+004
 6.578000000E+003 3.700000161E-005 5.008723047E+004
 6.579000000E+003 3.700000161E-005 5.000444531E+004
 6.580000000E+003 3.700000161E-005 4.993851563E+004
 6.581000000E+003 3.700000161E-005 4.991325391E+004
 6.582000000E+003 3.700000161E-005 4.980201172E+004
 6.583000000E+003 3.700000161E-005 4.973473438E+004
 6.584000000E+003 3.700000161E-005 4.968477734E+004
 6.585000000E+003 3.700000161E-005 4.961530859E+004
 6.586000000E+003 3.700000161E-005 4.954832422E+004
 6.587000000E+003 3.700000161E-005 4.948291797E+004
 6.588000000E+003 3.700000161E-005 4.947619141E+004
 6.589000000E+003 3.700000161E-005 4.935016016E+004
 6.590000000E+003 3.700000161E-005 4.931769141E+004
 6.591000000E+003 3.700000161E-005 4.925923828E+004
 6.592000000E+003 3.700000161E-005 4.917455469E+004
 6.593000000E+003 3.700000161E-005 4.910965625E+004
 6.594000000E+003 3.700000161E-005 4.906884766E+004
 6.595000000E+003 3.700000161E-005 4.896945313E+004
 6.596000000E+003 3.700000161E-005 4.889231250E+004
 6.597000000E+003 3.700000161E-005 4.885187109E+004
 6.598000000E+003 3.700000161E-005 4.877296484E+004
 6.599000000E+003 3.700000161E-005 4.872296094E+004
 6.600000000E+003 3.700000161E-005 4.868183594E+004
 6.601000000E+003 3.700000161E-005 4.887403516E+004
 6.602000000E+003 3.700000161E-005 4.851761719E+004
 6.603000000E+003 3.700000161E-005 4.846804297E+004
 6.604000000E+003 3.700000161E-005 4.840116016E+004
 6.605000000E+003 3.700000161E-005 4.833607813E+004
 6.606000000E+003 3.700000161E-005 4.829219922E+004
 6.607000000E+003 3.700000161E-005 4.822902344E+004
 6.608000000E+003 3.700000161E-005 4.814341016E+004
 6.609000000E+003 3.700000161E-005 4.810620313E+004
 6.610000000E+003 3.700000161E-005 4.804967188E+004
 6.611000000E+003 3.700000161E-005 4.797539844E+004
 6.612000000E+003 3.700000161E-005 4.791570703E+004
 6.613000000E+003 3.700000161E-005 4.786057031E+004
 6.614000000E+003 3.700000161E-005 4.779761328E+004
 6.615000000E+003 3.700000161E-005 4.773950781E+004
 6.616000000E+003 3.700000161E-005 4.766414063E+004
 6.617000000E+003 3.700000161E-005 4.759988281E+004
 6.618000000E+003 3.700000161E-005 4.753894922E+004
 6.619000000E+003 3.700000161E-005 4.749078516E+004
 6.620000000E+003 3.600000127E-005 4.743445703E+004
 6.621000000E+003 3.600000127E-005 4.737741406E+004
 6.622000000E+003 3.600000127E-005 4.731128516E+004
 6.623000000E+003 3.600000127E-005 4.724825391E+004
 6.624000000E+003 3.600000127E-005 4.720202734E+004
 6.625000000E+003 3.600000127E-005 4.713085156E+004
 6.626000000E+003 3.600000127E-005 4.706527344E+004
 6.627000000E+003 3.600000127E-005 4.699496094E+004
 6.628000000E+003 3.600000127E-005 4.692542188E+004
 6.629000000E+003 3.600000127E-005 4.685692578E+004
 6.630000000E+003 3.600000127E-005 4.681422266E+004
 6.631000000E+003 3.600000127E-005 4.677353516E+004
 6.632000000E+003 3.600000127E-005 4.670343750E+004
 6.633000000E+003 3.600000127E-005 4.664533594E+004
 6.634000000E+003 3.600000127E-005 4.661943359E+004
 6.635000000E+003 3.600000127E-005 4.655063281E+004
 6.636000000E+003 3.600000127E-005 4.649390625E+004
 6.637000000E+003 3.600000127E-005 4.691689063E+004
 6.638000000E+003 3.600000127E-005 4.694557422E+004
 6.639000000E+003 3.600000127E-005 4.675920703E+004
 6.640000000E+003 3.600000127E-005 4.668678125E+004
 6.641000000E+003 3.600000127E-005 4.663341406E+004
 6.642000000E+003 3.600000127E-005 4.650723828E+004
 6.643000000E+003 3.600000127E-005 4.597437109E+004
 6.644000000E+003 3.600000127E-005 4.647712500E+004
 6.645000000E+003 3.600000127E-005 4.635073438E+004
 6.646000000E+003 3.600000127E-005 4.625223828E+004
 6.647000000E+003 3.600000127E-005 4.629657813E+004
 6.648000000E+003 3.600000127E-005 4.623990625E+004
 6.649000000E+003 3.600000127E-005 4.616891406E+004
 6.650000000E+003 3.600000127E-005 4.603589844E+004
 6.651000000E+003 3.600000127E-005 4.620273438E+004
 6.652000000E+003 3.600000127E-005 4.608272656E+004
 6.653000000E+003 3.600000127E-005 4.605469141E+004
 6.654000000E+003 3.600000127E-005 4.605263672E+004
 6.655000000E+003 3.600000127E-005 4.596516797E+004
 6.656000000E+003 3.600000127E-005 4.594461328E+004
 6.657000000E+003 3.600000127E-005 4.596039453E+004
 6.658000000E+003 3.600000127E-005 4.608362891E+004
 6.659000000E+003 3.600000127E-005 4.579396484E+004
 6.660000000E+003 3.500000093E-005 4.578960547E+004
 6.661000000E+003 3.500000093E-005 4.572800391E+004
 6.662000000E+003 3.500000093E-005 4.566654688E+004
 6.663000000E+003 3.500000093E-005 4.566188281E+004
 6.664000000E+003 3.500000093E-005 4.559508984E+004
 6.665000000E+003 3.500000093E-005 4.551850000E+004
 6.666000000E+003 3.500000093E-005 4.553555469E+004
 6.667000000E+003 3.500000093E-005 4.542489844E+004
 6.668000000E+003 3.500000093E-005 4.536326563E+004
 6.669000000E+003 3.500000093E-005 4.536764453E+004
 6.670000000E+003 3.500000093E-005 4.530096484E+004
 6.671000000E+003 3.500000093E-005 4.518366797E+004
 6.672000000E+003 3.500000093E-005 4.518271875E+004
 6.673000000E+003 3.500000093E-005 4.513603906E+004
 6.674000000E+003 3.500000093E-005 4.506764453E+004
 6.675000000E+003 3.500000093E-005 4.501787109E+004
 6.676000000E+003 3.500000093E-005 4.497494531E+004
 6.677000000E+003 3.500000093E-005 4.488932031E+004
 6.678000000E+003 3.500000093E-005 4.505197656E+004
 6.679000000E+003 3.500000093E-005 4.477217578E+004
 6.680000000E+003 3.500000093E-005 4.469689453E+004
 6.681000000E+003 3.500000093E-005 4.460838672E+004
 6.682000000E+003 3.500000093E-005 4.457700781E+004
 6.683000000E+003 3.500000093E-005 4.451628516E+004
 6.684000000E+003 3.500000093E-005 4.444434766E+004
 6.685000000E+003 3.500000093E-005 4.444692188E+004
 6.686000000E+003 3.500000093E-005 4.437192969E+004
 6.687000000E+003 3.500000093E-005 4.428860938E+004
 6.688000000E+003 3.500000093E-005 4.416532031E+004
 6.689000000E+003 3.500000093E-005 4.414691406E+004
 6.690000000E+003 3.500000093E-005 4.404407422E+004
 6.691000000E+003 3.500000093E-005 4.404813281E+004
 6.692000000E+003 3.500000093E-005 4.398493359E+004
 6.693000000E+003 3.500000093E-005 4.388280469E+004
 6.694000000E+003 3.500000093E-005 4.375971875E+004
 6.695000000E+003 3.500000093E-005 4.381365625E+004
 6.696000000E+003 3.500000093E-005 4.380856641E+004
 6.697000000E+003 3.500000093E-005 4.371412891E+004
 6.698000000E+003 3.500000093E-005 4.366760156E+004
 6.699000000E+003 3.500000093E-005 4.360470703E+004
 6.700000000E+003 3.500000093E-005 4.358589453E+004
 6.701000000E+003 3.500000093E-005 4.355418359E+004
 6.702000000E+003 3.500000093E-005 4.345891406E+004
 6.703000000E+003 3.500000093E-005 4.345230859E+004
 6.704000000E+003 3.500000093E-005 4.333096875E+004
 6.705000000E+003 3.500000093E-005 4.336627734E+004
 6.706000000E+003 3.500000093E-005 4.333178906E+004
 6.707000000E+003 3.500000093E-005 4.325493750E+004
 6.708000000E+003 3.500000093E-005 4.319696094E+004
 6.709000000E+003 3.500000093E-005 4.314275000E+004
 6.710000000E+003 3.500000093E-005 4.319103906E+004
 6.711000000E+003 3.500000093E-005 4.302952734E+004
 6.712000000E+003 3.500000093E-005 4.300196094E+004
 6.713000000E+003 3.500000093E-005 4.294511719E+004
 6.714000000E+003 3.500000093E-005 4.293911719E+004
 6.715000000E+003 3.500000093E-005 4.288897656E+004
 6.716000000E+003 3.500000093E-005 4.281606250E+004
 6.717000000E+003 3.500000093E-005 4.276057031E+004
 6.718000000E+003 3.500000093E-005 4.272148047E+004
 6.719000000E+003 3.500000093E-005 4.268289453E+004
 6.720000000E+003 3.500000093E-005 4.264071484E+004
 6.721000000E+003 3.500000093E-005 4.258209375E+004
 6.722000000E+003 3.500000093E-005 4.252922266E+004
 6.723000000E+003 3.500000093E-005 4.249515625E+004
 6.724000000E+003 3.500000093E-005 4.245658594E+004
 6.725000000E+003 3.500000093E-005 4.241001172E+004
 6.726000000E+003 3.500000093E-005 4.237647656E+004
 6.727000000E+003 3.500000093E-005 4.231847266E+004
 6.728000000E+003 3.500000093E-005 4.224608984E+004
 6.729000000E+003 3.500000093E-005 4.225706641E+004
 6.730000000E+003 3.500000093E-005 4.216931250E+004
 6.731000000E+003 3.500000093E-005 4.211904688E+004
 6.732000000E+003 3.500000093E-005 4.211771484E+004
 6.733000000E+003 3.400000060E-005 4.208646484E+004
 6.734000000E+003 3.400000060E-005 4.201649609E+004
 6.735000000E+003 3.400000060E-005 4.194333594E+004
 6.736000000E+003 3.400000060E-005 4.193038281E+004
 6.737000000E+003 3.400000060E-005 4.189412891E+004
 6.738000000E+003 3.400000060E-005 4.184925000E+004
 6.739000000E+003 3.400000060E-005 4.179176172E+004
 6.740000000E+003 3.400000060E-005 4.175703516E+004
 6.741000000E+003 3.400000060E-005 4.170964063E+004
 6.742000000E+003 3.400000060E-005 4.166485547E+004
 6.743000000E+003 3.400000060E-005 4.163289844E+004
 6.744000000E+003 3.400000060E-005 4.156829297E+004
 6.745000000E+003 3.400000060E-005 4.152794922E+004
 6.746000000E+003 3.400000060E-005 4.148726953E+004
 6.747000000E+003 3.400000060E-005 4.144818359E+004
 6.748000000E+003 3.400000060E-005 4.140911719E+004
 6.749000000E+003 3.400000060E-005 4.131783203E+004
 6.750000000E+003 3.400000060E-005 4.130452734E+004
 6.751000000E+003 3.400000060E-005 4.127409375E+004
 6.752000000E+003 3.400000060E-005 4.122227344E+004
 6.753000000E+003 3.400000060E-005 4.118423438E+004
 6.754000000E+003 3.400000060E-005 4.114979297E+004
 6.755000000E+003 3.400000060E-005 4.110675000E+004
 6.756000000E+003 3.400000060E-005 4.106386328E+004
 6.757000000E+003 3.400000060E-005 4.101854297E+004
 6.758000000E+003 3.400000060E-005 4.097434766E+004
 6.759000000E+003 3.400000060E-005 4.093743750E+004
 6.760000000E+003 3.400000060E-005 4.089600781E+004
 6.761000000E+003 3.400000060E-005 4.081492188E+004
 6.762000000E+003 3.400000060E-005 4.056908594E+004
 6.763000000E+003 3.400000060E-005 4.079228125E+004
 6.764000000E+003 3.400000060E-005 4.074321484E+004
 6.765000000E+003 3.400000060E-005 4.074779688E+004
 6.766000000E+003 3.400000060E-005 4.065114063E+004
 6.767000000E+003 3.400000060E-005 4.062608594E+004
 6.768000000E+003 3.400000060E-005 4.059337109E+004
 6.769000000E+003 3.400000060E-005 4.055060938E+004
 6.770000000E+003 3.400000060E-005 4.050380078E+004
 6.771000000E+003 3.400000060E-005 4.048232813E+004
 6.772000000E+003 3.400000060E-005 4.044541406E+004
 6.773000000E+003 3.400000060E-005 4.041141797E+004
 6.774000000E+003 3.400000060E-005 4.036551563E+004
 6.775000000E+003 3.400000060E-005 4.032441016E+004
 6.776000000E+003 3.400000060E-005 4.029272656E+004
 6.777000000E+003 3.400000060E-005 4.024921094E+004
 6.778000000E+003 3.400000060E-005 4.022309766E+004
 6.779000000E+003 3.400000060E-005 4.018676953E+004
 6.780000000E+003 3.400000060E-005 3.981375000E+004
 6.781000000E+003 3.400000060E-005 4.012414453E+004
 6.782000000E+003 3.400000060E-005 4.007594922E+004
 6.783000000E+003 3.400000060E-005 4.003370313E+004
 6.784000000E+003 3.400000060E-005 3.999586719E+004
 6.785000000E+003 3.400000060E-005 3.996659375E+004
 6.786000000E+003 3.400000060E-005 3.994094531E+004
 6.787000000E+003 3.400000060E-005 3.989497266E+004
 6.788000000E+003 3.400000060E-005 3.985781641E+004
 6.789000000E+003 3.400000060E-005 3.982930859E+004
 6.790000000E+003 3.400000060E-005 3.979022266E+004
 6.791000000E+003 3.400000060E-005 3.975547266E+004
 6.792000000E+003 3.400000060E-005 3.971516406E+004
 6.793000000E+003 3.400000060E-005 3.926947266E+004
 6.794000000E+003 3.400000060E-005 3.963725391E+004
 6.795000000E+003 3.400000060E-005 3.959420313E+004
 6.796000000E+003 3.400000060E-005 3.954701953E+004
 6.797000000E+003 3.400000060E-005 3.950778516E+004
 6.798000000E+003 3.400000060E-005 3.949892578E+004
 6.799000000E+003 3.400000060E-005 3.945032422E+004
 6.800000000E+003 3.400000060E-005 3.941194922E+004
 6.801000000E+003 3.400000060E-005 3.937630859E+004
 6.802000000E+003 3.400000060E-005 3.934552344E+004
 6.803000000E+003 3.400000060E-005 3.931083984E+004
 6.804000000E+003 3.400000060E-005 3.927659375E+004
 6.805000000E+003 3.400000060E-005 3.923437109E+004
 6.806000000E+003 3.400000060E-005 3.922037891E+004
 6.807000000E+003 3.400000060E-005 3.919135547E+004
 6.808000000E+003 3.400000060E-005 3.915057813E+004
 6.809000000E+003 3.400000060E-005 3.911644531E+004
 6.810000000E+003 3.400000060E-005 3.907960938E+004
 6.811000000E+003 3.400000060E-005 3.904072656E+004
 6.812000000E+003 3.400000060E-005 3.900676172E+004
 6.813000000E+003 3.400000060E-005 3.896805859E+004
 6.814000000E+003 3.400000060E-005 3.893209766E+004
 6.815000000E+003 3.400000060E-005 3.889977734E+004
 6.816000000E+003 3.400000060E-005 3.886510156E+004
 6.817000000E+003 3.400000060E-005 3.883157813E+004
 6.818000000E+003 3.400000060E-005 3.879464063E+004
 6.819000000E+003 3.400000060E-005 3.875915625E+004
 6.820000000E+003 3.400000060E-005 3.873722656E+004
 6.821000000E+003 3.400000060E-005 3.870419141E+004
 6.822000000E+003 3.400000060E-005 3.867899609E+004
 6.823000000E+003 3.300000026E-005 3.864179688E+004
 6.824000000E+003 3.300000026E-005 3.860980078E+004
 6.825000000E+003 3.300000026E-005 3.863053906E+004
 6.826000000E+003 3.300000026E-005 3.854325781E+004
 6.827000000E+003 3.300000026E-005 3.848429297E+004
 6.828000000E+003 3.300000026E-005 3.845363281E+004
 6.829000000E+003 3.300000026E-005 3.843768750E+004
 6.830000000E+003 3.300000026E-005 3.841651172E+004
 6.831000000E+003 3.300000026E-005 3.835380859E+004
 6.832000000E+003 3.300000026E-005 3.831336328E+004
 6.833000000E+003 3.300000026E-005 3.828861328E+004
 6.834000000E+003 3.300000026E-005 3.826544922E+004
 6.835000000E+003 3.300000026E-005 3.824466016E+004
 6.836000000E+003 3.300000026E-005 3.819750000E+004
 6.837000000E+003 3.300000026E-005 3.817581250E+004
 6.838000000E+003 3.300000026E-005 3.817385938E+004
 6.839000000E+003 3.300000026E-005 3.813557813E+004
 6.840000000E+003 3.300000026E-005 3.811101953E+004
 6.841000000E+003 3.300000026E-005 3.807092188E+004
 6.842000000E+003 3.300000026E-005 3.807266016E+004
 6.843000000E+003 3.300000026E-005 3.802057031E+004
 6.844000000E+003 3.300000026E-005 3.798079688E+004
 6.845000000E+003 3.300000026E-005 3.798188281E+004
 6.846000000E+003 3.300000026E-005 3.794878125E+004
 6.847000000E+003 3.300000026E-005 3.791392578E+004
 6.848000000E+003 3.300000026E-005 3.790696094E+004
 6.849000000E+003 3.300000026E-005 3.783835547E+004
 6.850000000E+003 3.300000026E-005 3.778544141E+004
 6.851000000E+003 3.300000026E-005 3.785310547E+004
 6.852000000E+003 3.300000026E-005 3.780924219E+004
 6.853000000E+003 3.300000026E-005 3.774042188E+004
 6.854000000E+003 3.300000026E-005 3.775510547E+004
 6.855000000E+003 3.300000026E-005 3.774043359E+004
 6.856000000E+003 3.300000026E-005 3.768996484E+004
 6.857000000E+003 3.300000026E-005 3.768114453E+004
 6.858000000E+003 3.300000026E-005 3.763076172E+004
 6.859000000E+003 3.300000026E-005 3.760561328E+004
 6.860000000E+003 3.300000026E-005 3.762277344E+004
 6.861000000E+003 3.300000026E-005 3.758897656E+004
 6.862000000E+003 3.300000026E-005 3.756110156E+004
 6.863000000E+003 3.300000026E-005 3.751825000E+004
 6.864000000E+003 3.300000026E-005 3.751029688E+004
 6.865000000E+003 3.300000026E-005 3.746841797E+004
 6.866000000E+003 3.300000026E-005 3.743309766E+004
 6.867000000E+003 3.300000026E-005 3.740125391E+004
 6.868000000E+003 3.300000026E-005 3.736452734E+004
 6.869000000E+003 3.300000026E-005 3.732728125E+004
 6.870000000E+003 3.300000026E-005 3.728990234E+004
 6.871000000E+003 3.300000026E-005 3.725444922E+004
 6.872000000E+003 3.300000026E-005 3.722067188E+004
 6.873000000E+003 3.300000026E-005 3.718629688E+004
 6.874000000E+003 3.300000026E-005 3.714942188E+004
 6.875000000E+003 3.300000026E-005 3.710655859E+004
 6.876000000E+003 3.300000026E-005 3.706939063E+004
 6.877000000E+003 3.300000026E-005 3.703555078E+004
 6.878000000E+003 3.300000026E-005 3.699953516E+004
 6.879000000E+003 3.300000026E-005 3.695974609E+004
 6.880000000E+003 3.300000026E-005 3.691992188E+004
 6.881000000E+003 3.300000026E-005 3.688346094E+004
 6.882000000E+003 3.300000026E-005 3.684241406E+004
 6.883000000E+003 3.300000026E-005 3.680921875E+004
 6.884000000E+003 3.300000026E-005 3.676585156E+004
 6.885000000E+003 3.300000026E-005 3.688074219E+004
 6.886000000E+003 3.300000026E-005 3.692085547E+004
 6.887000000E+003 3.300000026E-005 3.680633203E+004
 6.888000000E+003 3.300000026E-005 3.676978516E+004
 6.889000000E+003 3.300000026E-005 3.672996484E+004
 6.890000000E+003 3.300000026E-005 3.665659375E+004
 6.891000000E+003 3.300000026E-005 3.661888672E+004
 6.892000000E+003 3.300000026E-005 3.657389453E+004
 6.893000000E+003 3.300000026E-005 3.655151172E+004
 6.894000000E+003 3.300000026E-005 3.651763281E+004
 6.895000000E+003 3.300000026E-005 3.646028516E+004
 6.896000000E+003 3.300000026E-005 3.643442969E+004
 6.897000000E+003 3.300000026E-005 3.639481250E+004
 6.898000000E+003 3.300000026E-005 3.637813281E+004
 6.899000000E+003 3.300000026E-005 3.635737500E+004
 6.900000000E+003 3.300000026E-005 3.629666016E+004
 6.901000000E+003 3.300000026E-005 3.633897266E+004
 6.902000000E+003 3.300000026E-005 3.629429688E+004
 6.903000000E+003 3.300000026E-005 3.628215234E+004
 6.904000000E+003 3.300000026E-005 3.624071875E+004
 6.905000000E+003 3.300000026E-005 3.622959375E+004
 6.906000000E+003 3.300000026E-005 3.619051953E+004
 6.907000000E+003 3.199999992E-005 3.620457031E+004
 6.908000000E+003 3.300000026E-005 3.618559375E+004
 6.909000000E+003 3.199999992E-005 3.648140625E+004
 6.910000000E+003 3.300000026E-005 3.665590625E+004
 6.911000000E+003 3.199999992E-005 3.861213281E+004
 6.912000000E+003 3.300000026E-005 3.927919922E+004
 6.913000000E+003 3.199999992E-005 4.413514063E+004
 6.914000000E+003 3.300000026E-005 3.715319141E+004
 6.915000000E+003 3.300000026E-005 3.842181641E+004
 6.916000000E+003 3.199999992E-005 4.177058203E+004
 6.917000000E+003 3.300000026E-005 3.614286719E+004
 6.918000000E+003 3.300000026E-005 4.149171484E+004
 6.919000000E+003 3.199999992E-005 4.012180859E+004
 6.920000000E+003 3.199999992E-005 3.954766797E+004
 6.921000000E+003 3.300000026E-005 3.844644922E+004
 6.922000000E+003 3.199999992E-005 3.780129688E+004
 6.923000000E+003 3.199999992E-005 3.875094141E+004
 6.924000000E+003 3.199999992E-005 3.774759766E+004
 6.925000000E+003 3.199999992E-005 3.752482422E+004
 6.926000000E+003 3.300000026E-005 3.738710156E+004
 6.927000000E+003 3.199999992E-005 3.682790234E+004
 6.928000000E+003 3.199999992E-005 3.745656641E+004
 6.929000000E+003 3.300000026E-005 3.597815234E+004
 6.930000000E+003 3.199999992E-005 3.737327344E+004
 6.931000000E+003 3.199999992E-005 3.623182813E+004
 6.932000000E+003 3.199999992E-005 3.691340234E+004
 6.933000000E+003 3.199999992E-005 3.591742578E+004
 6.934000000E+003 3.199999992E-005 3.614062109E+004
 6.935000000E+003 3.199999992E-005 3.636380078E+004
 6.936000000E+003 3.199999992E-005 3.607771094E+004
 6.937000000E+003 3.199999992E-005 3.628212891E+004
 6.938000000E+003 3.199999992E-005 3.559998828E+004
 6.939000000E+003 3.199999992E-005 3.599434766E+004
 6.940000000E+003 3.199999992E-005 3.582594531E+004
 6.941000000E+003 3.199999992E-005 3.576303516E+004
 6.942000000E+003 3.199999992E-005 3.572450391E+004
 6.943000000E+003 3.199999992E-005 3.569315625E+004
 6.944000000E+003 3.199999992E-005 3.581379688E+004
 6.945000000E+003 3.199999992E-005 3.546766016E+004
 6.946000000E+003 3.199999992E-005 3.551146875E+004
 6.947000000E+003 3.199999992E-005 3.548202734E+004
 6.948000000E+003 3.199999992E-005 3.561666406E+004
 6.949000000E+003 3.199999992E-005 3.548455469E+004
 6.950000000E+003 3.199999992E-005 3.538990625E+004
 6.951000000E+003 3.199999992E-005 3.535959766E+004
 6.952000000E+003 3.199999992E-005 3.542360547E+004
 6.953000000E+003 3.199999992E-005 3.528841797E+004
 6.954000000E+003 3.199999992E-005 3.533598438E+004
 6.955000000E+003 3.199999992E-005 3.521779297E+004
 6.956000000E+003 3.199999992E-005 3.528912109E+004
 6.957000000E+003 3.199999992E-005 3.519141016E+004
 6.958000000E+003 3.199999992E-005 3.513053125E+004
 6.959000000E+003 3.199999992E-005 3.513209375E+004
 6.960000000E+003 3.199999992E-005 3.506933984E+004
 6.961000000E+003 3.199999992E-005 3.503422266E+004
 6.962000000E+003 3.199999992E-005 3.490635547E+004
 6.963000000E+003 3.199999992E-005 3.497810547E+004
 6.964000000E+003 3.199999992E-005 3.490295703E+004
 6.965000000E+003 3.199999992E-005 3.488408984E+004
 6.966000000E+003 3.199999992E-005 3.476316406E+004
 6.967000000E+003 3.199999992E-005 3.479232422E+004
 6.968000000E+003 3.199999992E-005 3.475573047E+004
 6.969000000E+003 3.199999992E-005 3.471948828E+004
 6.970000000E+003 3.199999992E-005 3.466744922E+004
 6.971000000E+003 3.199999992E-005 3.465031250E+004
 6.972000000E+003 3.199999992E-005 3.462878516E+004
 6.973000000E+003 3.199999992E-005 3.457883594E+004
 6.974000000E+003 3.199999992E-005 3.456123438E+004
 6.975000000E+003 3.199999992E-005 3.453043359E+004
 6.976000000E+003 3.199999992E-005 3.451787500E+004
 6.977000000E+003 3.199999992E-005 3.446892188E+004
 6.978000000E+003 3.199999992E-005 3.445468359E+004
 6.979000000E+003 3.199999992E-005 3.442935547E+004
 6.980000000E+003 3.199999992E-005 3.441733594E+004
 6.981000000E+003 3.199999992E-005 3.430417188E+004
 6.982000000E+003 3.199999992E-005 3.433174609E+004
 6.983000000E+003 3.199999992E-005 3.426933203E+004
 6.984000000E+003 3.199999992E-005 3.422803906E+004
 6.985000000E+003 3.199999992E-005 3.423260156E+004
 6.986000000E+003 3.199999992E-005 3.421727734E+004
 6.987000000E+003 3.199999992E-005 3.416352734E+004
 6.988000000E+003 3.199999992E-005 3.415014063E+004
 6.989000000E+003 3.199999992E-005 3.391319531E+004
 6.990000000E+003 3.199999992E-005 3.415258984E+004
 6.991000000E+003 3.199999992E-005 3.408614063E+004
 6.992000000E+003 3.199999992E-005 3.408752344E+004
 6.993000000E+003 3.199999992E-005 3.405514844E+004
 6.994000000E+003 3.199999992E-005 3.408809375E+004
 6.995000000E+003 3.199999992E-005 3.401283984E+004
 6.996000000E+003 3.199999992E-005 3.406337500E+004
 6.997000000E+003 3.199999992E-005 3.396367188E+004
 6.998000000E+003 3.199999992E-005 3.402298047E+004
 6.999000000E+003 3.199999992E-005 3.394239063E+004
 7.000000000E+003 3.199999992E-005 3.396412500E+004
 7.001000000E+003 3.199999992E-005 3.390048828E+004
 7.002000000E+003 3.199999992E-005 3.393730078E+004
 7.003000000E+003 3.199999992E-005 3.385041797E+004
 7.004000000E+003 3.199999992E-005 3.381820313E+004
 7.005000000E+003 3.199999992E-005 3.386276172E+004
 7.006000000E+003 3.199999992E-005 3.379343750E+004
 7.007000000E+003 3.199999992E-005 3.377800000E+004
 7.008000000E+003 3.199999992E-005 3.372621484E+004
 7.009000000E+003 3.199999992E-005 3.372981250E+004
 7.010000000E+003 3.199999992E-005 3.370156250E+004
 7.011000000E+003 3.199999992E-005 3.364840234E+004
 7.012000000E+003 3.199999992E-005 3.366489844E+004
 7.013000000E+003 3.099999958E-005 3.357418750E+004
 7.014000000E+003 3.099999958E-005 3.364156641E+004
 7.015000000E+003 3.099999958E-005 3.359012109E+004
 7.016000000E+003 3.099999958E-005 3.355793359E+004
 7.017000000E+003 3.099999958E-005 3.364157813E+004
 7.018000000E+003 3.099999958E-005 3.353262891E+004
 7.019000000E+003 3.099999958E-005 3.353194531E+004
 7.020000000E+003 3.099999958E-005 3.339133203E+004
 7.021000000E+003 3.099999958E-005 3.349738672E+004
 7.022000000E+003 3.099999958E-005 3.343428516E+004
 7.023000000E+003 3.099999958E-005 3.341910938E+004
 7.024000000E+003 3.099999958E-005 3.342946094E+004
 7.025000000E+003 3.099999958E-005 3.336064844E+004
 7.026000000E+003 3.099999958E-005 3.337566016E+004
 7.027000000E+003 3.099999958E-005 3.335271094E+004
 7.028000000E+003 3.099999958E-005 3.330191406E+004
 7.029000000E+003 3.099999958E-005 3.325857813E+004
 7.030000000E+003 3.099999958E-005 3.329844531E+004
 7.031000000E+003 3.099999958E-005 3.321671484E+004
 7.032000000E+003 3.099999958E-005 3.325127734E+004
 7.033000000E+003 3.099999958E-005 3.319076953E+004
 7.034000000E+003 3.099999958E-005 3.337006250E+004
 7.035000000E+003 3.099999958E-005 3.314287500E+004
 7.036000000E+003 3.099999958E-005 3.328814844E+004
 7.037000000E+003 3.099999958E-005 3.308618750E+004
 7.038000000E+003 3.099999958E-005 3.309018359E+004
 7.039000000E+003 3.099999958E-005 3.306410547E+004
 7.040000000E+003 3.099999958E-005 3.301205469E+004
 7.041000000E+003 3.099999958E-005 3.312830078E+004
 7.042000000E+003 3.099999958E-005 3.294939844E+004
 7.043000000E+003 3.099999958E-005 3.312142188E+004
 7.044000000E+003 3.099999958E-005 3.292750781E+004
 7.045000000E+003 3.099999958E-005 3.294781641E+004
 7.046000000E+003 3.099999958E-005 3.290901172E+004
 7.047000000E+003 3.099999958E-005 3.289688672E+004
 7.048000000E+003 3.099999958E-005 3.292558984E+004
 7.049000000E+003 3.099999958E-005 3.280638281E+004
 7.050000000E+003 3.099999958E-005 3.302048828E+004
 7.051000000E+003 3.099999958E-005 3.281831250E+004
 7.052000000E+003 3.099999958E-005 3.307903906E+004
 7.053000000E+003 3.099999958E-005 3.278747656E+004
 7.054000000E+003 3.099999958E-005 3.313305078E+004
 7.055000000E+003 3.099999958E-005 3.282581250E+004
 7.056000000E+003 3.099999958E-005 3.343731641E+004
 7.057000000E+003 3.099999958E-005 3.295998047E+004
 7.058000000E+003 3.099999958E-005 3.369060938E+004
 7.059000000E+003 3.099999958E-005 3.337589453E+004
 7.060000000E+003 3.099999958E-005 3.435019531E+004
 7.061000000E+003 3.199999992E-005 3.425948828E+004
 7.062000000E+003 3.099999958E-005 3.530902734E+004
 7.063000000E+003 3.199999992E-005 3.553013672E+004
 7.064000000E+003 3.099999958E-005 3.512079297E+004
 7.065000000E+003 3.199999992E-005 3.403006250E+004
 7.066000000E+003 3.099999958E-005 3.388382813E+004
 7.067000000E+003 3.099999958E-005 3.278290625E+004
 7.068000000E+003 3.099999958E-005 3.296404297E+004
 7.069000000E+003 3.099999958E-005 3.237132617E+004
 7.070000000E+003 3.099999958E-005 3.240937109E+004
 7.071000000E+003 3.099999958E-005 3.266217969E+004
 7.072000000E+003 3.099999958E-005 3.242896094E+004
 7.073000000E+003 3.099999958E-005 3.319646094E+004
 7.074000000E+003 3.099999958E-005 3.279434375E+004
 7.075000000E+003 3.099999958E-005 3.375255078E+004
 7.076000000E+003 3.199999992E-005 3.366233984E+004
 7.077000000E+003 3.099999958E-005 3.461914063E+004
 7.078000000E+003 3.199999992E-005 3.469905078E+004
 7.079000000E+003 3.099999958E-005 3.481345313E+004
 7.080000000E+003 3.199999992E-005 3.406387500E+004
 7.081000000E+003 3.099999958E-005 3.401951953E+004
 7.082000000E+003 3.099999958E-005 3.312364063E+004
 7.083000000E+003 3.099999958E-005 3.334087109E+004
 7.084000000E+003 3.099999958E-005 3.245895508E+004
 7.085000000E+003 3.099999958E-005 3.287529688E+004
 7.086000000E+003 3.099999958E-005 3.217926953E+004
 7.087000000E+003 3.099999958E-005 3.239818555E+004
 7.088000000E+003 3.099999958E-005 3.210471875E+004
 7.089000000E+003 3.099999958E-005 3.211658008E+004
 7.090000000E+003 3.099999958E-005 3.227764063E+004
 7.091000000E+003 3.099999958E-005 3.203630469E+004
 7.092000000E+003 3.099999958E-005 3.233934570E+004
 7.093000000E+003 3.099999958E-005 3.208666992E+004
 7.094000000E+003 3.099999958E-005 3.261110938E+004
 7.095000000E+003 3.099999958E-005 3.209838477E+004
 7.096000000E+003 3.099999958E-005 3.287162109E+004
 7.097000000E+003 3.099999958E-005 3.243024023E+004
 7.098000000E+003 3.099999958E-005 3.344623047E+004
 7.099000000E+003 3.099999958E-005 3.342577734E+004
 7.100000000E+003 3.099999958E-005 3.534250000E+004
 7.101000000E+003 3.199999992E-005 3.494815234E+004
 7.102000000E+003 3.099999958E-005 3.547820313E+004
 7.103000000E+003 3.199999992E-005 3.401047656E+004
 7.104000000E+003 3.099999958E-005 3.470985547E+004
 7.105000000E+003 3.099999958E-005 3.312192578E+004
 7.106000000E+003 3.099999958E-005 3.336471484E+004
 7.107000000E+003 3.099999958E-005 3.192597656E+004
 7.108000000E+003 3.099999958E-005 3.190489453E+004
 7.109000000E+003 3.099999958E-005 3.367117969E+004
 7.110000000E+003 3.099999958E-005 3.271651563E+004
 7.111000000E+003 3.099999958E-005 3.417104688E+004
 7.112000000E+003 3.099999958E-005 3.335046875E+004
 7.113000000E+003 3.099999958E-005 3.468507031E+004
 7.114000000E+003 3.099999958E-005 3.333514844E+004
 7.115000000E+003 3.099999958E-005 3.409974609E+004
 7.116000000E+003 3.099999958E-005 3.273705078E+004
 7.117000000E+003 3.099999958E-005 3.335061328E+004
 7.118000000E+003 3.099999958E-005 3.183985547E+004
 7.119000000E+003 3.099999958E-005 3.253106250E+004
 7.120000000E+003 3.099999958E-005 3.272405859E+004
 7.121000000E+003 3.099999958E-005 3.270045117E+004
 7.122000000E+003 3.099999958E-005 3.351572656E+004
 7.123000000E+003 3.099999958E-005 3.302782813E+004
 7.124000000E+003 3.099999958E-005 3.467071484E+004
 7.125000000E+003 3.099999958E-005 3.506873438E+004
 7.126000000E+003 3.099999958E-005 3.492669141E+004
 7.127000000E+003 3.099999958E-005 3.477173438E+004
 7.128000000E+003 3.099999958E-005 3.444364063E+004
 7.129000000E+003 3.099999958E-005 3.386739453E+004
 7.130000000E+003 3.099999958E-005 3.363833594E+004
 7.131000000E+003 3.099999958E-005 3.301811328E+004
 7.132000000E+003 3.099999958E-005 3.328559375E+004
 7.133000000E+003 3.099999958E-005 3.290257422E+004
 7.134000000E+003 2.999999924E-005 3.329691016E+004
 7.135000000E+003 3.099999958E-005 3.289425781E+004
 7.136000000E+003 2.999999924E-005 3.348839453E+004
 7.137000000E+003 3.099999958E-005 3.341940625E+004
 7.138000000E+003 2.999999924E-005 3.418456641E+004
 7.139000000E+003 3.099999958E-005 3.441932031E+004
 7.140000000E+003 3.099999958E-005 3.479605859E+004
 7.141000000E+003 3.099999958E-005 3.491101172E+004
 7.142000000E+003 3.099999958E-005 3.440238672E+004
 7.143000000E+003 3.099999958E-005 3.372091406E+004
 7.144000000E+003 2.999999924E-005 3.363377344E+004
 7.145000000E+003 3.099999958E-005 3.302700781E+004
 7.146000000E+003 2.999999924E-005 3.324558984E+004
 7.147000000E+003 3.099999958E-005 3.278583203E+004
 7.148000000E+003 2.999999924E-005 3.324049609E+004
 7.149000000E+003 3.099999958E-005 3.290074219E+004
 7.150000000E+003 2.999999924E-005 3.342586719E+004
 7.151000000E+003 3.099999958E-005 3.331188281E+004
 7.152000000E+003 2.999999924E-005 3.381433203E+004
 7.153000000E+003 3.099999958E-005 3.387078125E+004
 7.154000000E+003 2.999999924E-005 3.424443750E+004
 7.155000000E+003 3.099999958E-005 3.431794531E+004
 7.156000000E+003 2.999999924E-005 3.404906641E+004
 7.157000000E+003 3.099999958E-005 3.340342188E+004
 7.158000000E+003 2.999999924E-005 3.336703906E+004
 7.159000000E+003 3.099999958E-005 3.286296094E+004
 7.160000000E+003 2.999999924E-005 3.304604297E+004
 7.161000000E+003 3.099999958E-005 3.250522070E+004
 7.162000000E+003 2.999999924E-005 3.285791406E+004
 7.163000000E+003 2.999999924E-005 3.237001172E+004
 7.164000000E+003 2.999999924E-005 3.281503516E+004
 7.165000000E+003 2.999999924E-005 3.240935352E+004
 7.166000000E+003 2.999999924E-005 3.287095313E+004
 7.167000000E+003 2.999999924E-005 3.263679102E+004
 7.168000000E+003 2.999999924E-005 3.319487500E+004
 7.169000000E+003 3.099999958E-005 3.326825781E+004
 7.170000000E+003 2.999999924E-005 3.394735156E+004
 7.171000000E+003 3.099999958E-005 3.446955078E+004
 7.172000000E+003 2.999999924E-005 3.417650781E+004
 7.173000000E+003 3.099999958E-005 3.374886719E+004
 7.174000000E+003 2.999999924E-005 3.344501172E+004
 7.175000000E+003 2.999999924E-005 3.264983398E+004
 7.176000000E+003 2.999999924E-005 3.261369531E+004
 7.177000000E+003 2.999999924E-005 3.199747266E+004
 7.178000000E+003 2.999999924E-005 3.225316406E+004
 7.179000000E+003 2.999999924E-005 3.181038672E+004
 7.180000000E+003 2.999999924E-005 3.218288086E+004
 7.181000000E+003 2.999999924E-005 3.183230664E+004
 7.182000000E+003 2.999999924E-005 3.241037695E+004
 7.183000000E+003 2.999999924E-005 3.232578320E+004
 7.184000000E+003 2.999999924E-005 3.319442578E+004
 7.185000000E+003 3.099999958E-005 3.382269141E+004
 7.186000000E+003 2.999999924E-005 3.414351953E+004
 7.187000000E+003 3.099999958E-005 3.477305078E+004
 7.188000000E+003 2.999999924E-005 3.396103125E+004
 7.189000000E+003 2.999999924E-005 3.346362500E+004
 7.190000000E+003 2.999999924E-005 3.290171484E+004
 7.191000000E+003 2.999999924E-005 3.230836914E+004
 7.192000000E+003 2.999999924E-005 3.241627148E+004
 7.193000000E+003 2.999999924E-005 3.193587305E+004
 7.194000000E+003 2.999999924E-005 3.220568555E+004
 7.195000000E+003 2.999999924E-005 3.170208398E+004
 7.196000000E+003 2.999999924E-005 3.215529297E+004
 7.197000000E+003 2.999999924E-005 3.184283984E+004
 7.198000000E+003 2.999999924E-005 3.235217773E+004
 7.199000000E+003 2.999999924E-005 3.232088281E+004
 7.200000000E+003 2.999999924E-005 3.291948047E+004
 7.201000000E+003 2.999999924E-005 3.320152734E+004
 7.202000000E+003 2.999999924E-005 3.390730859E+004
 7.203000000E+003 3.099999958E-005 3.478833203E+004
 7.204000000E+003 2.999999924E-005 3.388672266E+004
 7.205000000E+003 2.999999924E-005 3.334062109E+004
 7.206000000E+003 2.999999924E-005 3.289520313E+004
 7.207000000E+003 2.999999924E-005 3.244020703E+004
 7.208000000E+003 2.999999924E-005 3.228083594E+004
 7.209000000E+003 2.999999924E-005 3.173017188E+004
 7.210000000E+003 2.999999924E-005 3.199597070E+004
 7.211000000E+003 2.999999924E-005 3.152832227E+004
 7.212000000E+003 2.999999924E-005 3.181063867E+004
 7.213000000E+003 2.999999924E-005 3.149247461E+004
 7.214000000E+003 2.999999924E-005 3.194496875E+004
 7.215000000E+003 2.999999924E-005 3.185139258E+004
 7.216000000E+003 2.999999924E-005 3.247900781E+004
 7.217000000E+003 2.999999924E-005 3.304146094E+004
 7.218000000E+003 2.999999924E-005 3.382242188E+004
 7.219000000E+003 3.099999958E-005 3.529254297E+004
 7.220000000E+003 2.999999924E-005 3.409689063E+004
 7.221000000E+003 2.999999924E-005 3.352000781E+004
 7.222000000E+003 2.999999924E-005 3.244792578E+004
 7.223000000E+003 2.999999924E-005 3.148879297E+004
 7.224000000E+003 2.999999924E-005 3.140106055E+004
 7.225000000E+003 2.999999924E-005 3.089554883E+004
 7.226000000E+003 2.999999924E-005 3.103816211E+004
 7.227000000E+003 2.999999924E-005 3.090345313E+004
 7.228000000E+003 2.999999924E-005 3.087315820E+004
 7.229000000E+003 2.999999924E-005 3.114030078E+004
 7.230000000E+003 2.999999924E-005 3.096630664E+004
 7.231000000E+003 2.999999924E-005 3.144611523E+004
 7.232000000E+003 2.999999924E-005 3.138773242E+004
 7.233000000E+003 2.999999924E-005 3.233549023E+004
 7.234000000E+003 2.999999924E-005 3.293361719E+004
 7.235000000E+003 2.999999924E-005 3.392620313E+004
 7.236000000E+003 3.099999958E-005 3.598758594E+004
 7.237000000E+003 2.999999924E-005 3.391214453E+004
 7.238000000E+003 2.999999924E-005 3.288567188E+004
 7.239000000E+003 2.999999924E-005 3.215725195E+004
 7.240000000E+003 2.999999924E-005 3.143725000E+004
 7.241000000E+003 2.999999924E-005 3.132660547E+004
 7.242000000E+003 2.999999924E-005 3.081721484E+004
 7.243000000E+003 2.999999924E-005 3.105288672E+004
 7.244000000E+003 2.999999924E-005 3.073546875E+004
 7.245000000E+003 2.999999924E-005 3.094690039E+004
 7.246000000E+003 2.999999924E-005 3.063106641E+004
 7.247000000E+003 2.900000072E-005 3.094098633E+004
 7.248000000E+003 2.900000072E-005 3.072276953E+004
 7.249000000E+003 2.999999924E-005 3.095414844E+004
 7.250000000E+003 2.999999924E-005 3.073477344E+004
 7.251000000E+003 2.999999924E-005 3.134025977E+004
 7.252000000E+003 2.999999924E-005 3.166969922E+004
 7.253000000E+003 2.999999924E-005 3.300470313E+004
 7.254000000E+003 2.999999924E-005 3.512875781E+004
 7.255000000E+003 2.999999924E-005 3.474646484E+004
 7.256000000E+003 2.999999924E-005 3.514457813E+004
 7.257000000E+003 2.999999924E-005 3.299514063E+004
 7.258000000E+003 2.999999924E-005 3.177034570E+004
 7.259000000E+003 2.999999924E-005 3.097620508E+004
 7.260000000E+003 2.999999924E-005 3.041054297E+004
 7.261000000E+003 2.900000072E-005 3.068153125E+004
 7.262000000E+003 2.900000072E-005 3.085847070E+004
 7.263000000E+003 2.900000072E-005 3.074153516E+004
 7.264000000E+003 2.900000072E-005 3.154985156E+004
 7.265000000E+003 2.999999924E-005 3.235394727E+004
 7.266000000E+003 2.999999924E-005 3.368231641E+004
 7.267000000E+003 3.099999958E-005 3.608135938E+004
 7.268000000E+003 2.999999924E-005 3.368463281E+004
 7.269000000E+003 2.999999924E-005 3.263770313E+004
 7.270000000E+003 2.999999924E-005 3.149123438E+004
 7.271000000E+003 2.999999924E-005 3.072109766E+004
 7.272000000E+003 2.900000072E-005 3.073620313E+004
 7.273000000E+003 2.900000072E-005 3.033234766E+004
 7.274000000E+003 2.900000072E-005 3.046542773E+004
 7.275000000E+003 2.900000072E-005 3.038431055E+004
 7.276000000E+003 2.900000072E-005 3.057062891E+004
 7.277000000E+003 2.900000072E-005 3.037212500E+004
 7.278000000E+003 2.900000072E-005 3.046875781E+004
 7.279000000E+003 2.900000072E-005 3.025059180E+004
 7.280000000E+003 2.900000072E-005 3.062801172E+004
 7.281000000E+003 2.900000072E-005 3.056814063E+004
 7.282000000E+003 2.900000072E-005 3.122419727E+004
 7.283000000E+003 2.900000072E-005 3.185125195E+004
 7.284000000E+003 2.900000072E-005 3.343939063E+004
 7.285000000E+003 2.999999924E-005 3.679443750E+004
 7.286000000E+003 2.999999924E-005 3.472047266E+004
 7.287000000E+003 2.999999924E-005 3.365435547E+004
 7.288000000E+003 2.999999924E-005 3.182679102E+004
 7.289000000E+003 2.900000072E-005 3.082047070E+004
 7.290000000E+003 2.900000072E-005 3.046275977E+004
 7.291000000E+003 2.900000072E-005 3.002407031E+004
 7.292000000E+003 2.900000072E-005 3.012071875E+004
 7.293000000E+003 2.900000072E-005 3.046432031E+004
 7.294000000E+003 2.900000072E-005 3.039005469E+004
 7.295000000E+003 2.900000072E-005 3.120339648E+004
 7.296000000E+003 2.900000072E-005 3.212458594E+004
 7.297000000E+003 2.900000072E-005 3.378836328E+004
 7.298000000E+003 2.999999924E-005 3.678882813E+004
 7.299000000E+003 2.999999924E-005 3.311383594E+004
 7.300000000E+003 2.999999924E-005 3.164491602E+004
 7.301000000E+003 2.900000072E-005 3.068302148E+004
 7.302000000E+003 2.900000072E-005 2.992480273E+004
 7.303000000E+003 2.900000072E-005 3.007393555E+004
 7.304000000E+003 2.900000072E-005 3.022848633E+004
 7.305000000E+003 2.900000072E-005 3.011408984E+004
 7.306000000E+003 2.900000072E-005 3.070481641E+004
 7.307000000E+003 2.900000072E-005 3.107473047E+004
 7.308000000E+003 2.900000072E-005 3.224979102E+004
 7.309000000E+003 2.999999924E-005 3.455432031E+004
 7.310000000E+003 2.999999924E-005 3.388206250E+004
 7.311000000E+003 2.999999924E-005 3.392607031E+004
 7.312000000E+003 2.900000072E-005 3.199535938E+004
 7.313000000E+003 2.900000072E-005 3.077926367E+004
 7.314000000E+003 2.900000072E-005 3.038812109E+004
 7.315000000E+003 2.900000072E-005 3.013592969E+004
 7.316000000E+003 2.900000072E-005 3.018633398E+004
 7.317000000E+003 2.900000072E-005 2.991563867E+004
 7.318000000E+003 2.900000072E-005 2.994233203E+004
 7.319000000E+003 2.900000072E-005 2.993220898E+004
 7.320000000E+003 2.900000072E-005 2.982831641E+004
 7.321000000E+003 2.900000072E-005 3.012919727E+004
 7.322000000E+003 2.900000072E-005 3.010905078E+004
 7.323000000E+003 2.900000072E-005 3.084091602E+004
 7.324000000E+003 2.900000072E-005 3.149904297E+004
 7.325000000E+003 2.900000072E-005 3.310975000E+004
 7.326000000E+003 2.999999924E-005 3.621894922E+004
 7.327000000E+003 2.900000072E-005 3.415344922E+004
 7.328000000E+003 2.900000072E-005 3.361815625E+004
 7.329000000E+003 2.900000072E-005 3.181142969E+004
 7.330000000E+003 2.900000072E-005 3.091319922E+004
 7.331000000E+003 2.900000072E-005 3.036023438E+004
 7.332000000E+003 2.900000072E-005 2.987898438E+004
 7.333000000E+003 2.900000072E-005 3.010924023E+004
 7.334000000E+003 2.900000072E-005 2.982337500E+004
 7.335000000E+003 2.900000072E-005 2.999541211E+004
 7.336000000E+003 2.900000072E-005 2.968715625E+004
 7.337000000E+003 2.900000072E-005 3.002132227E+004
 7.338000000E+003 2.900000072E-005 2.983735352E+004
 7.339000000E+003 2.900000072E-005 3.021836133E+004
 7.340000000E+003 2.900000072E-005 3.043121484E+004
 7.341000000E+003 2.900000072E-005 3.138486719E+004
 7.342000000E+003 2.900000072E-005 3.305479688E+004
 7.343000000E+003 2.900000072E-005 3.369137891E+004
 7.344000000E+003 2.999999924E-005 3.587438672E+004
 7.345000000E+003 2.900000072E-005 3.291485938E+004
 7.346000000E+003 2.900000072E-005 3.104271875E+004
 7.347000000E+003 2.900000072E-005 3.025060156E+004
 7.348000000E+003 2.900000072E-005 2.968683203E+004
 7.349000000E+003 2.900000072E-005 2.979231836E+004
 7.350000000E+003 2.900000072E-005 2.944741016E+004
 7.351000000E+003 2.900000072E-005 2.952481641E+004
 7.352000000E+003 2.900000072E-005 2.968620898E+004
 7.353000000E+003 2.900000072E-005 2.947204492E+004
 7.354000000E+003 2.900000072E-005 2.964964063E+004
 7.355000000E+003 2.900000072E-005 2.947528320E+004
 7.356000000E+003 2.900000072E-005 2.983688086E+004
 7.357000000E+003 2.900000072E-005 2.984050781E+004
 7.358000000E+003 2.900000072E-005 3.079927344E+004
 7.359000000E+003 2.900000072E-005 3.217318555E+004
 7.360000000E+003 2.900000072E-005 3.394239453E+004
 7.361000000E+003 2.999999924E-005 3.865082422E+004
 7.362000000E+003 2.900000072E-005 3.317396484E+004
 7.363000000E+003 2.900000072E-005 3.057899219E+004
 7.364000000E+003 2.900000072E-005 2.978365039E+004
 7.365000000E+003 2.900000072E-005 2.991599023E+004
 7.366000000E+003 2.900000072E-005 3.037242773E+004
 7.367000000E+003 2.900000072E-005 3.187424219E+004
 7.368000000E+003 2.900000072E-005 3.390054297E+004
 7.369000000E+003 2.900000072E-005 3.446487109E+004
 7.370000000E+003 2.999999924E-005 3.496073047E+004
 7.371000000E+003 2.900000072E-005 3.110476953E+004
 7.372000000E+003 2.900000072E-005 2.951093555E+004
 7.373000000E+003 2.900000072E-005 2.927756641E+004
 7.374000000E+003 2.900000072E-005 2.970720508E+004
 7.375000000E+003 2.900000072E-005 3.035110156E+004
 7.376000000E+003 2.900000072E-005 3.240106836E+004
 7.377000000E+003 2.999999924E-005 3.524648828E+004
 7.378000000E+003 2.900000072E-005 3.324431250E+004
 7.379000000E+003 2.900000072E-005 3.195183984E+004
 7.380000000E+003 2.900000072E-005 3.052894922E+004
 7.381000000E+003 2.900000072E-005 2.964645508E+004
 7.382000000E+003 2.900000072E-005 2.946981836E+004
 7.383000000E+003 2.900000072E-005 2.900094141E+004
 7.384000000E+003 2.900000072E-005 2.907398438E+004
 7.385000000E+003 2.900000072E-005 2.920781836E+004
 7.386000000E+003 2.800000038E-005 2.916979688E+004
 7.387000000E+003 2.800000038E-005 2.950174219E+004
 7.388000000E+003 2.900000072E-005 2.935730469E+004
 7.389000000E+003 2.900000072E-005 3.009092578E+004
 7.390000000E+003 2.900000072E-005 3.082998828E+004
 7.391000000E+003 2.900000072E-005 3.217387695E+004
 7.392000000E+003 2.900000072E-005 3.454128125E+004
 7.393000000E+003 2.900000072E-005 3.254437500E+004
 7.394000000E+003 2.900000072E-005 3.165256250E+004
 7.395000000E+003 2.900000072E-005 3.039600195E+004
 7.396000000E+003 2.900000072E-005 2.964266602E+004
 7.397000000E+003 2.800000038E-005 2.950539648E+004
 7.398000000E+003 2.800000038E-005 2.910381641E+004
 7.399000000E+003 2.800000038E-005 2.936833984E+004
 7.400000000E+003 2.800000038E-005 2.913161719E+004
 7.401000000E+003 2.800000038E-005 2.957869922E+004
 7.402000000E+003 2.900000072E-005 2.965451563E+004
 7.403000000E+003 2.900000072E-005 3.057554102E+004
 7.404000000E+003 2.900000072E-005 3.198475977E+004
 7.405000000E+003 2.900000072E-005 3.300411719E+004
 7.406000000E+003 2.900000072E-005 3.557025391E+004
 7.407000000E+003 2.900000072E-005 3.162211914E+004
 7.408000000E+003 2.900000072E-005 2.960377930E+004
 7.409000000E+003 2.900000072E-005 2.895985938E+004
 7.410000000E+003 2.800000038E-005 2.888768359E+004
 7.411000000E+003 2.800000038E-005 2.904154297E+004
 7.412000000E+003 2.900000072E-005 3.030634180E+004
 7.413000000E+003 2.900000072E-005 3.212160742E+004
 7.414000000E+003 2.900000072E-005 3.346394922E+004
 7.415000000E+003 2.999999924E-005 3.644028125E+004
 7.416000000E+003 2.900000072E-005 3.149321094E+004
 7.417000000E+003 2.900000072E-005 2.923333008E+004
 7.418000000E+003 2.900000072E-005 2.851369141E+004
 7.419000000E+003 2.900000072E-005 2.902757422E+004
 7.420000000E+003 2.900000072E-005 3.020556445E+004
 7.421000000E+003 2.900000072E-005 3.214931055E+004
 7.422000000E+003 2.900000072E-005 3.496371094E+004
 7.423000000E+003 2.900000072E-005 3.230451758E+004
 7.424000000E+003 2.900000072E-005 3.067373047E+004
 7.425000000E+003 2.900000072E-005 2.937538867E+004
 7.426000000E+003 2.900000072E-005 2.849591992E+004
 7.427000000E+003 2.800000038E-005 2.853311914E+004
 7.428000000E+003 2.800000038E-005 2.851546680E+004
 7.429000000E+003 2.800000038E-005 2.853507227E+004
 7.430000000E+003 2.800000038E-005 2.932047656E+004
 7.431000000E+003 2.900000072E-005 2.996748242E+004
 7.432000000E+003 2.800000038E-005 3.150619727E+004
 7.433000000E+003 2.900000072E-005 3.382881250E+004
 7.434000000E+003 2.900000072E-005 3.211283984E+004
 7.435000000E+003 2.900000072E-005 3.134355469E+004
 7.436000000E+003 2.900000072E-005 2.973178320E+004
 7.437000000E+003 2.800000038E-005 2.882629688E+004
 7.438000000E+003 2.800000038E-005 2.863538477E+004
 7.439000000E+003 2.800000038E-005 2.825818359E+004
 7.440000000E+003 2.800000038E-005 2.853772461E+004
 7.441000000E+003 2.800000038E-005 2.857393164E+004
 7.442000000E+003 2.800000038E-005 2.837105078E+004
 7.443000000E+003 2.800000038E-005 2.895983594E+004
 7.444000000E+003 2.800000038E-005 2.927504688E+004
 7.445000000E+003 2.800000038E-005 3.035177148E+004
 7.446000000E+003 2.900000072E-005 3.231025391E+004
 7.447000000E+003 2.900000072E-005 3.204811133E+004
 7.448000000E+003 2.900000072E-005 3.288554688E+004
 7.449000000E+003 2.900000072E-005 3.150695508E+004
 7.450000000E+003 2.800000038E-005 3.127486523E+004
 7.451000000E+003 2.800000038E-005 3.118475195E+004
 7.452000000E+003 2.800000038E-005 3.064175000E+004
 7.453000000E+003 2.800000038E-005 3.026301172E+004
 7.454000000E+003 2.800000038E-005 2.909047461E+004
 7.455000000E+003 2.800000038E-005 2.895927539E+004
 7.456000000E+003 2.800000038E-005 2.874143945E+004
 7.457000000E+003 2.800000038E-005 2.989355664E+004
 7.458000000E+003 2.800000038E-005 3.113750195E+004
 7.459000000E+003 2.800000038E-005 3.188265039E+004
 7.460000000E+003 2.900000072E-005 3.328389844E+004
 7.461000000E+003 2.900000072E-005 3.109579297E+004
 7.462000000E+003 2.800000038E-005 3.013177539E+004
 7.463000000E+003 2.800000038E-005 2.947390820E+004
 7.464000000E+003 2.800000038E-005 2.896116211E+004
 7.465000000E+003 2.800000038E-005 2.871511914E+004
 7.466000000E+003 2.800000038E-005 2.795660547E+004
 7.467000000E+003 2.800000038E-005 2.821543750E+004
 7.468000000E+003 2.800000038E-005 2.822336719E+004
 7.469000000E+003 2.800000038E-005 2.843179102E+004
 7.470000000E+003 2.800000038E-005 2.811261133E+004
 7.471000000E+003 2.800000038E-005 2.838971094E+004
 7.472000000E+003 2.800000038E-005 2.795276758E+004
 7.473000000E+003 2.800000038E-005 2.857259570E+004
 7.474000000E+003 2.800000038E-005 2.876742578E+004
 7.475000000E+003 2.800000038E-005 3.007946680E+004
 7.476000000E+003 2.900000072E-005 3.196079883E+004
 7.477000000E+003 2.800000038E-005 3.243882031E+004
 7.478000000E+003 2.900000072E-005 3.478178906E+004
 7.479000000E+003 2.800000038E-005 3.046201172E+004
 7.480000000E+003 2.800000038E-005 2.830165625E+004
 7.481000000E+003 2.800000038E-005 2.784043359E+004
 7.482000000E+003 2.800000038E-005 2.801881055E+004
 7.483000000E+003 2.800000038E-005 2.824858789E+004
 7.484000000E+003 2.800000038E-005 2.967196875E+004
 7.485000000E+003 2.800000038E-005 3.190366211E+004
 7.486000000E+003 2.800000038E-005 3.234652148E+004
 7.487000000E+003 2.900000072E-005 3.436728516E+004
 7.488000000E+003 2.800000038E-005 3.072309961E+004
 7.489000000E+003 2.800000038E-005 2.910501367E+004
 7.490000000E+003 2.800000038E-005 2.834228516E+004
 7.491000000E+003 2.800000038E-005 2.846968555E+004
 7.492000000E+003 2.800000038E-005 2.886424023E+004
 7.493000000E+003 2.800000038E-005 3.047222461E+004
 7.494000000E+003 2.900000072E-005 3.334912500E+004
 7.495000000E+003 2.800000038E-005 3.262568945E+004
 7.496000000E+003 2.800000038E-005 3.258740039E+004
 7.497000000E+003 2.800000038E-005 2.965639453E+004
 7.498000000E+003 2.800000038E-005 2.811326758E+004
 7.499000000E+003 2.800000038E-005 2.762658398E+004
 7.500000000E+003 2.800000038E-005 2.750772070E+004
 7.501000000E+003 2.800000038E-005 2.781957227E+004
 7.502000000E+003 2.800000038E-005 2.902089063E+004
 7.503000000E+003 2.800000038E-005 3.001535938E+004
 7.504000000E+003 2.800000038E-005 3.099774609E+004
 7.505000000E+003 2.900000072E-005 3.282323047E+004
 7.506000000E+003 2.800000038E-005 3.052869922E+004
 7.507000000E+003 2.800000038E-005 2.959744336E+004
 7.508000000E+003 2.800000038E-005 2.865476563E+004
 7.509000000E+003 2.800000038E-005 2.798940234E+004
 7.510000000E+003 2.800000038E-005 2.794651953E+004
 7.511000000E+003 2.800000038E-005 2.752074414E+004
 7.512000000E+003 2.800000038E-005 2.773652148E+004
 7.513000000E+003 2.800000038E-005 2.752483594E+004
 7.514000000E+003 2.800000038E-005 2.744739063E+004
 7.515000000E+003 2.800000038E-005 2.751609180E+004
 7.516000000E+003 2.800000038E-005 2.750159180E+004
 7.517000000E+003 2.800000038E-005 2.781798242E+004
 7.518000000E+003 2.800000038E-005 2.755184180E+004
 7.519000000E+003 2.800000038E-005 2.818111914E+004
 7.520000000E+003 2.800000038E-005 2.832217383E+004
 7.521000000E+003 2.800000038E-005 2.969942969E+004
 7.522000000E+003 2.800000038E-005 3.172863867E+004
 7.523000000E+003 2.800000038E-005 3.205416211E+004
 7.524000000E+003 2.900000072E-005 3.438342969E+004
 7.525000000E+003 2.800000038E-005 2.996498828E+004
 7.526000000E+003 2.800000038E-005 2.788496680E+004
 7.527000000E+003 2.800000038E-005 2.744304688E+004
 7.528000000E+003 2.800000038E-005 2.786032031E+004
 7.529000000E+003 2.800000038E-005 2.873804492E+004
 7.530000000E+003 2.800000038E-005 3.032575000E+004
 7.531000000E+003 2.800000038E-005 3.313750000E+004
 7.532000000E+003 2.800000038E-005 3.137494336E+004
 7.533000000E+003 2.800000038E-005 3.060217188E+004
 7.534000000E+003 2.800000038E-005 2.855099219E+004
 7.535000000E+003 2.800000038E-005 2.740573047E+004
 7.536000000E+003 2.800000038E-005 2.716527930E+004
 7.537000000E+003 2.800000038E-005 2.708836523E+004
 7.538000000E+003 2.800000038E-005 2.722774023E+004
 7.539000000E+003 2.800000038E-005 2.823640625E+004
 7.540000000E+003 2.800000038E-005 2.913679492E+004
 7.541000000E+003 2.800000038E-005 3.093321875E+004
 7.542000000E+003 2.800000038E-005 3.442208203E+004
 7.543000000E+003 2.800000038E-005 3.011439453E+004
 7.544000000E+003 2.800000038E-005 2.810417188E+004
 7.545000000E+003 2.800000038E-005 2.719308008E+004
 7.546000000E+003 2.800000038E-005 2.727355273E+004
 7.547000000E+003 2.800000038E-005 2.771375000E+004
 7.548000000E+003 2.800000038E-005 2.939458789E+004
 7.549000000E+003 2.800000038E-005 3.180739258E+004
 7.550000000E+003 2.800000038E-005 3.205956445E+004
 7.551000000E+003 2.900000072E-005 3.411784375E+004
 7.552000000E+003 2.800000038E-005 2.965949414E+004
 7.553000000E+003 2.800000038E-005 2.826787305E+004
 7.554000000E+003 2.800000038E-005 2.876611328E+004
 7.555000000E+003 2.800000038E-005 3.125272266E+004
 7.556000000E+003 2.800000038E-005 3.621464063E+004
 7.557000000E+003 2.800000038E-005 3.174446875E+004
 7.558000000E+003 2.800000038E-005 2.913773047E+004
 7.559000000E+003 2.700000005E-005 2.776852930E+004
 7.560000000E+003 2.700000005E-005 2.725980664E+004
 7.561000000E+003 2.800000038E-005 2.717935938E+004
 7.562000000E+003 2.800000038E-005 2.786519922E+004
 7.563000000E+003 2.700000005E-005 2.805302539E+004
 7.564000000E+003 2.800000038E-005 2.860185547E+004
 7.565000000E+003 2.800000038E-005 2.953478320E+004
 7.566000000E+003 2.800000038E-005 3.011412500E+004
 7.567000000E+003 2.800000038E-005 3.176244531E+004
 7.568000000E+003 2.800000038E-005 2.971223438E+004
 7.569000000E+003 2.800000038E-005 2.893097852E+004
 7.570000000E+003 2.800000038E-005 2.814990430E+004
 7.571000000E+003 2.700000005E-005 2.725936328E+004
 7.572000000E+003 2.700000005E-005 2.753013086E+004
 7.573000000E+003 2.700000005E-005 2.727175000E+004
 7.574000000E+003 2.700000005E-005 2.744042383E+004
 7.575000000E+003 2.700000005E-005 2.695314453E+004
 7.576000000E+003 2.700000005E-005 2.764443750E+004
 7.577000000E+003 2.700000005E-005 2.783924219E+004
 7.578000000E+003 2.700000005E-005 2.826983398E+004
 7.579000000E+003 2.800000038E-005 2.856925781E+004
 7.580000000E+003 2.700000005E-005 2.941252148E+004
 7.581000000E+003 2.800000038E-005 3.086376367E+004
 7.582000000E+003 2.800000038E-005 2.933881641E+004
 7.583000000E+003 2.700000005E-005 2.898140430E+004
 7.584000000E+003 2.700000005E-005 2.853318164E+004
 7.585000000E+003 2.700000005E-005 2.778303516E+004
 7.586000000E+003 2.700000005E-005 2.789707813E+004
 7.587000000E+003 2.700000005E-005 2.780329492E+004
 7.588000000E+003 2.700000005E-005 2.847864258E+004
 7.589000000E+003 2.700000005E-005 2.855576367E+004
 7.590000000E+003 2.700000005E-005 2.883986328E+004
 7.591000000E+003 2.700000005E-005 2.946886523E+004
 7.592000000E+003 2.800000038E-005 2.897639648E+004
 7.593000000E+003 2.700000005E-005 2.867113281E+004
 7.594000000E+003 2.700000005E-005 2.826011523E+004
 7.595000000E+003 2.700000005E-005 2.770232227E+004
 7.596000000E+003 2.700000005E-005 2.770974414E+004
 7.597000000E+003 2.700000005E-005 2.711775000E+004
 7.598000000E+003 2.700000005E-005 2.754019727E+004
 7.599000000E+003 2.700000005E-005 2.736484961E+004
 7.600000000E+003 2.700000005E-005 2.832655859E+004
 7.601000000E+003 2.800000038E-005 2.930810352E+004
 7.602000000E+003 2.700000005E-005 2.953795313E+004
 7.603000000E+003 2.800000038E-005 3.106570898E+004
 7.604000000E+003 2.800000038E-005 2.852675781E+004
 7.605000000E+003 2.700000005E-005 2.738773828E+004
 7.606000000E+003 2.700000005E-005 2.712360547E+004
 7.607000000E+003 2.700000005E-005 2.689004492E+004
 7.608000000E+003 2.700000005E-005 2.689043164E+004
 7.609000000E+003 2.700000005E-005 2.679583789E+004
 7.610000000E+003 2.700000005E-005 2.682421289E+004
 7.611000000E+003 2.700000005E-005 2.661604492E+004
 7.612000000E+003 2.700000005E-005 2.651670117E+004
 7.613000000E+003 2.700000005E-005 2.663134961E+004
 7.614000000E+003 2.700000005E-005 2.663499805E+004
 7.615000000E+003 2.700000005E-005 2.686780078E+004
 7.616000000E+003 2.700000005E-005 2.699814648E+004
 7.617000000E+003 2.700000005E-005 2.796433984E+004
 7.618000000E+003 2.700000005E-005 2.902971094E+004
 7.619000000E+003 2.700000005E-005 3.055407031E+004
 7.620000000E+003 2.800000038E-005 3.480998047E+004
 7.621000000E+003 2.700000005E-005 3.015125781E+004
 7.622000000E+003 2.700000005E-005 2.825095508E+004
 7.623000000E+003 2.700000005E-005 2.711813281E+004
 7.624000000E+003 2.700000005E-005 2.660656641E+004
 7.625000000E+003 2.700000005E-005 2.666010742E+004
 7.626000000E+003 2.700000005E-005 2.686294141E+004
 7.627000000E+003 2.700000005E-005 2.703752344E+004
 7.628000000E+003 2.700000005E-005 2.783341797E+004
 7.629000000E+003 2.700000005E-005 2.916679883E+004
 7.630000000E+003 2.700000005E-005 2.955515039E+004
 7.631000000E+003 2.700000005E-005 3.150912305E+004
 7.632000000E+003 2.700000005E-005 2.956266406E+004
 7.633000000E+003 2.700000005E-005 2.937747656E+004
 7.634000000E+003 2.700000005E-005 2.839842383E+004
 7.635000000E+003 2.700000005E-005 2.765660156E+004
 7.636000000E+003 2.700000005E-005 2.788463867E+004
 7.637000000E+003 2.700000005E-005 2.760691602E+004
 7.638000000E+003 2.700000005E-005 2.786857227E+004
 7.639000000E+003 2.700000005E-005 2.792781250E+004
 7.640000000E+003 2.700000005E-005 2.893715625E+004
 7.641000000E+003 2.700000005E-005 3.048816406E+004
 7.642000000E+003 2.700000005E-005 2.934676953E+004
 7.643000000E+003 2.700000005E-005 2.933239258E+004
 7.644000000E+003 2.700000005E-005 2.781135156E+004
 7.645000000E+003 2.700000005E-005 2.694442383E+004
 7.646000000E+003 2.700000005E-005 2.688188477E+004
 7.647000000E+003 2.700000005E-005 2.659564453E+004
 7.648000000E+003 2.700000005E-005 2.660785742E+004
 7.649000000E+003 2.700000005E-005 2.657074805E+004
 7.650000000E+003 2.700000005E-005 2.634402148E+004
 7.651000000E+003 2.700000005E-005 2.626037695E+004
 7.652000000E+003 2.700000005E-005 2.649305859E+004
 7.653000000E+003 2.700000005E-005 2.652617188E+004
 7.654000000E+003 2.700000005E-005 2.729361133E+004
 7.655000000E+003 2.700000005E-005 2.800466211E+004
 7.656000000E+003 2.700000005E-005 2.921784766E+004
 7.657000000E+003 2.700000005E-005 3.204409961E+004
 7.658000000E+003 2.700000005E-005 3.031150195E+004
 7.659000000E+003 2.700000005E-005 3.092617578E+004
 7.660000000E+003 2.700000005E-005 2.867644531E+004
 7.661000000E+003 2.700000005E-005 2.778976367E+004
 7.662000000E+003 2.700000005E-005 2.727232227E+004
 7.663000000E+003 2.700000005E-005 2.681316992E+004
 7.664000000E+003 2.700000005E-005 2.675540430E+004
 7.665000000E+003 2.700000005E-005 2.649199805E+004
 7.666000000E+003 2.700000005E-005 2.698668164E+004
 7.667000000E+003 2.700000005E-005 2.713442773E+004
 7.668000000E+003 2.700000005E-005 2.804161523E+004
 7.669000000E+003 2.700000005E-005 2.959461719E+004
 7.670000000E+003 2.700000005E-005 2.917685742E+004
 7.671000000E+003 2.700000005E-005 3.045058789E+004
 7.672000000E+003 2.700000005E-005 2.860881641E+004
 7.673000000E+003 2.700000005E-005 2.829731836E+004
 7.674000000E+003 2.700000005E-005 2.790180273E+004
 7.675000000E+003 2.700000005E-005 2.750791797E+004
 7.676000000E+003 2.700000005E-005 2.757169336E+004
 7.677000000E+003 2.700000005E-005 2.771603125E+004
 7.678000000E+003 2.700000005E-005 2.814641992E+004
 7.679000000E+003 2.700000005E-005 2.901212891E+004
 7.680000000E+003 2.700000005E-005 2.872638672E+004
 7.681000000E+003 2.700000005E-005 2.917222266E+004
 7.682000000E+003 2.700000005E-005 2.796491992E+004
 7.683000000E+003 2.700000005E-005 2.773309766E+004
[truncated: 4,803,281 more chars]
