# Supplementary material for: Predicting 3D soft tissue dynamics from 2D imaging using physics informed neural networks
Source: Commun Biol. 2023 May 18;6:541. doi: 10.1038/s42003-023-04914-y (PMC10199019; doi:10.1038/s42003-023-04914-y)
Supplement: Supplementary file 8 — Supplementary Data 6 [file 42003_2023_4914_MOESM8_ESM.zip › supplementary data 6.txt]

# notes on format
# lines starting with # are comments
# data for each sub figure are separated by titles in comments starting with # ----------
# all data in Tecplot ascii format


# ---------- data for Figure 6a
# the dataset for 3D model is too large to be included properly in this text file
# please contact authors for the data

# ---------- data for Figure 6b
TITLE     = ""
VARIABLES = "time"
"flowrate"
ZONE T="ZONE 001"
 STRANDID=0, SOLUTIONTIME=0
 I=38, J=1, K=1, ZONETYPE=Ordered
 DATAPACKING=POINT
 DT=(SINGLE SINGLE )
 2.474150062E-001 2.027589417E+001
 2.476419955E-001 1.997562599E+001
 2.478689998E-001 1.997557831E+001
 2.480950058E-001 2.032179642E+001
 2.483219951E-001 2.198407555E+001
 2.485489994E-001 2.659964943E+001
 2.487760037E-001 2.797525787E+001
 2.490019947E-001 3.221268082E+001
 2.492289990E-001 3.791839981E+001
 2.494560033E-001 4.574594879E+001
 2.496829927E-001 5.550205612E+001
 2.499089986E-001 6.260236359E+001
 2.501359880E-001 7.209502411E+001
 2.503629923E-001 8.364951324E+001
 2.505899966E-001 9.724081421E+001
 2.508159876E-001 1.120660324E+002
 2.510429919E-001 1.270698395E+002
 2.512699962E-001 1.422032166E+002
 2.514970005E-001 1.568899078E+002
 2.517229915E-001 1.716770782E+002
 2.519499958E-001 1.876116943E+002
 2.521770000E-001 2.033804932E+002
 2.524040043E-001 2.179562378E+002
 2.526299953E-001 2.291772614E+002
 2.528569996E-001 2.388894806E+002
 2.530840039E-001 2.468094330E+002
 2.533110082E-001 2.529771423E+002
 2.535369992E-001 2.575558777E+002
 2.537640035E-001 2.595254822E+002
 2.539910078E-001 2.584147644E+002
 2.542180121E-001 2.523935547E+002
 2.544440031E-001 2.198715363E+002
 2.546710074E-001 1.845384064E+002
 2.548980117E-001 1.479071503E+002
 2.551249862E-001 1.094372864E+002
 2.553519905E-001 7.146077728E+001
 2.555780113E-001 4.274732590E+001
 2.558049858E-001 2.421309280E+001


# ---------- data for Figure 6c
# the plots are mirrored, only 1 side of the profile is provided.

# instant 1
TITLE     = ""
VARIABLES = "X"
"Y"

ZONE T="ZONE 011"
 STRANDID=4, SOLUTIONTIME=0.247641757
 I=1, J=59, K=1, ZONETYPE=Ordered
 DATAPACKING=POINT
 DT=(SINGLE SINGLE )
 4.632481933E-001 9.917271882E-002
 4.616439939E-001 9.940715879E-002
 4.560607076E-001 1.019626036E-001
 4.521599114E-001 1.087843999E-001
 4.469172060E-001 1.096002012E-001
 4.420582950E-001 1.155762970E-001
 4.384321868E-001 1.270646006E-001
 4.345729947E-001 1.328008026E-001
 4.313750863E-001 1.450932026E-001
 4.291104078E-001 1.494237930E-001
 4.272538126E-001 1.528525949E-001
 4.262242913E-001 1.649076045E-001
 4.255138040E-001 1.661505997E-001
 4.250346124E-001 1.824461073E-001
 4.249764979E-001 1.844269931E-001
 4.244194031E-001 1.968448013E-001
 4.240216017E-001 2.001018971E-001
 4.237172008E-001 2.198583931E-001
 4.233287871E-001 2.229623049E-001
 4.230760038E-001 2.319432944E-001
 4.226180017E-001 2.425387949E-001
 4.218971133E-001 2.518357038E-001
 4.210137129E-001 2.750135958E-001
 4.199999869E-001 2.806267142E-001
 4.199999869E-001 2.858462036E-001
 4.199999869E-001 3.081937134E-001
 4.199999869E-001 3.115873933E-001
 4.199999869E-001 3.352684975E-001
 4.199999869E-001 3.407171071E-001
 4.199999869E-001 3.455908895E-001
 4.199999869E-001 3.584196866E-001
 4.199999869E-001 3.732250035E-001
 4.199999869E-001 3.771707118E-001
 4.199999869E-001 3.807862103E-001
 4.199999869E-001 4.014584124E-001
 4.199999869E-001 4.040299952E-001
 4.199999869E-001 4.061619043E-001
 4.199999869E-001 4.281862974E-001
 4.199999869E-001 4.304944873E-001
 4.199999869E-001 4.377543032E-001
 4.199999869E-001 4.519130886E-001
 4.199999869E-001 4.591065943E-001
 4.199999869E-001 4.720269144E-001
 4.199999869E-001 4.725038111E-001
 4.199999869E-001 4.867070913E-001
 4.199999869E-001 4.878529012E-001
 4.199999869E-001 5.032935739E-001
 4.199999869E-001 5.047023296E-001
 4.199999869E-001 5.078237057E-001
 4.199999869E-001 5.261580944E-001
 4.199999869E-001 5.507749915E-001
 4.204190969E-001 5.580505729E-001
 4.303219914E-001 5.779764056E-001
 4.374059141E-001 5.828555226E-001
 4.437667131E-001 5.997343063E-001
 4.474794865E-001 6.162407994E-001
 4.511109889E-001 6.176924706E-001
 4.512288868E-001 6.219426990E-001
 4.539479911E-001 6.390848756E-001

# instant 2
TITLE     = ""
VARIABLES = "X"
"Y"

ZONE T="ZONE 077"
 STRANDID=4, SOLUTIONTIME=0.250136077
 I=1, J=64, K=1, ZONETYPE=Ordered
 DATAPACKING=POINT
 DT=(SINGLE SINGLE )
 4.731411934E-001 1.071887985E-001
 4.648880959E-001 1.103527993E-001
 4.565077126E-001 1.166246980E-001
 4.494810998E-001 1.185616031E-001
 4.441109002E-001 1.270646006E-001
 4.409073889E-001 1.365550011E-001
 4.386731982E-001 1.475501060E-001
 4.394674897E-001 1.498578936E-001
 4.413191974E-001 1.511207968E-001
 4.431650043E-001 1.525555998E-001
 4.458996952E-001 1.660155952E-001
 4.491859972E-001 1.694709957E-001
 4.535247087E-001 1.757978946E-001
 4.585123062E-001 1.862325072E-001
 4.635897875E-001 1.957993060E-001
 4.711677134E-001 2.121651024E-001
 4.784528911E-001 2.166634947E-001
 4.845966995E-001 2.370049953E-001
 4.888018072E-001 2.400269061E-001
 4.955956936E-001 2.402864993E-001
 4.994535148E-001 2.404738963E-001
 5.029141903E-001 2.650688887E-001
 5.065562725E-001 2.675372958E-001
 5.114560723E-001 2.685168982E-001
 5.141562223E-001 2.717204988E-001
 5.175392032E-001 2.890465856E-001
 5.216103196E-001 2.994157970E-001
 5.263968706E-001 3.078007102E-001
 5.305212736E-001 3.194270134E-001
 5.345432162E-001 3.307017982E-001
 5.380132794E-001 3.377437890E-001
 5.408456922E-001 3.462300897E-001
 5.435050130E-001 3.537031114E-001
 5.462977886E-001 3.561683893E-001
 5.485582948E-001 3.658697009E-001
 5.505163074E-001 3.755675852E-001
 5.523470044E-001 3.835265040E-001
 5.532218814E-001 3.890686929E-001
 5.528970957E-001 3.922809958E-001
 5.523042083E-001 3.985871077E-001
 5.513808131E-001 4.118508101E-001
 5.491867065E-001 4.206401110E-001
 5.469483733E-001 4.343881011E-001
 5.447558761E-001 4.465852976E-001
 5.419461727E-001 4.552231133E-001
 5.384367108E-001 4.606235921E-001
 5.351350904E-001 4.711472988E-001
 5.311132073E-001 4.823229015E-001
 5.272424221E-001 4.929060042E-001
 5.229995251E-001 5.019934177E-001
 5.166767836E-001 5.051419139E-001
 5.113967061E-001 5.173189044E-001
 5.070682764E-001 5.435913801E-001
 5.029585958E-001 5.437929034E-001
 4.962098897E-001 5.438482165E-001
 4.906316996E-001 5.440341234E-001
 4.830817878E-001 5.707412958E-001
 4.735749960E-001 5.797864199E-001
 4.635018110E-001 5.882753134E-001
 4.571278989E-001 5.997343063E-001
 4.527651072E-001 6.162407994E-001
 4.511109889E-001 6.176924706E-001
 4.512288868E-001 6.219426990E-001
 4.539479911E-001 6.390848756E-001

# instant 3
TITLE     = ""
VARIABLES = "X"
"Y"

ZONE T="ZONE 149"
 STRANDID=4, SOLUTIONTIME=0.252857178
 I=1, J=55, K=1, ZONETYPE=Ordered
 DATAPACKING=POINT
 DT=(SINGLE SINGLE )
 4.714182019E-001 9.803243726E-002
 4.643079042E-001 1.011563018E-001
 4.562813044E-001 1.137641966E-001
 4.497410953E-001 1.156361997E-001
 4.449220002E-001 1.270646006E-001
 4.424678981E-001 1.323979050E-001
 4.411939979E-001 1.430907995E-001
 4.436433911E-001 1.471015960E-001
 4.470117986E-001 1.493254006E-001
 4.506784081E-001 1.533050984E-001
 4.567596018E-001 1.628239006E-001
 4.624640942E-001 1.703698039E-001
 4.696353972E-001 1.860056967E-001
 4.762859046E-001 1.885378957E-001
 4.820615947E-001 2.070571035E-001
 4.891093969E-001 2.132911980E-001
 4.964962006E-001 2.153058052E-001
 5.035700798E-001 2.370039970E-001
 5.104110837E-001 2.424387932E-001
 5.191721916E-001 2.604787946E-001
 5.251085162E-001 2.656933069E-001
 5.321564078E-001 2.869927883E-001
 5.377622843E-001 2.938087881E-001
 5.437322855E-001 3.118709922E-001
 5.479593873E-001 3.171004951E-001
 5.527607799E-001 3.277617991E-001
 5.558525920E-001 3.332366943E-001
 5.588557720E-001 3.493500948E-001
 5.609213710E-001 3.512781858E-001
 5.624665022E-001 3.744665980E-001
 5.627275109E-001 3.746176064E-001
 5.626317859E-001 3.757902086E-001
 5.622352958E-001 3.823189139E-001
 5.617498755E-001 3.996816874E-001
 5.600550175E-001 4.015150070E-001
 5.578032732E-001 4.035949111E-001
 5.556607246E-001 4.277527928E-001
 5.524352789E-001 4.389072955E-001
 5.489975214E-001 4.420512021E-001
 5.455164909E-001 4.549281895E-001
 5.421137810E-001 4.583778977E-001
 5.379890800E-001 4.717245996E-001
 5.330482125E-001 4.774739146E-001
 5.272055268E-001 4.905092120E-001
 5.201411843E-001 5.086776018E-001
 5.119190812E-001 5.183073878E-001
 5.015382767E-001 5.385450125E-001
 4.916718900E-001 5.537583232E-001
 4.792805016E-001 5.760635138E-001
 4.687922895E-001 5.824580193E-001
 4.600329101E-001 5.997343063E-001
 4.545331895E-001 6.162407994E-001
 4.511109889E-001 6.176924706E-001
 4.512288868E-001 6.219426990E-001
 4.539479911E-001 6.390848756E-001

# instant 4
TITLE     = ""
VARIABLES = "X"
"Y"

ZONE T="ZONE 179"
 STRANDID=4, SOLUTIONTIME=0.253990948
 I=1, J=57, K=1, ZONETYPE=Ordered
 DATAPACKING=POINT
 DT=(SINGLE SINGLE )
 4.661780000E-001 9.623742104E-002
 4.649367034E-001 9.632208198E-002
 4.591656029E-001 9.953112900E-002
 4.555335939E-001 1.104016006E-001
 4.496563971E-001 1.107112989E-001
 4.444858134E-001 1.135398969E-001
 4.417718053E-001 1.270646006E-001
 4.387345016E-001 1.313799024E-001
 4.367513061E-001 1.424503028E-001
 4.381147027E-001 1.476556957E-001
 4.409584999E-001 1.516959965E-001
 4.438619018E-001 1.640411019E-001
 4.482789934E-001 1.793843061E-001
 4.524163902E-001 1.802884042E-001
 4.568166137E-001 1.921456009E-001
 4.602386057E-001 1.947907060E-001
 4.658440053E-001 2.121406943E-001
 4.711926877E-001 2.178079933E-001
 4.772143960E-001 2.376641035E-001
 4.831987023E-001 2.486000955E-001
 4.893611073E-001 2.624095082E-001
 4.938400090E-001 2.766852081E-001
 4.980826974E-001 2.838234007E-001
 5.025426149E-001 2.919233143E-001
 5.065770745E-001 2.987774909E-001
 5.103552938E-001 3.102271855E-001
 5.135453939E-001 3.211567104E-001
 5.164414048E-001 3.253108859E-001
 5.188202262E-001 3.258663118E-001
 5.210294724E-001 3.301135898E-001
 5.229743123E-001 3.387016058E-001
 5.253391266E-001 3.466880918E-001
 5.276380181E-001 3.541170955E-001
 5.294297934E-001 3.684306145E-001
 5.301443934E-001 3.813298941E-001
 5.303254128E-001 3.915337026E-001
 5.294287801E-001 4.045374990E-001
 5.275357962E-001 4.162181914E-001
 5.248993039E-001 4.290212989E-001
 5.218861103E-001 4.457586110E-001
 5.182489157E-001 4.558334947E-001
 5.147300959E-001 4.665685892E-001
 5.112906098E-001 4.797064066E-001
 5.069770813E-001 4.858059883E-001
 5.028039813E-001 4.928998053E-001
 4.971115887E-001 5.091431737E-001
 4.917621017E-001 5.159103274E-001
 4.857437909E-001 5.458922982E-001
 4.800258875E-001 5.476350784E-001
 4.746601880E-001 5.637816787E-001
 4.687981904E-001 5.781002045E-001
 4.624969959E-001 5.798860788E-001
 4.574824870E-001 5.997343063E-001
 4.538131058E-001 6.162407994E-001
 4.511109889E-001 6.176924706E-001
 4.512288868E-001 6.219426990E-001
 4.539479911E-001 6.390848756E-001

# instant 5
TITLE     = ""
VARIABLES = "X"
"Y"

ZONE T="ZONE 209"
 STRANDID=4, SOLUTIONTIME=0.255124748
 I=1, J=59, K=1, ZONETYPE=Ordered
 DATAPACKING=POINT
 DT=(SINGLE SINGLE )
 4.578002095E-001 9.773766994E-002
 4.487268031E-001 1.060464978E-001
 4.444794953E-001 1.083388999E-001
 4.395895004E-001 1.192881018E-001
 4.355958104E-001 1.270646006E-001
 4.314053953E-001 1.319160014E-001
 4.275867045E-001 1.441210061E-001
 4.233367145E-001 1.492397040E-001
 4.199999869E-001 1.537413001E-001
 4.199999869E-001 1.648630947E-001
 4.199999869E-001 1.765549034E-001
 4.199999869E-001 1.822327971E-001
 4.199999869E-001 1.890843064E-001
 4.199999869E-001 2.057874948E-001
 4.199999869E-001 2.063100934E-001
 4.199999869E-001 2.127089053E-001
 4.199999869E-001 2.385957986E-001
 4.199999869E-001 2.408984005E-001
 4.199999869E-001 2.412534952E-001
 4.199999869E-001 2.692553103E-001
 4.199999869E-001 2.702226043E-001
 4.231306911E-001 2.722885013E-001
 4.257659018E-001 2.907091975E-001
 4.292905927E-001 2.982045114E-001
 4.333002865E-001 3.052609861E-001
 4.371356070E-001 3.156268895E-001
 4.407109916E-001 3.218567967E-001
 4.443944097E-001 3.316986859E-001
 4.474481046E-001 3.362686038E-001
 4.505464137E-001 3.441197872E-001
 4.529966116E-001 3.471044004E-001
 4.553197026E-001 3.547104001E-001
 4.574981928E-001 3.589644134E-001
 4.596099854E-001 3.644200861E-001
 4.610694051E-001 3.777793050E-001
 4.618366957E-001 3.943260908E-001
 4.622676075E-001 3.978075087E-001
 4.621595144E-001 4.184961021E-001
 4.617533982E-001 4.190095961E-001
 4.603655040E-001 4.192265868E-001
 4.586831927E-001 4.213415086E-001
 4.567590952E-001 4.499931037E-001
 4.545789957E-001 4.645133018E-001
 4.521608055E-001 4.710578918E-001
 4.503166080E-001 4.803862870E-001
 4.485580027E-001 4.899382889E-001
 4.469758868E-001 4.994854927E-001
 4.456433058E-001 5.130485892E-001
 4.446383119E-001 5.206999779E-001
 4.443706870E-001 5.477296114E-001
 4.453018904E-001 5.486314893E-001
 4.463739097E-001 5.584025979E-001
 4.480785131E-001 5.776026249E-001
 4.491781890E-001 5.798192024E-001
 4.499143064E-001 5.997343063E-001
 4.501864016E-001 6.162407994E-001
 4.511109889E-001 6.176924706E-001
 4.512288868E-001 6.219426990E-001
 4.539479911E-001 6.390848756E-001
